# Supplementary material for: The Prognostic Value of PERK in Cancer and Its Relationship With Immune Cell Infiltration
Source: Front Mol Biosci. 2021 Apr 16;8:648752. doi: 10.3389/fmolb.2021.648752 (PMC8085429; doi:10.3389/fmolb.2021.648752)
Supplement: Supplementary file 1 [file Table_1.XLSX]

## Sheet: High
NAME	GS<br> follow link to MSigDB	GS DETAILS	SIZE	ES	NES	NOM p-val	FDR q-val	FWER p-val	RANK AT MAX	LEADING EDGE
GO_NEGATIVE_REGULATION_OF_CELLULAR_AMIDE_METABOLIC_PROCESS	GO_NEGATIVE_REGULATION_OF_CELLULAR_AMIDE_METABOLIC_PROCESS	Details ...	232	0.667136	2.63014	0	0	0	8947	tags=37%, list=15%, signal=44%
GO_REGULATION_OF_CELLULAR_AMIDE_METABOLIC_PROCESS	GO_REGULATION_OF_CELLULAR_AMIDE_METABOLIC_PROCESS	Details ...	493	0.69491	2.53245	0	0	0	9012	tags=48%, list=15%, signal=56%
GO_CELLULAR_CARBOHYDRATE_METABOLIC_PROCESS	GO_CELLULAR_CARBOHYDRATE_METABOLIC_PROCESS	Details ...	281	0.685156	2.52892	0	0	0	11031	tags=56%, list=19%, signal=68%
GO_ANION_TRANSMEMBRANE_TRANSPORT	GO_ANION_TRANSMEMBRANE_TRANSPORT	Details ...	311	0.621886	2.52392	0	0	0	12370	tags=47%, list=21%, signal=60%
GO_NEURON_DEATH	GO_NEURON_DEATH	Details ...	352	0.670266	2.51562	0	0	0	12523	tags=56%, list=21%, signal=71%
GO_POSITIVE_REGULATION_OF_NEURON_DIFFERENTIATION	GO_POSITIVE_REGULATION_OF_NEURON_DIFFERENTIATION	Details ...	372	0.656786	2.50002	0	0	0	12792	tags=53%, list=22%, signal=68%
GO_POSITIVE_REGULATION_OF_NEURON_PROJECTION_DEVELOPMENT	GO_POSITIVE_REGULATION_OF_NEURON_PROJECTION_DEVELOPMENT	Details ...	282	0.676626	2.49361	0	0	0	12792	tags=58%, list=22%, signal=74%
GO_CELLULAR_RESPONSE_TO_PEPTIDE_HORMONE_STIMULUS	GO_CELLULAR_RESPONSE_TO_PEPTIDE_HORMONE_STIMULUS	Details ...	324	0.685864	2.49091	0	0	0	11377	tags=54%, list=19%, signal=66%
GO_NEGATIVE_REGULATION_OF_MAPK_CASCADE	GO_NEGATIVE_REGULATION_OF_MAPK_CASCADE	Details ...	185	0.680009	2.49078	0	0	0	11669	tags=53%, list=20%, signal=66%
GO_SENSORY_SYSTEM_DEVELOPMENT	GO_SENSORY_SYSTEM_DEVELOPMENT	Details ...	391	0.625192	2.48967	0	0	0	15117	tags=53%, list=26%, signal=71%
GO_SYNAPSE_ORGANIZATION	GO_SYNAPSE_ORGANIZATION	Details ...	422	0.629126	2.48462	0	0	0	13887	tags=54%, list=24%, signal=70%
GO_POSITIVE_REGULATION_OF_CELL_PROJECTION_ORGANIZATION	GO_POSITIVE_REGULATION_OF_CELL_PROJECTION_ORGANIZATION	Details ...	378	0.674156	2.48413	0	0	0	12398	tags=56%, list=21%, signal=71%
GO_POLYSACCHARIDE_METABOLIC_PROCESS	GO_POLYSACCHARIDE_METABOLIC_PROCESS	Details ...	108	0.708764	2.48295	0	0	0	11556	tags=61%, list=20%, signal=76%
GO_CELLULAR_RESPONSE_TO_PEPTIDE	GO_CELLULAR_RESPONSE_TO_PEPTIDE	Details ...	392	0.673343	2.48273	0	0	0	11757	tags=53%, list=20%, signal=66%
GO_POSITIVE_REGULATION_OF_GTPASE_ACTIVITY	GO_POSITIVE_REGULATION_OF_GTPASE_ACTIVITY	Details ...	394	0.712441	2.48182	0	0	0	10948	tags=58%, list=19%, signal=71%
GO_GLYCOSYLATION	GO_GLYCOSYLATION	Details ...	253	0.701618	2.4768	0	0	0	9676	tags=56%, list=17%, signal=67%
GO_CAMERA_TYPE_EYE_DEVELOPMENT	GO_CAMERA_TYPE_EYE_DEVELOPMENT	Details ...	329	0.625004	2.47258	0	0	0	12257	tags=45%, list=21%, signal=56%
GO_REGULATION_OF_GTPASE_ACTIVITY	GO_REGULATION_OF_GTPASE_ACTIVITY	Details ...	469	0.706023	2.47197	0	0	0	10948	tags=58%, list=19%, signal=71%
GO_CARBOHYDRATE_CATABOLIC_PROCESS	GO_CARBOHYDRATE_CATABOLIC_PROCESS	Details ...	194	0.698985	2.46892	0	0	0	11556	tags=61%, list=20%, signal=76%
GO_REPRODUCTIVE_SYSTEM_DEVELOPMENT	GO_REPRODUCTIVE_SYSTEM_DEVELOPMENT	Details ...	443	0.63493	2.46881	0	0	0	12168	tags=47%, list=21%, signal=59%
GO_IN_UTERO_EMBRYONIC_DEVELOPMENT	GO_IN_UTERO_EMBRYONIC_DEVELOPMENT		378	0.699751	2.46817	0	0	0	9676	tags=53%, list=17%, signal=63%
GO_NEGATIVE_REGULATION_OF_PHOSPHORYLATION	GO_NEGATIVE_REGULATION_OF_PHOSPHORYLATION		466	0.670335	2.46756	0	0	0	11904	tags=54%, list=20%, signal=67%
GO_REGULATION_OF_CARBOHYDRATE_METABOLIC_PROCESS	GO_REGULATION_OF_CARBOHYDRATE_METABOLIC_PROCESS		199	0.704441	2.46681	0	0	0	10795	tags=59%, list=18%, signal=72%
GO_DENDRITE_DEVELOPMENT	GO_DENDRITE_DEVELOPMENT		244	0.690948	2.4651	0	0	0	9718	tags=53%, list=17%, signal=64%
GO_REGULATION_OF_DEVELOPMENTAL_GROWTH	GO_REGULATION_OF_DEVELOPMENTAL_GROWTH		347	0.627001	2.46507	0	0	0	14390	tags=50%, list=25%, signal=67%
GO_REGULATION_OF_LIPID_METABOLIC_PROCESS	GO_REGULATION_OF_LIPID_METABOLIC_PROCESS		416	0.660811	2.46399	0	0	0	11450	tags=51%, list=20%, signal=63%
GO_GLYCOPROTEIN_METABOLIC_PROCESS	GO_GLYCOPROTEIN_METABOLIC_PROCESS		398	0.683381	2.46273	0	0	0	11888	tags=57%, list=20%, signal=71%
GO_RESPONSE_TO_PEPTIDE_HORMONE	GO_RESPONSE_TO_PEPTIDE_HORMONE		439	0.666853	2.46177	0	0	0	10265	tags=47%, list=18%, signal=57%
GO_GLYCEROLIPID_METABOLIC_PROCESS	GO_GLYCEROLIPID_METABOLIC_PROCESS		419	0.681464	2.45999	0	0	0	10706	tags=51%, list=18%, signal=62%
GO_PEPTIDYL_SERINE_MODIFICATION	GO_PEPTIDYL_SERINE_MODIFICATION		326	0.681316	2.45903	0	0	0	10885	tags=53%, list=19%, signal=65%
GO_REGULATION_OF_NUCLEOTIDE_METABOLIC_PROCESS	GO_REGULATION_OF_NUCLEOTIDE_METABOLIC_PROCESS		115	0.715118	2.45811	0	0	0	8966	tags=54%, list=15%, signal=64%
GO_DEPHOSPHORYLATION	GO_DEPHOSPHORYLATION		458	0.70751	2.45711	0	0	0	11698	tags=65%, list=20%, signal=81%
GO_RESPONSE_TO_INSULIN	GO_RESPONSE_TO_INSULIN		276	0.689455	2.45666	0	0	0	12105	tags=58%, list=21%, signal=73%
GO_RHYTHMIC_PROCESS	GO_RHYTHMIC_PROCESS		301	0.668159	2.4565	0	0	0	9891	tags=45%, list=17%, signal=54%
GO_CELLULAR_RESPONSE_TO_STEROID_HORMONE_STIMULUS	GO_CELLULAR_RESPONSE_TO_STEROID_HORMONE_STIMULUS		201	0.698281	2.45579	0	0	0	11026	tags=55%, list=19%, signal=67%
GO_NEGATIVE_REGULATION_OF_CATABOLIC_PROCESS	GO_NEGATIVE_REGULATION_OF_CATABOLIC_PROCESS		304	0.714278	2.45563	0	0	0	10692	tags=58%, list=18%, signal=71%
GO_STRESS_ACTIVATED_PROTEIN_KINASE_SIGNALING_CASCADE	GO_STRESS_ACTIVATED_PROTEIN_KINASE_SIGNALING_CASCADE		291	0.686232	2.45356	0	0	0	11683	tags=55%, list=20%, signal=68%
GO_PHOSPHOLIPID_METABOLIC_PROCESS	GO_PHOSPHOLIPID_METABOLIC_PROCESS		427	0.689316	2.45292	0	0	0	10733	tags=55%, list=18%, signal=67%
GO_GLYCOPROTEIN_BIOSYNTHETIC_PROCESS	GO_GLYCOPROTEIN_BIOSYNTHETIC_PROCESS		329	0.68403	2.45098	0	0	0	11271	tags=57%, list=19%, signal=70%
GO_HORMONE_MEDIATED_SIGNALING_PATHWAY	GO_HORMONE_MEDIATED_SIGNALING_PATHWAY		195	0.692994	2.45015	0	0	0	11471	tags=55%, list=20%, signal=69%
GO_DEVELOPMENTAL_CELL_GROWTH	GO_DEVELOPMENTAL_CELL_GROWTH		233	0.659563	2.44909	0	0	0	14390	tags=58%, list=25%, signal=77%
GO_EPITHELIAL_TUBE_MORPHOGENESIS	GO_EPITHELIAL_TUBE_MORPHOGENESIS		330	0.647272	2.44694	0	0	0	14108	tags=55%, list=24%, signal=73%
GO_FOREBRAIN_DEVELOPMENT	GO_FOREBRAIN_DEVELOPMENT		384	0.638486	2.44685	0	0	0	10716	tags=44%, list=18%, signal=54%
GO_POSITIVE_REGULATION_OF_PROTEIN_SERINE_THREONINE_KINASE_ACTIVITY	GO_POSITIVE_REGULATION_OF_PROTEIN_SERINE_THREONINE_KINASE_ACTIVITY		338	0.667409	2.44678	0	0	0	11301	tags=53%, list=19%, signal=66%
GO_NEURON_APOPTOTIC_PROCESS	GO_NEURON_APOPTOTIC_PROCESS		240	0.653678	2.44582	0	0	0	12507	tags=54%, list=21%, signal=68%
GO_PYRUVATE_METABOLIC_PROCESS	GO_PYRUVATE_METABOLIC_PROCESS		148	0.70435	2.44501	0	0	0	9560	tags=55%, list=16%, signal=65%
GO_ALCOHOL_METABOLIC_PROCESS	GO_ALCOHOL_METABOLIC_PROCESS		376	0.651221	2.44498	0	0	0	11698	tags=48%, list=20%, signal=59%
GO_CELLULAR_RESPONSE_TO_INSULIN_STIMULUS	GO_CELLULAR_RESPONSE_TO_INSULIN_STIMULUS		220	0.702103	2.44367	0	0	0	11377	tags=60%, list=19%, signal=75%
GO_SPHINGOLIPID_BIOSYNTHETIC_PROCESS	GO_SPHINGOLIPID_BIOSYNTHETIC_PROCESS		95	0.704855	2.44365	0	0	0	12239	tags=65%, list=21%, signal=82%
GO_POSITIVE_REGULATION_OF_CATABOLIC_PROCESS	GO_POSITIVE_REGULATION_OF_CATABOLIC_PROCESS		442	0.725417	2.44205	0	0	0	10757	tags=63%, list=18%, signal=77%
GO_RESPONSE_TO_STARVATION	GO_RESPONSE_TO_STARVATION		196	0.717602	2.44141	0	0	0	9705	tags=58%, list=17%, signal=69%
GO_UROGENITAL_SYSTEM_DEVELOPMENT	GO_UROGENITAL_SYSTEM_DEVELOPMENT		328	0.640056	2.44067	0	0	0	11484	tags=50%, list=20%, signal=62%
GO_RESPONSE_TO_TEMPERATURE_STIMULUS	GO_RESPONSE_TO_TEMPERATURE_STIMULUS		225	0.700599	2.4394	0	0	0	11471	tags=56%, list=20%, signal=69%
GO_PROTEIN_AUTOPHOSPHORYLATION	GO_PROTEIN_AUTOPHOSPHORYLATION		235	0.717141	2.43933	0	0	0	11355	tags=64%, list=19%, signal=79%
GO_REGULATION_OF_STRESS_ACTIVATED_PROTEIN_KINASE_SIGNALING_CASCADE	GO_REGULATION_OF_STRESS_ACTIVATED_PROTEIN_KINASE_SIGNALING_CASCADE		232	0.679574	2.4392	0	0	0	11683	tags=54%, list=20%, signal=68%
GO_ENSHEATHMENT_OF_NEURONS	GO_ENSHEATHMENT_OF_NEURONS		138	0.682044	2.43919	0	0	0	11415	tags=56%, list=20%, signal=69%
GO_NEURON_MIGRATION	GO_NEURON_MIGRATION		159	0.658716	2.43867	0	0	0	10716	tags=47%, list=18%, signal=58%
GO_REGULATION_OF_MAP_KINASE_ACTIVITY	GO_REGULATION_OF_MAP_KINASE_ACTIVITY		337	0.660614	2.43851	0	0	0	11669	tags=54%, list=20%, signal=67%
GO_ACTIVATION_OF_PROTEIN_KINASE_ACTIVITY	GO_ACTIVATION_OF_PROTEIN_KINASE_ACTIVITY		325	0.672496	2.43632	0	0	0	11259	tags=54%, list=19%, signal=67%
GO_REGULATION_OF_CELL_MORPHOGENESIS	GO_REGULATION_OF_CELL_MORPHOGENESIS		486	0.655401	2.43552	0	0	0	13507	tags=57%, list=23%, signal=74%
GO_REGULATION_OF_CELL_CYCLE_G1_S_PHASE_TRANSITION	GO_REGULATION_OF_CELL_CYCLE_G1_S_PHASE_TRANSITION		202	0.672059	2.43545	0	0	0	12028	tags=52%, list=21%, signal=66%
GO_SMALL_GTPASE_MEDIATED_SIGNAL_TRANSDUCTION	GO_SMALL_GTPASE_MEDIATED_SIGNAL_TRANSDUCTION		495	0.704689	2.43421	0	0	0	11450	tags=63%, list=20%, signal=78%
GO_NEGATIVE_REGULATION_OF_NEURON_DEATH	GO_NEGATIVE_REGULATION_OF_NEURON_DEATH		205	0.658703	2.43297	0	0	0	12288	tags=53%, list=21%, signal=66%
GO_PATTERN_SPECIFICATION_PROCESS	GO_PATTERN_SPECIFICATION_PROCESS		452	0.60382	2.4325	0	0	0	11472	tags=41%, list=20%, signal=50%
GO_POSITIVE_REGULATION_OF_ESTABLISHMENT_OF_PROTEIN_LOCALIZATION	GO_POSITIVE_REGULATION_OF_ESTABLISHMENT_OF_PROTEIN_LOCALIZATION		393	0.680682	2.43238	0	0	0	12370	tags=59%, list=21%, signal=74%
GO_RESPONSE_TO_LIGHT_STIMULUS	GO_RESPONSE_TO_LIGHT_STIMULUS		309	0.669968	2.4321	0	0	0	12000	tags=52%, list=21%, signal=65%
GO_TELENCEPHALON_DEVELOPMENT	GO_TELENCEPHALON_DEVELOPMENT		252	0.651455	2.43058	0	0	0	10716	tags=47%, list=18%, signal=57%
GO_PALLIUM_DEVELOPMENT	GO_PALLIUM_DEVELOPMENT		166	0.674979	2.43008	0	0	0	10716	tags=49%, list=18%, signal=60%
GO_PHOSPHOLIPID_BIOSYNTHETIC_PROCESS	GO_PHOSPHOLIPID_BIOSYNTHETIC_PROCESS		263	0.704017	2.42931	0	0	0	10733	tags=60%, list=18%, signal=74%
GO_LOCOMOTORY_BEHAVIOR	GO_LOCOMOTORY_BEHAVIOR		193	0.618418	2.42401	0	0	0	14145	tags=49%, list=24%, signal=64%
GO_CERAMIDE_METABOLIC_PROCESS	GO_CERAMIDE_METABOLIC_PROCESS		93	0.699855	2.42384	0	0	0	12239	tags=66%, list=21%, signal=83%
GO_POLYSACCHARIDE_BIOSYNTHETIC_PROCESS	GO_POLYSACCHARIDE_BIOSYNTHETIC_PROCESS		77	0.719808	2.42379	0	0	0	10977	tags=64%, list=19%, signal=78%
GO_REGULATION_OF_DENDRITE_DEVELOPMENT	GO_REGULATION_OF_DENDRITE_DEVELOPMENT		153	0.695134	2.42378	0	0	0	8755	tags=52%, list=15%, signal=61%
GO_CELL_CYCLE_G1_S_PHASE_TRANSITION	GO_CELL_CYCLE_G1_S_PHASE_TRANSITION		306	0.694741	2.42365	0	0	0	12028	tags=57%, list=21%, signal=72%
GO_GLYCEROLIPID_BIOSYNTHETIC_PROCESS	GO_GLYCEROLIPID_BIOSYNTHETIC_PROCESS		264	0.68996	2.42279	0	0	0	10706	tags=55%, list=18%, signal=67%
GO_TRANSMEMBRANE_RECEPTOR_PROTEIN_SERINE_THREONINE_KINASE_SIGNALING_PATHWAY	GO_TRANSMEMBRANE_RECEPTOR_PROTEIN_SERINE_THREONINE_KINASE_SIGNALING_PATHWAY		353	0.643547	2.4221	0	0	0	12053	tags=50%, list=21%, signal=62%
GO_NEGATIVE_REGULATION_OF_KINASE_ACTIVITY	GO_NEGATIVE_REGULATION_OF_KINASE_ACTIVITY		255	0.682819	2.42183	0	0	0	12105	tags=57%, list=21%, signal=72%
GO_REGULATION_OF_SMALL_GTPASE_MEDIATED_SIGNAL_TRANSDUCTION	GO_REGULATION_OF_SMALL_GTPASE_MEDIATED_SIGNAL_TRANSDUCTION		314	0.710722	2.42156	0	0	0	11538	tags=65%, list=20%, signal=81%
GO_RESPONSE_TO_RADIATION	GO_RESPONSE_TO_RADIATION		429	0.676971	2.42081	0	0	0	11880	tags=55%, list=20%, signal=69%
GO_MONOSACCHARIDE_METABOLIC_PROCESS	GO_MONOSACCHARIDE_METABOLIC_PROCESS		286	0.648093	2.41764	0	0	0	12146	tags=52%, list=21%, signal=65%
GO_POSITIVE_REGULATION_OF_GROWTH	GO_POSITIVE_REGULATION_OF_GROWTH		265	0.633354	2.41749	0	0	0	10265	tags=43%, list=18%, signal=52%
GO_NEURAL_PRECURSOR_CELL_PROLIFERATION	GO_NEURAL_PRECURSOR_CELL_PROLIFERATION		149	0.657361	2.41609	0	0	0	11374	tags=49%, list=19%, signal=61%
GO_PROTEIN_IMPORT	GO_PROTEIN_IMPORT		198	0.734003	2.41557	0	0	0	10675	tags=64%, list=18%, signal=78%
GO_RESPONSE_TO_EXTRACELLULAR_STIMULUS	GO_RESPONSE_TO_EXTRACELLULAR_STIMULUS		494	0.634093	2.41545	0	0	0	9780	tags=43%, list=17%, signal=51%
GO_NEGATIVE_REGULATION_OF_ORGANELLE_ORGANIZATION	GO_NEGATIVE_REGULATION_OF_ORGANELLE_ORGANIZATION		387	0.696357	2.41525	0	0	0	10871	tags=57%, list=19%, signal=70%
GO_CIRCADIAN_RHYTHM	GO_CIRCADIAN_RHYTHM		215	0.667942	2.41524	0	0	0	9891	tags=44%, list=17%, signal=53%
GO_SEX_DIFFERENTIATION	GO_SEX_DIFFERENTIATION		276	0.625411	2.41407	0	0	0	12168	tags=45%, list=21%, signal=57%
GO_GLAND_DEVELOPMENT	GO_GLAND_DEVELOPMENT		441	0.617593	2.41259	0	0	0	12795	tags=47%, list=22%, signal=60%
GO_NEGATIVE_REGULATION_OF_NERVOUS_SYSTEM_DEVELOPMENT	GO_NEGATIVE_REGULATION_OF_NERVOUS_SYSTEM_DEVELOPMENT		309	0.623458	2.41201	0	0	0	16052	tags=57%, list=27%, signal=79%
GO_DEVELOPMENTAL_GROWTH_INVOLVED_IN_MORPHOGENESIS	GO_DEVELOPMENTAL_GROWTH_INVOLVED_IN_MORPHOGENESIS		233	0.651624	2.41101	0	0	0	14390	tags=60%, list=25%, signal=79%
GO_ANATOMICAL_STRUCTURE_HOMEOSTASIS	GO_ANATOMICAL_STRUCTURE_HOMEOSTASIS		438	0.650547	2.41076	0	0	0	12823	tags=56%, list=22%, signal=71%
GO_NEURON_PROJECTION_GUIDANCE	GO_NEURON_PROJECTION_GUIDANCE		281	0.630466	2.41062	0	0	0	13393	tags=51%, list=23%, signal=66%
GO_POSITIVE_REGULATION_OF_DNA_BINDING_TRANSCRIPTION_FACTOR_ACTIVITY	GO_POSITIVE_REGULATION_OF_DNA_BINDING_TRANSCRIPTION_FACTOR_ACTIVITY		267	0.680747	2.41045	0	0	0	12214	tags=57%, list=21%, signal=72%
GO_CELLULAR_GLUCAN_METABOLIC_PROCESS	GO_CELLULAR_GLUCAN_METABOLIC_PROCESS		70	0.734885	2.41038	0	0	0	11989	tags=69%, list=21%, signal=86%
GO_RESPONSE_TO_OXIDATIVE_STRESS	GO_RESPONSE_TO_OXIDATIVE_STRESS		446	0.6565	2.41027	0	0	0	13259	tags=56%, list=23%, signal=71%
GO_REGULATION_OF_INTRACELLULAR_TRANSPORT	GO_REGULATION_OF_INTRACELLULAR_TRANSPORT		344	0.725626	2.40896	0	0	0	10333	tags=62%, list=18%, signal=74%
GO_INTRACELLULAR_RECEPTOR_SIGNALING_PATHWAY	GO_INTRACELLULAR_RECEPTOR_SIGNALING_PATHWAY		256	0.701884	2.40852	0	0	0	11904	tags=62%, list=20%, signal=78%
GO_CELLULAR_RESPONSE_TO_LIGHT_STIMULUS	GO_CELLULAR_RESPONSE_TO_LIGHT_STIMULUS		123	0.702903	2.4074	0	0	0	10969	tags=52%, list=19%, signal=64%
GO_POSITIVE_REGULATION_OF_DEVELOPMENTAL_GROWTH	GO_POSITIVE_REGULATION_OF_DEVELOPMENTAL_GROWTH		185	0.629487	2.40668	0	0	0	12340	tags=44%, list=21%, signal=56%
GO_REGULATION_OF_GENERATION_OF_PRECURSOR_METABOLITES_AND_ENERGY	GO_REGULATION_OF_GENERATION_OF_PRECURSOR_METABOLITES_AND_ENERGY		150	0.711038	2.40635	0	0	0	11718	tags=64%, list=20%, signal=80%
GO_RAS_PROTEIN_SIGNAL_TRANSDUCTION	GO_RAS_PROTEIN_SIGNAL_TRANSDUCTION		334	0.703319	2.40607	0	0	0	11538	tags=63%, list=20%, signal=78%
GO_ADAPTIVE_THERMOGENESIS	GO_ADAPTIVE_THERMOGENESIS		154	0.664616	2.40577	0	0	0	11228	tags=53%, list=19%, signal=66%
GO_NEGATIVE_REGULATION_OF_CELL_DEVELOPMENT	GO_NEGATIVE_REGULATION_OF_CELL_DEVELOPMENT		330	0.617697	2.40555	0	0	0	14464	tags=51%, list=25%, signal=68%
GO_NEGATIVE_REGULATION_OF_CELLULAR_CATABOLIC_PROCESS	GO_NEGATIVE_REGULATION_OF_CELLULAR_CATABOLIC_PROCESS		248	0.728406	2.40505	0	0	0	9832	tags=59%, list=17%, signal=70%
GO_PROTEIN_DEPOLYMERIZATION	GO_PROTEIN_DEPOLYMERIZATION		108	0.712717	2.40447	0	0	0	9924	tags=54%, list=17%, signal=65%
GO_CELL_JUNCTION_ASSEMBLY	GO_CELL_JUNCTION_ASSEMBLY		422	0.637094	2.40426	0	0	0	12753	tags=52%, list=22%, signal=66%
GO_NEGATIVE_REGULATION_OF_EPITHELIAL_CELL_PROLIFERATION	GO_NEGATIVE_REGULATION_OF_EPITHELIAL_CELL_PROLIFERATION		168	0.597787	2.40423	0	0	0	11752	tags=40%, list=20%, signal=50%
GO_NEGATIVE_REGULATION_OF_PROTEIN_SERINE_THREONINE_KINASE_ACTIVITY	GO_NEGATIVE_REGULATION_OF_PROTEIN_SERINE_THREONINE_KINASE_ACTIVITY		144	0.684291	2.40348	0	0	0	11669	tags=55%, list=20%, signal=68%
GO_CELLULAR_RESPONSE_TO_EXTRACELLULAR_STIMULUS	GO_CELLULAR_RESPONSE_TO_EXTRACELLULAR_STIMULUS		243	0.676499	2.40327	0	0	0	12639	tags=59%, list=22%, signal=75%
GO_GLYCEROPHOSPHOLIPID_METABOLIC_PROCESS	GO_GLYCEROPHOSPHOLIPID_METABOLIC_PROCESS		328	0.694442	2.4031	0	0	0	10695	tags=56%, list=18%, signal=69%
GO_CELLULAR_CARBOHYDRATE_BIOSYNTHETIC_PROCESS	GO_CELLULAR_CARBOHYDRATE_BIOSYNTHETIC_PROCESS		85	0.699745	2.40236	0	0	0	10977	tags=56%, list=19%, signal=69%
GO_REGULATION_OF_CELLULAR_COMPONENT_SIZE	GO_REGULATION_OF_CELLULAR_COMPONENT_SIZE		367	0.661127	2.40234	0	0	0	13472	tags=58%, list=23%, signal=75%
GO_ENERGY_RESERVE_METABOLIC_PROCESS	GO_ENERGY_RESERVE_METABOLIC_PROCESS		81	0.712295	2.40212	0	0	0	11989	tags=62%, list=21%, signal=78%
GO_NEGATIVE_REGULATION_OF_TRANSPORT	GO_NEGATIVE_REGULATION_OF_TRANSPORT		489	0.606797	2.40192	0	0	0	14004	tags=47%, list=24%, signal=61%
GO_PROTEIN_LOCALIZATION_TO_CELL_PERIPHERY	GO_PROTEIN_LOCALIZATION_TO_CELL_PERIPHERY		330	0.694394	2.40115	0	0	0	11440	tags=60%, list=20%, signal=74%
GO_SENSORY_ORGAN_MORPHOGENESIS	GO_SENSORY_ORGAN_MORPHOGENESIS		265	0.60321	2.40105	0	0	0	15036	tags=51%, list=26%, signal=69%
GO_REGULATION_OF_CELL_DIVISION	GO_REGULATION_OF_CELL_DIVISION		167	0.669072	2.40089	0	0	0	11610	tags=53%, list=20%, signal=66%
GO_ORGAN_GROWTH	GO_ORGAN_GROWTH		188	0.629942	2.40064	0	0	0	14008	tags=51%, list=24%, signal=67%
GO_NEGATIVE_REGULATION_OF_TRANSFERASE_ACTIVITY	GO_NEGATIVE_REGULATION_OF_TRANSFERASE_ACTIVITY		283	0.6758	2.40049	0	0	0	12105	tags=56%, list=21%, signal=71%
GO_SPHINGOLIPID_METABOLIC_PROCESS	GO_SPHINGOLIPID_METABOLIC_PROCESS		150	0.691354	2.40038	0	0	0	12239	tags=63%, list=21%, signal=79%
GO_CERAMIDE_BIOSYNTHETIC_PROCESS	GO_CERAMIDE_BIOSYNTHETIC_PROCESS		64	0.701794	2.40003	0	0	0	12239	tags=66%, list=21%, signal=83%
GO_NUCLEOSIDE_DIPHOSPHATE_METABOLIC_PROCESS	GO_NUCLEOSIDE_DIPHOSPHATE_METABOLIC_PROCESS		151	0.695524	2.39986	0	0	0	9560	tags=54%, list=16%, signal=64%
GO_NEGATIVE_REGULATION_OF_CELLULAR_COMPONENT_MOVEMENT	GO_NEGATIVE_REGULATION_OF_CELLULAR_COMPONENT_MOVEMENT		384	0.607952	2.39984	0	0	0	10922	tags=40%, list=19%, signal=49%
GO_CELLULAR_RESPONSE_TO_STARVATION	GO_CELLULAR_RESPONSE_TO_STARVATION		154	0.724927	2.39932	0	0	0	7823	tags=56%, list=13%, signal=64%
GO_CEREBRAL_CORTEX_DEVELOPMENT	GO_CEREBRAL_CORTEX_DEVELOPMENT		112	0.709033	2.39899	0	0	0	10716	tags=58%, list=18%, signal=71%
GO_POSITIVE_REGULATION_OF_CELL_CYCLE	GO_POSITIVE_REGULATION_OF_CELL_CYCLE		389	0.67546	2.3986	0	0	0	12102	tags=57%, list=21%, signal=71%
GO_RESPIRATORY_SYSTEM_DEVELOPMENT	GO_RESPIRATORY_SYSTEM_DEVELOPMENT		201	0.651475	2.3982	0	0	0	14033	tags=58%, list=24%, signal=76%
GO_SODIUM_ION_TRANSPORT	GO_SODIUM_ION_TRANSPORT		240	0.579437	2.39812	0	0	0	17212	tags=56%, list=29%, signal=79%
GO_ENDOMEMBRANE_SYSTEM_ORGANIZATION	GO_ENDOMEMBRANE_SYSTEM_ORGANIZATION		448	0.720184	2.39811	0	0	0	11717	tags=66%, list=20%, signal=81%
GO_CELLULAR_RESPONSE_TO_EXTERNAL_STIMULUS	GO_CELLULAR_RESPONSE_TO_EXTERNAL_STIMULUS		315	0.671832	2.39803	0	0	0	12639	tags=59%, list=22%, signal=75%
GO_REGULATION_OF_INTRACELLULAR_PROTEIN_TRANSPORT	GO_REGULATION_OF_INTRACELLULAR_PROTEIN_TRANSPORT		257	0.727048	2.39786	0	0	0	10767	tags=65%, list=18%, signal=79%
GO_REGULATION_OF_PHOSPHATASE_ACTIVITY	GO_REGULATION_OF_PHOSPHATASE_ACTIVITY		168	0.704404	2.39664	0	0	0	11590	tags=65%, list=20%, signal=81%
GO_EPITHELIAL_CELL_PROLIFERATION	GO_EPITHELIAL_CELL_PROLIFERATION		441	0.599577	2.39617	0	0	0	12974	tags=45%, list=22%, signal=57%
GO_REGULATION_OF_DEPHOSPHORYLATION	GO_REGULATION_OF_DEPHOSPHORYLATION		202	0.710841	2.39587	0	0	0	11590	tags=67%, list=20%, signal=83%
GO_REGULATION_OF_PEPTIDE_SECRETION	GO_REGULATION_OF_PEPTIDE_SECRETION		423	0.611126	2.39586	0	0	0	13327	tags=48%, list=23%, signal=62%
GO_RIBOSE_PHOSPHATE_METABOLIC_PROCESS	GO_RIBOSE_PHOSPHATE_METABOLIC_PROCESS		389	0.664892	2.39565	0	0	0	10359	tags=51%, list=18%, signal=62%
GO_REGULATION_OF_PROTEIN_CATABOLIC_PROCESS	GO_REGULATION_OF_PROTEIN_CATABOLIC_PROCESS		385	0.717836	2.39505	0	0	0	10757	tags=63%, list=18%, signal=76%
GO_CELLULAR_RESPONSE_TO_CHEMICAL_STRESS	GO_CELLULAR_RESPONSE_TO_CHEMICAL_STRESS		353	0.668087	2.39487	0	0	0	13259	tags=59%, list=23%, signal=76%
GO_NEGATIVE_REGULATION_OF_HYDROLASE_ACTIVITY	GO_NEGATIVE_REGULATION_OF_HYDROLASE_ACTIVITY		457	0.610009	2.39433	0	0	0	12370	tags=42%, list=21%, signal=53%
GO_DEMETHYLATION	GO_DEMETHYLATION		69	0.730203	2.39399	0	0	0	9655	tags=55%, list=17%, signal=66%
GO_TEMPERATURE_HOMEOSTASIS	GO_TEMPERATURE_HOMEOSTASIS		173	0.645607	2.39343	0	0	0	11228	tags=49%, list=19%, signal=61%
GO_SOMITE_DEVELOPMENT	GO_SOMITE_DEVELOPMENT		88	0.670048	2.3934	0	0	0	11381	tags=48%, list=19%, signal=59%
GO_IMPORT_ACROSS_PLASMA_MEMBRANE	GO_IMPORT_ACROSS_PLASMA_MEMBRANE		156	0.596375	2.39318	0	0	0	14099	tags=50%, list=24%, signal=66%
GO_PROTEIN_DEPHOSPHORYLATION	GO_PROTEIN_DEPHOSPHORYLATION		316	0.707661	2.39281	0	0	0	11989	tags=67%, list=21%, signal=84%
GO_REGIONALIZATION	GO_REGIONALIZATION		353	0.595888	2.39163	0	0	0	11472	tags=40%, list=20%, signal=49%
GO_TUBE_FORMATION	GO_TUBE_FORMATION		149	0.685502	2.39119	0	0	0	11970	tags=59%, list=21%, signal=74%
GO_ORGANIC_ACID_TRANSMEMBRANE_TRANSPORT	GO_ORGANIC_ACID_TRANSMEMBRANE_TRANSPORT		148	0.629605	2.39092	0	0	0	12257	tags=47%, list=21%, signal=59%
GO_REGULATION_OF_MICROTUBULE_BASED_PROCESS	GO_REGULATION_OF_MICROTUBULE_BASED_PROCESS		232	0.6988	2.39088	0	0	0	11028	tags=58%, list=19%, signal=71%
GO_KIDNEY_EPITHELIUM_DEVELOPMENT	GO_KIDNEY_EPITHELIUM_DEVELOPMENT		142	0.633162	2.38929	0	0	0	11259	tags=49%, list=19%, signal=61%
GO_MORPHOGENESIS_OF_EMBRYONIC_EPITHELIUM	GO_MORPHOGENESIS_OF_EMBRYONIC_EPITHELIUM		150	0.689946	2.38889	0	0	0	11970	tags=58%, list=21%, signal=73%
GO_AMEBOIDAL_TYPE_CELL_MIGRATION	GO_AMEBOIDAL_TYPE_CELL_MIGRATION		467	0.625136	2.38881	0	0	0	12897	tags=47%, list=22%, signal=60%
GO_LIPID_LOCALIZATION	GO_LIPID_LOCALIZATION		424	0.610377	2.38843	0	0	0	12636	tags=46%, list=22%, signal=58%
GO_POSITIVE_REGULATION_OF_PROTEIN_CATABOLIC_PROCESS	GO_POSITIVE_REGULATION_OF_PROTEIN_CATABOLIC_PROCESS		218	0.725943	2.38795	0	0	0	10757	tags=65%, list=18%, signal=79%
GO_POLYOL_METABOLIC_PROCESS	GO_POLYOL_METABOLIC_PROCESS		126	0.670203	2.3879	0	0	0	10548	tags=52%, list=18%, signal=64%
GO_CENTRAL_NERVOUS_SYSTEM_NEURON_DIFFERENTIATION	GO_CENTRAL_NERVOUS_SYSTEM_NEURON_DIFFERENTIATION		192	0.618723	2.38761	0	0	0	11374	tags=43%, list=19%, signal=53%
GO_REGULATION_OF_SMALL_MOLECULE_METABOLIC_PROCESS	GO_REGULATION_OF_SMALL_MOLECULE_METABOLIC_PROCESS		440	0.654301	2.3874	0	0	0	11571	tags=51%, list=20%, signal=63%
GO_MULTICELLULAR_ORGANISM_GROWTH	GO_MULTICELLULAR_ORGANISM_GROWTH		146	0.67989	2.38722	0	0	0	10781	tags=51%, list=18%, signal=62%
GO_CELLULAR_RESPONSE_TO_ALCOHOL	GO_CELLULAR_RESPONSE_TO_ALCOHOL		91	0.676299	2.38687	0	0	0	11428	tags=54%, list=20%, signal=67%
GO_REGULATION_OF_RAS_PROTEIN_SIGNAL_TRANSDUCTION	GO_REGULATION_OF_RAS_PROTEIN_SIGNAL_TRANSDUCTION		187	0.71525	2.38678	0	0	0	11442	tags=65%, list=20%, signal=81%
GO_MEMBRANE_LIPID_METABOLIC_PROCESS	GO_MEMBRANE_LIPID_METABOLIC_PROCESS		198	0.687789	2.38673	0	0	0	11271	tags=60%, list=19%, signal=74%
GO_CELLULAR_PROCESS_INVOLVED_IN_REPRODUCTION_IN_MULTICELLULAR_ORGANISM	GO_CELLULAR_PROCESS_INVOLVED_IN_REPRODUCTION_IN_MULTICELLULAR_ORGANISM		350	0.595513	2.38653	0	0	0	14024	tags=45%, list=24%, signal=59%
GO_REGULATION_OF_CELLULAR_RESPONSE_TO_GROWTH_FACTOR_STIMULUS	GO_REGULATION_OF_CELLULAR_RESPONSE_TO_GROWTH_FACTOR_STIMULUS		301	0.628545	2.38633	0	0	0	12089	tags=46%, list=21%, signal=58%
GO_PURINE_CONTAINING_COMPOUND_METABOLIC_PROCESS	GO_PURINE_CONTAINING_COMPOUND_METABOLIC_PROCESS		430	0.646695	2.38576	0	0	0	12025	tags=52%, list=21%, signal=65%
GO_REGULATION_OF_PROTEIN_CONTAINING_COMPLEX_DISASSEMBLY	GO_REGULATION_OF_PROTEIN_CONTAINING_COMPLEX_DISASSEMBLY		113	0.727768	2.38548	0	0	0	11028	tags=61%, list=19%, signal=75%
GO_EYE_MORPHOGENESIS	GO_EYE_MORPHOGENESIS		154	0.630754	2.38503	0	0	0	14686	tags=56%, list=25%, signal=74%
GO_REGULATION_OF_PROTEIN_CONTAINING_COMPLEX_ASSEMBLY	GO_REGULATION_OF_PROTEIN_CONTAINING_COMPLEX_ASSEMBLY		422	0.678726	2.38488	0	0	0	12391	tags=57%, list=21%, signal=72%
GO_ACTIN_FILAMENT_ORGANIZATION	GO_ACTIN_FILAMENT_ORGANIZATION		413	0.663501	2.38456	0	0	0	10886	tags=51%, list=19%, signal=62%
GO_PHOSPHATIDYLINOSITOL_METABOLIC_PROCESS	GO_PHOSPHATIDYLINOSITOL_METABOLIC_PROCESS		179	0.72955	2.3837	0	0	0	10582	tags=65%, list=18%, signal=79%
GO_PLACENTA_DEVELOPMENT	GO_PLACENTA_DEVELOPMENT		155	0.655346	2.38347	0	0	0	12582	tags=50%, list=22%, signal=64%
GO_NEURAL_TUBE_DEVELOPMENT	GO_NEURAL_TUBE_DEVELOPMENT		161	0.694522	2.38305	0	0	0	12114	tags=60%, list=21%, signal=75%
GO_POSITIVE_REGULATION_OF_CELLULAR_PROTEIN_LOCALIZATION	GO_POSITIVE_REGULATION_OF_CELLULAR_PROTEIN_LOCALIZATION		330	0.707121	2.38302	0	0	0	11421	tags=62%, list=20%, signal=77%
GO_REGULATION_OF_CELL_MATRIX_ADHESION	GO_REGULATION_OF_CELL_MATRIX_ADHESION		123	0.712399	2.38251	0	0	0	10818	tags=59%, list=19%, signal=73%
GO_REGULATION_OF_TRANSMEMBRANE_RECEPTOR_PROTEIN_SERINE_THREONINE_KINASE_SIGNALING_PATHWAY	GO_REGULATION_OF_TRANSMEMBRANE_RECEPTOR_PROTEIN_SERINE_THREONINE_KINASE_SIGNALING_PATHWAY		249	0.632213	2.38192	0	0	0	12053	tags=47%, list=21%, signal=59%
GO_TRANSFORMING_GROWTH_FACTOR_BETA_RECEPTOR_SIGNALING_PATHWAY	GO_TRANSFORMING_GROWTH_FACTOR_BETA_RECEPTOR_SIGNALING_PATHWAY		202	0.677694	2.3814	0	0	0	12053	tags=56%, list=21%, signal=71%
GO_NEGATIVE_REGULATION_OF_CELLULAR_RESPONSE_TO_GROWTH_FACTOR_STIMULUS	GO_NEGATIVE_REGULATION_OF_CELLULAR_RESPONSE_TO_GROWTH_FACTOR_STIMULUS		176	0.627241	2.38089	0	0	0	10831	tags=43%, list=19%, signal=53%
GO_GOLGI_ORGANIZATION	GO_GOLGI_ORGANIZATION		148	0.772601	2.38068	0	0	0	10656	tags=78%, list=18%, signal=96%
GO_GERM_CELL_DEVELOPMENT	GO_GERM_CELL_DEVELOPMENT		253	0.596506	2.38062	0	0	0	16671	tags=54%, list=29%, signal=75%
GO_DEVELOPMENT_OF_PRIMARY_SEXUAL_CHARACTERISTICS	GO_DEVELOPMENT_OF_PRIMARY_SEXUAL_CHARACTERISTICS		226	0.61975	2.3806	0	0	0	13667	tags=49%, list=23%, signal=63%
GO_NEURON_PROJECTION_EXTENSION	GO_NEURON_PROJECTION_EXTENSION		170	0.662622	2.3806	0	0	0	14380	tags=61%, list=25%, signal=81%
GO_PROTEIN_LOCALIZATION_TO_NUCLEUS	GO_PROTEIN_LOCALIZATION_TO_NUCLEUS		272	0.721593	2.38038	0	0	0	10706	tags=62%, list=18%, signal=76%
GO_NEGATIVE_REGULATION_OF_NEURON_APOPTOTIC_PROCESS	GO_NEGATIVE_REGULATION_OF_NEURON_APOPTOTIC_PROCESS		145	0.644069	2.38036	0	0	0	8297	tags=42%, list=14%, signal=49%
GO_POSITIVE_REGULATION_OF_MAP_KINASE_ACTIVITY	GO_POSITIVE_REGULATION_OF_MAP_KINASE_ACTIVITY		259	0.654645	2.38007	0	0	0	11259	tags=52%, list=19%, signal=64%
GO_ESTABLISHMENT_OR_MAINTENANCE_OF_CELL_POLARITY	GO_ESTABLISHMENT_OR_MAINTENANCE_OF_CELL_POLARITY		214	0.696656	2.37945	0	0	0	11352	tags=60%, list=19%, signal=75%
GO_POSITIVE_REGULATION_OF_DENDRITE_DEVELOPMENT	GO_POSITIVE_REGULATION_OF_DENDRITE_DEVELOPMENT		74	0.736292	2.37872	0	0	0	9717	tags=62%, list=17%, signal=74%
GO_INSULIN_RECEPTOR_SIGNALING_PATHWAY	GO_INSULIN_RECEPTOR_SIGNALING_PATHWAY		141	0.70002	2.37845	0	0	0	10402	tags=59%, list=18%, signal=71%
GO_LIPID_MODIFICATION	GO_LIPID_MODIFICATION		255	0.665101	2.3777	0	0	0	11698	tags=54%, list=20%, signal=67%
GO_REGULATION_OF_POTASSIUM_ION_TRANSMEMBRANE_TRANSPORTER_ACTIVITY	GO_REGULATION_OF_POTASSIUM_ION_TRANSMEMBRANE_TRANSPORTER_ACTIVITY		64	0.673904	2.37763	0	0	0	7690	tags=36%, list=13%, signal=41%
GO_REGULATION_OF_CARBOHYDRATE_CATABOLIC_PROCESS	GO_REGULATION_OF_CARBOHYDRATE_CATABOLIC_PROCESS		86	0.740469	2.37753	0	0	0	8966	tags=63%, list=15%, signal=74%
GO_RESPONSE_TO_ENDOPLASMIC_RETICULUM_STRESS	GO_RESPONSE_TO_ENDOPLASMIC_RETICULUM_STRESS		281	0.739637	2.37694	0	0	0	8641	tags=60%, list=15%, signal=70%
GO_CELLULAR_RESPONSE_TO_ABIOTIC_STIMULUS	GO_CELLULAR_RESPONSE_TO_ABIOTIC_STIMULUS		320	0.672681	2.37656	0	0	0	12012	tags=55%, list=21%, signal=69%
GO_CARDIAC_CHAMBER_DEVELOPMENT	GO_CARDIAC_CHAMBER_DEVELOPMENT		169	0.662459	2.37646	0	0	0	13611	tags=58%, list=23%, signal=75%
GO_JNK_CASCADE	GO_JNK_CASCADE		208	0.685823	2.3761	0	0	0	10784	tags=55%, list=18%, signal=67%
GO_RESPONSE_TO_BMP	GO_RESPONSE_TO_BMP		164	0.640502	2.37578	0	0	0	10784	tags=46%, list=18%, signal=57%
GO_MEMBRANE_LIPID_BIOSYNTHETIC_PROCESS	GO_MEMBRANE_LIPID_BIOSYNTHETIC_PROCESS		134	0.696963	2.3756	0	0	0	12239	tags=64%, list=21%, signal=81%
GO_REGULATION_OF_WNT_SIGNALING_PATHWAY	GO_REGULATION_OF_WNT_SIGNALING_PATHWAY		365	0.668772	2.37501	0	0	0	12436	tags=55%, list=21%, signal=70%
GO_REGULATION_OF_CELL_JUNCTION_ASSEMBLY	GO_REGULATION_OF_CELL_JUNCTION_ASSEMBLY		193	0.65248	2.37409	0	0	0	10007	tags=47%, list=17%, signal=57%
GO_STEROID_HORMONE_MEDIATED_SIGNALING_PATHWAY	GO_STEROID_HORMONE_MEDIATED_SIGNALING_PATHWAY		135	0.733747	2.37349	0	0	0	11026	tags=66%, list=19%, signal=81%
GO_CELLULAR_GLUCOSE_HOMEOSTASIS	GO_CELLULAR_GLUCOSE_HOMEOSTASIS		148	0.634061	2.37325	0	0	0	12105	tags=47%, list=21%, signal=60%
GO_RESPONSE_TO_HEAT	GO_RESPONSE_TO_HEAT		161	0.732737	2.37315	0	0	0	11471	tags=66%, list=20%, signal=82%
GO_REGULATION_OF_MEMBRANE_POTENTIAL	GO_REGULATION_OF_MEMBRANE_POTENTIAL		431	0.572601	2.37287	0	0	0	18034	tags=56%, list=31%, signal=80%
GO_POTASSIUM_ION_TRANSPORT	GO_POTASSIUM_ION_TRANSPORT		240	0.57539	2.37282	0	0	0	16459	tags=47%, list=28%, signal=65%
GO_CARBOHYDRATE_TRANSPORT	GO_CARBOHYDRATE_TRANSPORT		145	0.658199	2.37274	0	0	0	10279	tags=48%, list=18%, signal=58%
GO_LENS_DEVELOPMENT_IN_CAMERA_TYPE_EYE	GO_LENS_DEVELOPMENT_IN_CAMERA_TYPE_EYE		81	0.658281	2.37257	0	0	0	12524	tags=52%, list=21%, signal=66%
GO_NUCLEOTIDE_PHOSPHORYLATION	GO_NUCLEOTIDE_PHOSPHORYLATION		131	0.692487	2.37236	0	0	0	9560	tags=53%, list=16%, signal=63%
GO_RESPONSE_TO_STEROID_HORMONE	GO_RESPONSE_TO_STEROID_HORMONE		340	0.632264	2.37229	0	0	0	11471	tags=45%, list=20%, signal=56%
GO_REGULATION_OF_CIRCADIAN_RHYTHM	GO_REGULATION_OF_CIRCADIAN_RHYTHM		120	0.699755	2.37215	0	0	0	9891	tags=52%, list=17%, signal=62%
GO_DEVELOPMENTAL_MATURATION	GO_DEVELOPMENTAL_MATURATION		274	0.612459	2.37197	0	0	0	16304	tags=57%, list=28%, signal=79%
GO_ESTABLISHMENT_OF_ORGANELLE_LOCALIZATION	GO_ESTABLISHMENT_OF_ORGANELLE_LOCALIZATION		417	0.721475	2.37195	0	0	0	10102	tags=61%, list=17%, signal=74%
GO_CIRCADIAN_REGULATION_OF_GENE_EXPRESSION	GO_CIRCADIAN_REGULATION_OF_GENE_EXPRESSION		64	0.760461	2.37149	0	0	0	8630	tags=61%, list=15%, signal=71%
GO_REGULATION_OF_CELL_MORPHOGENESIS_INVOLVED_IN_DIFFERENTIATION	GO_REGULATION_OF_CELL_MORPHOGENESIS_INVOLVED_IN_DIFFERENTIATION		303	0.646845	2.37146	0	0	0	13463	tags=56%, list=23%, signal=73%
GO_MYELOID_CELL_DIFFERENTIATION	GO_MYELOID_CELL_DIFFERENTIATION		396	0.668107	2.37142	0	0	0	11942	tags=54%, list=20%, signal=68%
GO_NEGATIVE_REGULATION_OF_NEURON_DIFFERENTIATION	GO_NEGATIVE_REGULATION_OF_NEURON_DIFFERENTIATION		219	0.628766	2.37108	0	0	0	14464	tags=54%, list=25%, signal=72%
GO_SKELETAL_SYSTEM_MORPHOGENESIS	GO_SKELETAL_SYSTEM_MORPHOGENESIS		222	0.621899	2.37064	0	0	0	11410	tags=44%, list=20%, signal=54%
GO_HEART_MORPHOGENESIS	GO_HEART_MORPHOGENESIS		252	0.63902	2.37055	0	0	0	11970	tags=46%, list=21%, signal=58%
GO_INSULIN_SECRETION	GO_INSULIN_SECRETION		207	0.637724	2.36957	0	0	0	12900	tags=50%, list=22%, signal=64%
GO_COVALENT_CHROMATIN_MODIFICATION	GO_COVALENT_CHROMATIN_MODIFICATION		460	0.731829	2.36941	0	0	0	8749	tags=60%, list=15%, signal=70%
GO_POSITIVE_REGULATION_OF_INTRACELLULAR_TRANSPORT	GO_POSITIVE_REGULATION_OF_INTRACELLULAR_TRANSPORT		215	0.72998	2.36885	0	0	0	9096	tags=60%, list=16%, signal=71%
GO_REGULATION_OF_RECEPTOR_MEDIATED_ENDOCYTOSIS	GO_REGULATION_OF_RECEPTOR_MEDIATED_ENDOCYTOSIS		104	0.681308	2.3685	0	0	0	11747	tags=54%, list=20%, signal=67%
GO_MUSCLE_CELL_MIGRATION	GO_MUSCLE_CELL_MIGRATION		103	0.661142	2.36818	0	0	0	10922	tags=46%, list=19%, signal=56%
GO_REGULATION_OF_EPITHELIAL_CELL_MIGRATION	GO_REGULATION_OF_EPITHELIAL_CELL_MIGRATION		291	0.615995	2.36727	0	0	0	12829	tags=44%, list=22%, signal=56%
GO_MUSCLE_CELL_PROLIFERATION	GO_MUSCLE_CELL_PROLIFERATION		239	0.607514	2.367	0	0	0	12920	tags=42%, list=22%, signal=54%
GO_MORPHOGENESIS_OF_A_BRANCHING_STRUCTURE	GO_MORPHOGENESIS_OF_A_BRANCHING_STRUCTURE		201	0.625515	2.3666	0	0	0	16888	tags=62%, list=29%, signal=86%
GO_REGULATION_OF_DNA_BINDING_TRANSCRIPTION_FACTOR_ACTIVITY	GO_REGULATION_OF_DNA_BINDING_TRANSCRIPTION_FACTOR_ACTIVITY		444	0.655105	2.36599	0	0	0	13472	tags=55%, list=23%, signal=71%
GO_NEGATIVE_REGULATION_OF_CELL_PROJECTION_ORGANIZATION	GO_NEGATIVE_REGULATION_OF_CELL_PROJECTION_ORGANIZATION		183	0.638761	2.36583	0	0	0	16795	tags=67%, list=29%, signal=94%
GO_EPITHELIAL_TUBE_FORMATION	GO_EPITHELIAL_TUBE_FORMATION		132	0.693547	2.36539	0	0	0	11970	tags=60%, list=21%, signal=75%
GO_SKELETAL_SYSTEM_DEVELOPMENT	GO_SKELETAL_SYSTEM_DEVELOPMENT		499	0.616622	2.36423	0	0	0	11968	tags=44%, list=20%, signal=55%
GO_HORMONE_TRANSPORT	GO_HORMONE_TRANSPORT		315	0.610652	2.36402	0	0	0	13327	tags=46%, list=23%, signal=59%
GO_POSITIVE_REGULATION_OF_CELL_CYCLE_PROCESS	GO_POSITIVE_REGULATION_OF_CELL_CYCLE_PROCESS		297	0.676203	2.36374	0	0	0	11443	tags=55%, list=20%, signal=67%
GO_RESPONSE_TO_CARBOHYDRATE	GO_RESPONSE_TO_CARBOHYDRATE		226	0.640606	2.3636	0	0	0	11991	tags=49%, list=21%, signal=61%
GO_PROTEIN_LOCALIZATION_TO_PLASMA_MEMBRANE	GO_PROTEIN_LOCALIZATION_TO_PLASMA_MEMBRANE		271	0.701115	2.36356	0	0	0	11440	tags=61%, list=20%, signal=75%
GO_NEGATIVE_REGULATION_OF_MAP_KINASE_ACTIVITY	GO_NEGATIVE_REGULATION_OF_MAP_KINASE_ACTIVITY		79	0.702013	2.36346	0	0	0	11669	tags=57%, list=20%, signal=71%
GO_REGULATION_OF_PROTEIN_LOCALIZATION_TO_MEMBRANE	GO_REGULATION_OF_PROTEIN_LOCALIZATION_TO_MEMBRANE		191	0.695076	2.36337	0	0	0	12662	tags=62%, list=22%, signal=79%
GO_APPENDAGE_MORPHOGENESIS	GO_APPENDAGE_MORPHOGENESIS		145	0.639583	2.36332	0	0	0	12680	tags=52%, list=22%, signal=67%
GO_EMBRYONIC_ORGAN_DEVELOPMENT	GO_EMBRYONIC_ORGAN_DEVELOPMENT		447	0.605379	2.36239	0	0	0	15056	tags=50%, list=26%, signal=67%
GO_POSITIVE_REGULATION_OF_INTRACELLULAR_PROTEIN_TRANSPORT	GO_POSITIVE_REGULATION_OF_INTRACELLULAR_PROTEIN_TRANSPORT		179	0.726056	2.36222	0	0	0	9042	tags=60%, list=15%, signal=71%
GO_POSITIVE_REGULATION_OF_CELL_MORPHOGENESIS_INVOLVED_IN_DIFFERENTIATION	GO_POSITIVE_REGULATION_OF_CELL_MORPHOGENESIS_INVOLVED_IN_DIFFERENTIATION		154	0.687367	2.36204	0	0	0	10265	tags=53%, list=18%, signal=64%
GO_REGULATION_OF_ACTIN_FILAMENT_BASED_PROCESS	GO_REGULATION_OF_ACTIN_FILAMENT_BASED_PROCESS		388	0.655357	2.36165	0	0	0	13634	tags=56%, list=23%, signal=72%
GO_REGULATION_OF_SUPRAMOLECULAR_FIBER_ORGANIZATION	GO_REGULATION_OF_SUPRAMOLECULAR_FIBER_ORGANIZATION		353	0.668267	2.36117	0	0	0	10886	tags=51%, list=19%, signal=63%
GO_RESPONSE_TO_MONOSACCHARIDE	GO_RESPONSE_TO_MONOSACCHARIDE		200	0.632314	2.3608	0	0	0	11991	tags=47%, list=21%, signal=59%
GO_SOMITOGENESIS	GO_SOMITOGENESIS		69	0.680948	2.36021	0	0	0	11381	tags=48%, list=19%, signal=59%
GO_CARBOHYDRATE_DERIVATIVE_CATABOLIC_PROCESS	GO_CARBOHYDRATE_DERIVATIVE_CATABOLIC_PROCESS		189	0.645616	2.36004	0	0	0	12860	tags=52%, list=22%, signal=66%
GO_MAINTENANCE_OF_PROTEIN_LOCATION_IN_CELL	GO_MAINTENANCE_OF_PROTEIN_LOCATION_IN_CELL		64	0.764507	2.35944	0	0	0	6058	tags=55%, list=10%, signal=61%
GO_CELLULAR_RESPONSE_TO_RADIATION	GO_CELLULAR_RESPONSE_TO_RADIATION		180	0.698302	2.35937	0	0	0	10969	tags=56%, list=19%, signal=68%
GO_REGULATION_OF_CELLULAR_CARBOHYDRATE_METABOLIC_PROCESS	GO_REGULATION_OF_CELLULAR_CARBOHYDRATE_METABOLIC_PROCESS		140	0.664647	2.35894	0	0	0	10795	tags=51%, list=18%, signal=63%
GO_POSITIVE_REGULATION_OF_SECRETION	GO_POSITIVE_REGULATION_OF_SECRETION		366	0.614508	2.35858	0	0	0	13399	tags=49%, list=23%, signal=63%
GO_IMPORT_INTO_NUCLEUS	GO_IMPORT_INTO_NUCLEUS		169	0.724243	2.35808	0	0	0	10675	tags=62%, list=18%, signal=75%
GO_REGULATION_OF_ORGANELLE_ASSEMBLY	GO_REGULATION_OF_ORGANELLE_ASSEMBLY		185	0.738703	2.35745	0	0	0	8516	tags=61%, list=15%, signal=71%
GO_POSITIVE_REGULATION_OF_MITOTIC_CELL_CYCLE	GO_POSITIVE_REGULATION_OF_MITOTIC_CELL_CYCLE		165	0.686564	2.35731	0	0	0	12061	tags=58%, list=21%, signal=72%
GO_CANONICAL_WNT_SIGNALING_PATHWAY	GO_CANONICAL_WNT_SIGNALING_PATHWAY		331	0.662758	2.35726	0	0	0	12436	tags=55%, list=21%, signal=69%
GO_REGULATION_OF_ANIMAL_ORGAN_MORPHOGENESIS	GO_REGULATION_OF_ANIMAL_ORGAN_MORPHOGENESIS		253	0.645478	2.35674	0	0	0	14129	tags=57%, list=24%, signal=75%
GO_RESPONSE_TO_DRUG	GO_RESPONSE_TO_DRUG		395	0.609728	2.3563	0	0	0	13777	tags=49%, list=24%, signal=64%
GO_CARBOHYDRATE_BIOSYNTHETIC_PROCESS	GO_CARBOHYDRATE_BIOSYNTHETIC_PROCESS		208	0.653499	2.35604	0	0	0	12322	tags=53%, list=21%, signal=67%
GO_REGULATION_OF_TRANS_SYNAPTIC_SIGNALING	GO_REGULATION_OF_TRANS_SYNAPTIC_SIGNALING		445	0.597966	2.3557	0	0	0	16796	tags=57%, list=29%, signal=80%
GO_MALE_SEX_DIFFERENTIATION	GO_MALE_SEX_DIFFERENTIATION		161	0.63311	2.35569	0	0	0	14008	tags=53%, list=24%, signal=70%
GO_BRANCHING_MORPHOGENESIS_OF_AN_EPITHELIAL_TUBE	GO_BRANCHING_MORPHOGENESIS_OF_AN_EPITHELIAL_TUBE		155	0.630286	2.35482	0	0	0	14108	tags=54%, list=24%, signal=71%
GO_INTRACELLULAR_STEROID_HORMONE_RECEPTOR_SIGNALING_PATHWAY	GO_INTRACELLULAR_STEROID_HORMONE_RECEPTOR_SIGNALING_PATHWAY		112	0.749205	2.35435	0	0	0	8578	tags=62%, list=15%, signal=72%
GO_POST_TRANSLATIONAL_PROTEIN_MODIFICATION	GO_POST_TRANSLATIONAL_PROTEIN_MODIFICATION		356	0.680994	2.35403	0	0	0	11630	tags=56%, list=20%, signal=69%
GO_REGULATION_OF_TRANSPORTER_ACTIVITY	GO_REGULATION_OF_TRANSPORTER_ACTIVITY		280	0.601207	2.35362	0	0	0	16436	tags=54%, list=28%, signal=74%
GO_STEM_CELL_PROLIFERATION	GO_STEM_CELL_PROLIFERATION		126	0.645144	2.3533	0	0	0	12176	tags=49%, list=21%, signal=62%
GO_GLUCOSE_METABOLIC_PROCESS	GO_GLUCOSE_METABOLIC_PROCESS		206	0.657414	2.35322	0	0	0	12127	tags=53%, list=21%, signal=67%
GO_GLYCOGEN_BIOSYNTHETIC_PROCESS	GO_GLYCOGEN_BIOSYNTHETIC_PROCESS		45	0.751312	2.35287	0	0	0	11556	tags=71%, list=20%, signal=89%
GO_FAT_CELL_DIFFERENTIATION	GO_FAT_CELL_DIFFERENTIATION		229	0.641575	2.35243	0	4.92815e-06	0.001	10920	tags=46%, list=19%, signal=56%
GO_REGULATION_OF_CELL_SIZE	GO_REGULATION_OF_CELL_SIZE		178	0.660211	2.35219	0	4.90941e-06	0.001	14390	tags=63%, list=25%, signal=84%
GO_ORGANIC_ACID_BIOSYNTHETIC_PROCESS	GO_ORGANIC_ACID_BIOSYNTHETIC_PROCESS		357	0.609535	2.35211	0	4.89081e-06	0.001	13713	tags=48%, list=23%, signal=63%
GO_RESPONSE_TO_TRANSFORMING_GROWTH_FACTOR_BETA	GO_RESPONSE_TO_TRANSFORMING_GROWTH_FACTOR_BETA		258	0.662491	2.35168	0	4.87236e-06	0.001	12053	tags=54%, list=21%, signal=68%
GO_GOLGI_VESICLE_TRANSPORT	GO_GOLGI_VESICLE_TRANSPORT		365	0.76914	2.35168	0	4.85404e-06	0.001	8413	tags=67%, list=14%, signal=77%
GO_NEGATIVE_REGULATION_OF_CYTOSKELETON_ORGANIZATION	GO_NEGATIVE_REGULATION_OF_CYTOSKELETON_ORGANIZATION		154	0.674844	2.35121	0	4.83586e-06	0.001	11471	tags=53%, list=20%, signal=66%
GO_RESPONSE_TO_NERVE_GROWTH_FACTOR	GO_RESPONSE_TO_NERVE_GROWTH_FACTOR		52	0.737636	2.35108	0	4.81782e-06	0.001	8446	tags=50%, list=14%, signal=58%
GO_RESPONSE_TO_OXYGEN_LEVELS	GO_RESPONSE_TO_OXYGEN_LEVELS		387	0.651413	2.351	0	4.79991e-06	0.001	12507	tags=53%, list=21%, signal=67%
GO_ORGANOPHOSPHATE_ESTER_TRANSPORT	GO_ORGANOPHOSPHATE_ESTER_TRANSPORT		129	0.679492	2.35042	0	9.56426e-06	0.001	9669	tags=52%, list=17%, signal=62%
GO_TISSUE_MIGRATION	GO_TISSUE_MIGRATION		362	0.612676	2.35016	0	9.52897e-06	0.001	12829	tags=45%, list=22%, signal=57%
GO_METHYLATION	GO_METHYLATION		333	0.727884	2.35008	0	9.49393e-06	0.001	9716	tags=61%, list=17%, signal=72%
GO_REGULATION_OF_CHROMOSOME_ORGANIZATION	GO_REGULATION_OF_CHROMOSOME_ORGANIZATION		333	0.731832	2.35008	0	9.45915e-06	0.001	10153	tags=65%, list=17%, signal=78%
GO_REGULATION_OF_SYNAPSE_STRUCTURE_OR_ACTIVITY	GO_REGULATION_OF_SYNAPSE_STRUCTURE_OR_ACTIVITY		231	0.61048	2.3499	0	9.42463e-06	0.001	17884	tags=64%, list=31%, signal=91%
GO_POST_EMBRYONIC_DEVELOPMENT	GO_POST_EMBRYONIC_DEVELOPMENT		83	0.70424	2.34989	0	9.39036e-06	0.001	10781	tags=58%, list=18%, signal=71%
GO_CONNECTIVE_TISSUE_DEVELOPMENT	GO_CONNECTIVE_TISSUE_DEVELOPMENT		248	0.625287	2.34965	0	9.35634e-06	0.001	11377	tags=43%, list=19%, signal=53%
GO_APPENDAGE_DEVELOPMENT	GO_APPENDAGE_DEVELOPMENT		176	0.631227	2.34959	0	9.32256e-06	0.001	13931	tags=54%, list=24%, signal=71%
GO_CELL_MATRIX_ADHESION	GO_CELL_MATRIX_ADHESION		227	0.675245	2.34918	0	9.28903e-06	0.001	11371	tags=54%, list=19%, signal=67%
GO_POSITIVE_REGULATION_OF_COLD_INDUCED_THERMOGENESIS	GO_POSITIVE_REGULATION_OF_COLD_INDUCED_THERMOGENESIS		97	0.65837	2.34898	0	9.25573e-06	0.001	10087	tags=47%, list=17%, signal=57%
GO_REGULATION_OF_BINDING	GO_REGULATION_OF_BINDING		355	0.658853	2.34849	0	9.22268e-06	0.001	12102	tags=54%, list=21%, signal=67%
GO_NEGATIVE_REGULATION_OF_TRANSMEMBRANE_TRANSPORT	GO_NEGATIVE_REGULATION_OF_TRANSMEMBRANE_TRANSPORT		124	0.64178	2.34807	0	9.18986e-06	0.001	14887	tags=55%, list=25%, signal=73%
GO_CARDIAC_VENTRICLE_DEVELOPMENT	GO_CARDIAC_VENTRICLE_DEVELOPMENT		127	0.66366	2.34743	0	9.15727e-06	0.001	12639	tags=55%, list=22%, signal=70%
GO_MESENCHYME_DEVELOPMENT	GO_MESENCHYME_DEVELOPMENT		286	0.622725	2.34713	0	9.12491e-06	0.001	10784	tags=43%, list=18%, signal=52%
GO_ORGANIC_HYDROXY_COMPOUND_BIOSYNTHETIC_PROCESS	GO_ORGANIC_HYDROXY_COMPOUND_BIOSYNTHETIC_PROCESS		256	0.628313	2.34633	0	9.09278e-06	0.001	11601	tags=46%, list=20%, signal=57%
GO_POSITIVE_REGULATION_OF_TRANSMEMBRANE_RECEPTOR_PROTEIN_SERINE_THREONINE_KINASE_SIGNALING_PATHWAY	GO_POSITIVE_REGULATION_OF_TRANSMEMBRANE_RECEPTOR_PROTEIN_SERINE_THREONINE_KINASE_SIGNALING_PATHWAY		108	0.666447	2.34618	0	9.06088e-06	0.001	11630	tags=50%, list=20%, signal=62%
GO_ACTIVATION_OF_MAPKK_ACTIVITY	GO_ACTIVATION_OF_MAPKK_ACTIVITY		50	0.754829	2.34578	0	9.02919e-06	0.001	6633	tags=56%, list=11%, signal=63%
GO_REGULATION_OF_GLUCOSE_METABOLIC_PROCESS	GO_REGULATION_OF_GLUCOSE_METABOLIC_PROCESS		113	0.676681	2.34575	0	8.99773e-06	0.001	10795	tags=53%, list=18%, signal=65%
GO_EMBRYONIC_ORGAN_MORPHOGENESIS	GO_EMBRYONIC_ORGAN_MORPHOGENESIS		299	0.591152	2.34566	0	8.96649e-06	0.001	16681	tags=52%, list=29%, signal=72%
GO_REGULATION_OF_ATP_METABOLIC_PROCESS	GO_REGULATION_OF_ATP_METABOLIC_PROCESS		117	0.702401	2.34545	0	8.93547e-06	0.001	9669	tags=57%, list=17%, signal=68%
GO_NEGATIVE_REGULATION_OF_CELL_CYCLE_G1_S_PHASE_TRANSITION	GO_NEGATIVE_REGULATION_OF_CELL_CYCLE_G1_S_PHASE_TRANSITION		130	0.667177	2.34537	0	8.90465e-06	0.001	12028	tags=55%, list=21%, signal=69%
GO_REGULATION_OF_INTRACELLULAR_STEROID_HORMONE_RECEPTOR_SIGNALING_PATHWAY	GO_REGULATION_OF_INTRACELLULAR_STEROID_HORMONE_RECEPTOR_SIGNALING_PATHWAY		72	0.777018	2.34532	0	8.87405e-06	0.001	8578	tags=67%, list=15%, signal=78%
GO_PEPTIDYL_LYSINE_MODIFICATION	GO_PEPTIDYL_LYSINE_MODIFICATION		382	0.725893	2.34498	0	8.84366e-06	0.001	10381	tags=64%, list=18%, signal=77%
GO_REGULATION_OF_AXONOGENESIS	GO_REGULATION_OF_AXONOGENESIS		184	0.646645	2.34496	0	8.81348e-06	0.001	13331	tags=55%, list=23%, signal=72%
GO_REGULATION_OF_MYELOID_CELL_DIFFERENTIATION	GO_REGULATION_OF_MYELOID_CELL_DIFFERENTIATION		232	0.670522	2.34477	0	8.7835e-06	0.001	11836	tags=53%, list=20%, signal=66%
GO_REGULATION_OF_ION_TRANSMEMBRANE_TRANSPORT	GO_REGULATION_OF_ION_TRANSMEMBRANE_TRANSPORT		478	0.570302	2.34459	0	8.75373e-06	0.001	16436	tags=49%, list=28%, signal=68%
GO_PEPTIDE_HORMONE_SECRETION	GO_PEPTIDE_HORMONE_SECRETION		251	0.618093	2.34448	0	8.72415e-06	0.001	12974	tags=47%, list=22%, signal=60%
GO_MICROTUBULE_BASED_MOVEMENT	GO_MICROTUBULE_BASED_MOVEMENT		351	0.667513	2.34429	0	8.69478e-06	0.001	12769	tags=56%, list=22%, signal=71%
GO_REGULATION_OF_RESPONSE_TO_OXIDATIVE_STRESS	GO_REGULATION_OF_RESPONSE_TO_OXIDATIVE_STRESS		96	0.698455	2.3441	0	8.6656e-06	0.001	12383	tags=60%, list=21%, signal=77%
GO_ENDOPLASMIC_RETICULUM_UNFOLDED_PROTEIN_RESPONSE	GO_ENDOPLASMIC_RETICULUM_UNFOLDED_PROTEIN_RESPONSE		120	0.762804	2.34379	0	8.63662e-06	0.001	8641	tags=63%, list=15%, signal=73%
GO_NEGATIVE_REGULATION_OF_ION_TRANSMEMBRANE_TRANSPORT	GO_NEGATIVE_REGULATION_OF_ION_TRANSMEMBRANE_TRANSPORT		100	0.65092	2.34333	0	8.60783e-06	0.001	14712	tags=55%, list=25%, signal=73%
GO_PEPTIDYL_TYROSINE_DEPHOSPHORYLATION	GO_PEPTIDYL_TYROSINE_DEPHOSPHORYLATION		100	0.705349	2.34299	0	8.57923e-06	0.001	12607	tags=68%, list=22%, signal=87%
GO_ENDOPLASMIC_RETICULUM_TO_GOLGI_VESICLE_MEDIATED_TRANSPORT	GO_ENDOPLASMIC_RETICULUM_TO_GOLGI_VESICLE_MEDIATED_TRANSPORT		204	0.771932	2.34228	0	8.55082e-06	0.001	8330	tags=66%, list=14%, signal=77%
GO_RESPONSE_TO_TOPOLOGICALLY_INCORRECT_PROTEIN	GO_RESPONSE_TO_TOPOLOGICALLY_INCORRECT_PROTEIN		197	0.743883	2.34214	0	8.52261e-06	0.001	8645	tags=60%, list=15%, signal=70%
GO_CELL_CELL_ADHESION_VIA_PLASMA_MEMBRANE_ADHESION_MOLECULES	GO_CELL_CELL_ADHESION_VIA_PLASMA_MEMBRANE_ADHESION_MOLECULES		270	0.593973	2.3419	0	8.49457e-06	0.001	17031	tags=61%, list=29%, signal=86%
GO_RECEPTOR_METABOLIC_PROCESS	GO_RECEPTOR_METABOLIC_PROCESS		192	0.664691	2.34167	0	8.46672e-06	0.001	11755	tags=54%, list=20%, signal=68%
GO_PROTEIN_ACYLATION	GO_PROTEIN_ACYLATION		244	0.73326	2.34112	0	8.43905e-06	0.001	8749	tags=59%, list=15%, signal=69%
GO_CAMERA_TYPE_EYE_MORPHOGENESIS	GO_CAMERA_TYPE_EYE_MORPHOGENESIS		123	0.624477	2.34104	0	8.41156e-06	0.001	12128	tags=46%, list=21%, signal=58%
GO_CELL_GROWTH	GO_CELL_GROWTH		475	0.635072	2.34103	0	8.38425e-06	0.001	14450	tags=57%, list=25%, signal=75%
GO_POSTSYNAPSE_ORGANIZATION	GO_POSTSYNAPSE_ORGANIZATION		171	0.637343	2.3409	0	8.35712e-06	0.001	13721	tags=54%, list=24%, signal=71%
GO_REGULATION_OF_APOPTOTIC_SIGNALING_PATHWAY	GO_REGULATION_OF_APOPTOTIC_SIGNALING_PATHWAY		401	0.66636	2.34079	0	8.33016e-06	0.001	10983	tags=52%, list=19%, signal=64%
GO_ADIPOSE_TISSUE_DEVELOPMENT	GO_ADIPOSE_TISSUE_DEVELOPMENT		41	0.752635	2.34043	0	8.30338e-06	0.001	9242	tags=63%, list=16%, signal=75%
GO_VESICLE_LOCALIZATION	GO_VESICLE_LOCALIZATION		222	0.743723	2.33976	0	8.27676e-06	0.001	9053	tags=64%, list=16%, signal=75%
GO_CELLULAR_RESPONSE_TO_CARBOHYDRATE_STIMULUS	GO_CELLULAR_RESPONSE_TO_CARBOHYDRATE_STIMULUS		140	0.628719	2.33936	0	8.25032e-06	0.001	11991	tags=47%, list=21%, signal=59%
GO_REGULATION_OF_AUTOPHAGY	GO_REGULATION_OF_AUTOPHAGY		338	0.738796	2.33921	0	8.22404e-06	0.001	9671	tags=66%, list=17%, signal=79%
GO_NEGATIVE_REGULATION_OF_PROTEOLYSIS	GO_NEGATIVE_REGULATION_OF_PROTEOLYSIS		356	0.610522	2.33918	0	8.19793e-06	0.001	11863	tags=39%, list=20%, signal=49%
GO_SMOOTH_MUSCLE_CELL_MIGRATION	GO_SMOOTH_MUSCLE_CELL_MIGRATION		90	0.663579	2.33895	0	8.17199e-06	0.001	10922	tags=46%, list=19%, signal=56%
GO_ESTABLISHMENT_OF_CELL_POLARITY	GO_ESTABLISHMENT_OF_CELL_POLARITY		137	0.720558	2.33889	0	8.14621e-06	0.001	11352	tags=66%, list=19%, signal=81%
GO_LIPOSACCHARIDE_METABOLIC_PROCESS	GO_LIPOSACCHARIDE_METABOLIC_PROCESS		109	0.696712	2.33883	0	8.12059e-06	0.001	11302	tags=61%, list=19%, signal=76%
GO_ANATOMICAL_STRUCTURE_MATURATION	GO_ANATOMICAL_STRUCTURE_MATURATION		223	0.60454	2.3387	0	8.09514e-06	0.001	15062	tags=51%, list=26%, signal=69%
GO_ACTION_POTENTIAL	GO_ACTION_POTENTIAL		136	0.611348	2.33799	0	8.06984e-06	0.001	15158	tags=54%, list=26%, signal=72%
GO_NOTCH_SIGNALING_PATHWAY	GO_NOTCH_SIGNALING_PATHWAY		187	0.63854	2.33794	0	8.0447e-06	0.001	12548	tags=51%, list=21%, signal=65%
GO_SODIUM_ION_TRANSMEMBRANE_TRANSPORT	GO_SODIUM_ION_TRANSMEMBRANE_TRANSPORT		174	0.582751	2.33767	0	8.01972e-06	0.001	18586	tags=61%, list=32%, signal=90%
GO_REGULATION_OF_PROTEIN_STABILITY	GO_REGULATION_OF_PROTEIN_STABILITY		284	0.711241	2.33722	0	7.99489e-06	0.001	8771	tags=55%, list=15%, signal=65%
GO_TOR_SIGNALING	GO_TOR_SIGNALING		113	0.732854	2.3372	0	7.97021e-06	0.001	9035	tags=63%, list=15%, signal=74%
GO_PROTEIN_ACETYLATION	GO_PROTEIN_ACETYLATION		200	0.736434	2.33684	0	7.94569e-06	0.001	8749	tags=60%, list=15%, signal=70%
GO_REGULATION_OF_ENDOCYTOSIS	GO_REGULATION_OF_ENDOCYTOSIS		208	0.673397	2.33673	0	7.92132e-06	0.001	11747	tags=54%, list=20%, signal=68%
GO_REGULATION_OF_CELL_SUBSTRATE_ADHESION	GO_REGULATION_OF_CELL_SUBSTRATE_ADHESION		211	0.671723	2.33636	0	7.89709e-06	0.001	10871	tags=53%, list=19%, signal=65%
GO_NEGATIVE_REGULATION_OF_STRESS_ACTIVATED_PROTEIN_KINASE_SIGNALING_CASCADE	GO_NEGATIVE_REGULATION_OF_STRESS_ACTIVATED_PROTEIN_KINASE_SIGNALING_CASCADE		49	0.750296	2.33604	0	7.87302e-06	0.001	11630	tags=63%, list=20%, signal=79%
GO_CARDIAC_SEPTUM_DEVELOPMENT	GO_CARDIAC_SEPTUM_DEVELOPMENT		110	0.693645	2.33597	0	7.84909e-06	0.001	13611	tags=68%, list=23%, signal=89%
GO_REGULATION_OF_MUSCLE_ORGAN_DEVELOPMENT	GO_REGULATION_OF_MUSCLE_ORGAN_DEVELOPMENT		154	0.616706	2.33582	0	7.8253e-06	0.001	12920	tags=42%, list=22%, signal=53%
GO_CELLULAR_LIPID_CATABOLIC_PROCESS	GO_CELLULAR_LIPID_CATABOLIC_PROCESS		233	0.655125	2.33566	0	7.80166e-06	0.001	11571	tags=49%, list=20%, signal=61%
GO_ACTIN_POLYMERIZATION_OR_DEPOLYMERIZATION	GO_ACTIN_POLYMERIZATION_OR_DEPOLYMERIZATION		207	0.681453	2.33556	0	7.77816e-06	0.001	10380	tags=51%, list=18%, signal=62%
GO_SYNAPSE_ASSEMBLY	GO_SYNAPSE_ASSEMBLY		176	0.596767	2.33546	0	7.7548e-06	0.001	16651	tags=56%, list=29%, signal=78%
GO_NEGATIVE_REGULATION_OF_DEPHOSPHORYLATION	GO_NEGATIVE_REGULATION_OF_DEPHOSPHORYLATION		104	0.688273	2.33536	0	7.73158e-06	0.001	11462	tags=61%, list=20%, signal=75%
GO_REGULATION_OF_DNA_METABOLIC_PROCESS	GO_REGULATION_OF_DNA_METABOLIC_PROCESS		332	0.708378	2.33495	0	7.70851e-06	0.001	10942	tags=63%, list=19%, signal=77%
GO_MULTI_MULTICELLULAR_ORGANISM_PROCESS	GO_MULTI_MULTICELLULAR_ORGANISM_PROCESS		222	0.593635	2.33484	0	7.68556e-06	0.001	14005	tags=42%, list=24%, signal=55%
GO_AGING	GO_AGING		311	0.631438	2.33461	0	7.66276e-06	0.001	12667	tags=49%, list=22%, signal=62%
GO_POSITIVE_REGULATION_OF_BINDING	GO_POSITIVE_REGULATION_OF_BINDING		167	0.687375	2.33435	0	7.64009e-06	0.001	11720	tags=59%, list=20%, signal=73%
GO_NEGATIVE_REGULATION_OF_CELLULAR_PROTEIN_LOCALIZATION	GO_NEGATIVE_REGULATION_OF_CELLULAR_PROTEIN_LOCALIZATION		113	0.726826	2.33426	0	7.61755e-06	0.001	9527	tags=58%, list=16%, signal=70%
GO_NUCLEOBASE_CONTAINING_COMPOUND_TRANSPORT	GO_NUCLEOBASE_CONTAINING_COMPOUND_TRANSPORT		256	0.754771	2.33414	0	7.59515e-06	0.001	9669	tags=67%, list=17%, signal=80%
GO_SULFUR_COMPOUND_BIOSYNTHETIC_PROCESS	GO_SULFUR_COMPOUND_BIOSYNTHETIC_PROCESS		187	0.660725	2.33412	0	7.57287e-06	0.001	14231	tags=61%, list=24%, signal=80%
GO_CARBOHYDRATE_TRANSMEMBRANE_TRANSPORT	GO_CARBOHYDRATE_TRANSMEMBRANE_TRANSPORT		112	0.651948	2.33399	0	7.55073e-06	0.001	10239	tags=46%, list=18%, signal=56%
GO_AMINO_ACID_TRANSPORT	GO_AMINO_ACID_TRANSPORT		152	0.602536	2.33392	0	7.52872e-06	0.001	18059	tags=60%, list=31%, signal=86%
GO_I_KAPPAB_KINASE_NF_KAPPAB_SIGNALING	GO_I_KAPPAB_KINASE_NF_KAPPAB_SIGNALING		282	0.695106	2.33361	0	7.50683e-06	0.001	12319	tags=64%, list=21%, signal=81%
GO_SEGMENTATION	GO_SEGMENTATION		99	0.642552	2.33354	0	7.48507e-06	0.001	11962	tags=48%, list=20%, signal=61%
GO_REGULATION_OF_REPRODUCTIVE_PROCESS	GO_REGULATION_OF_REPRODUCTIVE_PROCESS		165	0.566551	2.33346	0	7.46344e-06	0.001	15710	tags=52%, list=27%, signal=71%
GO_DENDRITIC_SPINE_DEVELOPMENT	GO_DENDRITIC_SPINE_DEVELOPMENT		101	0.711981	2.33336	0	7.44193e-06	0.001	8610	tags=56%, list=15%, signal=66%
GO_ERBB_SIGNALING_PATHWAY	GO_ERBB_SIGNALING_PATHWAY		141	0.685591	2.33319	0	7.42054e-06	0.001	10229	tags=54%, list=18%, signal=65%
GO_MESONEPHROS_DEVELOPMENT	GO_MESONEPHROS_DEVELOPMENT		103	0.620111	2.3331	0	7.39928e-06	0.001	14008	tags=52%, list=24%, signal=69%
GO_EAR_DEVELOPMENT	GO_EAR_DEVELOPMENT		218	0.585929	2.33292	0	7.37814e-06	0.001	15026	tags=49%, list=26%, signal=65%
GO_PROTEIN_CONTAINING_COMPLEX_LOCALIZATION	GO_PROTEIN_CONTAINING_COMPLEX_LOCALIZATION		283	0.746397	2.33291	0	7.35712e-06	0.001	9658	tags=67%, list=17%, signal=80%
GO_PEPTIDYL_THREONINE_MODIFICATION	GO_PEPTIDYL_THREONINE_MODIFICATION		122	0.715214	2.33276	0	7.33622e-06	0.001	12105	tags=69%, list=21%, signal=87%
GO_PROTEIN_O_LINKED_GLYCOSYLATION	GO_PROTEIN_O_LINKED_GLYCOSYLATION		96	0.666381	2.33227	0	7.31544e-06	0.001	11221	tags=55%, list=19%, signal=68%
GO_PIGMENTATION	GO_PIGMENTATION		97	0.720839	2.33215	0	7.29477e-06	0.001	7837	tags=54%, list=13%, signal=62%
GO_NEURAL_TUBE_FORMATION	GO_NEURAL_TUBE_FORMATION		105	0.72031	2.33203	0	7.27422e-06	0.001	11970	tags=66%, list=21%, signal=83%
GO_CELL_SUBSTRATE_ADHESION	GO_CELL_SUBSTRATE_ADHESION		352	0.652411	2.33199	0	7.25379e-06	0.001	14253	tags=59%, list=24%, signal=78%
GO_RESPONSE_TO_REACTIVE_OXYGEN_SPECIES	GO_RESPONSE_TO_REACTIVE_OXYGEN_SPECIES		231	0.646217	2.33171	0	7.23347e-06	0.001	10564	tags=46%, list=18%, signal=56%
GO_REGULATION_OF_MICROTUBULE_CYTOSKELETON_ORGANIZATION	GO_REGULATION_OF_MICROTUBULE_CYTOSKELETON_ORGANIZATION		184	0.719787	2.33168	0	7.21327e-06	0.001	11028	tags=64%, list=19%, signal=79%
GO_VESICLE_ORGANIZATION	GO_VESICLE_ORGANIZATION		326	0.723168	2.33149	0	7.19317e-06	0.001	7985	tags=55%, list=14%, signal=64%
GO_CYTOSKELETON_DEPENDENT_INTRACELLULAR_TRANSPORT	GO_CYTOSKELETON_DEPENDENT_INTRACELLULAR_TRANSPORT		196	0.729864	2.33122	0	7.17319e-06	0.001	8970	tags=61%, list=15%, signal=72%
GO_HOMOPHILIC_CELL_ADHESION_VIA_PLASMA_MEMBRANE_ADHESION_MOLECULES	GO_HOMOPHILIC_CELL_ADHESION_VIA_PLASMA_MEMBRANE_ADHESION_MOLECULES		164	0.627874	2.33107	0	7.15332e-06	0.001	16125	tags=66%, list=28%, signal=91%
GO_EMBRYONIC_APPENDAGE_MORPHOGENESIS	GO_EMBRYONIC_APPENDAGE_MORPHOGENESIS		123	0.641581	2.3309	0	7.13356e-06	0.001	12680	tags=52%, list=22%, signal=66%
GO_POSITIVE_REGULATION_OF_PROTEIN_CONTAINING_COMPLEX_ASSEMBLY	GO_POSITIVE_REGULATION_OF_PROTEIN_CONTAINING_COMPLEX_ASSEMBLY		241	0.685327	2.33087	0	7.11391e-06	0.001	9744	tags=50%, list=17%, signal=60%
GO_REGULATION_OF_PROTEIN_LOCALIZATION_TO_CELL_PERIPHERY	GO_REGULATION_OF_PROTEIN_LOCALIZATION_TO_CELL_PERIPHERY		121	0.708056	2.33047	0	7.09437e-06	0.001	9586	tags=55%, list=16%, signal=66%
GO_REGULATION_OF_DENDRITIC_SPINE_DEVELOPMENT	GO_REGULATION_OF_DENDRITIC_SPINE_DEVELOPMENT		77	0.720227	2.3304	0	7.07493e-06	0.001	8610	tags=58%, list=15%, signal=68%
GO_REGULATION_OF_CELLULAR_RESPONSE_TO_INSULIN_STIMULUS	GO_REGULATION_OF_CELLULAR_RESPONSE_TO_INSULIN_STIMULUS		73	0.697326	2.33034	0	7.0556e-06	0.001	12340	tags=63%, list=21%, signal=80%
GO_NEPHRON_DEVELOPMENT	GO_NEPHRON_DEVELOPMENT		143	0.637564	2.33008	0	7.03637e-06	0.001	14008	tags=57%, list=24%, signal=75%
GO_PROTEIN_METHYLATION	GO_PROTEIN_METHYLATION		163	0.737808	2.32979	0	7.01725e-06	0.001	10381	tags=66%, list=18%, signal=80%
GO_OSSIFICATION	GO_OSSIFICATION		394	0.632326	2.32971	0	6.99824e-06	0.001	13079	tags=50%, list=22%, signal=64%
GO_FATTY_ACID_METABOLIC_PROCESS	GO_FATTY_ACID_METABOLIC_PROCESS		384	0.621699	2.32966	0	6.97932e-06	0.001	12712	tags=47%, list=22%, signal=60%
GO_GLIOGENESIS	GO_GLIOGENESIS		303	0.604061	2.32956	0	6.96051e-06	0.001	11442	tags=43%, list=20%, signal=53%
GO_REGULATION_OF_ACTIN_FILAMENT_ORGANIZATION	GO_REGULATION_OF_ACTIN_FILAMENT_ORGANIZATION		263	0.67179	2.32842	0	1.04127e-05	0.001	10386	tags=51%, list=18%, signal=62%
GO_REGULATION_OF_DENDRITE_MORPHOGENESIS	GO_REGULATION_OF_DENDRITE_MORPHOGENESIS		93	0.688914	2.32741	0	1.35147e-05	0.002	8755	tags=51%, list=15%, signal=59%
GO_REGULATION_OF_CELLULAR_PROTEIN_CATABOLIC_PROCESS	GO_REGULATION_OF_CELLULAR_PROTEIN_CATABOLIC_PROCESS		250	0.733467	2.32734	0	1.34786e-05	0.002	10967	tags=68%, list=19%, signal=83%
GO_NEGATIVE_REGULATION_OF_CELL_CYCLE_PROCESS	GO_NEGATIVE_REGULATION_OF_CELL_CYCLE_PROCESS		349	0.686628	2.32695	0	1.34426e-05	0.002	12028	tags=59%, list=21%, signal=74%
GO_ESTABLISHMENT_OF_PROTEIN_LOCALIZATION_TO_VACUOLE	GO_ESTABLISHMENT_OF_PROTEIN_LOCALIZATION_TO_VACUOLE		52	0.812023	2.32694	0	1.34069e-05	0.002	4732	tags=60%, list=8%, signal=65%
GO_REGULATION_OF_ACTIN_FILAMENT_LENGTH	GO_REGULATION_OF_ACTIN_FILAMENT_LENGTH		178	0.674484	2.32692	0	1.33713e-05	0.002	9362	tags=48%, list=16%, signal=57%
GO_HISTONE_METHYLATION	GO_HISTONE_METHYLATION		132	0.739593	2.32667	0	1.33359e-05	0.002	9352	tags=62%, list=16%, signal=74%
GO_POSITIVE_REGULATION_OF_NF_KAPPAB_TRANSCRIPTION_FACTOR_ACTIVITY	GO_POSITIVE_REGULATION_OF_NF_KAPPAB_TRANSCRIPTION_FACTOR_ACTIVITY		159	0.701255	2.32635	0	1.33008e-05	0.002	12214	tags=62%, list=21%, signal=79%
GO_REGULATION_OF_CELL_CYCLE_PHASE_TRANSITION	GO_REGULATION_OF_CELL_CYCLE_PHASE_TRANSITION		475	0.6911	2.32596	0	1.32658e-05	0.002	11729	tags=59%, list=20%, signal=73%
GO_POSITIVE_REGULATION_OF_STRESS_ACTIVATED_PROTEIN_KINASE_SIGNALING_CASCADE	GO_POSITIVE_REGULATION_OF_STRESS_ACTIVATED_PROTEIN_KINASE_SIGNALING_CASCADE		166	0.659948	2.32589	0	1.32309e-05	0.002	11683	tags=52%, list=20%, signal=65%
GO_CELLULAR_RESPONSE_TO_TOPOLOGICALLY_INCORRECT_PROTEIN	GO_CELLULAR_RESPONSE_TO_TOPOLOGICALLY_INCORRECT_PROTEIN		159	0.749984	2.32571	0	1.31963e-05	0.002	8641	tags=62%, list=15%, signal=72%
GO_AMINO_ACID_TRANSMEMBRANE_TRANSPORT	GO_AMINO_ACID_TRANSMEMBRANE_TRANSPORT		89	0.624954	2.32544	0	1.31618e-05	0.002	12257	tags=43%, list=21%, signal=54%
GO_REGULATION_OF_NITRIC_OXIDE_SYNTHASE_ACTIVITY	GO_REGULATION_OF_NITRIC_OXIDE_SYNTHASE_ACTIVITY		52	0.687617	2.32542	0	1.31276e-05	0.002	8462	tags=46%, list=14%, signal=54%
GO_PROTEIN_COMPLEX_OLIGOMERIZATION	GO_PROTEIN_COMPLEX_OLIGOMERIZATION		227	0.631408	2.32539	0	1.30935e-05	0.002	12143	tags=49%, list=21%, signal=61%
GO_STEM_CELL_DIFFERENTIATION	GO_STEM_CELL_DIFFERENTIATION		258	0.656855	2.32498	0	1.30596e-05	0.002	14105	tags=57%, list=24%, signal=75%
GO_REGULATION_OF_NUCLEAR_DIVISION	GO_REGULATION_OF_NUCLEAR_DIVISION		184	0.682589	2.32497	0	1.30258e-05	0.002	10772	tags=54%, list=18%, signal=66%
GO_ACTIVATION_OF_GTPASE_ACTIVITY	GO_ACTIVATION_OF_GTPASE_ACTIVITY		106	0.712634	2.32411	0	1.29922e-05	0.002	11695	tags=62%, list=20%, signal=78%
GO_MAMMARY_GLAND_DEVELOPMENT	GO_MAMMARY_GLAND_DEVELOPMENT		140	0.642723	2.32377	0	1.29588e-05	0.002	14108	tags=57%, list=24%, signal=75%
GO_POSITIVE_REGULATION_OF_CELL_GROWTH	GO_POSITIVE_REGULATION_OF_CELL_GROWTH		162	0.651376	2.32371	0	1.29256e-05	0.002	10265	tags=48%, list=18%, signal=58%
GO_FIBROBLAST_GROWTH_FACTOR_RECEPTOR_SIGNALING_PATHWAY	GO_FIBROBLAST_GROWTH_FACTOR_RECEPTOR_SIGNALING_PATHWAY		115	0.66786	2.323	0	1.28925e-05	0.002	12714	tags=54%, list=22%, signal=69%
GO_INTRACELLULAR_LIPID_TRANSPORT	GO_INTRACELLULAR_LIPID_TRANSPORT		43	0.760437	2.32288	0	1.28597e-05	0.002	11389	tags=72%, list=20%, signal=89%
GO_REGULATION_OF_CELL_PROJECTION_ASSEMBLY	GO_REGULATION_OF_CELL_PROJECTION_ASSEMBLY		175	0.675993	2.32286	0	1.28269e-05	0.002	12339	tags=59%, list=21%, signal=74%
GO_HOMEOSTASIS_OF_NUMBER_OF_CELLS	GO_HOMEOSTASIS_OF_NUMBER_OF_CELLS		251	0.670246	2.32286	0	1.27944e-05	0.002	11563	tags=57%, list=20%, signal=70%
GO_HINDBRAIN_DEVELOPMENT	GO_HINDBRAIN_DEVELOPMENT		152	0.628798	2.32266	0	1.2762e-05	0.002	13422	tags=48%, list=23%, signal=62%
GO_SMALL_MOLECULE_CATABOLIC_PROCESS	GO_SMALL_MOLECULE_CATABOLIC_PROCESS		442	0.630766	2.32243	0	1.27298e-05	0.002	11759	tags=48%, list=20%, signal=59%
GO_NEGATIVE_REGULATION_OF_ESTABLISHMENT_OF_PROTEIN_LOCALIZATION	GO_NEGATIVE_REGULATION_OF_ESTABLISHMENT_OF_PROTEIN_LOCALIZATION		173	0.608708	2.32229	0	1.26977e-05	0.002	11683	tags=42%, list=20%, signal=53%
GO_POSITIVE_REGULATION_OF_PLASMA_MEMBRANE_BOUNDED_CELL_PROJECTION_ASSEMBLY	GO_POSITIVE_REGULATION_OF_PLASMA_MEMBRANE_BOUNDED_CELL_PROJECTION_ASSEMBLY		96	0.700853	2.322	0	1.26658e-05	0.002	11422	tags=59%, list=20%, signal=74%
GO_REGULATION_OF_FAT_CELL_DIFFERENTIATION	GO_REGULATION_OF_FAT_CELL_DIFFERENTIATION		140	0.639309	2.32197	0	1.26341e-05	0.002	9623	tags=40%, list=16%, signal=48%
GO_SMOOTHENED_SIGNALING_PATHWAY	GO_SMOOTHENED_SIGNALING_PATHWAY		135	0.700853	2.32177	0	1.26025e-05	0.002	9639	tags=54%, list=17%, signal=65%
GO_CELLULAR_SENESCENCE	GO_CELLULAR_SENESCENCE		75	0.689194	2.32138	0	1.2571e-05	0.002	8578	tags=51%, list=15%, signal=59%
GO_CELLULAR_RESPONSE_TO_OXYGEN_LEVELS	GO_CELLULAR_RESPONSE_TO_OXYGEN_LEVELS		229	0.672491	2.32122	0	1.25398e-05	0.002	12507	tags=56%, list=21%, signal=71%
GO_ORGANIC_ACID_TRANSPORT	GO_ORGANIC_ACID_TRANSPORT		346	0.572783	2.32091	0	1.25087e-05	0.002	18059	tags=57%, list=31%, signal=82%
GO_NEGATIVE_REGULATION_OF_ION_TRANSPORT	GO_NEGATIVE_REGULATION_OF_ION_TRANSPORT		152	0.615099	2.32057	0	1.24777e-05	0.002	14104	tags=48%, list=24%, signal=63%
GO_SMAD_PROTEIN_SIGNAL_TRANSDUCTION	GO_SMAD_PROTEIN_SIGNAL_TRANSDUCTION		76	0.676057	2.32019	0	1.24469e-05	0.002	12279	tags=53%, list=21%, signal=67%
GO_SENSORY_PERCEPTION_OF_LIGHT_STIMULUS	GO_SENSORY_PERCEPTION_OF_LIGHT_STIMULUS		217	0.554303	2.32007	0	1.24162e-05	0.002	16499	tags=44%, list=28%, signal=61%
GO_DIVALENT_INORGANIC_CATION_TRANSPORT	GO_DIVALENT_INORGANIC_CATION_TRANSPORT		463	0.585707	2.32	0	1.23857e-05	0.002	14544	tags=48%, list=25%, signal=63%
GO_CARBOHYDRATE_HOMEOSTASIS	GO_CARBOHYDRATE_HOMEOSTASIS		235	0.607935	2.31961	0	1.23554e-05	0.002	12673	tags=46%, list=22%, signal=59%
GO_MAINTENANCE_OF_LOCATION	GO_MAINTENANCE_OF_LOCATION		317	0.636537	2.31948	0	1.23252e-05	0.002	10795	tags=46%, list=18%, signal=56%
GO_AXON_EXTENSION	GO_AXON_EXTENSION		122	0.676671	2.31947	0	1.22951e-05	0.002	10844	tags=54%, list=19%, signal=66%
GO_RESPONSE_TO_METAL_ION	GO_RESPONSE_TO_METAL_ION		360	0.607432	2.31929	0	1.22652e-05	0.002	12000	tags=43%, list=21%, signal=53%
GO_INORGANIC_ANION_TRANSPORT	GO_INORGANIC_ANION_TRANSPORT		170	0.571542	2.31915	0	1.22354e-05	0.002	16894	tags=55%, list=29%, signal=78%
GO_REGULATION_OF_INSULIN_SECRETION	GO_REGULATION_OF_INSULIN_SECRETION		176	0.626102	2.31912	0	1.22058e-05	0.002	13327	tags=51%, list=23%, signal=66%
GO_REGULATION_OF_NEURAL_PRECURSOR_CELL_PROLIFERATION	GO_REGULATION_OF_NEURAL_PRECURSOR_CELL_PROLIFERATION		86	0.639452	2.31894	0	1.21763e-05	0.002	11374	tags=47%, list=19%, signal=58%
GO_REGULATION_OF_PROTEIN_IMPORT	GO_REGULATION_OF_PROTEIN_IMPORT		61	0.731499	2.31882	0	1.2147e-05	0.002	8355	tags=52%, list=14%, signal=61%
GO_POSITIVE_REGULATION_OF_PROTEOLYSIS	GO_POSITIVE_REGULATION_OF_PROTEOLYSIS		356	0.659269	2.31865	0	1.21178e-05	0.002	10951	tags=51%, list=19%, signal=63%
GO_PROTEIN_STABILIZATION	GO_PROTEIN_STABILIZATION		179	0.714082	2.31805	0	1.20887e-05	0.002	8771	tags=55%, list=15%, signal=64%
GO_STRIATED_MUSCLE_CELL_APOPTOTIC_PROCESS	GO_STRIATED_MUSCLE_CELL_APOPTOTIC_PROCESS		59	0.638896	2.31795	0	1.20598e-05	0.002	12012	tags=36%, list=21%, signal=45%
GO_POSITIVE_REGULATION_OF_PROTEIN_LOCALIZATION_TO_MEMBRANE	GO_POSITIVE_REGULATION_OF_PROTEIN_LOCALIZATION_TO_MEMBRANE		124	0.693494	2.31782	0	1.2031e-05	0.002	12533	tags=61%, list=21%, signal=78%
GO_ANTERIOR_POSTERIOR_PATTERN_SPECIFICATION	GO_ANTERIOR_POSTERIOR_PATTERN_SPECIFICATION		218	0.591912	2.31751	0	1.20024e-05	0.002	14464	tags=46%, list=25%, signal=61%
GO_REGULATION_OF_CYTOKINESIS	GO_REGULATION_OF_CYTOKINESIS		89	0.719632	2.31744	0	1.19738e-05	0.002	9982	tags=60%, list=17%, signal=72%
GO_CELL_CYCLE_ARREST	GO_CELL_CYCLE_ARREST		230	0.665937	2.3173	0	1.19455e-05	0.002	14166	tags=65%, list=24%, signal=86%
GO_NEGATIVE_REGULATION_OF_MITOTIC_CELL_CYCLE	GO_NEGATIVE_REGULATION_OF_MITOTIC_CELL_CYCLE		334	0.678296	2.31695	0	1.19172e-05	0.002	12436	tags=60%, list=21%, signal=76%
GO_CELLULAR_RESPONSE_TO_REACTIVE_OXYGEN_SPECIES	GO_CELLULAR_RESPONSE_TO_REACTIVE_OXYGEN_SPECIES		167	0.659101	2.31671	0	1.49343e-05	0.002	12979	tags=56%, list=22%, signal=71%
GO_ALCOHOL_BIOSYNTHETIC_PROCESS	GO_ALCOHOL_BIOSYNTHETIC_PROCESS		163	0.664896	2.31645	0	1.48992e-05	0.002	11583	tags=54%, list=20%, signal=67%
GO_LIPID_CATABOLIC_PROCESS	GO_LIPID_CATABOLIC_PROCESS		334	0.626679	2.31645	0	1.48642e-05	0.002	11416	tags=44%, list=20%, signal=54%
GO_REGULATION_OF_PROTEIN_BINDING	GO_REGULATION_OF_PROTEIN_BINDING		205	0.662543	2.31598	0	1.48294e-05	0.002	11836	tags=55%, list=20%, signal=68%
GO_INTRINSIC_APOPTOTIC_SIGNALING_PATHWAY	GO_INTRINSIC_APOPTOTIC_SIGNALING_PATHWAY		280	0.675412	2.3159	0	1.47948e-05	0.002	10954	tags=55%, list=19%, signal=67%
GO_NEGATIVE_REGULATION_OF_NEURON_PROJECTION_DEVELOPMENT	GO_NEGATIVE_REGULATION_OF_NEURON_PROJECTION_DEVELOPMENT		150	0.637352	2.31564	0	1.47603e-05	0.002	14390	tags=58%, list=25%, signal=77%
GO_MESENCHYMAL_CELL_DIFFERENTIATION	GO_MESENCHYMAL_CELL_DIFFERENTIATION		225	0.629476	2.31334	0	1.4726e-05	0.002	16490	tags=60%, list=28%, signal=83%
GO_INOSITOL_LIPID_MEDIATED_SIGNALING	GO_INOSITOL_LIPID_MEDIATED_SIGNALING		194	0.649231	2.31306	0	1.46918e-05	0.002	13021	tags=57%, list=22%, signal=73%
GO_NUCLEAR_TRANSPORT	GO_NUCLEAR_TRANSPORT		354	0.739439	2.31302	0	1.46578e-05	0.002	10767	tags=66%, list=18%, signal=81%
GO_POSITIVE_REGULATION_OF_I_KAPPAB_KINASE_NF_KAPPAB_SIGNALING	GO_POSITIVE_REGULATION_OF_I_KAPPAB_KINASE_NF_KAPPAB_SIGNALING		186	0.708653	2.31289	0	1.46239e-05	0.002	12319	tags=68%, list=21%, signal=86%
GO_NEGATIVE_REGULATION_OF_PROTEIN_CATABOLIC_PROCESS	GO_NEGATIVE_REGULATION_OF_PROTEIN_CATABOLIC_PROCESS		128	0.705649	2.31284	0	1.45902e-05	0.002	8671	tags=53%, list=15%, signal=62%
GO_REGULATION_OF_CATION_CHANNEL_ACTIVITY	GO_REGULATION_OF_CATION_CHANNEL_ACTIVITY		177	0.585504	2.31218	0	1.45567e-05	0.002	16436	tags=52%, list=28%, signal=72%
GO_REGULATION_OF_SMOOTHENED_SIGNALING_PATHWAY	GO_REGULATION_OF_SMOOTHENED_SIGNALING_PATHWAY		82	0.71466	2.31202	0	1.45233e-05	0.002	9505	tags=55%, list=16%, signal=65%
GO_GLYCOSPHINGOLIPID_METABOLIC_PROCESS	GO_GLYCOSPHINGOLIPID_METABOLIC_PROCESS		64	0.695079	2.31191	0	1.44901e-05	0.002	11271	tags=61%, list=19%, signal=75%
GO_MONOVALENT_INORGANIC_CATION_HOMEOSTASIS	GO_MONOVALENT_INORGANIC_CATION_HOMEOSTASIS		158	0.633568	2.31182	0	1.4457e-05	0.002	10604	tags=43%, list=18%, signal=52%
GO_INTERACTION_WITH_HOST	GO_INTERACTION_WITH_HOST		208	0.666656	2.31108	0	1.44241e-05	0.002	13510	tags=59%, list=23%, signal=76%
GO_EPIDERMAL_GROWTH_FACTOR_RECEPTOR_SIGNALING_PATHWAY	GO_EPIDERMAL_GROWTH_FACTOR_RECEPTOR_SIGNALING_PATHWAY		120	0.686977	2.31082	0	1.43913e-05	0.002	11329	tags=58%, list=19%, signal=71%
GO_REGULATION_OF_PROTEIN_MODIFICATION_BY_SMALL_PROTEIN_CONJUGATION_OR_REMOVAL	GO_REGULATION_OF_PROTEIN_MODIFICATION_BY_SMALL_PROTEIN_CONJUGATION_OR_REMOVAL		228	0.725844	2.31064	0	1.43586e-05	0.002	11068	tags=67%, list=19%, signal=82%
GO_NEGATIVE_REGULATION_OF_DNA_METABOLIC_PROCESS	GO_NEGATIVE_REGULATION_OF_DNA_METABOLIC_PROCESS		107	0.732014	2.31022	0	1.43262e-05	0.002	9389	tags=58%, list=16%, signal=69%
GO_REGULATION_OF_CHROMATIN_ORGANIZATION	GO_REGULATION_OF_CHROMATIN_ORGANIZATION		180	0.726294	2.30998	0	1.42938e-05	0.002	10061	tags=63%, list=17%, signal=76%
GO_NEGATIVE_REGULATION_OF_ERK1_AND_ERK2_CASCADE	GO_NEGATIVE_REGULATION_OF_ERK1_AND_ERK2_CASCADE		79	0.652459	2.30992	0	1.42616e-05	0.002	14450	tags=56%, list=25%, signal=74%
GO_REGULATION_OF_POTASSIUM_ION_TRANSPORT	GO_REGULATION_OF_POTASSIUM_ION_TRANSPORT		105	0.609992	2.30967	0	1.42296e-05	0.002	14858	tags=44%, list=25%, signal=59%
GO_REGULATION_OF_LIPID_BIOSYNTHETIC_PROCESS	GO_REGULATION_OF_LIPID_BIOSYNTHETIC_PROCESS		204	0.628932	2.30965	0	1.41977e-05	0.002	11439	tags=45%, list=20%, signal=55%
GO_DORSAL_VENTRAL_PATTERN_FORMATION	GO_DORSAL_VENTRAL_PATTERN_FORMATION		92	0.635033	2.30961	0	1.41659e-05	0.002	11970	tags=43%, list=21%, signal=55%
GO_MAINTENANCE_OF_LOCATION_IN_CELL	GO_MAINTENANCE_OF_LOCATION_IN_CELL		211	0.633244	2.30893	0	1.41343e-05	0.002	12086	tags=48%, list=21%, signal=61%
GO_ACTOMYOSIN_STRUCTURE_ORGANIZATION	GO_ACTOMYOSIN_STRUCTURE_ORGANIZATION		196	0.683156	2.3089	0	1.41028e-05	0.002	10386	tags=50%, list=18%, signal=61%
GO_REGULATION_OF_MORPHOGENESIS_OF_AN_EPITHELIUM	GO_REGULATION_OF_MORPHOGENESIS_OF_AN_EPITHELIUM		181	0.669679	2.30857	0	1.40715e-05	0.002	13931	tags=61%, list=24%, signal=80%
GO_REGULATION_OF_MULTICELLULAR_ORGANISM_GROWTH	GO_REGULATION_OF_MULTICELLULAR_ORGANISM_GROWTH		67	0.66478	2.30835	0	1.40403e-05	0.002	9834	tags=43%, list=17%, signal=52%
GO_VIRAL_LIFE_CYCLE	GO_VIRAL_LIFE_CYCLE		330	0.693134	2.30832	0	1.40092e-05	0.002	9772	tags=53%, list=17%, signal=64%
GO_REGULATION_OF_RHO_PROTEIN_SIGNAL_TRANSDUCTION	GO_REGULATION_OF_RHO_PROTEIN_SIGNAL_TRANSDUCTION		81	0.731803	2.30812	0	1.39783e-05	0.002	10902	tags=65%, list=19%, signal=80%
GO_POSITIVE_REGULATION_OF_AUTOPHAGY	GO_POSITIVE_REGULATION_OF_AUTOPHAGY		127	0.760185	2.30797	0	1.39475e-05	0.002	8912	tags=69%, list=15%, signal=82%
GO_SPROUTING_ANGIOGENESIS	GO_SPROUTING_ANGIOGENESIS		186	0.596389	2.30787	0	1.39168e-05	0.002	15244	tags=46%, list=26%, signal=62%
GO_NEGATIVE_REGULATION_OF_TRANSPORTER_ACTIVITY	GO_NEGATIVE_REGULATION_OF_TRANSPORTER_ACTIVITY		85	0.641777	2.30775	0	1.38863e-05	0.002	14874	tags=54%, list=25%, signal=73%
GO_CELL_CELL_JUNCTION_ORGANIZATION	GO_CELL_CELL_JUNCTION_ORGANIZATION		199	0.644782	2.30744	0	1.38559e-05	0.002	12753	tags=53%, list=22%, signal=68%
GO_EPITHELIAL_CELL_APOPTOTIC_PROCESS	GO_EPITHELIAL_CELL_APOPTOTIC_PROCESS		116	0.642722	2.30733	0	1.38257e-05	0.002	8382	tags=34%, list=14%, signal=40%
GO_REGULATION_OF_JUN_KINASE_ACTIVITY	GO_REGULATION_OF_JUN_KINASE_ACTIVITY		86	0.695928	2.30706	0	1.37956e-05	0.002	11235	tags=56%, list=19%, signal=69%
GO_RETINA_DEVELOPMENT_IN_CAMERA_TYPE_EYE	GO_RETINA_DEVELOPMENT_IN_CAMERA_TYPE_EYE		147	0.606249	2.30696	0	1.37656e-05	0.002	11626	tags=43%, list=20%, signal=53%
GO_DEVELOPMENT_OF_PRIMARY_FEMALE_SEXUAL_CHARACTERISTICS	GO_DEVELOPMENT_OF_PRIMARY_FEMALE_SEXUAL_CHARACTERISTICS		105	0.634484	2.30664	0	1.37357e-05	0.002	10824	tags=46%, list=19%, signal=56%
GO_MODULATION_OF_PROCESS_OF_OTHER_ORGANISM	GO_MODULATION_OF_PROCESS_OF_OTHER_ORGANISM		112	0.69069	2.30628	0	1.3706e-05	0.002	11158	tags=50%, list=19%, signal=62%
GO_NUCLEOSIDE_BISPHOSPHATE_METABOLIC_PROCESS	GO_NUCLEOSIDE_BISPHOSPHATE_METABOLIC_PROCESS		131	0.672933	2.30626	0	1.36764e-05	0.002	10354	tags=50%, list=18%, signal=61%
GO_PROTEIN_LOCALIZATION_TO_VACUOLE	GO_PROTEIN_LOCALIZATION_TO_VACUOLE		67	0.792539	2.30593	0	1.36469e-05	0.002	5101	tags=58%, list=9%, signal=64%
GO_TISSUE_HOMEOSTASIS	GO_TISSUE_HOMEOSTASIS		253	0.600391	2.30591	0	1.36176e-05	0.002	15388	tags=57%, list=26%, signal=76%
GO_CELLULAR_RESPONSE_TO_HEAT	GO_CELLULAR_RESPONSE_TO_HEAT		120	0.756246	2.30565	0	1.35883e-05	0.002	9722	tags=69%, list=17%, signal=83%
GO_ACTIVATION_OF_MAPK_ACTIVITY	GO_ACTIVATION_OF_MAPK_ACTIVITY		151	0.660993	2.30552	0	1.35592e-05	0.002	13931	tags=60%, list=24%, signal=78%
GO_REGULATION_OF_NEUROTRANSMITTER_LEVELS	GO_REGULATION_OF_NEUROTRANSMITTER_LEVELS		231	0.590734	2.30526	0	1.35303e-05	0.002	17599	tags=60%, list=30%, signal=86%
GO_PROTEIN_POLYMERIZATION	GO_PROTEIN_POLYMERIZATION		283	0.667205	2.30499	0	1.35014e-05	0.002	10871	tags=50%, list=19%, signal=61%
GO_EXTRINSIC_APOPTOTIC_SIGNALING_PATHWAY	GO_EXTRINSIC_APOPTOTIC_SIGNALING_PATHWAY		226	0.659603	2.30431	0	1.34727e-05	0.002	12979	tags=56%, list=22%, signal=71%
GO_PROTEASOMAL_PROTEIN_CATABOLIC_PROCESS	GO_PROTEASOMAL_PROTEIN_CATABOLIC_PROCESS		467	0.737981	2.30408	0	1.34441e-05	0.002	9057	tags=63%, list=16%, signal=74%
GO_IMPORT_INTO_CELL	GO_IMPORT_INTO_CELL		227	0.575164	2.30399	0	1.34156e-05	0.002	14099	tags=48%, list=24%, signal=62%
GO_PHOSPHATIDYLINOSITOL_BIOSYNTHETIC_PROCESS	GO_PHOSPHATIDYLINOSITOL_BIOSYNTHETIC_PROCESS		117	0.754488	2.30367	0	1.33872e-05	0.002	10582	tags=73%, list=18%, signal=89%
GO_GLIAL_CELL_DIFFERENTIATION	GO_GLIAL_CELL_DIFFERENTIATION		228	0.601174	2.30335	0	1.3359e-05	0.002	17703	tags=59%, list=30%, signal=85%
GO_REGULATION_OF_CELLULAR_RESPONSE_TO_TRANSFORMING_GROWTH_FACTOR_BETA_STIMULUS	GO_REGULATION_OF_CELLULAR_RESPONSE_TO_TRANSFORMING_GROWTH_FACTOR_BETA_STIMULUS		129	0.673018	2.30289	0	1.33309e-05	0.002	12053	tags=56%, list=21%, signal=70%
GO_REGULATION_OF_PROTEIN_LOCALIZATION_TO_CELL_SURFACE	GO_REGULATION_OF_PROTEIN_LOCALIZATION_TO_CELL_SURFACE		41	0.776915	2.30286	0	1.33029e-05	0.002	8402	tags=59%, list=14%, signal=68%
GO_REGULATION_OF_EXOCYTOSIS	GO_REGULATION_OF_EXOCYTOSIS		212	0.633199	2.3027	0	1.3275e-05	0.002	16766	tags=64%, list=29%, signal=89%
GO_SPECIFICATION_OF_SYMMETRY	GO_SPECIFICATION_OF_SYMMETRY		133	0.648639	2.30189	0	1.32472e-05	0.002	8599	tags=41%, list=15%, signal=48%
GO_POSITIVE_REGULATION_OF_PROTEIN_POLYMERIZATION	GO_POSITIVE_REGULATION_OF_PROTEIN_POLYMERIZATION		128	0.685178	2.30164	0	1.32195e-05	0.002	8251	tags=45%, list=14%, signal=53%
GO_LAMELLIPODIUM_ASSEMBLY	GO_LAMELLIPODIUM_ASSEMBLY		67	0.730903	2.30142	0	1.3192e-05	0.002	9942	tags=63%, list=17%, signal=75%
GO_REGULATION_OF_HISTONE_MODIFICATION	GO_REGULATION_OF_HISTONE_MODIFICATION		145	0.720126	2.30132	0	1.31646e-05	0.002	10061	tags=63%, list=17%, signal=76%
GO_MUSCLE_CELL_APOPTOTIC_PROCESS	GO_MUSCLE_CELL_APOPTOTIC_PROCESS		94	0.611591	2.3013	0	1.31373e-05	0.002	12920	tags=38%, list=22%, signal=49%
GO_RESPONSE_TO_FIBROBLAST_GROWTH_FACTOR	GO_RESPONSE_TO_FIBROBLAST_GROWTH_FACTOR		150	0.63941	2.30094	0	1.31101e-05	0.002	13179	tags=49%, list=23%, signal=64%
GO_CHROMATIN_REMODELING	GO_CHROMATIN_REMODELING		182	0.727418	2.30086	0	1.3083e-05	0.002	10719	tags=66%, list=18%, signal=81%
GO_CELLULAR_RESPONSE_TO_INORGANIC_SUBSTANCE	GO_CELLULAR_RESPONSE_TO_INORGANIC_SUBSTANCE		214	0.621455	2.30065	0	1.3056e-05	0.002	12774	tags=47%, list=22%, signal=60%
GO_RHO_PROTEIN_SIGNAL_TRANSDUCTION	GO_RHO_PROTEIN_SIGNAL_TRANSDUCTION		132	0.702445	2.30055	0	1.30291e-05	0.002	11979	tags=61%, list=21%, signal=77%
GO_ORGANOPHOSPHATE_CATABOLIC_PROCESS	GO_ORGANOPHOSPHATE_CATABOLIC_PROCESS		141	0.64923	2.30051	0	1.30024e-05	0.002	12572	tags=56%, list=22%, signal=71%
GO_NEGATIVE_REGULATION_OF_UBIQUITIN_DEPENDENT_PROTEIN_CATABOLIC_PROCESS	GO_NEGATIVE_REGULATION_OF_UBIQUITIN_DEPENDENT_PROTEIN_CATABOLIC_PROCESS		47	0.81832	2.3005	0	1.29757e-05	0.002	5710	tags=64%, list=10%, signal=71%
GO_REGULATION_OF_PROTEIN_POLYMERIZATION	GO_REGULATION_OF_PROTEIN_POLYMERIZATION		217	0.664387	2.30017	0	1.29492e-05	0.002	10871	tags=50%, list=19%, signal=61%
GO_PROTEIN_HOMOOLIGOMERIZATION	GO_PROTEIN_HOMOOLIGOMERIZATION		177	0.625549	2.29993	0	1.29228e-05	0.002	14518	tags=55%, list=25%, signal=73%
GO_CYTOKINESIS	GO_CYTOKINESIS		156	0.722055	2.2999	0	1.28965e-05	0.002	9982	tags=61%, list=17%, signal=73%
GO_STEROL_METABOLIC_PROCESS	GO_STEROL_METABOLIC_PROCESS		164	0.661761	2.29981	0	1.28702e-05	0.002	9159	tags=44%, list=16%, signal=52%
GO_POSITIVE_REGULATION_OF_CELLULAR_PROTEIN_CATABOLIC_PROCESS	GO_POSITIVE_REGULATION_OF_CELLULAR_PROTEIN_CATABOLIC_PROCESS		143	0.726504	2.29975	0	1.28441e-05	0.002	9096	tags=62%, list=16%, signal=73%
GO_DENDRITE_MORPHOGENESIS	GO_DENDRITE_MORPHOGENESIS		143	0.678292	2.29931	0	1.28181e-05	0.002	9943	tags=53%, list=17%, signal=64%
GO_CARDIAC_MUSCLE_TISSUE_DEVELOPMENT	GO_CARDIAC_MUSCLE_TISSUE_DEVELOPMENT		228	0.615268	2.29928	0	1.27922e-05	0.002	14033	tags=46%, list=24%, signal=60%
GO_COGNITION	GO_COGNITION		293	0.594925	2.29886	0	1.27665e-05	0.002	12900	tags=43%, list=22%, signal=55%
GO_PHOSPHATIDYLINOSITOL_3_KINASE_SIGNALING	GO_PHOSPHATIDYLINOSITOL_3_KINASE_SIGNALING		152	0.652297	2.29838	0	1.47714e-05	0.003	11587	tags=53%, list=20%, signal=66%
GO_POSITIVE_REGULATION_OF_PROTEIN_LOCALIZATION_TO_CELL_PERIPHERY	GO_POSITIVE_REGULATION_OF_PROTEIN_LOCALIZATION_TO_CELL_PERIPHERY		67	0.713113	2.29817	0	1.47417e-05	0.003	12370	tags=61%, list=21%, signal=78%
GO_SPERMATID_DIFFERENTIATION	GO_SPERMATID_DIFFERENTIATION		152	0.596197	2.29813	0	1.47122e-05	0.003	12694	tags=41%, list=22%, signal=53%
GO_EPITHELIAL_CELL_DEVELOPMENT	GO_EPITHELIAL_CELL_DEVELOPMENT		215	0.631055	2.29808	0	1.46828e-05	0.003	12311	tags=49%, list=21%, signal=62%
GO_PROTEIN_KINASE_B_SIGNALING	GO_PROTEIN_KINASE_B_SIGNALING		272	0.600369	2.29804	0	1.46535e-05	0.003	11259	tags=41%, list=19%, signal=50%
GO_POSITIVE_REGULATION_OF_PEPTIDE_SECRETION	GO_POSITIVE_REGULATION_OF_PEPTIDE_SECRETION		221	0.620329	2.29799	0	1.46243e-05	0.003	12327	tags=47%, list=21%, signal=59%
GO_REGULATION_OF_NUCLEOCYTOPLASMIC_TRANSPORT	GO_REGULATION_OF_NUCLEOCYTOPLASMIC_TRANSPORT		111	0.743891	2.29786	0	1.45952e-05	0.003	8610	tags=59%, list=15%, signal=69%
GO_REGULATION_OF_EPITHELIAL_CELL_DIFFERENTIATION	GO_REGULATION_OF_EPITHELIAL_CELL_DIFFERENTIATION		166	0.603524	2.29768	0	1.45663e-05	0.003	12244	tags=42%, list=21%, signal=53%
GO_POSITIVE_REGULATION_OF_CYTOSKELETON_ORGANIZATION	GO_POSITIVE_REGULATION_OF_CYTOSKELETON_ORGANIZATION		219	0.665782	2.29733	0	1.45374e-05	0.003	10886	tags=51%, list=19%, signal=63%
GO_EMBRYONIC_PATTERN_SPECIFICATION	GO_EMBRYONIC_PATTERN_SPECIFICATION		69	0.637125	2.29682	0	1.45087e-05	0.003	14270	tags=57%, list=24%, signal=75%
GO_REGULATION_OF_PEPTIDE_HORMONE_SECRETION	GO_REGULATION_OF_PEPTIDE_HORMONE_SECRETION		207	0.606907	2.2963	0	1.44801e-05	0.003	13327	tags=48%, list=23%, signal=62%
GO_REGULATION_OF_PROTEIN_DEPOLYMERIZATION	GO_REGULATION_OF_PROTEIN_DEPOLYMERIZATION		81	0.703669	2.29605	0	1.44516e-05	0.003	9924	tags=53%, list=17%, signal=64%
GO_REGULATION_OF_MONOOXYGENASE_ACTIVITY	GO_REGULATION_OF_MONOOXYGENASE_ACTIVITY		66	0.654287	2.2958	0	1.44232e-05	0.003	8462	tags=39%, list=14%, signal=46%
GO_REGULATION_OF_HORMONE_SECRETION	GO_REGULATION_OF_HORMONE_SECRETION		261	0.594337	2.29575	0	1.43949e-05	0.003	13491	tags=45%, list=23%, signal=59%
GO_MATERNAL_PROCESS_INVOLVED_IN_FEMALE_PREGNANCY	GO_MATERNAL_PROCESS_INVOLVED_IN_FEMALE_PREGNANCY		64	0.674254	2.29574	0	1.43667e-05	0.003	12667	tags=48%, list=22%, signal=62%
GO_NEURAL_CREST_CELL_DIFFERENTIATION	GO_NEURAL_CREST_CELL_DIFFERENTIATION		89	0.653634	2.29562	0	1.43387e-05	0.003	12897	tags=51%, list=22%, signal=65%
GO_REGULATION_OF_CATION_TRANSMEMBRANE_TRANSPORT	GO_REGULATION_OF_CATION_TRANSMEMBRANE_TRANSPORT		338	0.574246	2.29555	0	1.43107e-05	0.003	16436	tags=50%, list=28%, signal=69%
GO_VESICLE_MEDIATED_TRANSPORT_TO_THE_PLASMA_MEMBRANE	GO_VESICLE_MEDIATED_TRANSPORT_TO_THE_PLASMA_MEMBRANE		84	0.782989	2.29553	0	1.42829e-05	0.003	7929	tags=67%, list=14%, signal=77%
GO_REGULATION_OF_GLUCOSE_IMPORT	GO_REGULATION_OF_GLUCOSE_IMPORT		58	0.706806	2.29528	0	1.42551e-05	0.003	10239	tags=53%, list=18%, signal=65%
GO_ACTIN_NUCLEATION	GO_ACTIN_NUCLEATION		50	0.752159	2.29515	0	1.42275e-05	0.003	7976	tags=54%, list=14%, signal=62%
GO_REGULATION_OF_CHOLESTEROL_METABOLIC_PROCESS	GO_REGULATION_OF_CHOLESTEROL_METABOLIC_PROCESS		65	0.718565	2.29498	0	1.42e-05	0.003	8942	tags=55%, list=15%, signal=65%
GO_PROTEIN_POLYUBIQUITINATION	GO_PROTEIN_POLYUBIQUITINATION		332	0.741414	2.29464	0	1.41726e-05	0.003	9808	tags=66%, list=17%, signal=78%
GO_POSITIVE_REGULATION_OF_CARBOHYDRATE_METABOLIC_PROCESS	GO_POSITIVE_REGULATION_OF_CARBOHYDRATE_METABOLIC_PROCESS		81	0.652371	2.29452	0	1.41453e-05	0.003	10795	tags=49%, list=18%, signal=61%
GO_HEPATICOBILIARY_SYSTEM_DEVELOPMENT	GO_HEPATICOBILIARY_SYSTEM_DEVELOPMENT		144	0.64515	2.29446	0	1.41181e-05	0.003	11301	tags=47%, list=19%, signal=58%
GO_DNA_METHYLATION_OR_DEMETHYLATION	GO_DNA_METHYLATION_OR_DEMETHYLATION		94	0.691942	2.29378	0	1.4091e-05	0.003	9716	tags=50%, list=17%, signal=60%
GO_POSITIVE_REGULATION_OF_DENDRITIC_SPINE_DEVELOPMENT	GO_POSITIVE_REGULATION_OF_DENDRITIC_SPINE_DEVELOPMENT		43	0.758145	2.29371	0	1.4064e-05	0.003	8610	tags=63%, list=15%, signal=74%
GO_REGULATION_OF_ORGAN_GROWTH	GO_REGULATION_OF_ORGAN_GROWTH		115	0.611482	2.29358	0	1.40371e-05	0.003	14287	tags=48%, list=24%, signal=63%
GO_REGULATION_OF_ENDOTHELIAL_CELL_MIGRATION	GO_REGULATION_OF_ENDOTHELIAL_CELL_MIGRATION		228	0.590052	2.29338	0	1.40103e-05	0.003	12829	tags=40%, list=22%, signal=51%
GO_NON_CANONICAL_WNT_SIGNALING_PATHWAY	GO_NON_CANONICAL_WNT_SIGNALING_PATHWAY		151	0.692325	2.29319	0	1.39836e-05	0.003	13930	tags=69%, list=24%, signal=90%
GO_STRIATED_MUSCLE_CELL_PROLIFERATION	GO_STRIATED_MUSCLE_CELL_PROLIFERATION		81	0.635793	2.29304	0	1.3957e-05	0.003	12881	tags=44%, list=22%, signal=57%
GO_POSITIVE_REGULATION_OF_RESPONSE_TO_DNA_DAMAGE_STIMULUS	GO_POSITIVE_REGULATION_OF_RESPONSE_TO_DNA_DAMAGE_STIMULUS		92	0.724866	2.29272	0	1.39305e-05	0.003	8526	tags=57%, list=15%, signal=66%
GO_REGULATION_OF_GLYCOPROTEIN_METABOLIC_PROCESS	GO_REGULATION_OF_GLYCOPROTEIN_METABOLIC_PROCESS		53	0.687758	2.29267	0	1.39041e-05	0.003	13760	tags=58%, list=24%, signal=76%
GO_CALCIUM_ION_TRANSMEMBRANE_TRANSPORT	GO_CALCIUM_ION_TRANSMEMBRANE_TRANSPORT		303	0.581272	2.29247	0	1.38779e-05	0.003	14544	tags=47%, list=25%, signal=63%
GO_REACTIVE_OXYGEN_SPECIES_METABOLIC_PROCESS	GO_REACTIVE_OXYGEN_SPECIES_METABOLIC_PROCESS		274	0.609636	2.29225	0	1.38517e-05	0.003	13711	tags=50%, list=23%, signal=66%
GO_PROTEIN_MATURATION	GO_PROTEIN_MATURATION		277	0.630066	2.29221	0	1.38256e-05	0.003	14508	tags=56%, list=25%, signal=74%
GO_GASTRULATION	GO_GASTRULATION		185	0.627176	2.29146	0	1.37996e-05	0.003	14669	tags=54%, list=25%, signal=72%
GO_REGULATION_OF_RECEPTOR_INTERNALIZATION	GO_REGULATION_OF_RECEPTOR_INTERNALIZATION		57	0.656031	2.2914	0	1.37737e-05	0.003	11747	tags=51%, list=20%, signal=64%
GO_DICARBOXYLIC_ACID_METABOLIC_PROCESS	GO_DICARBOXYLIC_ACID_METABOLIC_PROCESS		91	0.683855	2.2913	0	1.37479e-05	0.003	13243	tags=60%, list=23%, signal=78%
GO_FEMALE_SEX_DIFFERENTIATION	GO_FEMALE_SEX_DIFFERENTIATION		119	0.627134	2.29117	0	1.37222e-05	0.003	11058	tags=46%, list=19%, signal=57%
GO_MYELOID_CELL_HOMEOSTASIS	GO_MYELOID_CELL_HOMEOSTASIS		150	0.685772	2.29101	0	1.36966e-05	0.003	11785	tags=62%, list=20%, signal=77%
GO_ENDOSOMAL_TRANSPORT	GO_ENDOSOMAL_TRANSPORT		224	0.764836	2.29085	0	1.36711e-05	0.003	7503	tags=63%, list=13%, signal=72%
GO_REGULATION_OF_PEPTIDYL_SERINE_PHOSPHORYLATION	GO_REGULATION_OF_PEPTIDYL_SERINE_PHOSPHORYLATION		142	0.616924	2.29076	0	1.36457e-05	0.003	10726	tags=43%, list=18%, signal=52%
GO_ORGANELLE_FISSION	GO_ORGANELLE_FISSION		438	0.673435	2.29072	0	1.36204e-05	0.003	10651	tags=52%, list=18%, signal=63%
GO_POSITIVE_REGULATION_OF_CELL_DIVISION	GO_POSITIVE_REGULATION_OF_CELL_DIVISION		85	0.637937	2.29049	0	1.35952e-05	0.003	14105	tags=52%, list=24%, signal=68%
GO_SULFUR_COMPOUND_METABOLIC_PROCESS	GO_SULFUR_COMPOUND_METABOLIC_PROCESS		355	0.644661	2.29048	0	1.357e-05	0.003	12712	tags=53%, list=22%, signal=67%
GO_METANEPHROS_DEVELOPMENT	GO_METANEPHROS_DEVELOPMENT		91	0.632638	2.29039	0	1.3545e-05	0.003	14689	tags=55%, list=25%, signal=73%
GO_CRANIAL_SKELETAL_SYSTEM_DEVELOPMENT	GO_CRANIAL_SKELETAL_SYSTEM_DEVELOPMENT		68	0.689668	2.28993	0	1.35201e-05	0.003	11442	tags=59%, list=20%, signal=73%
GO_PEPTIDYL_TYROSINE_MODIFICATION	GO_PEPTIDYL_TYROSINE_MODIFICATION		373	0.625202	2.28939	0	1.34952e-05	0.003	13472	tags=50%, list=23%, signal=64%
GO_CELL_MATURATION	GO_CELL_MATURATION		170	0.595063	2.28905	0	1.34704e-05	0.003	16304	tags=54%, list=28%, signal=74%
GO_NEGATIVE_REGULATION_OF_EXTRINSIC_APOPTOTIC_SIGNALING_PATHWAY	GO_NEGATIVE_REGULATION_OF_EXTRINSIC_APOPTOTIC_SIGNALING_PATHWAY		106	0.670207	2.28883	0	1.34458e-05	0.003	14294	tags=62%, list=24%, signal=82%
GO_NEUROTRANSMITTER_TRANSPORT	GO_NEUROTRANSMITTER_TRANSPORT		225	0.586312	2.28877	0	1.34212e-05	0.003	17820	tags=59%, list=31%, signal=85%
GO_PRODUCTION_OF_SMALL_RNA_INVOLVED_IN_GENE_SILENCING_BY_RNA	GO_PRODUCTION_OF_SMALL_RNA_INVOLVED_IN_GENE_SILENCING_BY_RNA		51	0.801911	2.2887	0	1.33967e-05	0.003	6490	tags=65%, list=11%, signal=73%
GO_TRANSITION_METAL_ION_TRANSPORT	GO_TRANSITION_METAL_ION_TRANSPORT		126	0.660959	2.28865	0	1.33723e-05	0.003	11471	tags=51%, list=20%, signal=63%
GO_NEGATIVE_REGULATION_OF_LIPID_METABOLIC_PROCESS	GO_NEGATIVE_REGULATION_OF_LIPID_METABOLIC_PROCESS		94	0.621645	2.28853	0	1.3348e-05	0.003	10007	tags=39%, list=17%, signal=47%
GO_NEGATIVE_REGULATION_OF_CHROMOSOME_ORGANIZATION	GO_NEGATIVE_REGULATION_OF_CHROMOSOME_ORGANIZATION		131	0.736322	2.28843	0	1.33238e-05	0.003	9455	tags=61%, list=16%, signal=73%
GO_PROTEIN_FOLDING	GO_PROTEIN_FOLDING		222	0.706762	2.28803	0	1.56387e-05	0.003	11509	tags=63%, list=20%, signal=78%
GO_ERYTHROCYTE_HOMEOSTASIS	GO_ERYTHROCYTE_HOMEOSTASIS		125	0.695685	2.28709	0	1.56104e-05	0.003	11785	tags=63%, list=20%, signal=79%
GO_PROTEIN_PROCESSING	GO_PROTEIN_PROCESSING		213	0.620868	2.28704	0	1.55822e-05	0.003	13770	tags=52%, list=24%, signal=67%
GO_POSITIVE_REGULATION_OF_WNT_SIGNALING_PATHWAY	GO_POSITIVE_REGULATION_OF_WNT_SIGNALING_PATHWAY		181	0.690561	2.2864	0	1.55542e-05	0.003	12892	tags=62%, list=22%, signal=79%
GO_VASCULAR_ASSOCIATED_SMOOTH_MUSCLE_CONTRACTION	GO_VASCULAR_ASSOCIATED_SMOOTH_MUSCLE_CONTRACTION		25	0.789948	2.28635	0	1.55262e-05	0.003	7837	tags=48%, list=13%, signal=55%
GO_REGULATION_OF_HEMOPOIESIS	GO_REGULATION_OF_HEMOPOIESIS		464	0.655037	2.2853	0	1.54983e-05	0.003	13053	tags=54%, list=22%, signal=69%
GO_NEGATIVE_REGULATION_OF_PROTEIN_CONTAINING_COMPLEX_DISASSEMBLY	GO_NEGATIVE_REGULATION_OF_PROTEIN_CONTAINING_COMPLEX_DISASSEMBLY		73	0.713097	2.28487	0	1.54705e-05	0.003	11028	tags=59%, list=19%, signal=73%
GO_NEGATIVE_REGULATION_OF_APOPTOTIC_SIGNALING_PATHWAY	GO_NEGATIVE_REGULATION_OF_APOPTOTIC_SIGNALING_PATHWAY		228	0.662675	2.28486	0	1.54429e-05	0.003	10983	tags=54%, list=19%, signal=66%
GO_REGULATION_OF_CARBOHYDRATE_BIOSYNTHETIC_PROCESS	GO_REGULATION_OF_CARBOHYDRATE_BIOSYNTHETIC_PROCESS		94	0.680187	2.28482	0	1.54153e-05	0.003	11571	tags=56%, list=20%, signal=70%
GO_PROTEIN_LOCALIZATION_TO_LYSOSOME	GO_PROTEIN_LOCALIZATION_TO_LYSOSOME		42	0.79268	2.28456	0	1.53878e-05	0.003	5101	tags=57%, list=9%, signal=63%
GO_ADULT_BEHAVIOR	GO_ADULT_BEHAVIOR		135	0.599315	2.28441	0	1.53604e-05	0.003	14548	tags=50%, list=25%, signal=67%
GO_BLASTOCYST_DEVELOPMENT	GO_BLASTOCYST_DEVELOPMENT		103	0.680497	2.28431	0	1.53332e-05	0.003	12920	tags=58%, list=22%, signal=75%
GO_CELLULAR_AMINO_ACID_BIOSYNTHETIC_PROCESS	GO_CELLULAR_AMINO_ACID_BIOSYNTHETIC_PROCESS		81	0.668478	2.28384	0	1.5306e-05	0.003	15060	tags=64%, list=26%, signal=86%
GO_INORGANIC_ANION_TRANSMEMBRANE_TRANSPORT	GO_INORGANIC_ANION_TRANSMEMBRANE_TRANSPORT		120	0.576433	2.28383	0	1.52789e-05	0.003	13749	tags=45%, list=24%, signal=59%
GO_REGULATION_OF_TOR_SIGNALING	GO_REGULATION_OF_TOR_SIGNALING		92	0.722875	2.28378	0	1.52519e-05	0.003	9035	tags=61%, list=15%, signal=72%
GO_MAINTENANCE_OF_PROTEIN_LOCATION	GO_MAINTENANCE_OF_PROTEIN_LOCATION		93	0.716051	2.28375	0	1.5225e-05	0.003	6058	tags=47%, list=10%, signal=53%
GO_REGULATION_OF_RESPONSE_TO_ENDOPLASMIC_RETICULUM_STRESS	GO_REGULATION_OF_RESPONSE_TO_ENDOPLASMIC_RETICULUM_STRESS		88	0.750763	2.28362	0	1.51982e-05	0.003	8297	tags=61%, list=14%, signal=71%
GO_VENTRICULAR_SEPTUM_DEVELOPMENT	GO_VENTRICULAR_SEPTUM_DEVELOPMENT		72	0.694526	2.28325	0	1.51715e-05	0.003	12639	tags=67%, list=22%, signal=85%
GO_POSITIVE_REGULATION_OF_APOPTOTIC_SIGNALING_PATHWAY	GO_POSITIVE_REGULATION_OF_APOPTOTIC_SIGNALING_PATHWAY		177	0.668284	2.28313	0	1.51449e-05	0.003	10901	tags=51%, list=19%, signal=63%
GO_REGULATION_OF_PROTEIN_LOCALIZATION_TO_NUCLEUS	GO_REGULATION_OF_PROTEIN_LOCALIZATION_TO_NUCLEUS		125	0.690078	2.28306	0	1.51183e-05	0.003	11571	tags=58%, list=20%, signal=72%
GO_GLUCOSE_IMPORT	GO_GLUCOSE_IMPORT		71	0.687982	2.28303	0	1.50919e-05	0.003	12146	tags=56%, list=21%, signal=71%
GO_AMINOGLYCAN_METABOLIC_PROCESS	GO_AMINOGLYCAN_METABOLIC_PROCESS		170	0.629791	2.28284	0	1.50656e-05	0.003	14231	tags=53%, list=24%, signal=70%
GO_ORGANELLE_TRANSPORT_ALONG_MICROTUBULE	GO_ORGANELLE_TRANSPORT_ALONG_MICROTUBULE		82	0.753356	2.28279	0	1.50393e-05	0.003	10392	tags=68%, list=18%, signal=83%
GO_POSITIVE_REGULATION_OF_PROTEIN_BINDING	GO_POSITIVE_REGULATION_OF_PROTEIN_BINDING		83	0.716352	2.28273	0	1.50132e-05	0.003	11720	tags=69%, list=20%, signal=86%
GO_PATTERN_RECOGNITION_RECEPTOR_SIGNALING_PATHWAY	GO_PATTERN_RECOGNITION_RECEPTOR_SIGNALING_PATHWAY		194	0.693179	2.28221	0	1.49871e-05	0.003	12823	tags=63%, list=22%, signal=81%
GO_NEGATIVE_REGULATION_OF_SUPRAMOLECULAR_FIBER_ORGANIZATION	GO_NEGATIVE_REGULATION_OF_SUPRAMOLECULAR_FIBER_ORGANIZATION		147	0.655098	2.28173	0	1.49611e-05	0.003	12520	tags=52%, list=21%, signal=66%
GO_MEIOTIC_CELL_CYCLE	GO_MEIOTIC_CELL_CYCLE		236	0.637832	2.28173	0	1.49352e-05	0.003	13905	tags=52%, list=24%, signal=68%
GO_REGULATION_OF_GLUCOSE_TRANSMEMBRANE_TRANSPORT	GO_REGULATION_OF_GLUCOSE_TRANSMEMBRANE_TRANSPORT		76	0.691096	2.28142	0	1.49094e-05	0.003	10239	tags=51%, list=18%, signal=62%
GO_REGULATION_OF_NIK_NF_KAPPAB_SIGNALING	GO_REGULATION_OF_NIK_NF_KAPPAB_SIGNALING		116	0.682482	2.28128	0	1.48837e-05	0.003	10784	tags=52%, list=18%, signal=63%
GO_REGULATION_OF_EMBRYONIC_DEVELOPMENT	GO_REGULATION_OF_EMBRYONIC_DEVELOPMENT		127	0.653642	2.28107	0	1.48581e-05	0.003	10651	tags=50%, list=18%, signal=62%
GO_OSTEOBLAST_DIFFERENTIATION	GO_OSTEOBLAST_DIFFERENTIATION		220	0.633964	2.28104	0	1.48326e-05	0.003	13079	tags=49%, list=22%, signal=63%
GO_NEGATIVE_REGULATION_OF_TRANSMEMBRANE_RECEPTOR_PROTEIN_SERINE_THREONINE_KINASE_SIGNALING_PATHWAY	GO_NEGATIVE_REGULATION_OF_TRANSMEMBRANE_RECEPTOR_PROTEIN_SERINE_THREONINE_KINASE_SIGNALING_PATHWAY		130	0.631353	2.28079	0	1.48071e-05	0.003	10818	tags=45%, list=19%, signal=55%
GO_ENDOPLASMIC_RETICULUM_ORGANIZATION	GO_ENDOPLASMIC_RETICULUM_ORGANIZATION		63	0.769188	2.28053	0	1.47818e-05	0.003	7272	tags=62%, list=12%, signal=71%
GO_REGULATION_OF_EXTRINSIC_APOPTOTIC_SIGNALING_PATHWAY	GO_REGULATION_OF_EXTRINSIC_APOPTOTIC_SIGNALING_PATHWAY		160	0.65431	2.28049	0	1.47565e-05	0.003	13525	tags=56%, list=23%, signal=72%
GO_CELL_DEATH_IN_RESPONSE_TO_OXIDATIVE_STRESS	GO_CELL_DEATH_IN_RESPONSE_TO_OXIDATIVE_STRESS		94	0.692832	2.28013	0	1.47313e-05	0.003	12277	tags=61%, list=21%, signal=77%
GO_VESICLE_MEDIATED_TRANSPORT_IN_SYNAPSE	GO_VESICLE_MEDIATED_TRANSPORT_IN_SYNAPSE		217	0.633714	2.28008	0	1.47062e-05	0.003	16766	tags=66%, list=29%, signal=93%
GO_KIDNEY_MORPHOGENESIS	GO_KIDNEY_MORPHOGENESIS		94	0.615753	2.27994	0	1.46812e-05	0.003	16134	tags=60%, list=28%, signal=82%
GO_CYTOSOLIC_TRANSPORT	GO_CYTOSOLIC_TRANSPORT		153	0.766998	2.27981	0	1.46563e-05	0.003	7499	tags=66%, list=13%, signal=76%
GO_PEPTIDYL_LYSINE_METHYLATION	GO_PEPTIDYL_LYSINE_METHYLATION		113	0.751628	2.27958	0	1.46315e-05	0.003	10381	tags=70%, list=18%, signal=85%
GO_POSITIVE_REGULATION_OF_REPRODUCTIVE_PROCESS	GO_POSITIVE_REGULATION_OF_REPRODUCTIVE_PROCESS		82	0.576585	2.2794	0	1.46067e-05	0.003	15440	tags=56%, list=26%, signal=76%
GO_ORGANIC_ACID_CATABOLIC_PROCESS	GO_ORGANIC_ACID_CATABOLIC_PROCESS		276	0.632433	2.27917	0	1.4582e-05	0.003	14681	tags=57%, list=25%, signal=75%
GO_SUBSTRATE_ADHESION_DEPENDENT_CELL_SPREADING	GO_SUBSTRATE_ADHESION_DEPENDENT_CELL_SPREADING		103	0.691585	2.27889	0	1.45574e-05	0.003	10386	tags=57%, list=18%, signal=70%
GO_NEGATIVE_REGULATION_OF_AUTOPHAGY	GO_NEGATIVE_REGULATION_OF_AUTOPHAGY		82	0.737966	2.27785	0	1.45329e-05	0.003	10675	tags=70%, list=18%, signal=85%
GO_CARDIAC_MUSCLE_CELL_CONTRACTION	GO_CARDIAC_MUSCLE_CELL_CONTRACTION		72	0.643401	2.27724	0	1.45085e-05	0.003	14883	tags=58%, list=25%, signal=78%
GO_PROTEIN_MODIFICATION_BY_SMALL_PROTEIN_REMOVAL	GO_PROTEIN_MODIFICATION_BY_SMALL_PROTEIN_REMOVAL		288	0.728204	2.27695	0	1.44842e-05	0.003	10426	tags=63%, list=18%, signal=77%
GO_POSITIVE_REGULATION_OF_PROTEIN_MODIFICATION_BY_SMALL_PROTEIN_CONJUGATION_OR_REMOVAL	GO_POSITIVE_REGULATION_OF_PROTEIN_MODIFICATION_BY_SMALL_PROTEIN_CONJUGATION_OR_REMOVAL		132	0.747079	2.2766	0	1.44599e-05	0.003	10977	tags=73%, list=19%, signal=89%
GO_REGULATION_OF_SIGNAL_TRANSDUCTION_BY_P53_CLASS_MEDIATOR	GO_REGULATION_OF_SIGNAL_TRANSDUCTION_BY_P53_CLASS_MEDIATOR		174	0.733536	2.27652	0	1.44357e-05	0.003	11099	tags=70%, list=19%, signal=86%
GO_RESPONSE_TO_ACID_CHEMICAL	GO_RESPONSE_TO_ACID_CHEMICAL		125	0.654199	2.27627	0	1.63607e-05	0.003	11571	tags=51%, list=20%, signal=64%
GO_DICARBOXYLIC_ACID_TRANSPORT	GO_DICARBOXYLIC_ACID_TRANSPORT		97	0.618273	2.27613	0	1.63334e-05	0.003	14491	tags=57%, list=25%, signal=75%
GO_VACUOLAR_TRANSPORT	GO_VACUOLAR_TRANSPORT		148	0.763945	2.276	0	1.63062e-05	0.003	5561	tags=58%, list=10%, signal=64%
GO_LEARNING	GO_LEARNING		141	0.614508	2.27572	0	1.62791e-05	0.003	15084	tags=52%, list=26%, signal=71%
GO_NEPHRON_EPITHELIUM_DEVELOPMENT	GO_NEPHRON_EPITHELIUM_DEVELOPMENT		110	0.615632	2.27564	0	1.62521e-05	0.003	16134	tags=59%, list=28%, signal=82%
GO_CARBOHYDRATE_DERIVATIVE_TRANSPORT	GO_CARBOHYDRATE_DERIVATIVE_TRANSPORT		94	0.678286	2.27532	0	1.62252e-05	0.003	9583	tags=50%, list=16%, signal=60%
GO_MIDBRAIN_DEVELOPMENT	GO_MIDBRAIN_DEVELOPMENT		88	0.653844	2.27531	0	1.61984e-05	0.003	11726	tags=49%, list=20%, signal=61%
GO_POSITIVE_REGULATION_OF_AXONOGENESIS	GO_POSITIVE_REGULATION_OF_AXONOGENESIS		85	0.681058	2.2753	0	1.61717e-05	0.003	12340	tags=58%, list=21%, signal=73%
GO_REGULATION_OF_PHOSPHOPROTEIN_PHOSPHATASE_ACTIVITY	GO_REGULATION_OF_PHOSPHOPROTEIN_PHOSPHATASE_ACTIVITY		114	0.695734	2.27518	0	1.6145e-05	0.003	11590	tags=66%, list=20%, signal=82%
GO_EMBRYONIC_PLACENTA_DEVELOPMENT	GO_EMBRYONIC_PLACENTA_DEVELOPMENT		88	0.666899	2.27414	0	1.61185e-05	0.003	10665	tags=49%, list=18%, signal=60%
GO_REGULATION_OF_STEROID_METABOLIC_PROCESS	GO_REGULATION_OF_STEROID_METABOLIC_PROCESS		131	0.637373	2.27411	0	1.6092e-05	0.003	8942	tags=40%, list=15%, signal=48%
GO_NEGATIVE_REGULATION_OF_PROTEIN_MODIFICATION_BY_SMALL_PROTEIN_CONJUGATION_OR_REMOVAL	GO_NEGATIVE_REGULATION_OF_PROTEIN_MODIFICATION_BY_SMALL_PROTEIN_CONJUGATION_OR_REMOVAL		87	0.702998	2.27376	0	1.60656e-05	0.003	8746	tags=51%, list=15%, signal=59%
GO_NEGATIVE_REGULATION_OF_I_KAPPAB_KINASE_NF_KAPPAB_SIGNALING	GO_NEGATIVE_REGULATION_OF_I_KAPPAB_KINASE_NF_KAPPAB_SIGNALING		52	0.726386	2.27362	0	1.60393e-05	0.003	11804	tags=62%, list=20%, signal=77%
GO_CELLULAR_MONOVALENT_INORGANIC_CATION_HOMEOSTASIS	GO_CELLULAR_MONOVALENT_INORGANIC_CATION_HOMEOSTASIS		113	0.667275	2.27346	0	1.60131e-05	0.003	10065	tags=50%, list=17%, signal=60%
GO_REGULATION_OF_REACTIVE_OXYGEN_SPECIES_METABOLIC_PROCESS	GO_REGULATION_OF_REACTIVE_OXYGEN_SPECIES_METABOLIC_PROCESS		191	0.621012	2.27312	0	1.5987e-05	0.003	13711	tags=53%, list=23%, signal=69%
GO_REGULATION_OF_G_PROTEIN_COUPLED_RECEPTOR_SIGNALING_PATHWAY	GO_REGULATION_OF_G_PROTEIN_COUPLED_RECEPTOR_SIGNALING_PATHWAY		143	0.611288	2.27262	0	1.5961e-05	0.003	16499	tags=56%, list=28%, signal=78%
GO_NEUROTRANSMITTER_SECRETION	GO_NEUROTRANSMITTER_SECRETION		171	0.608243	2.2726	0	1.5935e-05	0.003	17599	tags=64%, list=30%, signal=91%
GO_REGULATION_OF_HISTONE_METHYLATION	GO_REGULATION_OF_HISTONE_METHYLATION		63	0.783437	2.2725	0	1.59091e-05	0.003	9352	tags=73%, list=16%, signal=87%
GO_NEGATIVE_REGULATION_OF_CELL_CYCLE_PHASE_TRANSITION	GO_NEGATIVE_REGULATION_OF_CELL_CYCLE_PHASE_TRANSITION		262	0.676151	2.27246	0	1.58834e-05	0.003	13903	tags=63%, list=24%, signal=82%
GO_REGULATION_OF_MACROAUTOPHAGY	GO_REGULATION_OF_MACROAUTOPHAGY		171	0.754062	2.27188	0	1.58577e-05	0.003	10726	tags=74%, list=18%, signal=91%
GO_FOCAL_ADHESION_ASSEMBLY	GO_FOCAL_ADHESION_ASSEMBLY		83	0.739721	2.27181	0	1.5832e-05	0.003	9486	tags=65%, list=16%, signal=78%
GO_REGULATION_OF_NEUROTRANSMITTER_TRANSPORT	GO_REGULATION_OF_NEUROTRANSMITTER_TRANSPORT		117	0.618727	2.2718	0	1.58065e-05	0.003	16766	tags=65%, list=29%, signal=91%
GO_TRANSPORT_ALONG_MICROTUBULE	GO_TRANSPORT_ALONG_MICROTUBULE		157	0.736841	2.2717	0	1.5781e-05	0.003	10499	tags=68%, list=18%, signal=82%
GO_ENDOCRINE_SYSTEM_DEVELOPMENT	GO_ENDOCRINE_SYSTEM_DEVELOPMENT		125	0.588644	2.27107	0	1.57557e-05	0.003	11630	tags=36%, list=20%, signal=45%
GO_METENCEPHALON_DEVELOPMENT	GO_METENCEPHALON_DEVELOPMENT		110	0.640937	2.27081	0	1.57304e-05	0.003	13266	tags=50%, list=23%, signal=65%
GO_POSITIVE_REGULATION_OF_CELL_SUBSTRATE_ADHESION	GO_POSITIVE_REGULATION_OF_CELL_SUBSTRATE_ADHESION		120	0.673566	2.2705	0	1.57052e-05	0.003	10593	tags=52%, list=18%, signal=63%
GO_PEPTIDYL_LYSINE_ACETYLATION	GO_PEPTIDYL_LYSINE_ACETYLATION		170	0.736923	2.26995	0	1.568e-05	0.003	8749	tags=61%, list=15%, signal=71%
GO_ACIDIC_AMINO_ACID_TRANSPORT	GO_ACIDIC_AMINO_ACID_TRANSPORT		70	0.6438	2.26993	0	1.5655e-05	0.003	14491	tags=60%, list=25%, signal=80%
GO_EMBRYONIC_SKELETAL_SYSTEM_DEVELOPMENT	GO_EMBRYONIC_SKELETAL_SYSTEM_DEVELOPMENT		129	0.618078	2.2697	0	1.563e-05	0.003	12878	tags=47%, list=22%, signal=61%
GO_POSITIVE_REGULATION_OF_EMBRYONIC_DEVELOPMENT	GO_POSITIVE_REGULATION_OF_EMBRYONIC_DEVELOPMENT		38	0.697588	2.26952	0	1.56051e-05	0.003	9670	tags=55%, list=17%, signal=66%
GO_POSITIVE_REGULATION_OF_JNK_CASCADE	GO_POSITIVE_REGULATION_OF_JNK_CASCADE		134	0.668342	2.26951	0	1.55803e-05	0.003	11235	tags=54%, list=19%, signal=66%
GO_NEGATIVE_REGULATION_OF_JNK_CASCADE	GO_NEGATIVE_REGULATION_OF_JNK_CASCADE		38	0.759533	2.2693	0	1.55556e-05	0.003	11630	tags=68%, list=20%, signal=85%
GO_CELL_AGING	GO_CELL_AGING		113	0.675975	2.2693	0	1.5531e-05	0.003	8578	tags=50%, list=15%, signal=58%
GO_REGULATION_OF_PROTEIN_LOCALIZATION_TO_PLASMA_MEMBRANE	GO_REGULATION_OF_PROTEIN_LOCALIZATION_TO_PLASMA_MEMBRANE		100	0.69958	2.26924	0	1.55064e-05	0.003	12662	tags=61%, list=22%, signal=78%
GO_LYSOSOMAL_TRANSPORT	GO_LYSOSOMAL_TRANSPORT		108	0.769407	2.26898	0	1.54819e-05	0.003	9699	tags=70%, list=17%, signal=84%
GO_MEMORY	GO_MEMORY		118	0.603034	2.26884	0	1.54575e-05	0.003	14070	tags=47%, list=24%, signal=61%
GO_POSITIVE_REGULATION_OF_PROTEOLYSIS_INVOLVED_IN_CELLULAR_PROTEIN_CATABOLIC_PROCESS	GO_POSITIVE_REGULATION_OF_PROTEOLYSIS_INVOLVED_IN_CELLULAR_PROTEIN_CATABOLIC_PROCESS		121	0.72475	2.2688	0	1.54331e-05	0.003	10951	tags=65%, list=19%, signal=80%
GO_NEURON_PROJECTION_ORGANIZATION	GO_NEURON_PROJECTION_ORGANIZATION		91	0.666323	2.26864	0	1.54089e-05	0.003	13056	tags=60%, list=22%, signal=78%
GO_CARDIAC_SEPTUM_MORPHOGENESIS	GO_CARDIAC_SEPTUM_MORPHOGENESIS		74	0.66903	2.26802	0	1.53847e-05	0.003	13611	tags=62%, list=23%, signal=81%
GO_CELLULAR_AMINO_ACID_METABOLIC_PROCESS	GO_CELLULAR_AMINO_ACID_METABOLIC_PROCESS		310	0.654681	2.26779	0	1.53605e-05	0.003	15160	tags=63%, list=26%, signal=84%
GO_REGULATION_OF_PROTEIN_DEPHOSPHORYLATION	GO_REGULATION_OF_PROTEIN_DEPHOSPHORYLATION		136	0.700051	2.26765	0	1.53365e-05	0.003	11590	tags=66%, list=20%, signal=82%
GO_NEUROMUSCULAR_JUNCTION_DEVELOPMENT	GO_NEUROMUSCULAR_JUNCTION_DEVELOPMENT		49	0.687193	2.2675	0	1.53125e-05	0.003	11396	tags=59%, list=20%, signal=73%
GO_ENDOTHELIAL_CELL_MIGRATION	GO_ENDOTHELIAL_CELL_MIGRATION		275	0.593479	2.26747	0	1.52887e-05	0.003	12829	tags=42%, list=22%, signal=53%
GO_MUSCLE_CELL_DIFFERENTIATION	GO_MUSCLE_CELL_DIFFERENTIATION		372	0.599579	2.2674	0	1.52648e-05	0.003	14287	tags=45%, list=24%, signal=59%
GO_REGULATION_OF_BLOOD_CIRCULATION	GO_REGULATION_OF_BLOOD_CIRCULATION		296	0.5661	2.26724	0	1.52411e-05	0.003	15705	tags=46%, list=27%, signal=63%
GO_NEGATIVE_REGULATION_OF_INTRACELLULAR_STEROID_HORMONE_RECEPTOR_SIGNALING_PATHWAY	GO_NEGATIVE_REGULATION_OF_INTRACELLULAR_STEROID_HORMONE_RECEPTOR_SIGNALING_PATHWAY		34	0.795135	2.26641	0	1.52174e-05	0.003	8578	tags=68%, list=15%, signal=79%
GO_REGULATION_OF_POLYSACCHARIDE_METABOLIC_PROCESS	GO_REGULATION_OF_POLYSACCHARIDE_METABOLIC_PROCESS		42	0.715079	2.26638	0	1.51938e-05	0.003	10279	tags=60%, list=18%, signal=72%
GO_NEGATIVE_REGULATION_OF_INTRACELLULAR_TRANSPORT	GO_NEGATIVE_REGULATION_OF_INTRACELLULAR_TRANSPORT		58	0.719682	2.2658	0	1.51703e-05	0.003	9995	tags=55%, list=17%, signal=67%
GO_RECEPTOR_MEDIATED_ENDOCYTOSIS	GO_RECEPTOR_MEDIATED_ENDOCYTOSIS		323	0.607057	2.26577	0	1.51469e-05	0.003	11789	tags=39%, list=20%, signal=49%
GO_REGULATION_OF_OSSIFICATION	GO_REGULATION_OF_OSSIFICATION		201	0.627035	2.26547	0	1.51235e-05	0.003	13052	tags=49%, list=22%, signal=63%
GO_LOCALIZATION_WITHIN_MEMBRANE	GO_LOCALIZATION_WITHIN_MEMBRANE		95	0.659034	2.26521	0	1.51002e-05	0.003	11294	tags=48%, list=19%, signal=60%
GO_REGULATION_OF_CYCLIN_DEPENDENT_PROTEIN_KINASE_ACTIVITY	GO_REGULATION_OF_CYCLIN_DEPENDENT_PROTEIN_KINASE_ACTIVITY		104	0.671593	2.26469	0	1.5077e-05	0.003	13905	tags=60%, list=24%, signal=78%
GO_LAMELLIPODIUM_ORGANIZATION	GO_LAMELLIPODIUM_ORGANIZATION		84	0.714793	2.26449	0	1.50538e-05	0.003	9362	tags=60%, list=16%, signal=71%
GO_THIOESTER_BIOSYNTHETIC_PROCESS	GO_THIOESTER_BIOSYNTHETIC_PROCESS		50	0.733289	2.26437	0	1.50307e-05	0.003	9066	tags=62%, list=16%, signal=73%
GO_POSITIVE_REGULATION_OF_CELL_CYCLE_G1_S_PHASE_TRANSITION	GO_POSITIVE_REGULATION_OF_CELL_CYCLE_G1_S_PHASE_TRANSITION		60	0.646435	2.26426	0	1.50077e-05	0.003	12660	tags=43%, list=22%, signal=55%
GO_ROOF_OF_MOUTH_DEVELOPMENT	GO_ROOF_OF_MOUTH_DEVELOPMENT		90	0.658836	2.26366	0	1.49848e-05	0.003	13211	tags=57%, list=23%, signal=73%
GO_MEMBRANE_LIPID_CATABOLIC_PROCESS	GO_MEMBRANE_LIPID_CATABOLIC_PROCESS		37	0.760106	2.2635	0	1.49619e-05	0.003	7385	tags=62%, list=13%, signal=71%
GO_CARDIAC_MUSCLE_CELL_ACTION_POTENTIAL	GO_CARDIAC_MUSCLE_CELL_ACTION_POTENTIAL		73	0.639153	2.26344	0	1.49391e-05	0.003	14883	tags=58%, list=25%, signal=77%
GO_REGULATION_OF_MRNA_METABOLIC_PROCESS	GO_REGULATION_OF_MRNA_METABOLIC_PROCESS		334	0.731506	2.26318	0	1.49163e-05	0.003	9468	tags=60%, list=16%, signal=71%
GO_EPITHELIAL_TO_MESENCHYMAL_TRANSITION	GO_EPITHELIAL_TO_MESENCHYMAL_TRANSITION		148	0.64017	2.26316	0	1.48937e-05	0.003	11442	tags=49%, list=20%, signal=60%
GO_PROTEIN_EXIT_FROM_ENDOPLASMIC_RETICULUM	GO_PROTEIN_EXIT_FROM_ENDOPLASMIC_RETICULUM		45	0.807806	2.263	0	1.48711e-05	0.003	7887	tags=73%, list=14%, signal=85%
GO_REGULATION_OF_RESPONSE_TO_CYTOKINE_STIMULUS	GO_REGULATION_OF_RESPONSE_TO_CYTOKINE_STIMULUS		190	0.653227	2.26263	0	1.48485e-05	0.003	11655	tags=48%, list=20%, signal=60%
GO_MEMBRANE_FUSION	GO_MEMBRANE_FUSION		156	0.687326	2.26248	0	1.48261e-05	0.003	13233	tags=63%, list=23%, signal=81%
GO_VACUOLE_ORGANIZATION	GO_VACUOLE_ORGANIZATION		168	0.74816	2.26235	0	1.48037e-05	0.003	10681	tags=71%, list=18%, signal=86%
GO_BONE_MINERALIZATION	GO_BONE_MINERALIZATION		112	0.66371	2.26227	0	1.47813e-05	0.003	12920	tags=54%, list=22%, signal=70%
GO_CARDIOCYTE_DIFFERENTIATION	GO_CARDIOCYTE_DIFFERENTIATION		154	0.618931	2.26223	0	1.47591e-05	0.003	14669	tags=48%, list=25%, signal=64%
GO_ENDOCRINE_PANCREAS_DEVELOPMENT	GO_ENDOCRINE_PANCREAS_DEVELOPMENT		45	0.665793	2.26209	0	1.47369e-05	0.003	11630	tags=44%, list=20%, signal=55%
GO_NEGATIVE_REGULATION_OF_CELLULAR_PROTEIN_CATABOLIC_PROCESS	GO_NEGATIVE_REGULATION_OF_CELLULAR_PROTEIN_CATABOLIC_PROCESS		83	0.743339	2.26205	0	1.47148e-05	0.003	8566	tags=60%, list=15%, signal=70%
GO_CELL_CELL_JUNCTION_ASSEMBLY	GO_CELL_CELL_JUNCTION_ASSEMBLY		143	0.635567	2.26172	0	1.46927e-05	0.003	12753	tags=51%, list=22%, signal=65%
GO_REGULATION_OF_BODY_FLUID_LEVELS	GO_REGULATION_OF_BODY_FLUID_LEVELS		492	0.602133	2.26162	0	1.46707e-05	0.003	13770	tags=48%, list=24%, signal=62%
GO_REGULATION_OF_RESPONSE_TO_DNA_DAMAGE_STIMULUS	GO_REGULATION_OF_RESPONSE_TO_DNA_DAMAGE_STIMULUS		205	0.721528	2.26128	0	1.46488e-05	0.003	10954	tags=66%, list=19%, signal=81%
GO_REGULATION_OF_OXIDOREDUCTASE_ACTIVITY	GO_REGULATION_OF_OXIDOREDUCTASE_ACTIVITY		114	0.619688	2.26087	0	1.46269e-05	0.003	10007	tags=39%, list=17%, signal=48%
GO_RETROGRADE_TRANSPORT_ENDOSOME_TO_GOLGI	GO_RETROGRADE_TRANSPORT_ENDOSOME_TO_GOLGI		83	0.784669	2.26086	0	1.46051e-05	0.003	7499	tags=69%, list=13%, signal=79%
GO_NERVE_DEVELOPMENT	GO_NERVE_DEVELOPMENT		79	0.610969	2.26063	0	1.45834e-05	0.003	15110	tags=57%, list=26%, signal=77%
GO_POSITIVE_REGULATION_OF_DNA_METABOLIC_PROCESS	GO_POSITIVE_REGULATION_OF_DNA_METABOLIC_PROCESS		185	0.70392	2.26041	0	1.45617e-05	0.003	10422	tags=63%, list=18%, signal=76%
GO_REGULATION_OF_PROTEIN_TARGETING	GO_REGULATION_OF_PROTEIN_TARGETING		80	0.71923	2.26032	0	1.45401e-05	0.003	12533	tags=71%, list=21%, signal=91%
GO_RENAL_TUBULE_DEVELOPMENT	GO_RENAL_TUBULE_DEVELOPMENT		95	0.610362	2.2603	0	1.45186e-05	0.003	16134	tags=59%, list=28%, signal=81%
GO_DNA_CONFORMATION_CHANGE	GO_DNA_CONFORMATION_CHANGE		273	0.715336	2.26027	0	1.44971e-05	0.003	10942	tags=65%, list=19%, signal=79%
GO_STEROID_METABOLIC_PROCESS	GO_STEROID_METABOLIC_PROCESS		326	0.601871	2.2602	0	1.44757e-05	0.003	9159	tags=36%, list=16%, signal=42%
GO_ESTABLISHMENT_OF_RNA_LOCALIZATION	GO_ESTABLISHMENT_OF_RNA_LOCALIZATION		198	0.763671	2.26018	0	1.44543e-05	0.003	9188	tags=69%, list=16%, signal=81%
GO_POSITIVE_REGULATION_OF_NITRIC_OXIDE_SYNTHASE_ACTIVITY	GO_POSITIVE_REGULATION_OF_NITRIC_OXIDE_SYNTHASE_ACTIVITY		22	0.774466	2.26009	0	1.4433e-05	0.003	7529	tags=59%, list=13%, signal=68%
GO_MACROAUTOPHAGY	GO_MACROAUTOPHAGY		298	0.752446	2.26002	0	1.44118e-05	0.003	11102	tags=74%, list=19%, signal=92%
GO_REGULATION_OF_STEM_CELL_PROLIFERATION	GO_REGULATION_OF_STEM_CELL_PROLIFERATION		74	0.639058	2.2598	0	1.43906e-05	0.003	11970	tags=45%, list=21%, signal=56%
GO_ACTIN_FILAMENT_BUNDLE_ORGANIZATION	GO_ACTIN_FILAMENT_BUNDLE_ORGANIZATION		154	0.666551	2.25966	0	1.43695e-05	0.003	14110	tags=62%, list=24%, signal=82%
GO_REGULATION_OF_CYSTEINE_TYPE_ENDOPEPTIDASE_ACTIVITY	GO_REGULATION_OF_CYSTEINE_TYPE_ENDOPEPTIDASE_ACTIVITY		234	0.625136	2.25951	0	1.43485e-05	0.003	11890	tags=47%, list=20%, signal=59%
GO_NEUROBLAST_PROLIFERATION	GO_NEUROBLAST_PROLIFERATION		60	0.683041	2.25937	0	1.43275e-05	0.003	11273	tags=50%, list=19%, signal=62%
GO_REGULATION_OF_ACTOMYOSIN_STRUCTURE_ORGANIZATION	GO_REGULATION_OF_ACTOMYOSIN_STRUCTURE_ORGANIZATION		99	0.693672	2.25911	0	1.61915e-05	0.003	10886	tags=58%, list=19%, signal=71%
GO_REGULATION_OF_PHOSPHOLIPID_METABOLIC_PROCESS	GO_REGULATION_OF_PHOSPHOLIPID_METABOLIC_PROCESS		91	0.66513	2.25907	0	1.61679e-05	0.003	10458	tags=52%, list=18%, signal=63%
GO_CARDIAC_MUSCLE_CELL_PROLIFERATION	GO_CARDIAC_MUSCLE_CELL_PROLIFERATION		67	0.628887	2.25899	0	1.61444e-05	0.003	12881	tags=43%, list=22%, signal=55%
GO_REGULATION_OF_EXTENT_OF_CELL_GROWTH	GO_REGULATION_OF_EXTENT_OF_CELL_GROWTH		109	0.649516	2.25884	0	1.61209e-05	0.003	14390	tags=59%, list=25%, signal=78%
GO_PROTEIN_SUMOYLATION	GO_PROTEIN_SUMOYLATION		80	0.767583	2.25861	0	1.60975e-05	0.003	9919	tags=73%, list=17%, signal=87%
GO_POSITIVE_REGULATION_OF_CIRCADIAN_RHYTHM	GO_POSITIVE_REGULATION_OF_CIRCADIAN_RHYTHM		17	0.794608	2.25861	0	1.60742e-05	0.003	4910	tags=35%, list=8%, signal=39%
GO_RESPONSE_TO_ALCOHOL	GO_RESPONSE_TO_ALCOHOL		234	0.594674	2.25853	0	1.60509e-05	0.003	13807	tags=46%, list=24%, signal=60%
GO_REGULATION_OF_CELL_SUBSTRATE_JUNCTION_ORGANIZATION	GO_REGULATION_OF_CELL_SUBSTRATE_JUNCTION_ORGANIZATION		66	0.754891	2.25851	0	1.60277e-05	0.003	9985	tags=68%, list=17%, signal=82%
GO_MAINTENANCE_OF_CELL_NUMBER	GO_MAINTENANCE_OF_CELL_NUMBER		163	0.674361	2.25841	0	1.60046e-05	0.003	11174	tags=54%, list=19%, signal=67%
GO_REGULATION_OF_CELL_SHAPE	GO_REGULATION_OF_CELL_SHAPE		151	0.68085	2.2584	0	1.59816e-05	0.003	13634	tags=64%, list=23%, signal=83%
GO_POSITIVE_REGULATION_OF_CELL_MATRIX_ADHESION	GO_POSITIVE_REGULATION_OF_CELL_MATRIX_ADHESION		55	0.723467	2.25832	0	1.59586e-05	0.003	9564	tags=56%, list=16%, signal=67%
GO_ESTABLISHMENT_OF_PROTEIN_LOCALIZATION_TO_PLASMA_MEMBRANE	GO_ESTABLISHMENT_OF_PROTEIN_LOCALIZATION_TO_PLASMA_MEMBRANE		54	0.801543	2.25775	0	1.59356e-05	0.003	7503	tags=67%, list=13%, signal=76%
GO_ESTABLISHMENT_OR_MAINTENANCE_OF_BIPOLAR_CELL_POLARITY	GO_ESTABLISHMENT_OR_MAINTENANCE_OF_BIPOLAR_CELL_POLARITY		47	0.690757	2.25765	0	1.59128e-05	0.003	10924	tags=55%, list=19%, signal=68%
GO_REGULATION_OF_GENE_EXPRESSION_EPIGENETIC	GO_REGULATION_OF_GENE_EXPRESSION_EPIGENETIC		143	0.730822	2.25755	0	1.589e-05	0.003	8656	tags=57%, list=15%, signal=66%
GO_INTRACELLULAR_ESTROGEN_RECEPTOR_SIGNALING_PATHWAY	GO_INTRACELLULAR_ESTROGEN_RECEPTOR_SIGNALING_PATHWAY		54	0.751787	2.25733	0	1.58672e-05	0.003	8539	tags=59%, list=15%, signal=69%
GO_POSITIVE_REGULATION_OF_ENDOCYTOSIS	GO_POSITIVE_REGULATION_OF_ENDOCYTOSIS		99	0.67847	2.25728	0	1.58446e-05	0.003	11746	tags=57%, list=20%, signal=71%
GO_LIPOPROTEIN_METABOLIC_PROCESS	GO_LIPOPROTEIN_METABOLIC_PROCESS		132	0.696509	2.25715	0	1.5822e-05	0.003	7728	tags=50%, list=13%, signal=57%
GO_POSITIVE_REGULATION_OF_SMOOTH_MUSCLE_CELL_MIGRATION	GO_POSITIVE_REGULATION_OF_SMOOTH_MUSCLE_CELL_MIGRATION		47	0.692594	2.25701	0	1.57994e-05	0.003	8483	tags=43%, list=15%, signal=50%
GO_REGULATION_OF_CELL_AGING	GO_REGULATION_OF_CELL_AGING		58	0.669966	2.25692	0	1.5777e-05	0.003	8382	tags=47%, list=14%, signal=54%
GO_MOVEMENT_IN_HOST_ENVIRONMENT	GO_MOVEMENT_IN_HOST_ENVIRONMENT		165	0.657645	2.25688	0	1.57546e-05	0.003	13510	tags=57%, list=23%, signal=74%
GO_BRAIN_MORPHOGENESIS	GO_BRAIN_MORPHOGENESIS		34	0.736091	2.25685	0	1.57322e-05	0.003	8250	tags=50%, list=14%, signal=58%
GO_REGULATION_OF_OXIDATIVE_STRESS_INDUCED_CELL_DEATH	GO_REGULATION_OF_OXIDATIVE_STRESS_INDUCED_CELL_DEATH		74	0.693695	2.25666	0	1.57099e-05	0.003	12277	tags=58%, list=21%, signal=73%
GO_ARTERY_DEVELOPMENT	GO_ARTERY_DEVELOPMENT		101	0.650774	2.25663	0	1.56877e-05	0.003	12639	tags=52%, list=22%, signal=67%
GO_PROTEIN_LOCALIZATION_TO_CELL_SURFACE	GO_PROTEIN_LOCALIZATION_TO_CELL_SURFACE		65	0.708764	2.25638	0	1.56655e-05	0.003	8402	tags=51%, list=14%, signal=59%
GO_REGULATION_OF_VASCULATURE_DEVELOPMENT	GO_REGULATION_OF_VASCULATURE_DEVELOPMENT		425	0.573644	2.25626	0	1.56434e-05	0.003	15244	tags=43%, list=26%, signal=58%
GO_FERTILIZATION	GO_FERTILIZATION		184	0.551444	2.25624	0	1.56214e-05	0.003	13233	tags=38%, list=23%, signal=48%
GO_MUSCLE_HYPERTROPHY	GO_MUSCLE_HYPERTROPHY		106	0.63306	2.25601	0	1.55994e-05	0.003	14287	tags=44%, list=24%, signal=59%
GO_POSITIVE_REGULATION_OF_ORGANELLE_ASSEMBLY	GO_POSITIVE_REGULATION_OF_ORGANELLE_ASSEMBLY		67	0.756987	2.2556	0	1.55775e-05	0.003	9386	tags=67%, list=16%, signal=80%
GO_NEPHRON_MORPHOGENESIS	GO_NEPHRON_MORPHOGENESIS		77	0.613771	2.25527	0	1.55557e-05	0.003	12878	tags=49%, list=22%, signal=63%
GO_FATTY_ACID_CATABOLIC_PROCESS	GO_FATTY_ACID_CATABOLIC_PROCESS		112	0.679951	2.25515	0	1.55339e-05	0.003	11571	tags=56%, list=20%, signal=70%
GO_RESPONSE_TO_UV	GO_RESPONSE_TO_UV		135	0.722123	2.2549	0	1.55122e-05	0.003	8455	tags=54%, list=14%, signal=63%
GO_MUSCLE_TISSUE_DEVELOPMENT	GO_MUSCLE_TISSUE_DEVELOPMENT		401	0.599737	2.25486	0	1.54905e-05	0.003	14033	tags=43%, list=24%, signal=56%
GO_REGULATION_OF_REGULATED_SECRETORY_PATHWAY	GO_REGULATION_OF_REGULATED_SECRETORY_PATHWAY		157	0.615371	2.2547	0	1.54689e-05	0.003	16766	tags=62%, list=29%, signal=86%
GO_GLYCOSYL_COMPOUND_METABOLIC_PROCESS	GO_GLYCOSYL_COMPOUND_METABOLIC_PROCESS		124	0.668947	2.25454	0	1.54474e-05	0.003	11844	tags=53%, list=20%, signal=67%
GO_CARDIAC_CHAMBER_MORPHOGENESIS	GO_CARDIAC_CHAMBER_MORPHOGENESIS		127	0.633526	2.2545	0	1.54259e-05	0.003	13611	tags=53%, list=23%, signal=69%
GO_REGULATION_OF_PROTEASOMAL_PROTEIN_CATABOLIC_PROCESS	GO_REGULATION_OF_PROTEASOMAL_PROTEIN_CATABOLIC_PROCESS		184	0.739963	2.2539	0	1.54045e-05	0.003	8286	tags=63%, list=14%, signal=73%
GO_CEREBRAL_CORTEX_CELL_MIGRATION	GO_CEREBRAL_CORTEX_CELL_MIGRATION		40	0.743364	2.25365	0	1.53831e-05	0.003	10716	tags=65%, list=18%, signal=80%
GO_NEGATIVE_REGULATION_OF_PROTEIN_KINASE_B_SIGNALING	GO_NEGATIVE_REGULATION_OF_PROTEIN_KINASE_B_SIGNALING		60	0.668917	2.25354	0	1.53618e-05	0.003	10922	tags=43%, list=19%, signal=53%
GO_REGULATION_OF_MUSCLE_HYPERTROPHY	GO_REGULATION_OF_MUSCLE_HYPERTROPHY		74	0.647391	2.25348	0	1.53405e-05	0.003	14287	tags=47%, list=24%, signal=63%
GO_NIK_NF_KAPPAB_SIGNALING	GO_NIK_NF_KAPPAB_SIGNALING		181	0.669939	2.25335	0	1.67459e-05	0.004	11159	tags=51%, list=19%, signal=63%
GO_REGULATION_OF_SYNAPTIC_PLASTICITY	GO_REGULATION_OF_SYNAPTIC_PLASTICITY		188	0.596488	2.25287	0	1.67228e-05	0.004	17171	tags=57%, list=29%, signal=80%
GO_PROTEIN_CONTAINING_COMPLEX_DISASSEMBLY	GO_PROTEIN_CONTAINING_COMPLEX_DISASSEMBLY		316	0.697715	2.25222	0	1.84782e-05	0.004	11028	tags=59%, list=19%, signal=72%
GO_CELLULAR_RESPONSE_TO_UV	GO_CELLULAR_RESPONSE_TO_UV		78	0.737645	2.25215	0	1.84528e-05	0.004	10967	tags=60%, list=19%, signal=74%
GO_REGULATION_OF_ACTION_POTENTIAL	GO_REGULATION_OF_ACTION_POTENTIAL		56	0.64598	2.25204	0	1.84275e-05	0.004	15158	tags=57%, list=26%, signal=77%
GO_MESODERM_DEVELOPMENT	GO_MESODERM_DEVELOPMENT		131	0.600369	2.25185	0	1.84022e-05	0.004	12034	tags=40%, list=21%, signal=51%
GO_HEMATOPOIETIC_PROGENITOR_CELL_DIFFERENTIATION	GO_HEMATOPOIETIC_PROGENITOR_CELL_DIFFERENTIATION		170	0.68557	2.25183	0	1.8377e-05	0.004	12472	tags=63%, list=21%, signal=80%
GO_RESPONSE_TO_ISCHEMIA	GO_RESPONSE_TO_ISCHEMIA		53	0.690294	2.25158	0	1.83518e-05	0.004	11421	tags=58%, list=20%, signal=73%
GO_REGULATION_OF_METAL_ION_TRANSPORT	GO_REGULATION_OF_METAL_ION_TRANSPORT		386	0.56991	2.25123	0	1.83268e-05	0.004	15611	tags=47%, list=27%, signal=64%
GO_POSITIVE_REGULATION_OF_ANIMAL_ORGAN_MORPHOGENESIS	GO_POSITIVE_REGULATION_OF_ANIMAL_ORGAN_MORPHOGENESIS		84	0.615378	2.25122	0	1.83018e-05	0.004	15956	tags=57%, list=27%, signal=79%
GO_REGULATION_OF_UBIQUITIN_DEPENDENT_PROTEIN_CATABOLIC_PROCESS	GO_REGULATION_OF_UBIQUITIN_DEPENDENT_PROTEIN_CATABOLIC_PROCESS		154	0.742525	2.25116	0	1.82768e-05	0.004	8286	tags=62%, list=14%, signal=72%
GO_NEGATIVE_REGULATION_OF_DEVELOPMENTAL_GROWTH	GO_NEGATIVE_REGULATION_OF_DEVELOPMENTAL_GROWTH		113	0.611099	2.25098	0	1.8252e-05	0.004	16708	tags=58%, list=29%, signal=82%
GO_DIVALENT_INORGANIC_CATION_HOMEOSTASIS	GO_DIVALENT_INORGANIC_CATION_HOMEOSTASIS		500	0.569841	2.25094	0	1.82272e-05	0.004	15233	tags=46%, list=26%, signal=61%
GO_POSITIVE_REGULATION_OF_EPITHELIAL_CELL_PROLIFERATION	GO_POSITIVE_REGULATION_OF_EPITHELIAL_CELL_PROLIFERATION		208	0.589332	2.25093	0	1.82024e-05	0.004	15084	tags=49%, list=26%, signal=66%
GO_L_AMINO_ACID_TRANSPORT	GO_L_AMINO_ACID_TRANSPORT		70	0.638343	2.25082	0	1.81778e-05	0.004	12257	tags=44%, list=21%, signal=56%
GO_DNA_MODIFICATION	GO_DNA_MODIFICATION		116	0.680345	2.25077	0	1.81532e-05	0.004	9716	tags=51%, list=17%, signal=61%
GO_POSITIVE_REGULATION_OF_UBIQUITIN_DEPENDENT_PROTEIN_CATABOLIC_PROCESS	GO_POSITIVE_REGULATION_OF_UBIQUITIN_DEPENDENT_PROTEIN_CATABOLIC_PROCESS		98	0.728536	2.24953	0	1.81286e-05	0.004	10757	tags=66%, list=18%, signal=81%
GO_NUCLEIC_ACID_PHOSPHODIESTER_BOND_HYDROLYSIS	GO_NUCLEIC_ACID_PHOSPHODIESTER_BOND_HYDROLYSIS		298	0.709094	2.24939	0	1.81042e-05	0.004	11202	tags=62%, list=19%, signal=76%
GO_CILIUM_ORGANIZATION	GO_CILIUM_ORGANIZATION		367	0.701702	2.24938	0	1.80798e-05	0.004	9633	tags=57%, list=16%, signal=68%
GO_HEART_GROWTH	GO_HEART_GROWTH		112	0.6076	2.24906	0	1.80554e-05	0.004	14287	tags=46%, list=24%, signal=60%
GO_TRANSFORMING_GROWTH_FACTOR_BETA_PRODUCTION	GO_TRANSFORMING_GROWTH_FACTOR_BETA_PRODUCTION		38	0.725777	2.24842	0	1.80312e-05	0.004	11442	tags=58%, list=20%, signal=72%
GO_POSITIVE_REGULATION_OF_FAT_CELL_DIFFERENTIATION	GO_POSITIVE_REGULATION_OF_FAT_CELL_DIFFERENTIATION		71	0.665076	2.24805	0	1.8007e-05	0.004	9121	tags=38%, list=16%, signal=45%
GO_POSITIVE_REGULATION_OF_EPITHELIAL_CELL_MIGRATION	GO_POSITIVE_REGULATION_OF_EPITHELIAL_CELL_MIGRATION		171	0.630414	2.24762	0	1.79828e-05	0.004	13967	tags=51%, list=24%, signal=67%
GO_CENTRAL_NERVOUS_SYSTEM_NEURON_DEVELOPMENT	GO_CENTRAL_NERVOUS_SYSTEM_NEURON_DEVELOPMENT		82	0.633794	2.2475	0	1.79588e-05	0.004	11196	tags=48%, list=19%, signal=59%
GO_POSITIVE_REGULATION_OF_CELLULAR_AMIDE_METABOLIC_PROCESS	GO_POSITIVE_REGULATION_OF_CELLULAR_AMIDE_METABOLIC_PROCESS		161	0.702515	2.24748	0	1.79347e-05	0.004	10444	tags=58%, list=18%, signal=70%
GO_MAINTENANCE_OF_PROTEIN_LOCALIZATION_IN_ORGANELLE	GO_MAINTENANCE_OF_PROTEIN_LOCALIZATION_IN_ORGANELLE		42	0.795906	2.24701	0	1.79108e-05	0.004	6058	tags=64%, list=10%, signal=72%
GO_SMOOTH_MUSCLE_CELL_PROLIFERATION	GO_SMOOTH_MUSCLE_CELL_PROLIFERATION		171	0.597491	2.24653	0	1.78869e-05	0.004	12920	tags=42%, list=22%, signal=53%
GO_ADHERENS_JUNCTION_ORGANIZATION	GO_ADHERENS_JUNCTION_ORGANIZATION		61	0.689847	2.24651	0	1.78631e-05	0.004	11088	tags=54%, list=19%, signal=67%
GO_NEGATIVE_REGULATION_OF_MUSCLE_CONTRACTION	GO_NEGATIVE_REGULATION_OF_MUSCLE_CONTRACTION		26	0.680873	2.24636	0	1.78393e-05	0.004	8883	tags=35%, list=15%, signal=41%
GO_POSITIVE_REGULATION_OF_CANONICAL_WNT_SIGNALING_PATHWAY	GO_POSITIVE_REGULATION_OF_CANONICAL_WNT_SIGNALING_PATHWAY		149	0.679064	2.24626	0	1.78157e-05	0.004	14849	tags=65%, list=25%, signal=87%
GO_HIPPOCAMPUS_DEVELOPMENT	GO_HIPPOCAMPUS_DEVELOPMENT		80	0.657102	2.24626	0	1.7792e-05	0.004	8749	tags=39%, list=15%, signal=46%
GO_AXIS_SPECIFICATION	GO_AXIS_SPECIFICATION		87	0.619295	2.24623	0	1.77685e-05	0.004	10800	tags=45%, list=18%, signal=55%
GO_POSITIVE_REGULATION_OF_CHROMOSOME_ORGANIZATION	GO_POSITIVE_REGULATION_OF_CHROMOSOME_ORGANIZATION		174	0.728397	2.24584	0	1.7745e-05	0.004	10153	tags=67%, list=17%, signal=80%
GO_GOLGI_TO_PLASMA_MEMBRANE_PROTEIN_TRANSPORT	GO_GOLGI_TO_PLASMA_MEMBRANE_PROTEIN_TRANSPORT		39	0.820315	2.24568	0	1.77215e-05	0.004	6268	tags=64%, list=11%, signal=72%
GO_REGULATION_OF_STEROID_BIOSYNTHETIC_PROCESS	GO_REGULATION_OF_STEROID_BIOSYNTHETIC_PROCESS		98	0.646731	2.24551	0	1.76981e-05	0.004	11439	tags=49%, list=20%, signal=61%
GO_POSITIVE_REGULATION_OF_SUPRAMOLECULAR_FIBER_ORGANIZATION	GO_POSITIVE_REGULATION_OF_SUPRAMOLECULAR_FIBER_ORGANIZATION		197	0.659456	2.24529	0	1.76748e-05	0.004	10886	tags=50%, list=19%, signal=62%
GO_EMBRYONIC_SKELETAL_SYSTEM_MORPHOGENESIS	GO_EMBRYONIC_SKELETAL_SYSTEM_MORPHOGENESIS		97	0.615449	2.24507	0	1.76516e-05	0.004	12878	tags=45%, list=22%, signal=58%
GO_WNT_SIGNALING_PATHWAY_CALCIUM_MODULATING_PATHWAY	GO_WNT_SIGNALING_PATHWAY_CALCIUM_MODULATING_PATHWAY		38	0.738299	2.24506	0	1.76284e-05	0.004	11509	tags=71%, list=20%, signal=88%
GO_NEGATIVE_REGULATION_OF_WNT_SIGNALING_PATHWAY	GO_NEGATIVE_REGULATION_OF_WNT_SIGNALING_PATHWAY		212	0.63719	2.24475	0	1.76052e-05	0.004	13930	tags=53%, list=24%, signal=69%
GO_BIOMINERALIZATION	GO_BIOMINERALIZATION		156	0.626962	2.24456	0	1.75822e-05	0.004	13052	tags=47%, list=22%, signal=60%
GO_APICAL_JUNCTION_ASSEMBLY	GO_APICAL_JUNCTION_ASSEMBLY		81	0.679393	2.24429	0	1.75591e-05	0.004	6553	tags=42%, list=11%, signal=47%
GO_SIGNAL_TRANSDUCTION_BY_P53_CLASS_MEDIATOR	GO_SIGNAL_TRANSDUCTION_BY_P53_CLASS_MEDIATOR		260	0.702364	2.24406	0	1.75362e-05	0.004	11863	tags=67%, list=20%, signal=83%
GO_IRON_ION_HOMEOSTASIS	GO_IRON_ION_HOMEOSTASIS		84	0.683375	2.24392	0	1.75133e-05	0.004	11304	tags=57%, list=19%, signal=71%
GO_PIGMENT_CELL_DIFFERENTIATION	GO_PIGMENT_CELL_DIFFERENTIATION		35	0.744002	2.24388	0	1.74905e-05	0.004	10754	tags=69%, list=18%, signal=84%
GO_POST_GOLGI_VESICLE_MEDIATED_TRANSPORT	GO_POST_GOLGI_VESICLE_MEDIATED_TRANSPORT		99	0.792688	2.24302	0	1.74677e-05	0.004	7544	tags=71%, list=13%, signal=81%
GO_POSITIVE_REGULATION_OF_SMALL_GTPASE_MEDIATED_SIGNAL_TRANSDUCTION	GO_POSITIVE_REGULATION_OF_SMALL_GTPASE_MEDIATED_SIGNAL_TRANSDUCTION		74	0.674963	2.24289	0	1.7445e-05	0.004	11833	tags=58%, list=20%, signal=73%
GO_SIGNAL_TRANSDUCTION_IN_ABSENCE_OF_LIGAND	GO_SIGNAL_TRANSDUCTION_IN_ABSENCE_OF_LIGAND		74	0.669706	2.24272	0	1.74223e-05	0.004	12979	tags=57%, list=22%, signal=73%
GO_DEVELOPMENTAL_PIGMENTATION	GO_DEVELOPMENTAL_PIGMENTATION		45	0.710264	2.24246	0	1.73997e-05	0.004	10754	tags=60%, list=18%, signal=73%
GO_RESPONSE_TO_COLD	GO_RESPONSE_TO_COLD		46	0.675591	2.24238	0	1.73772e-05	0.004	8941	tags=37%, list=15%, signal=44%
GO_VISUAL_BEHAVIOR	GO_VISUAL_BEHAVIOR		52	0.673721	2.2423	0	1.73547e-05	0.004	10239	tags=46%, list=18%, signal=56%
GO_POSITIVE_REGULATION_OF_EXOCYTOSIS	GO_POSITIVE_REGULATION_OF_EXOCYTOSIS		90	0.663434	2.24227	0	1.73323e-05	0.004	13225	tags=57%, list=23%, signal=73%
GO_IRE1_MEDIATED_UNFOLDED_PROTEIN_RESPONSE	GO_IRE1_MEDIATED_UNFOLDED_PROTEIN_RESPONSE		65	0.772544	2.2422	0	1.73099e-05	0.004	8641	tags=66%, list=15%, signal=78%
GO_SINGLE_FERTILIZATION	GO_SINGLE_FERTILIZATION		153	0.544316	2.24215	0	1.72876e-05	0.004	14978	tags=39%, list=26%, signal=53%
GO_CHROMATIN_ASSEMBLY_OR_DISASSEMBLY	GO_CHROMATIN_ASSEMBLY_OR_DISASSEMBLY		143	0.720283	2.24163	0	1.72654e-05	0.004	10803	tags=65%, list=19%, signal=80%
GO_POSITIVE_REGULATION_OF_DEPHOSPHORYLATION	GO_POSITIVE_REGULATION_OF_DEPHOSPHORYLATION		57	0.741277	2.2416	0	1.72432e-05	0.004	11437	tags=70%, list=20%, signal=87%
GO_REGULATION_OF_POSTSYNAPSE_ORGANIZATION	GO_REGULATION_OF_POSTSYNAPSE_ORGANIZATION		105	0.628937	2.24154	0	1.7221e-05	0.004	13056	tags=50%, list=22%, signal=64%
GO_NEGATIVE_REGULATION_OF_GROWTH	GO_NEGATIVE_REGULATION_OF_GROWTH		249	0.60587	2.24148	0	1.7199e-05	0.004	14450	tags=51%, list=25%, signal=68%
GO_LIMBIC_SYSTEM_DEVELOPMENT	GO_LIMBIC_SYSTEM_DEVELOPMENT		108	0.620978	2.24124	0	1.71769e-05	0.004	9586	tags=36%, list=16%, signal=43%
GO_POSITIVE_REGULATION_OF_G1_S_TRANSITION_OF_MITOTIC_CELL_CYCLE	GO_POSITIVE_REGULATION_OF_G1_S_TRANSITION_OF_MITOTIC_CELL_CYCLE		49	0.654941	2.24122	0	1.7155e-05	0.004	12660	tags=45%, list=22%, signal=57%
GO_NEGATIVE_REGULATION_OF_LIPID_BIOSYNTHETIC_PROCESS	GO_NEGATIVE_REGULATION_OF_LIPID_BIOSYNTHETIC_PROCESS		58	0.627667	2.24112	0	1.71331e-05	0.004	8942	tags=38%, list=15%, signal=45%
GO_MORPHOGENESIS_OF_A_POLARIZED_EPITHELIUM	GO_MORPHOGENESIS_OF_A_POLARIZED_EPITHELIUM		144	0.690373	2.24094	0	1.71112e-05	0.004	13930	tags=67%, list=24%, signal=88%
GO_INORGANIC_ION_IMPORT_ACROSS_PLASMA_MEMBRANE	GO_INORGANIC_ION_IMPORT_ACROSS_PLASMA_MEMBRANE		97	0.576595	2.24084	0	1.70894e-05	0.004	18611	tags=61%, list=32%, signal=89%
GO_DNA_RECOMBINATION	GO_DNA_RECOMBINATION		264	0.688698	2.24074	0	1.70677e-05	0.004	10942	tags=58%, list=19%, signal=71%
GO_PLASMA_MEMBRANE_ORGANIZATION	GO_PLASMA_MEMBRANE_ORGANIZATION		110	0.619635	2.24038	0	1.7046e-05	0.004	14255	tags=57%, list=24%, signal=76%
GO_REGULATION_OF_GENE_SILENCING	GO_REGULATION_OF_GENE_SILENCING		98	0.750461	2.23991	0	1.70244e-05	0.004	8878	tags=62%, list=15%, signal=73%
GO_GLYCOLIPID_BIOSYNTHETIC_PROCESS	GO_GLYCOLIPID_BIOSYNTHETIC_PROCESS		64	0.689646	2.23972	0	1.70028e-05	0.004	13831	tags=66%, list=24%, signal=86%
GO_VESICLE_BUDDING_FROM_MEMBRANE	GO_VESICLE_BUDDING_FROM_MEMBRANE		108	0.759177	2.2394	0	1.69813e-05	0.004	9772	tags=69%, list=17%, signal=83%
GO_INTERLEUKIN_6_MEDIATED_SIGNALING_PATHWAY	GO_INTERLEUKIN_6_MEDIATED_SIGNALING_PATHWAY		34	0.733808	2.23929	0	1.69598e-05	0.004	6408	tags=38%, list=11%, signal=43%
GO_NEGATIVE_REGULATION_OF_RESPONSE_TO_ENDOPLASMIC_RETICULUM_STRESS	GO_NEGATIVE_REGULATION_OF_RESPONSE_TO_ENDOPLASMIC_RETICULUM_STRESS		48	0.774046	2.23926	0	1.69384e-05	0.004	8297	tags=63%, list=14%, signal=73%
GO_STEROL_BIOSYNTHETIC_PROCESS	GO_STEROL_BIOSYNTHETIC_PROCESS		79	0.698502	2.23913	0	1.6917e-05	0.004	11601	tags=62%, list=20%, signal=77%
GO_RESPONSE_TO_STEROL	GO_RESPONSE_TO_STEROL		35	0.716602	2.23907	0	1.85219e-05	0.004	10350	tags=57%, list=18%, signal=69%
GO_REGULATION_OF_SKELETAL_MUSCLE_TISSUE_DEVELOPMENT	GO_REGULATION_OF_SKELETAL_MUSCLE_TISSUE_DEVELOPMENT		47	0.708401	2.239	0	1.84986e-05	0.004	6836	tags=36%, list=12%, signal=41%
GO_REGULATION_OF_MUSCLE_CELL_DIFFERENTIATION	GO_REGULATION_OF_MUSCLE_CELL_DIFFERENTIATION		178	0.584198	2.23892	0	1.84753e-05	0.004	12007	tags=37%, list=21%, signal=46%
GO_FEMALE_GAMETE_GENERATION	GO_FEMALE_GAMETE_GENERATION		131	0.604086	2.23892	0	1.84521e-05	0.004	14024	tags=49%, list=24%, signal=64%
GO_HETEROCHROMATIN_ORGANIZATION	GO_HETEROCHROMATIN_ORGANIZATION		49	0.760792	2.23846	0	1.8429e-05	0.004	9352	tags=69%, list=16%, signal=83%
GO_ALPHA_AMINO_ACID_METABOLIC_PROCESS	GO_ALPHA_AMINO_ACID_METABOLIC_PROCESS		190	0.621517	2.23837	0	1.8406e-05	0.004	15143	tags=56%, list=26%, signal=75%
GO_NUCLEAR_CHROMOSOME_SEGREGATION	GO_NUCLEAR_CHROMOSOME_SEGREGATION		251	0.712359	2.23817	0	1.8383e-05	0.004	9772	tags=57%, list=17%, signal=68%
GO_RESPONSE_TO_HYDROGEN_PEROXIDE	GO_RESPONSE_TO_HYDROGEN_PEROXIDE		145	0.64578	2.23766	0	1.836e-05	0.004	10564	tags=49%, list=18%, signal=60%
GO_P38MAPK_CASCADE	GO_P38MAPK_CASCADE		51	0.677009	2.23731	0	1.83371e-05	0.004	10007	tags=43%, list=17%, signal=52%
GO_TOXIN_TRANSPORT	GO_TOXIN_TRANSPORT		41	0.747588	2.23718	0	1.83143e-05	0.004	10541	tags=71%, list=18%, signal=86%
GO_REGULATION_OF_POSTTRANSCRIPTIONAL_GENE_SILENCING	GO_REGULATION_OF_POSTTRANSCRIPTIONAL_GENE_SILENCING		88	0.753956	2.23711	0	1.82915e-05	0.004	8878	tags=63%, list=15%, signal=74%
GO_ADULT_LOCOMOTORY_BEHAVIOR	GO_ADULT_LOCOMOTORY_BEHAVIOR		74	0.634406	2.23691	0	1.82688e-05	0.004	13259	tags=53%, list=23%, signal=68%
GO_POSITIVE_REGULATION_OF_MITOCHONDRION_ORGANIZATION	GO_POSITIVE_REGULATION_OF_MITOCHONDRION_ORGANIZATION		116	0.728107	2.23682	0	1.82461e-05	0.004	10895	tags=66%, list=19%, signal=81%
GO_CELL_FATE_COMMITMENT	GO_CELL_FATE_COMMITMENT		274	0.55872	2.2368	0	1.82235e-05	0.004	16202	tags=45%, list=28%, signal=61%
GO_NEGATIVE_REGULATION_OF_BINDING	GO_NEGATIVE_REGULATION_OF_BINDING		162	0.630261	2.23662	0	1.82009e-05	0.004	13052	tags=50%, list=22%, signal=64%
GO_MICROTUBULE_BASED_TRANSPORT	GO_MICROTUBULE_BASED_TRANSPORT		185	0.717214	2.23639	0	1.81784e-05	0.004	11352	tags=66%, list=19%, signal=82%
GO_ESTABLISHMENT_OF_TISSUE_POLARITY	GO_ESTABLISHMENT_OF_TISSUE_POLARITY		123	0.69968	2.23602	0	1.8156e-05	0.004	13930	tags=69%, list=24%, signal=91%
GO_CHROMOSOME_SEGREGATION	GO_CHROMOSOME_SEGREGATION		310	0.714052	2.23599	0	1.81336e-05	0.004	10029	tags=59%, list=17%, signal=71%
GO_REGULATION_OF_ERBB_SIGNALING_PATHWAY	GO_REGULATION_OF_ERBB_SIGNALING_PATHWAY		95	0.681426	2.23586	0	1.81113e-05	0.004	11329	tags=56%, list=19%, signal=69%
GO_REGULATION_OF_HEART_GROWTH	GO_REGULATION_OF_HEART_GROWTH		86	0.603824	2.23581	0	1.8089e-05	0.004	16652	tags=52%, list=29%, signal=73%
GO_NUCLEOSIDE_BISPHOSPHATE_BIOSYNTHETIC_PROCESS	GO_NUCLEOSIDE_BISPHOSPHATE_BIOSYNTHETIC_PROCESS		64	0.709567	2.23565	0	1.80668e-05	0.004	10129	tags=63%, list=17%, signal=76%
GO_REGULATION_OF_INTRACELLULAR_ESTROGEN_RECEPTOR_SIGNALING_PATHWAY	GO_REGULATION_OF_INTRACELLULAR_ESTROGEN_RECEPTOR_SIGNALING_PATHWAY		36	0.772839	2.23563	0	1.80446e-05	0.004	8539	tags=67%, list=15%, signal=78%
GO_NEGATIVE_REGULATION_OF_EPITHELIAL_CELL_MIGRATION	GO_NEGATIVE_REGULATION_OF_EPITHELIAL_CELL_MIGRATION		119	0.580487	2.2355	0	1.80225e-05	0.004	11374	tags=33%, list=19%, signal=41%
GO_DNA_TEMPLATED_TRANSCRIPTION_INITIATION	GO_DNA_TEMPLATED_TRANSCRIPTION_INITIATION		232	0.689467	2.23536	0	1.80004e-05	0.004	11755	tags=61%, list=20%, signal=76%
GO_POSITIVE_REGULATION_OF_SMOOTH_MUSCLE_CELL_PROLIFERATION	GO_POSITIVE_REGULATION_OF_SMOOTH_MUSCLE_CELL_PROLIFERATION		102	0.619433	2.23531	0	1.79784e-05	0.004	12354	tags=44%, list=21%, signal=56%
GO_REGULATION_OF_PROTEIN_AUTOPHOSPHORYLATION	GO_REGULATION_OF_PROTEIN_AUTOPHOSPHORYLATION		47	0.761724	2.23531	0	1.79565e-05	0.004	11329	tags=79%, list=19%, signal=98%
GO_PROTEIN_LOCALIZATION_TO_CELL_JUNCTION	GO_PROTEIN_LOCALIZATION_TO_CELL_JUNCTION		101	0.650916	2.23518	0	1.79346e-05	0.004	11088	tags=51%, list=19%, signal=63%
GO_POSITIVE_REGULATION_OF_NEURON_DEATH	GO_POSITIVE_REGULATION_OF_NEURON_DEATH		97	0.664309	2.23509	0	1.79127e-05	0.004	12370	tags=56%, list=21%, signal=71%
GO_EXPORT_ACROSS_PLASMA_MEMBRANE	GO_EXPORT_ACROSS_PLASMA_MEMBRANE		60	0.62436	2.23507	0	1.7891e-05	0.004	15602	tags=53%, list=27%, signal=73%
GO_RECEPTOR_INTERNALIZATION	GO_RECEPTOR_INTERNALIZATION		113	0.616389	2.235	0	1.78692e-05	0.004	14070	tags=53%, list=24%, signal=70%
GO_REGULATION_OF_MRNA_CATABOLIC_PROCESS	GO_REGULATION_OF_MRNA_CATABOLIC_PROCESS		199	0.729308	2.23487	0	1.78475e-05	0.004	9588	tags=58%, list=16%, signal=70%
GO_RNA_LOCALIZATION	GO_RNA_LOCALIZATION		231	0.752154	2.23461	0	1.78259e-05	0.004	11432	tags=74%, list=20%, signal=92%
GO_REGULATION_OF_EPITHELIAL_TO_MESENCHYMAL_TRANSITION	GO_REGULATION_OF_EPITHELIAL_TO_MESENCHYMAL_TRANSITION		96	0.665944	2.23455	0	1.78043e-05	0.004	11442	tags=50%, list=20%, signal=62%
GO_CELL_CYCLE_CHECKPOINT	GO_CELL_CYCLE_CHECKPOINT		211	0.721328	2.23453	0	1.77828e-05	0.004	12035	tags=72%, list=21%, signal=90%
GO_PROTEIN_TARGETING_TO_VACUOLE	GO_PROTEIN_TARGETING_TO_VACUOLE		40	0.854504	2.23361	0	1.77613e-05	0.004	4732	tags=73%, list=8%, signal=79%
GO_CARDIAC_CONDUCTION	GO_CARDIAC_CONDUCTION		146	0.590609	2.23327	0	1.89713e-05	0.004	15602	tags=51%, list=27%, signal=70%
GO_NEGATIVE_REGULATION_OF_LIPID_LOCALIZATION	GO_NEGATIVE_REGULATION_OF_LIPID_LOCALIZATION		63	0.645743	2.23302	0	1.89485e-05	0.005	10922	tags=40%, list=19%, signal=49%
GO_POSITIVE_REGULATION_OF_TRANSMEMBRANE_TRANSPORT	GO_POSITIVE_REGULATION_OF_TRANSMEMBRANE_TRANSPORT		201	0.601127	2.23285	0	1.89257e-05	0.005	16436	tags=52%, list=28%, signal=72%
GO_RESPONSE_TO_ANGIOTENSIN	GO_RESPONSE_TO_ANGIOTENSIN		28	0.727269	2.23275	0	1.89029e-05	0.005	6612	tags=39%, list=11%, signal=44%
GO_AXO_DENDRITIC_TRANSPORT	GO_AXO_DENDRITIC_TRANSPORT		69	0.73143	2.23275	0	1.88802e-05	0.005	8970	tags=59%, list=15%, signal=70%
GO_NUCLEUS_ORGANIZATION	GO_NUCLEUS_ORGANIZATION		126	0.731151	2.23265	0	1.88576e-05	0.005	10034	tags=63%, list=17%, signal=76%
GO_CELL_SUBSTRATE_JUNCTION_ORGANIZATION	GO_CELL_SUBSTRATE_JUNCTION_ORGANIZATION		102	0.72244	2.23225	0	1.8835e-05	0.005	9486	tags=63%, list=16%, signal=75%
GO_REGULATION_OF_ALCOHOL_BIOSYNTHETIC_PROCESS	GO_REGULATION_OF_ALCOHOL_BIOSYNTHETIC_PROCESS		82	0.663918	2.23209	0	1.88125e-05	0.005	11439	tags=54%, list=20%, signal=67%
GO_POSITIVE_REGULATION_OF_ESTABLISHMENT_OF_PROTEIN_LOCALIZATION_TO_MITOCHONDRION	GO_POSITIVE_REGULATION_OF_ESTABLISHMENT_OF_PROTEIN_LOCALIZATION_TO_MITOCHONDRION		58	0.777542	2.23204	0	1.879e-05	0.005	9042	tags=71%, list=15%, signal=84%
GO_REGULATION_OF_FATTY_ACID_METABOLIC_PROCESS	GO_REGULATION_OF_FATTY_ACID_METABOLIC_PROCESS		99	0.630344	2.2319	0	1.87676e-05	0.005	10858	tags=44%, list=19%, signal=55%
GO_NEGATIVE_REGULATION_OF_CELL_MORPHOGENESIS_INVOLVED_IN_DIFFERENTIATION	GO_NEGATIVE_REGULATION_OF_CELL_MORPHOGENESIS_INVOLVED_IN_DIFFERENTIATION		96	0.632754	2.23177	0	1.87452e-05	0.005	16651	tags=66%, list=29%, signal=92%
GO_REGULATION_OF_RNA_SPLICING	GO_REGULATION_OF_RNA_SPLICING		155	0.752277	2.23151	0	1.87229e-05	0.005	7101	tags=60%, list=12%, signal=68%
GO_EXECUTION_PHASE_OF_APOPTOSIS	GO_EXECUTION_PHASE_OF_APOPTOSIS		94	0.612425	2.23134	0	1.87007e-05	0.005	10675	tags=44%, list=18%, signal=53%
GO_MULTICELLULAR_ORGANISMAL_SIGNALING	GO_MULTICELLULAR_ORGANISMAL_SIGNALING		204	0.568088	2.23049	0	2.0065e-05	0.005	18034	tags=55%, list=31%, signal=80%
GO_DNA_METHYLATION	GO_DNA_METHYLATION		70	0.69132	2.23008	0	2.00412e-05	0.005	9716	tags=50%, list=17%, signal=60%
GO_NEGATIVE_REGULATION_OF_PROTEIN_CONTAINING_COMPLEX_ASSEMBLY	GO_NEGATIVE_REGULATION_OF_PROTEIN_CONTAINING_COMPLEX_ASSEMBLY		134	0.663974	2.23002	0	2.00174e-05	0.005	9675	tags=48%, list=17%, signal=57%
GO_CERAMIDE_CATABOLIC_PROCESS	GO_CERAMIDE_CATABOLIC_PROCESS		21	0.830972	2.22994	0	1.99937e-05	0.005	7106	tags=76%, list=12%, signal=87%
GO_POSITIVE_REGULATION_OF_MITOTIC_NUCLEAR_DIVISION	GO_POSITIVE_REGULATION_OF_MITOTIC_NUCLEAR_DIVISION		54	0.699164	2.22984	0	1.99701e-05	0.005	10529	tags=54%, list=18%, signal=65%
GO_POSITIVE_REGULATION_OF_CELL_CYCLE_PHASE_TRANSITION	GO_POSITIVE_REGULATION_OF_CELL_CYCLE_PHASE_TRANSITION		110	0.666594	2.22956	0	1.99465e-05	0.005	11854	tags=52%, list=20%, signal=65%
GO_MICROTUBULE_POLYMERIZATION_OR_DEPOLYMERIZATION	GO_MICROTUBULE_POLYMERIZATION_OR_DEPOLYMERIZATION		112	0.692599	2.22949	0	1.9923e-05	0.005	11028	tags=55%, list=19%, signal=68%
GO_STRESS_FIBER_ASSEMBLY	GO_STRESS_FIBER_ASSEMBLY		104	0.691657	2.22944	0	1.98995e-05	0.005	12520	tags=63%, list=21%, signal=79%
GO_OLIGODENDROCYTE_DIFFERENTIATION	GO_OLIGODENDROCYTE_DIFFERENTIATION		103	0.605751	2.22923	0	1.98761e-05	0.005	19316	tags=68%, list=33%, signal=101%
GO_POSITIVE_REGULATION_OF_PHOSPHATASE_ACTIVITY	GO_POSITIVE_REGULATION_OF_PHOSPHATASE_ACTIVITY		33	0.763518	2.22903	0	2.12246e-05	0.005	11286	tags=73%, list=19%, signal=90%
GO_SENSORY_PERCEPTION_OF_MECHANICAL_STIMULUS	GO_SENSORY_PERCEPTION_OF_MECHANICAL_STIMULUS		166	0.560002	2.22875	0	2.27152e-05	0.005	15136	tags=46%, list=26%, signal=62%
GO_CHROMATIN_ORGANIZATION_INVOLVED_IN_REGULATION_OF_TRANSCRIPTION	GO_CHROMATIN_ORGANIZATION_INVOLVED_IN_REGULATION_OF_TRANSCRIPTION		89	0.732099	2.2283	0	2.26886e-05	0.005	8083	tags=58%, list=14%, signal=68%
GO_POSITIVE_REGULATION_OF_MACROAUTOPHAGY	GO_POSITIVE_REGULATION_OF_MACROAUTOPHAGY		65	0.767126	2.22818	0	2.2662e-05	0.005	11571	tags=80%, list=20%, signal=100%
GO_REGULATION_OF_ESTABLISHMENT_OF_PROTEIN_LOCALIZATION_TO_MITOCHONDRION	GO_REGULATION_OF_ESTABLISHMENT_OF_PROTEIN_LOCALIZATION_TO_MITOCHONDRION		71	0.758482	2.22804	0	2.26355e-05	0.005	9380	tags=69%, list=16%, signal=82%
GO_DNA_BIOSYNTHETIC_PROCESS	GO_DNA_BIOSYNTHETIC_PROCESS		182	0.696019	2.22778	0	2.26091e-05	0.005	10422	tags=61%, list=18%, signal=74%
GO_HEART_PROCESS	GO_HEART_PROCESS		290	0.57065	2.22739	0	2.25827e-05	0.005	15705	tags=48%, list=27%, signal=65%
GO_VESICLE_CYTOSKELETAL_TRAFFICKING	GO_VESICLE_CYTOSKELETAL_TRAFFICKING		72	0.7394	2.22736	0	2.25564e-05	0.005	8869	tags=61%, list=15%, signal=72%
GO_INTRINSIC_APOPTOTIC_SIGNALING_PATHWAY_IN_RESPONSE_TO_ENDOPLASMIC_RETICULUM_STRESS	GO_INTRINSIC_APOPTOTIC_SIGNALING_PATHWAY_IN_RESPONSE_TO_ENDOPLASMIC_RETICULUM_STRESS		59	0.718523	2.22679	0	2.25301e-05	0.005	10795	tags=61%, list=18%, signal=75%
GO_REGULATION_OF_PROTEIN_EXIT_FROM_ENDOPLASMIC_RETICULUM	GO_REGULATION_OF_PROTEIN_EXIT_FROM_ENDOPLASMIC_RETICULUM		27	0.82014	2.22668	0	2.25039e-05	0.005	7887	tags=74%, list=14%, signal=86%
GO_TRANSCRIPTION_INITIATION_FROM_RNA_POLYMERASE_II_PROMOTER	GO_TRANSCRIPTION_INITIATION_FROM_RNA_POLYMERASE_II_PROMOTER		187	0.685338	2.22648	0	2.24778e-05	0.005	11755	tags=62%, list=20%, signal=77%
GO_PEROXISOME_ORGANIZATION	GO_PEROXISOME_ORGANIZATION		81	0.728319	2.22647	0	2.3806e-05	0.005	10206	tags=64%, list=17%, signal=78%
GO_REGULATION_OF_SYNAPTIC_VESICLE_CYCLE	GO_REGULATION_OF_SYNAPTIC_VESICLE_CYCLE		112	0.646076	2.22638	0	2.37785e-05	0.005	16894	tags=72%, list=29%, signal=102%
GO_LIPID_OXIDATION	GO_LIPID_OXIDATION		110	0.658347	2.22637	0	2.37509e-05	0.005	15867	tags=65%, list=27%, signal=88%
GO_RETROGRADE_VESICLE_MEDIATED_TRANSPORT_GOLGI_TO_ENDOPLASMIC_RETICULUM	GO_RETROGRADE_VESICLE_MEDIATED_TRANSPORT_GOLGI_TO_ENDOPLASMIC_RETICULUM		85	0.777763	2.22616	0	2.37235e-05	0.005	8413	tags=73%, list=14%, signal=85%
GO_PEPTIDYL_LYSINE_TRIMETHYLATION	GO_PEPTIDYL_LYSINE_TRIMETHYLATION		43	0.805263	2.22609	0	2.36961e-05	0.005	9001	tags=77%, list=15%, signal=91%
GO_RESPONSE_TO_CALCIUM_ION	GO_RESPONSE_TO_CALCIUM_ION		145	0.605682	2.22543	0	2.36688e-05	0.005	14518	tags=50%, list=25%, signal=67%
GO_POSITIVE_REGULATION_OF_HORMONE_SECRETION	GO_POSITIVE_REGULATION_OF_HORMONE_SECRETION		128	0.610825	2.22542	0	2.36415e-05	0.005	13327	tags=45%, list=23%, signal=59%
GO_REGULATION_OF_NOTCH_SIGNALING_PATHWAY	GO_REGULATION_OF_NOTCH_SIGNALING_PATHWAY		100	0.645452	2.22537	0	2.36143e-05	0.005	12775	tags=55%, list=22%, signal=70%
GO_REGULATION_OF_INTRINSIC_APOPTOTIC_SIGNALING_PATHWAY	GO_REGULATION_OF_INTRINSIC_APOPTOTIC_SIGNALING_PATHWAY		159	0.668201	2.2251	0	2.35871e-05	0.005	10954	tags=53%, list=19%, signal=66%
GO_BONE_DEVELOPMENT	GO_BONE_DEVELOPMENT		195	0.639425	2.225	0	2.35601e-05	0.005	11158	tags=49%, list=19%, signal=60%
GO_ZINC_ION_TRANSPORT	GO_ZINC_ION_TRANSPORT		27	0.733486	2.22493	0	2.3533e-05	0.005	8432	tags=48%, list=14%, signal=56%
GO_TOLL_LIKE_RECEPTOR_SIGNALING_PATHWAY	GO_TOLL_LIKE_RECEPTOR_SIGNALING_PATHWAY		150	0.681252	2.22457	0	2.35061e-05	0.005	12823	tags=61%, list=22%, signal=78%
GO_REGULATION_OF_NERVOUS_SYSTEM_PROCESS	GO_REGULATION_OF_NERVOUS_SYSTEM_PROCESS		143	0.584391	2.22443	0	2.34792e-05	0.005	17060	tags=53%, list=29%, signal=75%
GO_POSITIVE_REGULATION_OF_MUSCLE_TISSUE_DEVELOPMENT	GO_POSITIVE_REGULATION_OF_MUSCLE_TISSUE_DEVELOPMENT		83	0.611409	2.22432	0	2.34524e-05	0.005	12920	tags=39%, list=22%, signal=49%
GO_EAR_MORPHOGENESIS	GO_EAR_MORPHOGENESIS		121	0.573488	2.22427	0	2.34256e-05	0.005	16610	tags=52%, list=28%, signal=73%
GO_LONG_TERM_SYNAPTIC_POTENTIATION	GO_LONG_TERM_SYNAPTIC_POTENTIATION		86	0.619728	2.22418	0	2.33989e-05	0.005	9717	tags=37%, list=17%, signal=45%
GO_TRANSITION_METAL_ION_HOMEOSTASIS	GO_TRANSITION_METAL_ION_HOMEOSTASIS		134	0.659616	2.22341	0	2.33722e-05	0.005	11304	tags=49%, list=19%, signal=61%
GO_SOMATIC_DIVERSIFICATION_OF_IMMUNE_RECEPTORS	GO_SOMATIC_DIVERSIFICATION_OF_IMMUNE_RECEPTORS		70	0.739747	2.22329	0	2.33456e-05	0.005	10409	tags=66%, list=18%, signal=80%
GO_NEGATIVE_REGULATION_OF_BLOOD_VESSEL_DIAMETER	GO_NEGATIVE_REGULATION_OF_BLOOD_VESSEL_DIAMETER		86	0.624233	2.22326	0	2.33191e-05	0.005	7837	tags=29%, list=13%, signal=34%
GO_NEGATIVE_REGULATION_OF_CELL_GROWTH	GO_NEGATIVE_REGULATION_OF_CELL_GROWTH		186	0.613975	2.22316	0	2.32926e-05	0.005	14450	tags=54%, list=25%, signal=71%
GO_L_ALPHA_AMINO_ACID_TRANSMEMBRANE_TRANSPORT	GO_L_ALPHA_AMINO_ACID_TRANSMEMBRANE_TRANSPORT		59	0.641779	2.22314	0	2.32662e-05	0.005	12257	tags=46%, list=21%, signal=58%
GO_BODY_MORPHOGENESIS	GO_BODY_MORPHOGENESIS		49	0.695668	2.22301	0	2.32399e-05	0.005	9853	tags=55%, list=17%, signal=66%
GO_CELLULAR_RESPONSE_TO_KETONE	GO_CELLULAR_RESPONSE_TO_KETONE		96	0.64687	2.22298	0	2.32136e-05	0.005	10224	tags=45%, list=18%, signal=54%
GO_MONOCARBOXYLIC_ACID_CATABOLIC_PROCESS	GO_MONOCARBOXYLIC_ACID_CATABOLIC_PROCESS		136	0.660722	2.22297	0	2.31874e-05	0.005	12200	tags=55%, list=21%, signal=70%
GO_ALTERNATIVE_MRNA_SPLICING_VIA_SPLICEOSOME	GO_ALTERNATIVE_MRNA_SPLICING_VIA_SPLICEOSOME		87	0.783966	2.22287	0	2.31612e-05	0.005	7072	tags=64%, list=12%, signal=73%
GO_REGULATION_OF_ACTIN_FILAMENT_BUNDLE_ASSEMBLY	GO_REGULATION_OF_ACTIN_FILAMENT_BUNDLE_ASSEMBLY		101	0.684026	2.22285	0	2.31351e-05	0.005	10886	tags=57%, list=19%, signal=70%
GO_CELLULAR_COMPONENT_MAINTENANCE	GO_CELLULAR_COMPONENT_MAINTENANCE		57	0.660435	2.22284	0	2.3109e-05	0.005	12708	tags=58%, list=22%, signal=74%
GO_ASPARTATE_FAMILY_AMINO_ACID_METABOLIC_PROCESS	GO_ASPARTATE_FAMILY_AMINO_ACID_METABOLIC_PROCESS		47	0.699631	2.22271	0	2.3083e-05	0.005	12595	tags=62%, list=22%, signal=79%
GO_REGULATION_OF_MUSCLE_ADAPTATION	GO_REGULATION_OF_MUSCLE_ADAPTATION		100	0.634646	2.22271	0	2.30571e-05	0.005	14287	tags=44%, list=24%, signal=58%
GO_PANCREAS_DEVELOPMENT	GO_PANCREAS_DEVELOPMENT		78	0.605012	2.22261	0	2.30312e-05	0.005	10818	tags=37%, list=19%, signal=46%
GO_NEGATIVE_REGULATION_OF_CELLULAR_RESPONSE_TO_TRANSFORMING_GROWTH_FACTOR_BETA_STIMULUS	GO_NEGATIVE_REGULATION_OF_CELLULAR_RESPONSE_TO_TRANSFORMING_GROWTH_FACTOR_BETA_STIMULUS		89	0.665887	2.22224	0	2.30054e-05	0.005	12053	tags=54%, list=21%, signal=68%
GO_DOPAMINERGIC_NEURON_DIFFERENTIATION	GO_DOPAMINERGIC_NEURON_DIFFERENTIATION		36	0.688053	2.22218	0	2.29796e-05	0.005	11174	tags=53%, list=19%, signal=65%
GO_MOLTING_CYCLE	GO_MOLTING_CYCLE		110	0.618295	2.2221	0	2.29539e-05	0.005	11526	tags=41%, list=20%, signal=51%
GO_REGULATION_OF_PH	GO_REGULATION_OF_PH		102	0.667684	2.22187	0	2.42969e-05	0.006	10065	tags=50%, list=17%, signal=60%
GO_POSITIVE_REGULATION_OF_PROTEIN_IMPORT	GO_POSITIVE_REGULATION_OF_PROTEIN_IMPORT		42	0.73887	2.22155	0	2.42698e-05	0.006	7914	tags=52%, list=14%, signal=61%
GO_WATER_SOLUBLE_VITAMIN_METABOLIC_PROCESS	GO_WATER_SOLUBLE_VITAMIN_METABOLIC_PROCESS		81	0.658659	2.22136	0	2.42428e-05	0.006	12200	tags=56%, list=21%, signal=70%
GO_POSITIVE_REGULATION_OF_TRANSLATION	GO_POSITIVE_REGULATION_OF_TRANSLATION		132	0.710119	2.22135	0	2.42158e-05	0.006	8947	tags=55%, list=15%, signal=64%
GO_INTRACELLULAR_STEROL_TRANSPORT	GO_INTRACELLULAR_STEROL_TRANSPORT		24	0.778146	2.22132	0	2.41888e-05	0.006	9420	tags=67%, list=16%, signal=79%
GO_REGULATION_OF_CARDIAC_MUSCLE_CONTRACTION	GO_REGULATION_OF_CARDIAC_MUSCLE_CONTRACTION		80	0.613377	2.22112	0	2.53524e-05	0.007	15158	tags=54%, list=26%, signal=72%
GO_NUCLEAR_EXPORT	GO_NUCLEAR_EXPORT		202	0.757148	2.22097	0	2.662e-05	0.007	10767	tags=74%, list=18%, signal=90%
GO_REGULATION_OF_CHOLESTEROL_BIOSYNTHETIC_PROCESS	GO_REGULATION_OF_CHOLESTEROL_BIOSYNTHETIC_PROCESS		50	0.722826	2.22073	0	2.65905e-05	0.007	11259	tags=66%, list=19%, signal=82%
GO_DNA_PACKAGING	GO_DNA_PACKAGING		161	0.70073	2.2207	0	2.65611e-05	0.007	10803	tags=60%, list=19%, signal=73%
GO_COLUMNAR_CUBOIDAL_EPITHELIAL_CELL_DIFFERENTIATION	GO_COLUMNAR_CUBOIDAL_EPITHELIAL_CELL_DIFFERENTIATION		116	0.572388	2.22067	0	2.65317e-05	0.007	15388	tags=45%, list=26%, signal=61%
GO_OUTFLOW_TRACT_MORPHOGENESIS	GO_OUTFLOW_TRACT_MORPHOGENESIS		80	0.655566	2.22066	0	2.65024e-05	0.007	13052	tags=51%, list=22%, signal=66%
GO_RESPONSE_TO_VIRUS	GO_RESPONSE_TO_VIRUS		337	0.646492	2.22056	0	2.64731e-05	0.007	13049	tags=51%, list=22%, signal=65%
GO_REGULATION_OF_PROTEIN_ACETYLATION	GO_REGULATION_OF_PROTEIN_ACETYLATION		75	0.712238	2.22032	0	2.64439e-05	0.007	10954	tags=59%, list=19%, signal=72%
GO_VESICLE_DOCKING	GO_VESICLE_DOCKING		65	0.738758	2.21991	0	2.64148e-05	0.007	5369	tags=54%, list=9%, signal=59%
GO_POSITIVE_REGULATION_OF_HEMOPOIESIS	GO_POSITIVE_REGULATION_OF_HEMOPOIESIS		202	0.65032	2.21985	0	2.63857e-05	0.007	11601	tags=51%, list=20%, signal=63%
GO_DOUBLE_STRAND_BREAK_REPAIR	GO_DOUBLE_STRAND_BREAK_REPAIR		224	0.720494	2.21983	0	2.63568e-05	0.007	10942	tags=66%, list=19%, signal=81%
GO_EXOCYTIC_PROCESS	GO_EXOCYTIC_PROCESS		82	0.699889	2.21982	0	2.63278e-05	0.007	13309	tags=68%, list=23%, signal=88%
GO_GLUTAMINE_FAMILY_AMINO_ACID_METABOLIC_PROCESS	GO_GLUTAMINE_FAMILY_AMINO_ACID_METABOLIC_PROCESS		71	0.649269	2.21975	0	2.6299e-05	0.007	13272	tags=56%, list=23%, signal=73%
GO_RECEPTOR_SIGNALING_PATHWAY_VIA_STAT	GO_RECEPTOR_SIGNALING_PATHWAY_VIA_STAT		174	0.596545	2.21916	0	2.74437e-05	0.007	15710	tags=46%, list=27%, signal=63%
GO_HISTONE_H3_K9_METHYLATION	GO_HISTONE_H3_K9_METHYLATION		37	0.787235	2.21914	0	2.74136e-05	0.007	9001	tags=70%, list=15%, signal=83%
GO_GLIAL_CELL_DEVELOPMENT	GO_GLIAL_CELL_DEVELOPMENT		120	0.603766	2.21913	0	2.73837e-05	0.007	14977	tags=52%, list=26%, signal=69%
GO_REGULATION_OF_MITOCHONDRION_ORGANIZATION	GO_REGULATION_OF_MITOCHONDRION_ORGANIZATION		185	0.703548	2.21899	0	2.73538e-05	0.007	10681	tags=63%, list=18%, signal=77%
GO_ANTIGEN_PROCESSING_AND_PRESENTATION_OF_PEPTIDE_OR_POLYSACCHARIDE_ANTIGEN_VIA_MHC_CLASS_II	GO_ANTIGEN_PROCESSING_AND_PRESENTATION_OF_PEPTIDE_OR_POLYSACCHARIDE_ANTIGEN_VIA_MHC_CLASS_II		100	0.725558	2.21881	0	2.7324e-05	0.007	11826	tags=67%, list=20%, signal=84%
GO_DIGESTIVE_SYSTEM_DEVELOPMENT	GO_DIGESTIVE_SYSTEM_DEVELOPMENT		145	0.593361	2.21872	0	2.72942e-05	0.007	14026	tags=45%, list=24%, signal=59%
GO_OLIGOSACCHARIDE_METABOLIC_PROCESS	GO_OLIGOSACCHARIDE_METABOLIC_PROCESS		53	0.659867	2.21833	0	2.85349e-05	0.007	11271	tags=53%, list=19%, signal=65%
GO_REGULATION_OF_BROWN_FAT_CELL_DIFFERENTIATION	GO_REGULATION_OF_BROWN_FAT_CELL_DIFFERENTIATION		24	0.769273	2.21831	0	2.85038e-05	0.007	9121	tags=58%, list=16%, signal=69%
GO_REGULATION_OF_SODIUM_ION_TRANSPORT	GO_REGULATION_OF_SODIUM_ION_TRANSPORT		88	0.622227	2.2183	0	2.84729e-05	0.007	15605	tags=59%, list=27%, signal=81%
GO_NEGATIVE_REGULATION_OF_PROTEASOMAL_PROTEIN_CATABOLIC_PROCESS	GO_NEGATIVE_REGULATION_OF_PROTEASOMAL_PROTEIN_CATABOLIC_PROCESS		55	0.78225	2.21805	0	2.8442e-05	0.007	6091	tags=64%, list=10%, signal=71%
GO_REGULATION_OF_HEART_RATE	GO_REGULATION_OF_HEART_RATE		101	0.593826	2.21791	0	2.84112e-05	0.007	15416	tags=53%, list=26%, signal=73%
GO_POSITIVE_REGULATION_OF_JUN_KINASE_ACTIVITY	GO_POSITIVE_REGULATION_OF_JUN_KINASE_ACTIVITY		71	0.69601	2.21776	0	2.83805e-05	0.007	11235	tags=56%, list=19%, signal=70%
GO_CELLULAR_RESPONSE_TO_VIRUS	GO_CELLULAR_RESPONSE_TO_VIRUS		60	0.717992	2.21747	0	2.83498e-05	0.007	9959	tags=48%, list=17%, signal=58%
GO_REGULATION_OF_MEGAKARYOCYTE_DIFFERENTIATION	GO_REGULATION_OF_MEGAKARYOCYTE_DIFFERENTIATION		53	0.731718	2.21721	0	2.83192e-05	0.007	10082	tags=60%, list=17%, signal=73%
GO_TELOMERE_ORGANIZATION	GO_TELOMERE_ORGANIZATION		143	0.7495	2.2169	0	2.82886e-05	0.007	11308	tags=75%, list=19%, signal=93%
GO_POSITIVE_REGULATION_OF_MULTI_ORGANISM_PROCESS	GO_POSITIVE_REGULATION_OF_MULTI_ORGANISM_PROCESS		40	0.629808	2.21683	0	2.82581e-05	0.007	13777	tags=58%, list=24%, signal=75%
GO_RESPONSE_TO_IONIZING_RADIATION	GO_RESPONSE_TO_IONIZING_RADIATION		136	0.710657	2.21668	0	2.82277e-05	0.007	9408	tags=62%, list=16%, signal=73%
GO_GLAND_MORPHOGENESIS	GO_GLAND_MORPHOGENESIS		124	0.614727	2.21639	0	2.81973e-05	0.007	16808	tags=60%, list=29%, signal=85%
GO_SOMATIC_DIVERSIFICATION_OF_IMMUNOGLOBULINS	GO_SOMATIC_DIVERSIFICATION_OF_IMMUNOGLOBULINS		60	0.741897	2.21616	0	2.81671e-05	0.007	10409	tags=67%, list=18%, signal=81%
GO_CELLULAR_RESPONSE_TO_GLUCOSE_STARVATION	GO_CELLULAR_RESPONSE_TO_GLUCOSE_STARVATION		48	0.759157	2.21578	0	2.81368e-05	0.007	7822	tags=60%, list=13%, signal=70%
GO_DEFENSE_RESPONSE_TO_VIRUS	GO_DEFENSE_RESPONSE_TO_VIRUS		248	0.668189	2.21574	0	2.81067e-05	0.007	13049	tags=56%, list=22%, signal=72%
GO_RESPONSE_TO_FATTY_ACID	GO_RESPONSE_TO_FATTY_ACID		89	0.615741	2.21568	0	2.80766e-05	0.007	11757	tags=43%, list=20%, signal=53%
GO_AMINOGLYCAN_BIOSYNTHETIC_PROCESS	GO_AMINOGLYCAN_BIOSYNTHETIC_PROCESS		115	0.643962	2.21558	0	2.80466e-05	0.007	10793	tags=50%, list=18%, signal=61%
GO_REGULATION_OF_PHOSPHATIDYLINOSITOL_3_KINASE_SIGNALING	GO_REGULATION_OF_PHOSPHATIDYLINOSITOL_3_KINASE_SIGNALING		125	0.647461	2.21528	0	2.80166e-05	0.007	11587	tags=53%, list=20%, signal=66%
GO_REGULATION_OF_MULTI_ORGANISM_PROCESS	GO_REGULATION_OF_MULTI_ORGANISM_PROCESS		77	0.565547	2.21488	0	2.79867e-05	0.007	13988	tags=49%, list=24%, signal=65%
GO_INNER_EAR_MORPHOGENESIS	GO_INNER_EAR_MORPHOGENESIS		101	0.573005	2.21483	0	2.79569e-05	0.007	16610	tags=53%, list=28%, signal=75%
GO_CELL_MIGRATION_INVOLVED_IN_SPROUTING_ANGIOGENESIS	GO_CELL_MIGRATION_INVOLVED_IN_SPROUTING_ANGIOGENESIS		100	0.579654	2.21483	0	2.79271e-05	0.007	11374	tags=34%, list=19%, signal=42%
GO_NEGATIVE_REGULATION_OF_SMALL_GTPASE_MEDIATED_SIGNAL_TRANSDUCTION	GO_NEGATIVE_REGULATION_OF_SMALL_GTPASE_MEDIATED_SIGNAL_TRANSDUCTION		57	0.737464	2.21454	0	2.78974e-05	0.007	12069	tags=72%, list=21%, signal=91%
GO_REGULATION_OF_MEMBRANE_LIPID_DISTRIBUTION	GO_REGULATION_OF_MEMBRANE_LIPID_DISTRIBUTION		50	0.677259	2.21436	0	2.91084e-05	0.007	9646	tags=56%, list=17%, signal=67%
GO_RECEPTOR_LOCALIZATION_TO_SYNAPSE	GO_RECEPTOR_LOCALIZATION_TO_SYNAPSE		55	0.687347	2.21429	0	2.90775e-05	0.007	9807	tags=53%, list=17%, signal=63%
GO_NEGATIVE_REGULATION_OF_SYNAPTIC_TRANSMISSION	GO_NEGATIVE_REGULATION_OF_SYNAPTIC_TRANSMISSION		73	0.623799	2.21365	0	2.90467e-05	0.007	17046	tags=60%, list=29%, signal=85%
GO_PHOSPHOLIPID_TRANSPORT	GO_PHOSPHOLIPID_TRANSPORT		85	0.659665	2.21317	0	2.90159e-05	0.007	10157	tags=51%, list=17%, signal=61%
GO_ACTIN_FILAMENT_DEPOLYMERIZATION	GO_ACTIN_FILAMENT_DEPOLYMERIZATION		53	0.720814	2.21311	0	2.89852e-05	0.007	9744	tags=55%, list=17%, signal=66%
GO_FILOPODIUM_ASSEMBLY	GO_FILOPODIUM_ASSEMBLY		58	0.684554	2.2131	0	2.89545e-05	0.007	10290	tags=55%, list=18%, signal=67%
GO_REGULATION_OF_PEPTIDASE_ACTIVITY	GO_REGULATION_OF_PEPTIDASE_ACTIVITY		450	0.571691	2.21307	0	2.8924e-05	0.007	11890	tags=37%, list=20%, signal=46%
GO_NEGATIVE_REGULATION_OF_VASCULATURE_DEVELOPMENT	GO_NEGATIVE_REGULATION_OF_VASCULATURE_DEVELOPMENT		194	0.559385	2.21245	0	2.88935e-05	0.007	15244	tags=37%, list=26%, signal=49%
GO_NEGATIVE_REGULATION_OF_CANONICAL_WNT_SIGNALING_PATHWAY	GO_NEGATIVE_REGULATION_OF_CANONICAL_WNT_SIGNALING_PATHWAY		178	0.644531	2.21232	0	2.8863e-05	0.007	13930	tags=56%, list=24%, signal=74%
GO_MUSCLE_ORGAN_DEVELOPMENT	GO_MUSCLE_ORGAN_DEVELOPMENT		393	0.588861	2.21224	0	2.88326e-05	0.007	12340	tags=37%, list=21%, signal=46%
GO_PROTEIN_AUTOUBIQUITINATION	GO_PROTEIN_AUTOUBIQUITINATION		70	0.753407	2.21189	0	3.00299e-05	0.007	8349	tags=66%, list=14%, signal=77%
GO_MONOCARBOXYLIC_ACID_TRANSPORT	GO_MONOCARBOXYLIC_ACID_TRANSPORT		171	0.554459	2.21188	0	2.99984e-05	0.007	18352	tags=57%, list=31%, signal=83%
GO_REGULATION_OF_RESPONSE_TO_REACTIVE_OXYGEN_SPECIES	GO_REGULATION_OF_RESPONSE_TO_REACTIVE_OXYGEN_SPECIES		42	0.700476	2.21186	0	2.99669e-05	0.007	12239	tags=57%, list=21%, signal=72%
GO_RESPONSE_TO_NUTRIENT	GO_RESPONSE_TO_NUTRIENT		171	0.597283	2.21159	0	3.12889e-05	0.007	11752	tags=40%, list=20%, signal=50%
GO_ERK1_AND_ERK2_CASCADE	GO_ERK1_AND_ERK2_CASCADE		313	0.586998	2.21141	0	3.12562e-05	0.007	15419	tags=48%, list=26%, signal=65%
GO_FATTY_ACID_BIOSYNTHETIC_PROCESS	GO_FATTY_ACID_BIOSYNTHETIC_PROCESS		166	0.598475	2.21078	0	3.24447e-05	0.007	12712	tags=43%, list=22%, signal=55%
GO_INOSITOL_PHOSPHATE_MEDIATED_SIGNALING	GO_INOSITOL_PHOSPHATE_MEDIATED_SIGNALING		55	0.685799	2.21078	0	3.24108e-05	0.007	7112	tags=45%, list=12%, signal=52%
GO_COPII_COATED_VESICLE_BUDDING	GO_COPII_COATED_VESICLE_BUDDING		72	0.779741	2.21073	0	3.23769e-05	0.007	8305	tags=69%, list=14%, signal=81%
GO_LIPID_PHOSPHORYLATION	GO_LIPID_PHOSPHORYLATION		70	0.7148	2.21066	0	3.23432e-05	0.007	9223	tags=59%, list=16%, signal=69%
GO_LIPOPROTEIN_BIOSYNTHETIC_PROCESS	GO_LIPOPROTEIN_BIOSYNTHETIC_PROCESS		96	0.729896	2.21058	0	3.23095e-05	0.007	7485	tags=56%, list=13%, signal=64%
GO_NEGATIVE_REGULATION_OF_CELL_ADHESION	GO_NEGATIVE_REGULATION_OF_CELL_ADHESION		292	0.615527	2.21041	0	3.22759e-05	0.007	15786	tags=56%, list=27%, signal=77%
GO_REGULATION_OF_SIGNALING_RECEPTOR_ACTIVITY	GO_REGULATION_OF_SIGNALING_RECEPTOR_ACTIVITY		171	0.536605	2.20997	0	3.34892e-05	0.008	17099	tags=49%, list=29%, signal=69%
GO_CARTILAGE_DEVELOPMENT	GO_CARTILAGE_DEVELOPMENT		186	0.593313	2.20978	0	3.45349e-05	0.009	11196	tags=38%, list=19%, signal=47%
GO_THIOESTER_METABOLIC_PROCESS	GO_THIOESTER_METABOLIC_PROCESS		98	0.670024	2.2097	0	3.44991e-05	0.009	10354	tags=51%, list=18%, signal=62%
GO_REGULATION_OF_SPROUTING_ANGIOGENESIS	GO_REGULATION_OF_SPROUTING_ANGIOGENESIS		141	0.559291	2.20969	0	3.44634e-05	0.009	15244	tags=38%, list=26%, signal=52%
GO_LUNG_ALVEOLUS_DEVELOPMENT	GO_LUNG_ALVEOLUS_DEVELOPMENT		41	0.699694	2.20959	0	3.44277e-05	0.009	12424	tags=56%, list=21%, signal=71%
GO_REGULATION_OF_LAMELLIPODIUM_ORGANIZATION	GO_REGULATION_OF_LAMELLIPODIUM_ORGANIZATION		48	0.723531	2.20957	0	3.43921e-05	0.009	9942	tags=58%, list=17%, signal=70%
GO_CARDIAC_MUSCLE_CELL_DIFFERENTIATION	GO_CARDIAC_MUSCLE_CELL_DIFFERENTIATION		124	0.619185	2.20946	0	3.43566e-05	0.009	14572	tags=48%, list=25%, signal=64%
GO_COAGULATION	GO_COAGULATION		331	0.617954	2.20936	0	3.43211e-05	0.009	14447	tags=50%, list=25%, signal=67%
GO_RESPONSE_TO_EPIDERMAL_GROWTH_FACTOR	GO_RESPONSE_TO_EPIDERMAL_GROWTH_FACTOR		45	0.724278	2.20931	0	3.53903e-05	0.009	10229	tags=64%, list=18%, signal=78%
GO_LYTIC_VACUOLE_ORGANIZATION	GO_LYTIC_VACUOLE_ORGANIZATION		64	0.762003	2.20926	0	3.53538e-05	0.009	8233	tags=61%, list=14%, signal=71%
GO_REGULATION_OF_PROTEIN_TARGETING_TO_MITOCHONDRION	GO_REGULATION_OF_PROTEIN_TARGETING_TO_MITOCHONDRION		43	0.792427	2.20749	0	3.65186e-05	0.009	9380	tags=74%, list=16%, signal=89%
GO_RESPIRATORY_GASEOUS_EXCHANGE_BY_RESPIRATORY_SYSTEM	GO_RESPIRATORY_GASEOUS_EXCHANGE_BY_RESPIRATORY_SYSTEM		66	0.623194	2.20725	0	3.6481e-05	0.009	8094	tags=38%, list=14%, signal=44%
GO_VESICLE_TARGETING	GO_VESICLE_TARGETING		92	0.776308	2.20716	0	3.64436e-05	0.009	7678	tags=68%, list=13%, signal=79%
GO_POSITIVE_REGULATION_OF_NIK_NF_KAPPAB_SIGNALING	GO_POSITIVE_REGULATION_OF_NIK_NF_KAPPAB_SIGNALING		79	0.695691	2.20705	0	3.64062e-05	0.009	11159	tags=57%, list=19%, signal=70%
GO_PROTEIN_N_LINKED_GLYCOSYLATION	GO_PROTEIN_N_LINKED_GLYCOSYLATION		73	0.75197	2.20682	0	3.63689e-05	0.009	7788	tags=64%, list=13%, signal=74%
GO_GENETIC_IMPRINTING	GO_GENETIC_IMPRINTING		26	0.749478	2.20681	0	3.63317e-05	0.009	8641	tags=54%, list=15%, signal=63%
GO_FOREBRAIN_CELL_MIGRATION	GO_FOREBRAIN_CELL_MIGRATION		56	0.693052	2.2067	0	3.62945e-05	0.009	11058	tags=55%, list=19%, signal=68%
GO_REGULATION_OF_SYNAPSE_ASSEMBLY	GO_REGULATION_OF_SYNAPSE_ASSEMBLY		100	0.581731	2.20623	0	3.62574e-05	0.009	18191	tags=60%, list=31%, signal=87%
GO_REGULATION_OF_PROTEASOMAL_UBIQUITIN_DEPENDENT_PROTEIN_CATABOLIC_PROCESS	GO_REGULATION_OF_PROTEASOMAL_UBIQUITIN_DEPENDENT_PROTEIN_CATABOLIC_PROCESS		126	0.741967	2.20598	0	4.08903e-05	0.011	9891	tags=67%, list=17%, signal=81%
GO_PROTEIN_DNA_COMPLEX_SUBUNIT_ORGANIZATION	GO_PROTEIN_DNA_COMPLEX_SUBUNIT_ORGANIZATION		206	0.723101	2.20563	0	4.18774e-05	0.011	11859	tags=67%, list=20%, signal=84%
GO_SECOND_MESSENGER_MEDIATED_SIGNALING	GO_SECOND_MESSENGER_MEDIATED_SIGNALING		427	0.558044	2.20553	0	4.18348e-05	0.011	17559	tags=52%, list=30%, signal=73%
GO_POSITIVE_REGULATION_OF_SYNAPTIC_TRANSMISSION	GO_POSITIVE_REGULATION_OF_SYNAPTIC_TRANSMISSION		171	0.583406	2.20545	0	4.17922e-05	0.011	16597	tags=56%, list=28%, signal=77%
GO_NEGATIVE_REGULATION_OF_GENE_SILENCING	GO_NEGATIVE_REGULATION_OF_GENE_SILENCING		26	0.772647	2.20541	0	4.17497e-05	0.011	7189	tags=50%, list=12%, signal=57%
GO_POSITIVE_REGULATION_OF_CELLULAR_RESPONSE_TO_TRANSFORMING_GROWTH_FACTOR_BETA_STIMULUS	GO_POSITIVE_REGULATION_OF_CELLULAR_RESPONSE_TO_TRANSFORMING_GROWTH_FACTOR_BETA_STIMULUS		30	0.755279	2.20538	0	4.17074e-05	0.011	8829	tags=63%, list=15%, signal=75%
GO_POSITIVE_REGULATION_OF_TRANSLATIONAL_INITIATION	GO_POSITIVE_REGULATION_OF_TRANSLATIONAL_INITIATION		31	0.813912	2.20512	0	4.16651e-05	0.011	7218	tags=58%, list=12%, signal=66%
GO_NEGATIVE_REGULATION_OF_FATTY_ACID_BIOSYNTHETIC_PROCESS	GO_NEGATIVE_REGULATION_OF_FATTY_ACID_BIOSYNTHETIC_PROCESS		21	0.739385	2.20495	0	4.16228e-05	0.011	8942	tags=52%, list=15%, signal=62%
GO_POSITIVE_REGULATION_OF_RECEPTOR_MEDIATED_ENDOCYTOSIS	GO_POSITIVE_REGULATION_OF_RECEPTOR_MEDIATED_ENDOCYTOSIS		51	0.694655	2.20488	0	4.15807e-05	0.011	11746	tags=59%, list=20%, signal=74%
GO_REGULATION_OF_ERYTHROCYTE_DIFFERENTIATION	GO_REGULATION_OF_ERYTHROCYTE_DIFFERENTIATION		49	0.712251	2.20457	0	4.27191e-05	0.011	11785	tags=67%, list=20%, signal=84%
GO_REGULATION_OF_SODIUM_ION_TRANSMEMBRANE_TRANSPORTER_ACTIVITY	GO_REGULATION_OF_SODIUM_ION_TRANSMEMBRANE_TRANSPORTER_ACTIVITY		55	0.641858	2.20433	0	4.2676e-05	0.011	15605	tags=64%, list=27%, signal=87%
GO_NEGATIVE_REGULATION_OF_CYSTEINE_TYPE_ENDOPEPTIDASE_ACTIVITY	GO_NEGATIVE_REGULATION_OF_CYSTEINE_TYPE_ENDOPEPTIDASE_ACTIVITY		92	0.656091	2.20424	0	4.26329e-05	0.011	11863	tags=50%, list=20%, signal=63%
GO_GOLGI_VESICLE_BUDDING	GO_GOLGI_VESICLE_BUDDING		80	0.782991	2.20408	0	4.25899e-05	0.011	8305	tags=71%, list=14%, signal=83%
GO_EMBRYONIC_HEART_TUBE_MORPHOGENESIS	GO_EMBRYONIC_HEART_TUBE_MORPHOGENESIS		70	0.648697	2.20365	0	4.2547e-05	0.011	7547	tags=37%, list=13%, signal=43%
GO_AXONAL_TRANSPORT	GO_AXONAL_TRANSPORT		58	0.736224	2.20358	0	4.25042e-05	0.011	8970	tags=60%, list=15%, signal=71%
GO_POSITIVE_REGULATION_OF_ACTIN_FILAMENT_POLYMERIZATION	GO_POSITIVE_REGULATION_OF_ACTIN_FILAMENT_POLYMERIZATION		93	0.674737	2.20335	0	4.24615e-05	0.011	8015	tags=43%, list=14%, signal=50%
GO_NON_RECOMBINATIONAL_REPAIR	GO_NON_RECOMBINATIONAL_REPAIR		75	0.781781	2.20309	0	4.24189e-05	0.011	9759	tags=77%, list=17%, signal=93%
GO_REGULATION_OF_DNA_REPAIR	GO_REGULATION_OF_DNA_REPAIR		115	0.718533	2.20306	0	4.23763e-05	0.011	8881	tags=60%, list=15%, signal=71%
GO_PURINE_CONTAINING_COMPOUND_BIOSYNTHETIC_PROCESS	GO_PURINE_CONTAINING_COMPOUND_BIOSYNTHETIC_PROCESS		178	0.62514	2.20305	0	4.23339e-05	0.011	12025	tags=52%, list=21%, signal=65%
GO_HISTONE_H3_K4_METHYLATION	GO_HISTONE_H3_K4_METHYLATION		53	0.791736	2.20275	0	4.22915e-05	0.011	8738	tags=72%, list=15%, signal=84%
GO_SIGNAL_TRANSDUCTION_IN_RESPONSE_TO_DNA_DAMAGE	GO_SIGNAL_TRANSDUCTION_IN_RESPONSE_TO_DNA_DAMAGE		127	0.698567	2.20243	0	4.22492e-05	0.011	12028	tags=65%, list=21%, signal=82%
GO_AUTOPHAGOSOME_ORGANIZATION	GO_AUTOPHAGOSOME_ORGANIZATION		96	0.770373	2.20214	0	4.32244e-05	0.012	10917	tags=81%, list=19%, signal=100%
GO_RESPONSE_TO_OSMOTIC_STRESS	GO_RESPONSE_TO_OSMOTIC_STRESS		85	0.653011	2.20205	0	4.31812e-05	0.012	11345	tags=53%, list=19%, signal=66%
GO_REGULATION_OF_MRNA_SPLICING_VIA_SPLICEOSOME	GO_REGULATION_OF_MRNA_SPLICING_VIA_SPLICEOSOME		113	0.763459	2.20199	0	4.31382e-05	0.012	7072	tags=61%, list=12%, signal=69%
GO_REGULATION_OF_ADENYLATE_CYCLASE_ACTIVITY	GO_REGULATION_OF_ADENYLATE_CYCLASE_ACTIVITY		31	0.675923	2.20197	0	4.30952e-05	0.012	10031	tags=48%, list=17%, signal=58%
GO_GENERATION_OF_PRECURSOR_METABOLITES_AND_ENERGY	GO_GENERATION_OF_PRECURSOR_METABOLITES_AND_ENERGY		496	0.637297	2.20187	0	4.30523e-05	0.012	11757	tags=50%, list=20%, signal=63%
GO_POSITIVE_REGULATION_OF_CYTOKINESIS	GO_POSITIVE_REGULATION_OF_CYTOKINESIS		40	0.712835	2.20166	0	4.30095e-05	0.012	9347	tags=48%, list=16%, signal=57%
GO_EMBRYONIC_HEART_TUBE_DEVELOPMENT	GO_EMBRYONIC_HEART_TUBE_DEVELOPMENT		80	0.636868	2.20136	0	4.39722e-05	0.013	14033	tags=51%, list=24%, signal=67%
GO_NEGATIVE_REGULATION_OF_SMALL_MOLECULE_METABOLIC_PROCESS	GO_NEGATIVE_REGULATION_OF_SMALL_MOLECULE_METABOLIC_PROCESS		101	0.597408	2.20133	0	4.39286e-05	0.013	12921	tags=46%, list=22%, signal=58%
GO_MITOTIC_NUCLEAR_DIVISION	GO_MITOTIC_NUCLEAR_DIVISION		266	0.701199	2.20115	0	4.38851e-05	0.013	10623	tags=59%, list=18%, signal=72%
GO_RUFFLE_ORGANIZATION	GO_RUFFLE_ORGANIZATION		53	0.70579	2.20081	0	4.63984e-05	0.013	9964	tags=58%, list=17%, signal=70%
GO_NEGATIVE_REGULATION_OF_TOR_SIGNALING	GO_NEGATIVE_REGULATION_OF_TOR_SIGNALING		39	0.752268	2.20066	0	4.79063e-05	0.014	8714	tags=67%, list=15%, signal=78%
GO_RNA_EXPORT_FROM_NUCLEUS	GO_RNA_EXPORT_FROM_NUCLEUS		142	0.774302	2.20063	0	4.78589e-05	0.014	9560	tags=74%, list=16%, signal=88%
GO_MRNA_TRANSPORT	GO_MRNA_TRANSPORT		148	0.756378	2.20057	0	4.78117e-05	0.014	10678	tags=71%, list=18%, signal=87%
GO_ENDOTHELIAL_CELL_PROLIFERATION	GO_ENDOTHELIAL_CELL_PROLIFERATION		191	0.570849	2.20031	0	4.88212e-05	0.014	13421	tags=41%, list=23%, signal=53%
GO_CELLULAR_CARBOHYDRATE_CATABOLIC_PROCESS	GO_CELLULAR_CARBOHYDRATE_CATABOLIC_PROCESS		43	0.70976	2.19978	0	4.87731e-05	0.014	11556	tags=65%, list=20%, signal=81%
GO_FIBROBLAST_MIGRATION	GO_FIBROBLAST_MIGRATION		44	0.75142	2.19965	0	4.87251e-05	0.014	10147	tags=68%, list=17%, signal=82%
GO_POSITIVE_REGULATION_OF_MYELOID_CELL_DIFFERENTIATION	GO_POSITIVE_REGULATION_OF_MYELOID_CELL_DIFFERENTIATION		100	0.653774	2.19947	0	4.86772e-05	0.014	11601	tags=50%, list=20%, signal=62%
GO_REGULATION_OF_MYELINATION	GO_REGULATION_OF_MYELINATION		46	0.683504	2.199	0	5.08022e-05	0.015	11104	tags=50%, list=19%, signal=62%
GO_NEGATIVE_REGULATION_OF_CYTOKINE_PRODUCTION	GO_NEGATIVE_REGULATION_OF_CYTOKINE_PRODUCTION		357	0.555707	2.19895	0	5.07523e-05	0.015	13386	tags=38%, list=23%, signal=48%
GO_NEUROMUSCULAR_PROCESS	GO_NEUROMUSCULAR_PROCESS		104	0.590692	2.19895	0	5.07026e-05	0.015	7960	tags=29%, list=14%, signal=33%
GO_RESPONSE_TO_ANTIBIOTIC	GO_RESPONSE_TO_ANTIBIOTIC		47	0.723323	2.1988	0	5.06529e-05	0.015	10675	tags=60%, list=18%, signal=73%
GO_NUCLEOSIDE_PHOSPHATE_BIOSYNTHETIC_PROCESS	GO_NUCLEOSIDE_PHOSPHATE_BIOSYNTHETIC_PROCESS		233	0.617457	2.19861	0	5.06034e-05	0.015	12664	tags=52%, list=22%, signal=66%
GO_NEGATIVE_REGULATION_OF_GTPASE_ACTIVITY	GO_NEGATIVE_REGULATION_OF_GTPASE_ACTIVITY		49	0.696468	2.19855	0	5.05539e-05	0.015	9483	tags=55%, list=16%, signal=66%
GO_REGULATION_OF_BONE_MINERALIZATION	GO_REGULATION_OF_BONE_MINERALIZATION		72	0.668107	2.19812	0	5.14901e-05	0.015	12823	tags=54%, list=22%, signal=69%
GO_CELLULAR_IRON_ION_HOMEOSTASIS	GO_CELLULAR_IRON_ION_HOMEOSTASIS		68	0.677955	2.19811	0	5.14399e-05	0.015	11274	tags=56%, list=19%, signal=69%
GO_POSITIVE_REGULATION_OF_GLYCOPROTEIN_METABOLIC_PROCESS	GO_POSITIVE_REGULATION_OF_GLYCOPROTEIN_METABOLIC_PROCESS		26	0.765738	2.19789	0	5.13897e-05	0.015	7692	tags=62%, list=13%, signal=71%
GO_NEGATIVE_REGULATION_OF_RNA_CATABOLIC_PROCESS	GO_NEGATIVE_REGULATION_OF_RNA_CATABOLIC_PROCESS		59	0.731527	2.19786	0	5.13397e-05	0.015	9832	tags=51%, list=17%, signal=61%
GO_EATING_BEHAVIOR	GO_EATING_BEHAVIOR		33	0.661639	2.19775	0	5.12898e-05	0.015	4325	tags=21%, list=7%, signal=23%
GO_POSITIVE_REGULATION_OF_DNA_REPAIR	GO_POSITIVE_REGULATION_OF_DNA_REPAIR		59	0.743003	2.19764	0	5.12399e-05	0.015	8526	tags=61%, list=15%, signal=71%
GO_ORGANELLE_MEMBRANE_FUSION	GO_ORGANELLE_MEMBRANE_FUSION		100	0.707535	2.19697	0	5.11902e-05	0.015	13225	tags=70%, list=23%, signal=90%
GO_REGULATION_OF_CELLULAR_KETONE_METABOLIC_PROCESS	GO_REGULATION_OF_CELLULAR_KETONE_METABOLIC_PROCESS		187	0.621787	2.19665	0	5.21225e-05	0.015	15874	tags=57%, list=27%, signal=78%
GO_RNA_PHOSPHODIESTER_BOND_HYDROLYSIS	GO_RNA_PHOSPHODIESTER_BOND_HYDROLYSIS		156	0.710009	2.19647	0	5.2072e-05	0.015	11202	tags=62%, list=19%, signal=76%
GO_RESPONSE_TO_MECHANICAL_STIMULUS	GO_RESPONSE_TO_MECHANICAL_STIMULUS		205	0.592435	2.19632	0	5.20216e-05	0.015	15520	tags=54%, list=27%, signal=73%
GO_REGULATION_OF_TRANSLATIONAL_INITIATION	GO_REGULATION_OF_TRANSLATIONAL_INITIATION		79	0.775573	2.19621	0	5.19713e-05	0.015	7564	tags=62%, list=13%, signal=71%
GO_NEGATIVE_REGULATION_OF_MYELOID_CELL_DIFFERENTIATION	GO_NEGATIVE_REGULATION_OF_MYELOID_CELL_DIFFERENTIATION		81	0.656783	2.19619	0	5.19211e-05	0.015	14971	tags=62%, list=26%, signal=83%
GO_RENAL_SYSTEM_PROCESS	GO_RENAL_SYSTEM_PROCESS		123	0.592375	2.19576	0	5.18709e-05	0.015	15158	tags=53%, list=26%, signal=71%
GO_BROWN_FAT_CELL_DIFFERENTIATION	GO_BROWN_FAT_CELL_DIFFERENTIATION		49	0.648662	2.19575	0	5.18209e-05	0.015	10920	tags=45%, list=19%, signal=55%
GO_RIBONUCLEOSIDE_METABOLIC_PROCESS	GO_RIBONUCLEOSIDE_METABOLIC_PROCESS		69	0.674717	2.19572	0	5.1771e-05	0.015	9357	tags=48%, list=16%, signal=57%
GO_REGULATION_OF_MRNA_PROCESSING	GO_REGULATION_OF_MRNA_PROCESSING		151	0.761361	2.19508	0	5.17212e-05	0.015	7072	tags=60%, list=12%, signal=68%
GO_REGULATION_OF_GLIOGENESIS	GO_REGULATION_OF_GLIOGENESIS		126	0.577215	2.195	0	5.16714e-05	0.015	16092	tags=50%, list=28%, signal=69%
GO_GOLGI_TO_PLASMA_MEMBRANE_TRANSPORT	GO_GOLGI_TO_PLASMA_MEMBRANE_TRANSPORT		57	0.786869	2.195	0	5.16218e-05	0.015	6496	tags=63%, list=11%, signal=71%
GO_LABYRINTHINE_LAYER_DEVELOPMENT	GO_LABYRINTHINE_LAYER_DEVELOPMENT		48	0.692158	2.195	0	5.15723e-05	0.015	12102	tags=58%, list=21%, signal=74%
GO_CHLORIDE_TRANSPORT	GO_CHLORIDE_TRANSPORT		110	0.551241	2.19466	0	5.26421e-05	0.015	17390	tags=52%, list=30%, signal=74%
GO_EMBRYONIC_DIGIT_MORPHOGENESIS	GO_EMBRYONIC_DIGIT_MORPHOGENESIS		57	0.669586	2.19462	0	5.25917e-05	0.015	13052	tags=60%, list=22%, signal=77%
GO_APOPTOTIC_MITOCHONDRIAL_CHANGES	GO_APOPTOTIC_MITOCHONDRIAL_CHANGES		120	0.67127	2.19454	0	5.25414e-05	0.015	10895	tags=53%, list=19%, signal=65%
GO_ERAD_PATHWAY	GO_ERAD_PATHWAY		94	0.765762	2.19401	0	5.49599e-05	0.015	8481	tags=66%, list=15%, signal=77%
GO_ER_NUCLEUS_SIGNALING_PATHWAY	GO_ER_NUCLEUS_SIGNALING_PATHWAY		50	0.777788	2.19401	0	5.49075e-05	0.015	8578	tags=68%, list=15%, signal=80%
GO_DNA_INTEGRITY_CHECKPOINT	GO_DNA_INTEGRITY_CHECKPOINT		153	0.734135	2.19373	0	5.48551e-05	0.015	12035	tags=75%, list=21%, signal=94%
GO_PROTEIN_LOCALIZATION_TO_CYTOSKELETON	GO_PROTEIN_LOCALIZATION_TO_CYTOSKELETON		57	0.762279	2.19353	0	5.48028e-05	0.015	11633	tags=82%, list=20%, signal=103%
GO_REGULATION_OF_MITOCHONDRIAL_MEMBRANE_POTENTIAL	GO_REGULATION_OF_MITOCHONDRIAL_MEMBRANE_POTENTIAL		67	0.674831	2.19343	0	5.47506e-05	0.015	10541	tags=54%, list=18%, signal=65%
GO_EMBRYONIC_CAMERA_TYPE_EYE_MORPHOGENESIS	GO_EMBRYONIC_CAMERA_TYPE_EYE_MORPHOGENESIS		28	0.718649	2.19333	0	5.46985e-05	0.015	8690	tags=46%, list=15%, signal=55%
GO_BLOOD_VESSEL_ENDOTHELIAL_CELL_MIGRATION	GO_BLOOD_VESSEL_ENDOTHELIAL_CELL_MIGRATION		183	0.570131	2.19321	0	5.46465e-05	0.015	11594	tags=34%, list=20%, signal=42%
GO_REGULATION_OF_MUSCLE_SYSTEM_PROCESS	GO_REGULATION_OF_MUSCLE_SYSTEM_PROCESS		248	0.57652	2.1925	0	5.45946e-05	0.015	15158	tags=43%, list=26%, signal=57%
GO_REGULATION_OF_RESPONSE_TO_BIOTIC_STIMULUS	GO_REGULATION_OF_RESPONSE_TO_BIOTIC_STIMULUS		397	0.642451	2.1925	0	5.45428e-05	0.015	13941	tags=57%, list=24%, signal=75%
GO_RESPONSE_TO_LEUKEMIA_INHIBITORY_FACTOR	GO_RESPONSE_TO_LEUKEMIA_INHIBITORY_FACTOR		97	0.692304	2.19247	0	5.54814e-05	0.016	12200	tags=62%, list=21%, signal=78%
GO_SPINDLE_ORGANIZATION	GO_SPINDLE_ORGANIZATION		174	0.720732	2.1924	0	5.54289e-05	0.016	11795	tags=71%, list=20%, signal=88%
GO_PATHWAY_RESTRICTED_SMAD_PROTEIN_PHOSPHORYLATION	GO_PATHWAY_RESTRICTED_SMAD_PROTEIN_PHOSPHORYLATION		65	0.65978	2.19217	0	5.53764e-05	0.016	11442	tags=48%, list=20%, signal=59%
GO_PROTEIN_LOCALIZATION_TO_SYNAPSE	GO_PROTEIN_LOCALIZATION_TO_SYNAPSE		83	0.634281	2.19209	0	5.53241e-05	0.016	10918	tags=47%, list=19%, signal=58%
GO_VIRAL_GENOME_REPLICATION	GO_VIRAL_GENOME_REPLICATION		121	0.700065	2.19204	0	5.52718e-05	0.016	8282	tags=48%, list=14%, signal=56%
GO_REGULATION_OF_SODIUM_ION_TRANSMEMBRANE_TRANSPORT	GO_REGULATION_OF_SODIUM_ION_TRANSMEMBRANE_TRANSPORT		65	0.634225	2.19197	0	5.63513e-05	0.016	15605	tags=62%, list=27%, signal=84%
GO_CYTOPLASMIC_MICROTUBULE_ORGANIZATION	GO_CYTOPLASMIC_MICROTUBULE_ORGANIZATION		62	0.736105	2.19174	0	5.62981e-05	0.016	9789	tags=63%, list=17%, signal=75%
GO_POLYOL_CATABOLIC_PROCESS	GO_POLYOL_CATABOLIC_PROCESS		24	0.786929	2.19147	0	5.62451e-05	0.016	8366	tags=67%, list=14%, signal=78%
GO_MITOCHONDRION_LOCALIZATION	GO_MITOCHONDRION_LOCALIZATION		45	0.727729	2.19122	0	5.61922e-05	0.016	10102	tags=60%, list=17%, signal=72%
GO_MEGAKARYOCYTE_DIFFERENTIATION	GO_MEGAKARYOCYTE_DIFFERENTIATION		70	0.714963	2.19108	0	5.61394e-05	0.016	10082	tags=59%, list=17%, signal=71%
GO_PROTEOGLYCAN_METABOLIC_PROCESS	GO_PROTEOGLYCAN_METABOLIC_PROCESS		88	0.678807	2.19105	0	5.60867e-05	0.016	13554	tags=61%, list=23%, signal=80%
GO_CELL_CYCLE_G2_M_PHASE_TRANSITION	GO_CELL_CYCLE_G2_M_PHASE_TRANSITION		264	0.703993	2.19104	0	5.60341e-05	0.016	11729	tags=67%, list=20%, signal=84%
GO_POSITIVE_REGULATION_OF_CELL_SUBSTRATE_JUNCTION_ORGANIZATION	GO_POSITIVE_REGULATION_OF_CELL_SUBSTRATE_JUNCTION_ORGANIZATION		29	0.80243	2.19096	0	5.59816e-05	0.016	5941	tags=66%, list=10%, signal=73%
GO_ENTRY_INTO_HOST	GO_ENTRY_INTO_HOST		143	0.638073	2.19095	0	5.59292e-05	0.016	13510	tags=54%, list=23%, signal=70%
GO_NUCLEOSOME_ORGANIZATION	GO_NUCLEOSOME_ORGANIZATION		108	0.709066	2.1906	0	5.58768e-05	0.016	10803	tags=61%, list=19%, signal=75%
GO_REGULATION_OF_STEM_CELL_DIFFERENTIATION	GO_REGULATION_OF_STEM_CELL_DIFFERENTIATION		117	0.695856	2.19006	0	5.58246e-05	0.016	14105	tags=68%, list=24%, signal=89%
GO_FIBROBLAST_PROLIFERATION	GO_FIBROBLAST_PROLIFERATION		83	0.646052	2.1899	0	5.57725e-05	0.016	11717	tags=53%, list=20%, signal=66%
GO_REGULATION_OF_CARDIAC_MUSCLE_TISSUE_DEVELOPMENT	GO_REGULATION_OF_CARDIAC_MUSCLE_TISSUE_DEVELOPMENT		101	0.586587	2.18957	0	5.57205e-05	0.016	16652	tags=49%, list=29%, signal=68%
GO_RESPONSE_TO_ALKALOID	GO_RESPONSE_TO_ALKALOID		103	0.599124	2.18931	0	5.56685e-05	0.016	14104	tags=51%, list=24%, signal=68%
GO_LIPID_TRANSLOCATION	GO_LIPID_TRANSLOCATION		44	0.67201	2.18928	0	5.56167e-05	0.016	11464	tags=59%, list=20%, signal=73%
GO_CRANIAL_NERVE_DEVELOPMENT	GO_CRANIAL_NERVE_DEVELOPMENT		51	0.624699	2.18927	0	5.5565e-05	0.016	15956	tags=63%, list=27%, signal=86%
GO_MONOCARBOXYLIC_ACID_BIOSYNTHETIC_PROCESS	GO_MONOCARBOXYLIC_ACID_BIOSYNTHETIC_PROCESS		239	0.578306	2.18926	0	5.55133e-05	0.016	15874	tags=49%, list=27%, signal=68%
GO_ORGANELLE_DISASSEMBLY	GO_ORGANELLE_DISASSEMBLY		105	0.755069	2.18918	0	5.54618e-05	0.016	9377	tags=72%, list=16%, signal=86%
GO_IRON_ION_TRANSPORT	GO_IRON_ION_TRANSPORT		77	0.660627	2.18915	0	5.54103e-05	0.016	13669	tags=57%, list=23%, signal=75%
GO_REGULATION_OF_CELLULAR_PH	GO_REGULATION_OF_CELLULAR_PH		93	0.677087	2.18902	0	5.5359e-05	0.016	10065	tags=53%, list=17%, signal=64%
GO_HISTONE_H3_K9_MODIFICATION	GO_HISTONE_H3_K9_MODIFICATION		48	0.753796	2.18899	0	5.53077e-05	0.016	9001	tags=67%, list=15%, signal=79%
GO_RIBOSE_PHOSPHATE_BIOSYNTHETIC_PROCESS	GO_RIBOSE_PHOSPHATE_BIOSYNTHETIC_PROCESS		166	0.63694	2.1889	0	5.52566e-05	0.016	14287	tags=61%, list=24%, signal=80%
GO_CELLULAR_MODIFIED_AMINO_ACID_METABOLIC_PROCESS	GO_CELLULAR_MODIFIED_AMINO_ACID_METABOLIC_PROCESS		184	0.592745	2.18886	0	5.52055e-05	0.016	14689	tags=48%, list=25%, signal=64%
GO_MITOTIC_CELL_CYCLE_CHECKPOINT	GO_MITOTIC_CELL_CYCLE_CHECKPOINT		161	0.7057	2.18873	0	5.72786e-05	0.016	12404	tags=70%, list=21%, signal=89%
GO_NEGATIVE_REGULATION_OF_HEMOPOIESIS	GO_NEGATIVE_REGULATION_OF_HEMOPOIESIS		143	0.628181	2.18849	0	5.72258e-05	0.016	14971	tags=53%, list=26%, signal=71%
GO_POSITIVE_REGULATION_OF_MORPHOGENESIS_OF_AN_EPITHELIUM	GO_POSITIVE_REGULATION_OF_MORPHOGENESIS_OF_AN_EPITHELIUM		36	0.65279	2.18826	0	5.7173e-05	0.016	10333	tags=47%, list=18%, signal=57%
GO_CELLULAR_TRANSITION_METAL_ION_HOMEOSTASIS	GO_CELLULAR_TRANSITION_METAL_ION_HOMEOSTASIS		114	0.656922	2.18824	0	5.71204e-05	0.016	11274	tags=48%, list=19%, signal=60%
GO_GLYCOSYLCERAMIDE_METABOLIC_PROCESS	GO_GLYCOSYLCERAMIDE_METABOLIC_PROCESS		18	0.761005	2.18818	0	5.70678e-05	0.016	10830	tags=67%, list=19%, signal=82%
GO_CYTOSOLIC_CALCIUM_ION_TRANSPORT	GO_CYTOSOLIC_CALCIUM_ION_TRANSPORT		172	0.587028	2.18815	0	5.70154e-05	0.016	14518	tags=50%, list=25%, signal=66%
GO_NEGATIVE_REGULATION_OF_PROTEASOMAL_UBIQUITIN_DEPENDENT_PROTEIN_CATABOLIC_PROCESS	GO_NEGATIVE_REGULATION_OF_PROTEASOMAL_UBIQUITIN_DEPENDENT_PROTEIN_CATABOLIC_PROCESS		34	0.823087	2.18805	0	5.6963e-05	0.016	5476	tags=68%, list=9%, signal=75%
GO_MITOCHONDRIAL_TRANSPORT	GO_MITOCHONDRIAL_TRANSPORT		242	0.694562	2.18769	0	5.79818e-05	0.016	10675	tags=61%, list=18%, signal=74%
GO_EMBRYONIC_CRANIAL_SKELETON_MORPHOGENESIS	GO_EMBRYONIC_CRANIAL_SKELETON_MORPHOGENESIS		48	0.691007	2.18764	0	5.79287e-05	0.016	11174	tags=58%, list=19%, signal=72%
GO_UBIQUITIN_DEPENDENT_ERAD_PATHWAY	GO_UBIQUITIN_DEPENDENT_ERAD_PATHWAY		73	0.770729	2.1875	0	5.78756e-05	0.016	7238	tags=64%, list=12%, signal=73%
GO_ALPHA_AMINO_ACID_BIOSYNTHETIC_PROCESS	GO_ALPHA_AMINO_ACID_BIOSYNTHETIC_PROCESS		64	0.678768	2.18734	0	5.78227e-05	0.016	9019	tags=52%, list=15%, signal=61%
GO_RNA_SPLICING	GO_RNA_SPLICING		471	0.711921	2.18733	0	5.77698e-05	0.016	11051	tags=62%, list=19%, signal=76%
GO_NEGATIVE_REGULATION_OF_PROTEIN_LOCALIZATION_TO_NUCLEUS	GO_NEGATIVE_REGULATION_OF_PROTEIN_LOCALIZATION_TO_NUCLEUS		30	0.726573	2.18708	0	5.77171e-05	0.016	8379	tags=53%, list=14%, signal=62%
GO_POSITIVE_REGULATION_OF_CHROMATIN_ORGANIZATION	GO_POSITIVE_REGULATION_OF_CHROMATIN_ORGANIZATION		102	0.712442	2.18643	0	5.87296e-05	0.016	10061	tags=63%, list=17%, signal=76%
GO_CEREBELLAR_CORTEX_DEVELOPMENT	GO_CEREBELLAR_CORTEX_DEVELOPMENT		47	0.672935	2.18641	0	5.86761e-05	0.016	13753	tags=55%, list=24%, signal=72%
GO_POSITIVE_REGULATION_OF_DENDRITE_MORPHOGENESIS	GO_POSITIVE_REGULATION_OF_DENDRITE_MORPHOGENESIS		38	0.752331	2.18619	0	5.86227e-05	0.016	9717	tags=66%, list=17%, signal=79%
GO_PHOTORECEPTOR_CELL_DIFFERENTIATION	GO_PHOTORECEPTOR_CELL_DIFFERENTIATION		62	0.602126	2.18601	0	5.85693e-05	0.016	18449	tags=63%, list=32%, signal=92%
GO_REGULATION_OF_SYMBIOTIC_PROCESS	GO_REGULATION_OF_SYMBIOTIC_PROCESS		225	0.674982	2.18588	0	5.85161e-05	0.016	11863	tags=53%, list=20%, signal=67%
GO_AMYLOID_BETA_METABOLIC_PROCESS	GO_AMYLOID_BETA_METABOLIC_PROCESS		51	0.691176	2.18578	0	5.84629e-05	0.016	8641	tags=51%, list=15%, signal=60%
GO_PROTEIN_K63_LINKED_UBIQUITINATION	GO_PROTEIN_K63_LINKED_UBIQUITINATION		56	0.745551	2.18571	0	5.84099e-05	0.016	11137	tags=73%, list=19%, signal=90%
GO_STRIATED_MUSCLE_CELL_DIFFERENTIATION	GO_STRIATED_MUSCLE_CELL_DIFFERENTIATION		283	0.587547	2.18569	0	5.83569e-05	0.016	14287	tags=43%, list=24%, signal=57%
GO_NEGATIVE_REGULATION_OF_RESPONSE_TO_OXIDATIVE_STRESS	GO_NEGATIVE_REGULATION_OF_RESPONSE_TO_OXIDATIVE_STRESS		57	0.674352	2.18564	0	5.8304e-05	0.016	12277	tags=53%, list=21%, signal=67%
GO_MUCOPOLYSACCHARIDE_METABOLIC_PROCESS	GO_MUCOPOLYSACCHARIDE_METABOLIC_PROCESS		111	0.653824	2.1856	0	5.82513e-05	0.016	12322	tags=54%, list=21%, signal=68%
GO_POSITIVE_REGULATION_OF_EXTRINSIC_APOPTOTIC_SIGNALING_PATHWAY_VIA_DEATH_DOMAIN_RECEPTORS	GO_POSITIVE_REGULATION_OF_EXTRINSIC_APOPTOTIC_SIGNALING_PATHWAY_VIA_DEATH_DOMAIN_RECEPTORS		15	0.832405	2.18521	0	5.81986e-05	0.016	8457	tags=73%, list=14%, signal=86%
GO_VASCULAR_ENDOTHELIAL_GROWTH_FACTOR_RECEPTOR_SIGNALING_PATHWAY	GO_VASCULAR_ENDOTHELIAL_GROWTH_FACTOR_RECEPTOR_SIGNALING_PATHWAY		95	0.68836	2.18501	0	5.8146e-05	0.016	10831	tags=58%, list=19%, signal=71%
GO_REGULATION_OF_GLUCAN_BIOSYNTHETIC_PROCESS	GO_REGULATION_OF_GLUCAN_BIOSYNTHETIC_PROCESS		29	0.74374	2.18446	0	5.92589e-05	0.016	10145	tags=66%, list=17%, signal=79%
GO_NEGATIVE_REGULATION_OF_NUCLEOCYTOPLASMIC_TRANSPORT	GO_NEGATIVE_REGULATION_OF_NUCLEOCYTOPLASMIC_TRANSPORT		21	0.797541	2.18441	0	5.92055e-05	0.016	4335	tags=48%, list=7%, signal=51%
GO_PURINE_NUCLEOSIDE_METABOLIC_PROCESS	GO_PURINE_NUCLEOSIDE_METABOLIC_PROCESS		58	0.697482	2.18432	0	5.91521e-05	0.016	9357	tags=55%, list=16%, signal=66%
GO_SOMATIC_RECOMBINATION_OF_IMMUNOGLOBULIN_GENE_SEGMENTS	GO_SOMATIC_RECOMBINATION_OF_IMMUNOGLOBULIN_GENE_SEGMENTS		50	0.743512	2.18423	0	5.90989e-05	0.016	10409	tags=66%, list=18%, signal=80%
GO_REGULATION_OF_DNA_RECOMBINATION	GO_REGULATION_OF_DNA_RECOMBINATION		86	0.728008	2.18418	0	5.90457e-05	0.016	10942	tags=67%, list=19%, signal=83%
GO_NEGATIVE_REGULATION_OF_FATTY_ACID_METABOLIC_PROCESS	GO_NEGATIVE_REGULATION_OF_FATTY_ACID_METABOLIC_PROCESS		34	0.668329	2.18341	0	5.89927e-05	0.016	9993	tags=47%, list=17%, signal=57%
GO_RESPONSE_TO_LITHIUM_ION	GO_RESPONSE_TO_LITHIUM_ION		23	0.729356	2.18325	0	5.89397e-05	0.016	8641	tags=48%, list=15%, signal=56%
GO_CELLULAR_KETONE_METABOLIC_PROCESS	GO_CELLULAR_KETONE_METABOLIC_PROCESS		253	0.603859	2.18315	0	5.88869e-05	0.016	15874	tags=53%, list=27%, signal=72%
GO_ORGANELLE_FUSION	GO_ORGANELLE_FUSION		130	0.702727	2.1829	0	5.98802e-05	0.016	13225	tags=70%, list=23%, signal=90%
GO_NEGATIVE_REGULATION_OF_RESPONSE_TO_DNA_DAMAGE_STIMULUS	GO_NEGATIVE_REGULATION_OF_RESPONSE_TO_DNA_DAMAGE_STIMULUS		74	0.709352	2.18228	0	6.07379e-05	0.017	10954	tags=66%, list=19%, signal=81%
GO_CELLULAR_RESPONSE_TO_STEROL	GO_CELLULAR_RESPONSE_TO_STEROL		26	0.722254	2.1822	0	6.18384e-05	0.017	9913	tags=58%, list=17%, signal=69%
GO_AMYLOID_PRECURSOR_PROTEIN_METABOLIC_PROCESS	GO_AMYLOID_PRECURSOR_PROTEIN_METABOLIC_PROCESS		70	0.654343	2.18196	0	6.28265e-05	0.017	13263	tags=59%, list=23%, signal=76%
GO_NUCLEOTIDE_TRANSPORT	GO_NUCLEOTIDE_TRANSPORT		38	0.727805	2.18179	0	6.27704e-05	0.017	10628	tags=63%, list=18%, signal=77%
GO_ACTIVATION_OF_CYSTEINE_TYPE_ENDOPEPTIDASE_ACTIVITY_INVOLVED_IN_APOPTOTIC_PROCESS	GO_ACTIVATION_OF_CYSTEINE_TYPE_ENDOPEPTIDASE_ACTIVITY_INVOLVED_IN_APOPTOTIC_PROCESS		84	0.656595	2.18177	0	6.27144e-05	0.017	14026	tags=62%, list=24%, signal=81%
GO_REGULATION_OF_VIRAL_LIFE_CYCLE	GO_REGULATION_OF_VIRAL_LIFE_CYCLE		151	0.677909	2.18112	0	6.3699e-05	0.017	12061	tags=54%, list=21%, signal=67%
GO_POSITIVE_REGULATION_OF_NUCLEOCYTOPLASMIC_TRANSPORT	GO_POSITIVE_REGULATION_OF_NUCLEOCYTOPLASMIC_TRANSPORT		66	0.728618	2.18066	0	6.55981e-05	0.019	8610	tags=58%, list=15%, signal=67%
GO_REGULATION_OF_BMP_SIGNALING_PATHWAY	GO_REGULATION_OF_BMP_SIGNALING_PATHWAY		89	0.620782	2.18035	0	6.55397e-05	0.019	10765	tags=44%, list=18%, signal=54%
GO_REGULATION_OF_GLYCOGEN_METABOLIC_PROCESS	GO_REGULATION_OF_GLYCOGEN_METABOLIC_PROCESS		34	0.707549	2.17963	0	6.65192e-05	0.019	10145	tags=56%, list=17%, signal=68%
GO_CALCIUM_MEDIATED_SIGNALING	GO_CALCIUM_MEDIATED_SIGNALING		216	0.589355	2.1795	0	6.64601e-05	0.019	15145	tags=50%, list=26%, signal=68%
GO_ARP2_3_COMPLEX_MEDIATED_ACTIN_NUCLEATION	GO_ARP2_3_COMPLEX_MEDIATED_ACTIN_NUCLEATION		38	0.780036	2.17948	0	6.64012e-05	0.019	7976	tags=63%, list=14%, signal=73%
GO_POSITIVE_REGULATION_OF_TRANSPORTER_ACTIVITY	GO_POSITIVE_REGULATION_OF_TRANSPORTER_ACTIVITY		108	0.605728	2.17942	0	6.63423e-05	0.019	16436	tags=55%, list=28%, signal=76%
GO_PHOSPHATIDYLINOSITOL_PHOSPHORYLATION	GO_PHOSPHATIDYLINOSITOL_PHOSPHORYLATION		55	0.738091	2.17927	0	6.62835e-05	0.019	9223	tags=64%, list=16%, signal=76%
GO_SYNAPTIC_VESICLE_EXOCYTOSIS	GO_SYNAPTIC_VESICLE_EXOCYTOSIS		119	0.61669	2.17912	0	6.62249e-05	0.019	16766	tags=66%, list=29%, signal=92%
GO_POSITIVE_REGULATION_OF_MRNA_CATABOLIC_PROCESS	GO_POSITIVE_REGULATION_OF_MRNA_CATABOLIC_PROCESS		49	0.759727	2.17873	0	6.71137e-05	0.019	9468	tags=67%, list=16%, signal=80%
GO_VASCULAR_ASSOCIATED_SMOOTH_MUSCLE_CELL_MIGRATION	GO_VASCULAR_ASSOCIATED_SMOOTH_MUSCLE_CELL_MIGRATION		46	0.647603	2.1785	0	6.70544e-05	0.019	10922	tags=33%, list=19%, signal=40%
GO_INSULIN_SECRETION_INVOLVED_IN_CELLULAR_RESPONSE_TO_GLUCOSE_STIMULUS	GO_INSULIN_SECRETION_INVOLVED_IN_CELLULAR_RESPONSE_TO_GLUCOSE_STIMULUS		62	0.659882	2.17834	0	6.69952e-05	0.019	11991	tags=53%, list=21%, signal=67%
GO_RESPONSE_TO_KETONE	GO_RESPONSE_TO_KETONE		199	0.591489	2.17824	0	6.69361e-05	0.019	11442	tags=42%, list=20%, signal=52%
GO_REGULATION_OF_DNA_BIOSYNTHETIC_PROCESS	GO_REGULATION_OF_DNA_BIOSYNTHETIC_PROCESS		106	0.698388	2.17798	0	6.68771e-05	0.019	12179	tags=69%, list=21%, signal=87%
GO_POSITIVE_REGULATION_OF_PROTEIN_KINASE_B_SIGNALING	GO_POSITIVE_REGULATION_OF_PROTEIN_KINASE_B_SIGNALING		176	0.583561	2.1778	0	6.68183e-05	0.019	15587	tags=51%, list=27%, signal=69%
GO_NEGATIVE_REGULATION_OF_CHROMATIN_ORGANIZATION	GO_NEGATIVE_REGULATION_OF_CHROMATIN_ORGANIZATION		52	0.725744	2.17766	0	6.67595e-05	0.019	10061	tags=60%, list=17%, signal=72%
GO_POSITIVE_REGULATION_OF_CARDIAC_MUSCLE_TISSUE_DEVELOPMENT	GO_POSITIVE_REGULATION_OF_CARDIAC_MUSCLE_TISSUE_DEVELOPMENT		61	0.60999	2.17748	0	6.67008e-05	0.019	13609	tags=41%, list=23%, signal=53%
GO_G0_TO_G1_TRANSITION	GO_G0_TO_G1_TRANSITION		45	0.756575	2.17743	0	6.66423e-05	0.019	9136	tags=67%, list=16%, signal=79%
GO_REGULATION_OF_PATTERN_RECOGNITION_RECEPTOR_SIGNALING_PATHWAY	GO_REGULATION_OF_PATTERN_RECOGNITION_RECEPTOR_SIGNALING_PATHWAY		93	0.673812	2.17726	0	6.75237e-05	0.019	12823	tags=60%, list=22%, signal=77%
GO_CARDIAC_MUSCLE_CELL_MEMBRANE_REPOLARIZATION	GO_CARDIAC_MUSCLE_CELL_MEMBRANE_REPOLARIZATION		39	0.673762	2.17724	0	6.74645e-05	0.019	14883	tags=59%, list=25%, signal=79%
GO_DNA_DAMAGE_RESPONSE_SIGNAL_TRANSDUCTION_BY_P53_CLASS_MEDIATOR	GO_DNA_DAMAGE_RESPONSE_SIGNAL_TRANSDUCTION_BY_P53_CLASS_MEDIATOR		103	0.693644	2.17686	0	6.84277e-05	0.019	12028	tags=66%, list=21%, signal=83%
GO_DETECTION_OF_ABIOTIC_STIMULUS	GO_DETECTION_OF_ABIOTIC_STIMULUS		139	0.528686	2.17685	0	6.83678e-05	0.019	19970	tags=55%, list=34%, signal=83%
GO_POSITIVE_REGULATION_OF_TRANSFORMING_GROWTH_FACTOR_BETA_PRODUCTION	GO_POSITIVE_REGULATION_OF_TRANSFORMING_GROWTH_FACTOR_BETA_PRODUCTION		20	0.779053	2.17653	0	6.83081e-05	0.019	9353	tags=55%, list=16%, signal=65%
GO_PEROXISOMAL_TRANSPORT	GO_PEROXISOMAL_TRANSPORT		72	0.722007	2.17648	0	6.82484e-05	0.019	10206	tags=64%, list=17%, signal=77%
GO_LACTATION	GO_LACTATION		47	0.692709	2.17628	0	6.92076e-05	0.019	11301	tags=55%, list=19%, signal=69%
GO_MEMBRANE_DEPOLARIZATION	GO_MEMBRANE_DEPOLARIZATION		88	0.609478	2.17628	0	6.91472e-05	0.019	18034	tags=63%, list=31%, signal=90%
GO_REGULATION_OF_LAMELLIPODIUM_ASSEMBLY	GO_REGULATION_OF_LAMELLIPODIUM_ASSEMBLY		37	0.746375	2.17622	0	6.9087e-05	0.019	9942	tags=59%, list=17%, signal=72%
GO_RESPONSE_TO_ACTIVITY	GO_RESPONSE_TO_ACTIVITY		69	0.64426	2.17621	0	6.90269e-05	0.019	9296	tags=42%, list=16%, signal=50%
GO_NEGATIVE_REGULATION_OF_DNA_BINDING_TRANSCRIPTION_FACTOR_ACTIVITY	GO_NEGATIVE_REGULATION_OF_DNA_BINDING_TRANSCRIPTION_FACTOR_ACTIVITY		175	0.6201	2.17583	0	6.89669e-05	0.019	13422	tags=50%, list=23%, signal=64%
GO_REGULATION_OF_CARDIAC_MUSCLE_CELL_ACTION_POTENTIAL	GO_REGULATION_OF_CARDIAC_MUSCLE_CELL_ACTION_POTENTIAL		33	0.68816	2.17572	0	6.8907e-05	0.019	7556	tags=42%, list=13%, signal=49%
GO_REGULATION_OF_EXTRINSIC_APOPTOTIC_SIGNALING_PATHWAY_VIA_DEATH_DOMAIN_RECEPTORS	GO_REGULATION_OF_EXTRINSIC_APOPTOTIC_SIGNALING_PATHWAY_VIA_DEATH_DOMAIN_RECEPTORS		61	0.695933	2.17565	0	6.88471e-05	0.019	9705	tags=52%, list=17%, signal=63%
GO_NEGATIVE_REGULATION_OF_ANIMAL_ORGAN_MORPHOGENESIS	GO_NEGATIVE_REGULATION_OF_ANIMAL_ORGAN_MORPHOGENESIS		35	0.667566	2.17517	0	6.87874e-05	0.019	16293	tags=63%, list=28%, signal=87%
GO_VESICLE_DOCKING_INVOLVED_IN_EXOCYTOSIS	GO_VESICLE_DOCKING_INVOLVED_IN_EXOCYTOSIS		44	0.766333	2.17507	0	6.87278e-05	0.019	5369	tags=59%, list=9%, signal=65%
GO_REGULATION_OF_CELLULAR_RESPONSE_TO_HEAT	GO_REGULATION_OF_CELLULAR_RESPONSE_TO_HEAT		76	0.777219	2.17499	0	6.86683e-05	0.019	9722	tags=78%, list=17%, signal=93%
GO_HIPPO_SIGNALING	GO_HIPPO_SIGNALING		44	0.775743	2.17493	0	6.96188e-05	0.019	7133	tags=66%, list=12%, signal=75%
GO_VESICLE_TARGETING_TO_FROM_OR_WITHIN_GOLGI	GO_VESICLE_TARGETING_TO_FROM_OR_WITHIN_GOLGI		73	0.77852	2.17486	0	6.95587e-05	0.019	7678	tags=68%, list=13%, signal=79%
GO_ENDODERM_DEVELOPMENT	GO_ENDODERM_DEVELOPMENT		78	0.646248	2.17454	0	6.94986e-05	0.019	11746	tags=47%, list=20%, signal=59%
GO_VITAMIN_METABOLIC_PROCESS	GO_VITAMIN_METABOLIC_PROCESS		127	0.605474	2.17439	0	6.94386e-05	0.019	11197	tags=41%, list=19%, signal=51%
GO_RESPONSE_TO_INTERLEUKIN_1	GO_RESPONSE_TO_INTERLEUKIN_1		206	0.639191	2.17412	0	6.93788e-05	0.019	13874	tags=51%, list=24%, signal=67%
GO_HINDBRAIN_MORPHOGENESIS	GO_HINDBRAIN_MORPHOGENESIS		42	0.685579	2.17404	0	6.9319e-05	0.019	13266	tags=62%, list=23%, signal=80%
GO_MYELOID_LEUKOCYTE_DIFFERENTIATION	GO_MYELOID_LEUKOCYTE_DIFFERENTIATION		208	0.626337	2.17387	0	6.92593e-05	0.019	15087	tags=54%, list=26%, signal=73%
GO_EXTRINSIC_APOPTOTIC_SIGNALING_PATHWAY_VIA_DEATH_DOMAIN_RECEPTORS	GO_EXTRINSIC_APOPTOTIC_SIGNALING_PATHWAY_VIA_DEATH_DOMAIN_RECEPTORS		87	0.677128	2.17366	0	6.91998e-05	0.019	13525	tags=64%, list=23%, signal=84%
GO_ESTABLISHMENT_OF_EPITHELIAL_CELL_POLARITY	GO_ESTABLISHMENT_OF_EPITHELIAL_CELL_POLARITY		30	0.738911	2.17364	0	6.91404e-05	0.019	10651	tags=63%, list=18%, signal=77%
GO_ACETYL_COA_METABOLIC_PROCESS	GO_ACETYL_COA_METABOLIC_PROCESS		38	0.721136	2.17361	0	6.9081e-05	0.019	9471	tags=61%, list=16%, signal=72%
GO_EMBRYONIC_AXIS_SPECIFICATION	GO_EMBRYONIC_AXIS_SPECIFICATION		38	0.649278	2.17333	0	6.90218e-05	0.019	14008	tags=61%, list=24%, signal=80%
GO_ONE_CARBON_METABOLIC_PROCESS	GO_ONE_CARBON_METABOLIC_PROCESS		39	0.672469	2.17311	0	6.89626e-05	0.019	12324	tags=51%, list=21%, signal=65%
GO_STEM_CELL_DIVISION	GO_STEM_CELL_DIVISION		44	0.689919	2.1723	0	6.89036e-05	0.019	15710	tags=77%, list=27%, signal=106%
GO_POSITIVE_REGULATION_OF_OXIDOREDUCTASE_ACTIVITY	GO_POSITIVE_REGULATION_OF_OXIDOREDUCTASE_ACTIVITY		54	0.655613	2.17204	0	6.88446e-05	0.019	10007	tags=46%, list=17%, signal=56%
GO_REGULATION_OF_MICROTUBULE_POLYMERIZATION_OR_DEPOLYMERIZATION	GO_REGULATION_OF_MICROTUBULE_POLYMERIZATION_OR_DEPOLYMERIZATION		80	0.675319	2.17187	0	6.87858e-05	0.019	12340	tags=56%, list=21%, signal=71%
GO_POSITIVE_REGULATION_OF_MUSCLE_CELL_DIFFERENTIATION	GO_POSITIVE_REGULATION_OF_MUSCLE_CELL_DIFFERENTIATION		105	0.594064	2.17185	0	6.8727e-05	0.019	12007	tags=35%, list=21%, signal=44%
GO_ASPARTATE_FAMILY_AMINO_ACID_BIOSYNTHETIC_PROCESS	GO_ASPARTATE_FAMILY_AMINO_ACID_BIOSYNTHETIC_PROCESS		21	0.790645	2.17163	0	6.9609e-05	0.02	8143	tags=71%, list=14%, signal=83%
GO_POSITIVE_REGULATION_OF_MULTICELLULAR_ORGANISM_GROWTH	GO_POSITIVE_REGULATION_OF_MULTICELLULAR_ORGANISM_GROWTH		33	0.678079	2.17162	0	6.95497e-05	0.02	9834	tags=42%, list=17%, signal=51%
GO_CELLULAR_PROTEIN_COMPLEX_DISASSEMBLY	GO_CELLULAR_PROTEIN_COMPLEX_DISASSEMBLY		215	0.669267	2.17162	0	6.94904e-05	0.02	11028	tags=54%, list=19%, signal=67%
GO_RNA_SPLICING_VIA_TRANSESTERIFICATION_REACTIONS	GO_RNA_SPLICING_VIA_TRANSESTERIFICATION_REACTIONS		381	0.716651	2.17146	0	6.94313e-05	0.02	11001	tags=62%, list=19%, signal=76%
GO_MEIOTIC_CELL_CYCLE_PROCESS	GO_MEIOTIC_CELL_CYCLE_PROCESS		177	0.615629	2.1713	0	7.04387e-05	0.021	14272	tags=49%, list=24%, signal=65%
GO_NEGATIVE_REGULATION_OF_OSSIFICATION	GO_NEGATIVE_REGULATION_OF_OSSIFICATION		77	0.628618	2.17077	0	7.03789e-05	0.021	14005	tags=49%, list=24%, signal=65%
GO_ALCOHOL_CATABOLIC_PROCESS	GO_ALCOHOL_CATABOLIC_PROCESS		53	0.638877	2.17061	0	7.03191e-05	0.021	9518	tags=36%, list=16%, signal=43%
GO_MACROMOLECULE_DEACYLATION	GO_MACROMOLECULE_DEACYLATION		110	0.702454	2.17053	0	7.02595e-05	0.021	10061	tags=64%, list=17%, signal=77%
GO_ORGANISM_EMERGENCE_FROM_PROTECTIVE_STRUCTURE	GO_ORGANISM_EMERGENCE_FROM_PROTECTIVE_STRUCTURE		28	0.74708	2.17045	0	7.01999e-05	0.021	7587	tags=50%, list=13%, signal=57%
GO_POSITIVE_REGULATION_OF_ATP_METABOLIC_PROCESS	GO_POSITIVE_REGULATION_OF_ATP_METABOLIC_PROCESS		46	0.639036	2.17039	0	7.01405e-05	0.021	15867	tags=63%, list=27%, signal=87%
GO_MEIOTIC_CHROMOSOME_SEGREGATION	GO_MEIOTIC_CHROMOSOME_SEGREGATION		80	0.645857	2.17035	0	7.00812e-05	0.021	12193	tags=48%, list=21%, signal=60%
GO_PROTEIN_LOCALIZATION_TO_MITOCHONDRION	GO_PROTEIN_LOCALIZATION_TO_MITOCHONDRION		138	0.725459	2.17033	0	7.00219e-05	0.021	10078	tags=67%, list=17%, signal=80%
GO_NEGATIVE_REGULATION_OF_SECRETION	GO_NEGATIVE_REGULATION_OF_SECRETION		204	0.546542	2.17032	0	6.99628e-05	0.021	16784	tags=48%, list=29%, signal=66%
GO_POSITIVE_REGULATION_OF_PROTEIN_AUTOPHOSPHORYLATION	GO_POSITIVE_REGULATION_OF_PROTEIN_AUTOPHOSPHORYLATION		26	0.780375	2.17032	0	6.99037e-05	0.021	11273	tags=88%, list=19%, signal=110%
GO_CELLULAR_RESPONSE_TO_DRUG	GO_CELLULAR_RESPONSE_TO_DRUG		70	0.642765	2.17022	0	7.06957e-05	0.021	14601	tags=57%, list=25%, signal=76%
GO_CELLULAR_RESPONSE_TO_HYDROGEN_PEROXIDE	GO_CELLULAR_RESPONSE_TO_HYDROGEN_PEROXIDE		99	0.646535	2.1702	0	7.06362e-05	0.021	12881	tags=57%, list=22%, signal=72%
GO_POSITIVE_REGULATION_OF_MRNA_METABOLIC_PROCESS	GO_POSITIVE_REGULATION_OF_MRNA_METABOLIC_PROCESS		81	0.735012	2.17013	0	7.05767e-05	0.021	8947	tags=59%, list=15%, signal=70%
GO_SULFUR_COMPOUND_TRANSPORT	GO_SULFUR_COMPOUND_TRANSPORT		49	0.657073	2.17006	0	7.05174e-05	0.021	13788	tags=63%, list=24%, signal=83%
GO_NUCLEOSOME_ASSEMBLY	GO_NUCLEOSOME_ASSEMBLY		71	0.72333	2.16981	0	7.04581e-05	0.021	11859	tags=69%, list=20%, signal=86%
GO_NEURAL_RETINA_DEVELOPMENT	GO_NEURAL_RETINA_DEVELOPMENT		72	0.588663	2.16975	0	7.0399e-05	0.021	17161	tags=51%, list=29%, signal=73%
GO_POSITIVE_REGULATION_OF_CYSTEINE_TYPE_ENDOPEPTIDASE_ACTIVITY	GO_POSITIVE_REGULATION_OF_CYSTEINE_TYPE_ENDOPEPTIDASE_ACTIVITY		147	0.622021	2.16912	0	7.13193e-05	0.021	13770	tags=54%, list=24%, signal=70%
GO_MITOTIC_DNA_INTEGRITY_CHECKPOINT	GO_MITOTIC_DNA_INTEGRITY_CHECKPOINT		104	0.716019	2.16903	0	7.12595e-05	0.021	12035	tags=71%, list=21%, signal=89%
GO_NEGATIVE_REGULATION_OF_POSTTRANSCRIPTIONAL_GENE_SILENCING	GO_NEGATIVE_REGULATION_OF_POSTTRANSCRIPTIONAL_GENE_SILENCING		22	0.773554	2.16849	0	7.22812e-05	0.021	5970	tags=45%, list=10%, signal=51%
GO_POSITIVE_REGULATION_OF_INSULIN_SECRETION	GO_POSITIVE_REGULATION_OF_INSULIN_SECRETION		72	0.642242	2.16837	0	7.22208e-05	0.021	12327	tags=51%, list=21%, signal=65%
GO_MESONEPHRIC_TUBULE_MORPHOGENESIS	GO_MESONEPHRIC_TUBULE_MORPHOGENESIS		66	0.610275	2.16807	0	7.21604e-05	0.021	16492	tags=61%, list=28%, signal=84%
GO_REGULATION_OF_SYNAPTIC_VESICLE_EXOCYTOSIS	GO_REGULATION_OF_SYNAPTIC_VESICLE_EXOCYTOSIS		78	0.634737	2.16807	0	7.21001e-05	0.021	16766	tags=69%, list=29%, signal=97%
GO_MULTICELLULAR_ORGANISM_AGING	GO_MULTICELLULAR_ORGANISM_AGING		34	0.686099	2.16785	0	7.2905e-05	0.022	10675	tags=44%, list=18%, signal=54%
GO_CELLULAR_RESPONSE_TO_CORTICOSTEROID_STIMULUS	GO_CELLULAR_RESPONSE_TO_CORTICOSTEROID_STIMULUS		62	0.638579	2.16755	0	7.37378e-05	0.022	6752	tags=31%, list=12%, signal=35%
GO_POSITIVE_REGULATION_OF_PROTEIN_TARGETING_TO_MITOCHONDRION	GO_POSITIVE_REGULATION_OF_PROTEIN_TARGETING_TO_MITOCHONDRION		32	0.824664	2.16731	0	7.45692e-05	0.022	9042	tags=78%, list=15%, signal=92%
GO_SMOOTH_MUSCLE_CELL_DIFFERENTIATION	GO_SMOOTH_MUSCLE_CELL_DIFFERENTIATION		68	0.61763	2.16729	0	7.45071e-05	0.022	10922	tags=41%, list=19%, signal=51%
GO_REGULATION_OF_PEPTIDYL_TYROSINE_PHOSPHORYLATION	GO_REGULATION_OF_PEPTIDYL_TYROSINE_PHOSPHORYLATION		259	0.599699	2.16721	0	7.44452e-05	0.022	15571	tags=50%, list=27%, signal=68%
GO_REGULATION_OF_MEIOTIC_CELL_CYCLE	GO_REGULATION_OF_MEIOTIC_CELL_CYCLE		50	0.629245	2.16711	0	7.43833e-05	0.022	13905	tags=56%, list=24%, signal=73%
GO_POSITIVE_REGULATION_OF_GLUCOSE_TRANSMEMBRANE_TRANSPORT	GO_POSITIVE_REGULATION_OF_GLUCOSE_TRANSMEMBRANE_TRANSPORT		43	0.731196	2.16703	0	7.43215e-05	0.022	10239	tags=56%, list=18%, signal=68%
GO_REACTIVE_OXYGEN_SPECIES_BIOSYNTHETIC_PROCESS	GO_REACTIVE_OXYGEN_SPECIES_BIOSYNTHETIC_PROCESS		122	0.589555	2.16685	0	7.42598e-05	0.022	18057	tags=59%, list=31%, signal=85%
GO_POSITIVE_REGULATION_OF_NUCLEAR_DIVISION	GO_POSITIVE_REGULATION_OF_NUCLEAR_DIVISION		68	0.650652	2.16684	0	7.41982e-05	0.022	10651	tags=49%, list=18%, signal=59%
GO_REGULATION_OF_KERATINOCYTE_DIFFERENTIATION	GO_REGULATION_OF_KERATINOCYTE_DIFFERENTIATION		42	0.650602	2.16638	0	7.56148e-05	0.023	13369	tags=48%, list=23%, signal=62%
GO_POSITIVE_REGULATION_OF_REGULATED_SECRETORY_PATHWAY	GO_POSITIVE_REGULATION_OF_REGULATED_SECRETORY_PATHWAY		55	0.641007	2.16627	0	7.55522e-05	0.023	16324	tags=65%, list=28%, signal=91%
GO_MICROTUBULE_ORGANIZING_CENTER_ORGANIZATION	GO_MICROTUBULE_ORGANIZING_CENTER_ORGANIZATION		132	0.731966	2.16622	0	7.64554e-05	0.023	8751	tags=64%, list=15%, signal=76%
GO_POSITIVE_REGULATION_OF_ENDOTHELIAL_CELL_MIGRATION	GO_POSITIVE_REGULATION_OF_ENDOTHELIAL_CELL_MIGRATION		127	0.608279	2.16618	0	7.63922e-05	0.023	12829	tags=46%, list=22%, signal=58%
GO_REGULATION_OF_MORPHOGENESIS_OF_A_BRANCHING_STRUCTURE	GO_REGULATION_OF_MORPHOGENESIS_OF_A_BRANCHING_STRUCTURE		56	0.620685	2.166	0	7.63291e-05	0.023	16681	tags=61%, list=29%, signal=85%
GO_REGULATION_OF_ERAD_PATHWAY	GO_REGULATION_OF_ERAD_PATHWAY		30	0.808116	2.166	0	7.62661e-05	0.023	7902	tags=73%, list=14%, signal=85%
GO_REGULATION_OF_ATPASE_ACTIVITY	GO_REGULATION_OF_ATPASE_ACTIVITY		77	0.680652	2.16587	0	7.62033e-05	0.023	12246	tags=65%, list=21%, signal=82%
GO_NEGATIVE_REGULATION_OF_INTRACELLULAR_PROTEIN_TRANSPORT	GO_NEGATIVE_REGULATION_OF_INTRACELLULAR_PROTEIN_TRANSPORT		43	0.707169	2.16586	0	7.61405e-05	0.023	9995	tags=56%, list=17%, signal=67%
GO_POSITIVE_REGULATION_OF_EXTRINSIC_APOPTOTIC_SIGNALING_PATHWAY	GO_POSITIVE_REGULATION_OF_EXTRINSIC_APOPTOTIC_SIGNALING_PATHWAY		51	0.681132	2.16577	0	7.60778e-05	0.023	12319	tags=55%, list=21%, signal=70%
GO_CHROMOSOME_SEPARATION	GO_CHROMOSOME_SEPARATION		91	0.717135	2.16555	0	7.60153e-05	0.023	9455	tags=57%, list=16%, signal=68%
GO_RESPONSE_TO_TOXIC_SUBSTANCE	GO_RESPONSE_TO_TOXIC_SUBSTANCE		239	0.579269	2.16509	0	7.74187e-05	0.023	12979	tags=43%, list=22%, signal=55%
GO_SECRETORY_GRANULE_ORGANIZATION	GO_SECRETORY_GRANULE_ORGANIZATION		34	0.696584	2.16507	0	7.73552e-05	0.023	6737	tags=41%, list=12%, signal=47%
GO_NEGATIVE_REGULATION_OF_NERVOUS_SYSTEM_PROCESS	GO_NEGATIVE_REGULATION_OF_NERVOUS_SYSTEM_PROCESS		27	0.658991	2.16474	0	7.72917e-05	0.023	15380	tags=63%, list=26%, signal=85%
GO_CENTRAL_NERVOUS_SYSTEM_NEURON_AXONOGENESIS	GO_CENTRAL_NERVOUS_SYSTEM_NEURON_AXONOGENESIS		36	0.70736	2.16472	0	7.72283e-05	0.023	12960	tags=72%, list=22%, signal=93%
GO_POSITIVE_REGULATION_OF_HISTONE_METHYLATION	GO_POSITIVE_REGULATION_OF_HISTONE_METHYLATION		39	0.768472	2.16407	0	7.71651e-05	0.023	9352	tags=69%, list=16%, signal=82%
GO_DNA_REPLICATION	GO_DNA_REPLICATION		263	0.708196	2.16403	0	7.80573e-05	0.023	13658	tags=76%, list=23%, signal=99%
GO_FC_RECEPTOR_SIGNALING_PATHWAY	GO_FC_RECEPTOR_SIGNALING_PATHWAY		239	0.668084	2.16387	0	7.88482e-05	0.024	13874	tags=55%, list=24%, signal=72%
GO_POSITIVE_REGULATION_OF_RHO_PROTEIN_SIGNAL_TRANSDUCTION	GO_POSITIVE_REGULATION_OF_RHO_PROTEIN_SIGNAL_TRANSDUCTION		30	0.754445	2.16334	0	7.98387e-05	0.024	10902	tags=67%, list=19%, signal=82%
GO_MODULATION_BY_HOST_OF_SYMBIONT_PROCESS	GO_MODULATION_BY_HOST_OF_SYMBIONT_PROCESS		61	0.697734	2.16333	0	7.97735e-05	0.024	11158	tags=54%, list=19%, signal=67%
GO_NUCLEAR_TRANSCRIBED_MRNA_POLY_A_TAIL_SHORTENING	GO_NUCLEAR_TRANSCRIBED_MRNA_POLY_A_TAIL_SHORTENING		31	0.788357	2.16324	0	7.97084e-05	0.024	9846	tags=74%, list=17%, signal=89%
GO_TELOMERE_MAINTENANCE_VIA_TELOMERE_LENGTHENING	GO_TELOMERE_MAINTENANCE_VIA_TELOMERE_LENGTHENING		78	0.744212	2.16311	0	7.96435e-05	0.024	7581	tags=62%, list=13%, signal=71%
GO_NEGATIVE_REGULATION_OF_POTASSIUM_ION_TRANSMEMBRANE_TRANSPORT	GO_NEGATIVE_REGULATION_OF_POTASSIUM_ION_TRANSMEMBRANE_TRANSPORT		31	0.646877	2.163	0	7.95786e-05	0.024	14712	tags=45%, list=25%, signal=60%
GO_ENDOCYTIC_RECYCLING	GO_ENDOCYTIC_RECYCLING		46	0.772657	2.16224	0	8.03644e-05	0.024	6100	tags=59%, list=10%, signal=65%
GO_POLYOL_BIOSYNTHETIC_PROCESS	GO_POLYOL_BIOSYNTHETIC_PROCESS		64	0.647331	2.1611	0	8.29038e-05	0.025	10482	tags=50%, list=18%, signal=61%
GO_PROTEOGLYCAN_BIOSYNTHETIC_PROCESS	GO_PROTEOGLYCAN_BIOSYNTHETIC_PROCESS		64	0.684356	2.16079	0	8.38109e-05	0.025	13554	tags=64%, list=23%, signal=83%
GO_BONE_MORPHOGENESIS	GO_BONE_MORPHOGENESIS		92	0.61442	2.16066	0	8.37428e-05	0.025	11104	tags=42%, list=19%, signal=52%
GO_POSITIVE_REGULATION_OF_VASCULATURE_DEVELOPMENT	GO_POSITIVE_REGULATION_OF_VASCULATURE_DEVELOPMENT		231	0.580822	2.16056	0	8.36749e-05	0.025	18160	tags=56%, list=31%, signal=81%
GO_REGULATION_OF_CELL_CYCLE_ARREST	GO_REGULATION_OF_CELL_CYCLE_ARREST		104	0.660866	2.16011	0	8.45532e-05	0.025	12028	tags=59%, list=21%, signal=74%
GO_MAMMARY_GLAND_EPITHELIUM_DEVELOPMENT	GO_MAMMARY_GLAND_EPITHELIUM_DEVELOPMENT		71	0.63135	2.16001	0	8.44847e-05	0.025	13052	tags=56%, list=22%, signal=72%
GO_MODULATION_BY_SYMBIONT_OF_HOST_PROCESS	GO_MODULATION_BY_SYMBIONT_OF_HOST_PROCESS		38	0.740912	2.15992	0	8.44164e-05	0.025	10399	tags=61%, list=18%, signal=74%
GO_PROTEIN_TARGETING	GO_PROTEIN_TARGETING		429	0.668237	2.15946	0	8.43481e-05	0.025	10283	tags=53%, list=18%, signal=63%
GO_RESPONSE_TO_PURINE_CONTAINING_COMPOUND	GO_RESPONSE_TO_PURINE_CONTAINING_COMPOUND		147	0.59242	2.15937	0	8.428e-05	0.025	15899	tags=52%, list=27%, signal=71%
GO_MELANOCYTE_DIFFERENTIATION	GO_MELANOCYTE_DIFFERENTIATION		25	0.722306	2.15932	0	8.4212e-05	0.025	10720	tags=60%, list=18%, signal=73%
GO_REGULATION_OF_ACTIN_NUCLEATION	GO_REGULATION_OF_ACTIN_NUCLEATION		29	0.775258	2.15897	0	8.41441e-05	0.025	7631	tags=59%, list=13%, signal=67%
GO_TISSUE_REMODELING	GO_TISSUE_REMODELING		178	0.61362	2.15889	0	8.40763e-05	0.025	15520	tags=53%, list=27%, signal=72%
GO_POSITIVE_REGULATION_OF_PEPTIDYL_SERINE_PHOSPHORYLATION	GO_POSITIVE_REGULATION_OF_PEPTIDYL_SERINE_PHOSPHORYLATION		108	0.589142	2.15883	0	8.40086e-05	0.025	10726	tags=39%, list=18%, signal=48%
GO_RETROGRADE_TRANSPORT_ENDOSOME_TO_PLASMA_MEMBRANE	GO_RETROGRADE_TRANSPORT_ENDOSOME_TO_PLASMA_MEMBRANE		22	0.809149	2.15871	0	8.3941e-05	0.025	7503	tags=73%, list=13%, signal=83%
GO_POSITIVE_REGULATION_OF_ENDOTHELIAL_CELL_PROLIFERATION	GO_POSITIVE_REGULATION_OF_ENDOTHELIAL_CELL_PROLIFERATION		111	0.605295	2.15862	0	8.38735e-05	0.025	15021	tags=53%, list=26%, signal=71%
GO_MUSCLE_ADAPTATION	GO_MUSCLE_ADAPTATION		123	0.611219	2.1586	0	8.38061e-05	0.025	11813	tags=37%, list=20%, signal=46%
GO_DENDRITIC_SPINE_MORPHOGENESIS	GO_DENDRITIC_SPINE_MORPHOGENESIS		61	0.669262	2.15834	0	8.45558e-05	0.025	16371	tags=74%, list=28%, signal=102%
GO_EMBRYONIC_CAMERA_TYPE_EYE_DEVELOPMENT	GO_EMBRYONIC_CAMERA_TYPE_EYE_DEVELOPMENT		39	0.682581	2.15825	0	8.4488e-05	0.025	10651	tags=46%, list=18%, signal=56%
GO_REACTIVE_NITROGEN_SPECIES_METABOLIC_PROCESS	GO_REACTIVE_NITROGEN_SPECIES_METABOLIC_PROCESS		84	0.609655	2.15795	0	8.44203e-05	0.025	15060	tags=52%, list=26%, signal=70%
GO_REGULATION_OF_OSTEOBLAST_DIFFERENTIATION	GO_REGULATION_OF_OSTEOBLAST_DIFFERENTIATION		124	0.611799	2.15775	0	8.52874e-05	0.025	13052	tags=48%, list=22%, signal=61%
GO_SCHWANN_CELL_DIFFERENTIATION	GO_SCHWANN_CELL_DIFFERENTIATION		38	0.701403	2.15757	0	8.52192e-05	0.025	7768	tags=47%, list=13%, signal=55%
GO_SISTER_CHROMATID_SEGREGATION	GO_SISTER_CHROMATID_SEGREGATION		187	0.726534	2.15749	0	8.51511e-05	0.025	9772	tags=61%, list=17%, signal=74%
GO_NEGATIVE_REGULATION_OF_TELOMERE_MAINTENANCE	GO_NEGATIVE_REGULATION_OF_TELOMERE_MAINTENANCE		34	0.815681	2.15661	0	8.61143e-05	0.025	5097	tags=68%, list=9%, signal=74%
GO_MEMBRANE_DOCKING	GO_MEMBRANE_DOCKING		178	0.723584	2.15637	0	8.60456e-05	0.025	6374	tags=58%, list=11%, signal=65%
GO_SYNAPTIC_VESICLE_RECYCLING	GO_SYNAPTIC_VESICLE_RECYCLING		74	0.675626	2.1563	0	8.5977e-05	0.025	8082	tags=47%, list=14%, signal=55%
GO_RESPONSE_TO_ESTRADIOL	GO_RESPONSE_TO_ESTRADIOL		139	0.582548	2.15628	0	8.59085e-05	0.025	13052	tags=42%, list=22%, signal=55%
GO_FOREBRAIN_GENERATION_OF_NEURONS	GO_FOREBRAIN_GENERATION_OF_NEURONS		61	0.606256	2.15592	0	8.58401e-05	0.025	10682	tags=41%, list=18%, signal=50%
GO_POSITIVE_REGULATION_OF_DEFENSE_RESPONSE	GO_POSITIVE_REGULATION_OF_DEFENSE_RESPONSE		374	0.600977	2.15546	0	8.67006e-05	0.025	15520	tags=53%, list=27%, signal=71%
GO_POSITIVE_REGULATION_OF_AXON_EXTENSION	GO_POSITIVE_REGULATION_OF_AXON_EXTENSION		42	0.71577	2.15538	0	8.66317e-05	0.025	12340	tags=64%, list=21%, signal=81%
GO_REGULATION_OF_BIOMINERALIZATION	GO_REGULATION_OF_BIOMINERALIZATION		89	0.63337	2.15531	0	8.75884e-05	0.025	12823	tags=49%, list=22%, signal=63%
GO_POSITIVE_REGULATION_OF_MUSCLE_HYPERTROPHY	GO_POSITIVE_REGULATION_OF_MUSCLE_HYPERTROPHY		40	0.675199	2.15528	0	8.75189e-05	0.025	12920	tags=45%, list=22%, signal=58%
GO_PHOTORECEPTOR_CELL_MAINTENANCE	GO_PHOTORECEPTOR_CELL_MAINTENANCE		40	0.657656	2.1551	0	8.74495e-05	0.025	5951	tags=35%, list=10%, signal=39%
GO_SPLEEN_DEVELOPMENT	GO_SPLEEN_DEVELOPMENT		34	0.703941	2.15498	0	8.73802e-05	0.025	12319	tags=62%, list=21%, signal=78%
GO_NEGATIVE_REGULATION_OF_AXONOGENESIS	GO_NEGATIVE_REGULATION_OF_AXONOGENESIS		69	0.636072	2.15468	0	8.7311e-05	0.025	14390	tags=57%, list=25%, signal=75%
GO_POSITIVE_REGULATION_OF_ION_TRANSMEMBRANE_TRANSPORT	GO_POSITIVE_REGULATION_OF_ION_TRANSMEMBRANE_TRANSPORT		154	0.578299	2.15441	0	8.80863e-05	0.026	16436	tags=50%, list=28%, signal=69%
GO_POSITIVE_REGULATION_OF_PROTEIN_DEPHOSPHORYLATION	GO_POSITIVE_REGULATION_OF_PROTEIN_DEPHOSPHORYLATION		43	0.749944	2.15438	0	8.80167e-05	0.026	11437	tags=72%, list=20%, signal=90%
GO_NEGATIVE_REGULATION_OF_RESPONSE_TO_EXTERNAL_STIMULUS	GO_NEGATIVE_REGULATION_OF_RESPONSE_TO_EXTERNAL_STIMULUS		422	0.564082	2.15427	0	9.09658e-05	0.027	15718	tags=47%, list=27%, signal=63%
GO_CELLULAR_RESPONSE_TO_IONIZING_RADIATION	GO_CELLULAR_RESPONSE_TO_IONIZING_RADIATION		66	0.715897	2.15422	0	9.0894e-05	0.027	9216	tags=62%, list=16%, signal=74%
GO_POSITIVE_REGULATION_OF_CELLULAR_RESPONSE_TO_INSULIN_STIMULUS	GO_POSITIVE_REGULATION_OF_CELLULAR_RESPONSE_TO_INSULIN_STIMULUS		25	0.758213	2.154	0	9.24646e-05	0.028	9376	tags=60%, list=16%, signal=71%
GO_NAD_METABOLIC_PROCESS	GO_NAD_METABOLIC_PROCESS		49	0.682961	2.1537	0	9.32024e-05	0.029	11533	tags=53%, list=20%, signal=66%
GO_STEROID_BIOSYNTHETIC_PROCESS	GO_STEROID_BIOSYNTHETIC_PROCESS		193	0.607876	2.15356	0	9.3129e-05	0.029	11601	tags=43%, list=20%, signal=53%
GO_REGULATION_OF_CYTOSOLIC_CALCIUM_ION_CONCENTRATION	GO_REGULATION_OF_CYTOSOLIC_CALCIUM_ION_CONCENTRATION		351	0.547557	2.15335	0	9.30557e-05	0.029	19099	tags=55%, list=33%, signal=82%
GO_REGENERATION	GO_REGENERATION		196	0.585011	2.15261	0	9.47152e-05	0.029	12920	tags=43%, list=22%, signal=55%
GO_POSITIVE_REGULATION_OF_RESPONSE_TO_BIOTIC_STIMULUS	GO_POSITIVE_REGULATION_OF_RESPONSE_TO_BIOTIC_STIMULUS		245	0.631304	2.15251	0	9.46408e-05	0.029	13941	tags=56%, list=24%, signal=74%
GO_MYELOID_CELL_DEVELOPMENT	GO_MYELOID_CELL_DEVELOPMENT		69	0.677892	2.15238	0	9.45665e-05	0.029	15419	tags=72%, list=26%, signal=98%
GO_ANTIGEN_PROCESSING_AND_PRESENTATION	GO_ANTIGEN_PROCESSING_AND_PRESENTATION		228	0.687312	2.15229	0	9.44923e-05	0.029	13874	tags=65%, list=24%, signal=85%
GO_PHOSPHOLIPID_DEPHOSPHORYLATION	GO_PHOSPHOLIPID_DEPHOSPHORYLATION		32	0.779228	2.15223	0	9.44183e-05	0.029	7813	tags=72%, list=13%, signal=83%
GO_REGULATION_OF_POSTSYNAPTIC_MEMBRANE_NEUROTRANSMITTER_RECEPTOR_LEVELS	GO_REGULATION_OF_POSTSYNAPTIC_MEMBRANE_NEUROTRANSMITTER_RECEPTOR_LEVELS		65	0.66374	2.15219	0	9.43443e-05	0.029	9807	tags=52%, list=17%, signal=63%
GO_NUCLEOSIDE_PHOSPHATE_CATABOLIC_PROCESS	GO_NUCLEOSIDE_PHOSPHATE_CATABOLIC_PROCESS		71	0.636867	2.15194	0	9.50897e-05	0.03	12860	tags=62%, list=22%, signal=79%
GO_NEGATIVE_REGULATION_OF_BLOOD_CIRCULATION	GO_NEGATIVE_REGULATION_OF_BLOOD_CIRCULATION		37	0.640709	2.15166	0	9.58761e-05	0.031	15158	tags=57%, list=26%, signal=77%
GO_NEGATIVE_REGULATION_OF_COLD_INDUCED_THERMOGENESIS	GO_NEGATIVE_REGULATION_OF_COLD_INDUCED_THERMOGENESIS		46	0.697949	2.15147	0	9.74267e-05	0.031	12000	tags=67%, list=21%, signal=85%
GO_REGULATION_OF_TELOMERE_MAINTENANCE	GO_REGULATION_OF_TELOMERE_MAINTENANCE		77	0.766059	2.15126	0	9.81453e-05	0.031	10422	tags=77%, list=18%, signal=93%
GO_REGULATION_OF_AXON_GUIDANCE	GO_REGULATION_OF_AXON_GUIDANCE		44	0.680296	2.15102	0	9.80687e-05	0.031	12960	tags=61%, list=22%, signal=79%
GO_CELL_COMMUNICATION_INVOLVED_IN_CARDIAC_CONDUCTION	GO_CELL_COMMUNICATION_INVOLVED_IN_CARDIAC_CONDUCTION		56	0.622799	2.15038	0	9.79923e-05	0.031	16732	tags=64%, list=29%, signal=90%
GO_REGULATION_OF_CHROMOSOME_SEGREGATION	GO_REGULATION_OF_CHROMOSOME_SEGREGATION		101	0.747805	2.15002	0	9.96708e-05	0.031	9483	tags=64%, list=16%, signal=77%
GO_REGULATION_OF_PROTEIN_TYROSINE_KINASE_ACTIVITY	GO_REGULATION_OF_PROTEIN_TYROSINE_KINASE_ACTIVITY		89	0.635704	2.14946	0	9.95932e-05	0.031	16627	tags=65%, list=28%, signal=91%
GO_NEURON_PROJECTION_REGENERATION	GO_NEURON_PROJECTION_REGENERATION		59	0.644619	2.1493	0	9.95158e-05	0.031	12519	tags=49%, list=21%, signal=63%
GO_METANEPHROS_MORPHOGENESIS	GO_METANEPHROS_MORPHOGENESIS		33	0.655484	2.14915	0	0.000101189	0.031	16058	tags=64%, list=28%, signal=88%
GO_AUTOPHAGY_OF_MITOCHONDRION	GO_AUTOPHAGY_OF_MITOCHONDRION		76	0.746559	2.14913	0	0.000101111	0.031	9377	tags=72%, list=16%, signal=86%
GO_LIPID_STORAGE	GO_LIPID_STORAGE		79	0.663647	2.14888	0	0.000101032	0.031	10007	tags=48%, list=17%, signal=58%
GO_INTRA_GOLGI_VESICLE_MEDIATED_TRANSPORT	GO_INTRA_GOLGI_VESICLE_MEDIATED_TRANSPORT		33	0.854243	2.14873	0	0.000100954	0.031	5113	tags=79%, list=9%, signal=86%
GO_NEGATIVE_REGULATION_OF_ERBB_SIGNALING_PATHWAY	GO_NEGATIVE_REGULATION_OF_ERBB_SIGNALING_PATHWAY		53	0.712812	2.14865	0	0.000100876	0.031	11329	tags=64%, list=19%, signal=80%
GO_RAC_PROTEIN_SIGNAL_TRANSDUCTION	GO_RAC_PROTEIN_SIGNAL_TRANSDUCTION		37	0.777032	2.14859	0	0.000100798	0.031	8527	tags=70%, list=15%, signal=82%
GO_RUFFLE_ASSEMBLY	GO_RUFFLE_ASSEMBLY		42	0.701722	2.14856	0	0.00010072	0.031	9483	tags=57%, list=16%, signal=68%
GO_NUCLEOSIDE_METABOLIC_PROCESS	GO_NUCLEOSIDE_METABOLIC_PROCESS		99	0.657344	2.14847	0	0.000100642	0.031	11844	tags=54%, list=20%, signal=67%
GO_REGULATION_OF_FIBROBLAST_GROWTH_FACTOR_RECEPTOR_SIGNALING_PATHWAY	GO_REGULATION_OF_FIBROBLAST_GROWTH_FACTOR_RECEPTOR_SIGNALING_PATHWAY		39	0.656185	2.14809	0	0.000102518	0.031	14253	tags=49%, list=24%, signal=64%
GO_MESODERM_MORPHOGENESIS	GO_MESODERM_MORPHOGENESIS		75	0.604984	2.14797	0	0.000103258	0.032	16058	tags=55%, list=28%, signal=75%
GO_POSITIVE_REGULATION_OF_PEPTIDASE_ACTIVITY	GO_POSITIVE_REGULATION_OF_PEPTIDASE_ACTIVITY		195	0.608006	2.14792	0	0.000103178	0.032	13770	tags=50%, list=24%, signal=66%
GO_SPINDLE_ASSEMBLY	GO_SPINDLE_ASSEMBLY		109	0.728531	2.14719	0	0.000104094	0.032	9916	tags=64%, list=17%, signal=77%
GO_SPINDLE_LOCALIZATION	GO_SPINDLE_LOCALIZATION		49	0.746275	2.14717	0	0.000104013	0.032	9455	tags=65%, list=16%, signal=78%
GO_REGULATION_OF_MITOCHONDRIAL_MEMBRANE_PERMEABILITY_INVOLVED_IN_APOPTOTIC_PROCESS	GO_REGULATION_OF_MITOCHONDRIAL_MEMBRANE_PERMEABILITY_INVOLVED_IN_APOPTOTIC_PROCESS		63	0.702631	2.14675	0	0.000103933	0.032	10675	tags=59%, list=18%, signal=72%
GO_SERTOLI_CELL_DEVELOPMENT	GO_SERTOLI_CELL_DEVELOPMENT		15	0.776904	2.1465	0	0.000104821	0.033	2912	tags=33%, list=5%, signal=35%
GO_DEVELOPMENTAL_INDUCTION	GO_DEVELOPMENTAL_INDUCTION		36	0.624556	2.14641	0	0.000104741	0.033	12168	tags=50%, list=21%, signal=63%
GO_MRNA_EXPORT_FROM_NUCLEUS	GO_MRNA_EXPORT_FROM_NUCLEUS		111	0.766767	2.14634	0	0.00010466	0.033	9188	tags=71%, list=16%, signal=84%
GO_PHOTOTRANSDUCTION	GO_PHOTOTRANSDUCTION		58	0.589359	2.1463	0	0.00010458	0.033	14700	tags=45%, list=25%, signal=60%
GO_POSITIVE_REGULATION_OF_NERVOUS_SYSTEM_PROCESS	GO_POSITIVE_REGULATION_OF_NERVOUS_SYSTEM_PROCESS		64	0.621619	2.14617	0	0.0001045	0.033	19745	tags=72%, list=34%, signal=108%
GO_REGULATION_OF_PROTEIN_SUMOYLATION	GO_REGULATION_OF_PROTEIN_SUMOYLATION		26	0.774867	2.1461	0	0.00010442	0.033	6825	tags=58%, list=12%, signal=65%
GO_NEGATIVE_REGULATION_OF_PROTEIN_BINDING	GO_NEGATIVE_REGULATION_OF_PROTEIN_BINDING		102	0.626613	2.14576	0	0.000107054	0.034	12840	tags=48%, list=22%, signal=61%
GO_NEGATIVE_REGULATION_OF_SMOOTHENED_SIGNALING_PATHWAY	GO_NEGATIVE_REGULATION_OF_SMOOTHENED_SIGNALING_PATHWAY		32	0.725731	2.14565	0	0.000106972	0.034	11196	tags=63%, list=19%, signal=77%
GO_PLACENTA_BLOOD_VESSEL_DEVELOPMENT	GO_PLACENTA_BLOOD_VESSEL_DEVELOPMENT		34	0.722268	2.14536	0	0.00010689	0.034	11970	tags=68%, list=21%, signal=85%
GO_MEMBRANE_PROTEIN_PROTEOLYSIS	GO_MEMBRANE_PROTEIN_PROTEOLYSIS		60	0.72619	2.14515	0	0.000107592	0.035	10274	tags=65%, list=18%, signal=79%
GO_POSITIVE_REGULATION_OF_MUSCLE_CELL_APOPTOTIC_PROCESS	GO_POSITIVE_REGULATION_OF_MUSCLE_CELL_APOPTOTIC_PROCESS		35	0.661667	2.1448	0	0.00010751	0.035	12433	tags=49%, list=21%, signal=62%
GO_CENTROSOME_DUPLICATION	GO_CENTROSOME_DUPLICATION		66	0.774107	2.14472	0	0.000107428	0.035	8355	tags=71%, list=14%, signal=83%
GO_POSITIVE_REGULATION_OF_GLYCOLYTIC_PROCESS	GO_POSITIVE_REGULATION_OF_GLYCOLYTIC_PROCESS		23	0.716118	2.14434	0	0.000107346	0.035	14429	tags=70%, list=25%, signal=92%
GO_CARDIAC_MUSCLE_CELL_ACTION_POTENTIAL_INVOLVED_IN_CONTRACTION	GO_CARDIAC_MUSCLE_CELL_ACTION_POTENTIAL_INVOLVED_IN_CONTRACTION		54	0.615624	2.14425	0	0.000107265	0.035	16732	tags=61%, list=29%, signal=86%
GO_INTERMEDIATE_FILAMENT_BASED_PROCESS	GO_INTERMEDIATE_FILAMENT_BASED_PROCESS		50	0.649081	2.14423	0	0.000107183	0.035	5901	tags=30%, list=10%, signal=33%
GO_REGULATION_OF_UBIQUITIN_PROTEIN_TRANSFERASE_ACTIVITY	GO_REGULATION_OF_UBIQUITIN_PROTEIN_TRANSFERASE_ACTIVITY		54	0.722265	2.14422	0	0.000107102	0.035	11068	tags=61%, list=19%, signal=75%
GO_RNA_STABILIZATION	GO_RNA_STABILIZATION		49	0.720066	2.1442	0	0.00010702	0.035	10664	tags=51%, list=18%, signal=62%
GO_MEMBRANE_REPOLARIZATION	GO_MEMBRANE_REPOLARIZATION		47	0.651533	2.14416	0	0.000106939	0.035	14883	tags=57%, list=25%, signal=77%
GO_NEGATIVE_REGULATION_OF_MRNA_METABOLIC_PROCESS	GO_NEGATIVE_REGULATION_OF_MRNA_METABOLIC_PROCESS		80	0.735672	2.14389	0	0.000106858	0.035	6329	tags=46%, list=11%, signal=52%
GO_NEURON_MATURATION	GO_NEURON_MATURATION		46	0.668423	2.14381	0	0.000106777	0.035	13721	tags=57%, list=24%, signal=74%
GO_POSITIVE_REGULATION_OF_LAMELLIPODIUM_ORGANIZATION	GO_POSITIVE_REGULATION_OF_LAMELLIPODIUM_ORGANIZATION		31	0.756686	2.14355	0	0.000106696	0.035	9942	tags=68%, list=17%, signal=82%
GO_PROSTATE_GLAND_DEVELOPMENT	GO_PROSTATE_GLAND_DEVELOPMENT		49	0.647385	2.14348	0	0.000106616	0.035	16808	tags=67%, list=29%, signal=94%
GO_RESPONSE_TO_RETINOIC_ACID	GO_RESPONSE_TO_RETINOIC_ACID		107	0.574373	2.1431	0	0.000106535	0.035	16721	tags=51%, list=29%, signal=72%
GO_NEGATIVE_REGULATION_OF_PROTEIN_DEPHOSPHORYLATION	GO_NEGATIVE_REGULATION_OF_PROTEIN_DEPHOSPHORYLATION		62	0.662919	2.14302	0	0.000106455	0.035	12204	tags=60%, list=21%, signal=75%
GO_POSITIVE_REGULATION_OF_ION_TRANSPORT	GO_POSITIVE_REGULATION_OF_ION_TRANSPORT		275	0.553134	2.14283	0	0.000106374	0.035	16436	tags=51%, list=28%, signal=70%
GO_CORTICAL_ACTIN_CYTOSKELETON_ORGANIZATION	GO_CORTICAL_ACTIN_CYTOSKELETON_ORGANIZATION		38	0.774421	2.1426	0	0.000106294	0.035	9744	tags=74%, list=17%, signal=88%
GO_NUCLEAR_TRANSCRIBED_MRNA_CATABOLIC_PROCESS_DEADENYLATION_DEPENDENT_DECAY	GO_NUCLEAR_TRANSCRIBED_MRNA_CATABOLIC_PROCESS_DEADENYLATION_DEPENDENT_DECAY		72	0.723862	2.14247	0	0.000106214	0.035	9846	tags=64%, list=17%, signal=77%
GO_REGULATION_OF_MEMBRANE_REPOLARIZATION	GO_REGULATION_OF_MEMBRANE_REPOLARIZATION		36	0.67774	2.14231	0	0.000106941	0.035	14104	tags=58%, list=24%, signal=77%
GO_CELLULAR_AMINO_ACID_CATABOLIC_PROCESS	GO_CELLULAR_AMINO_ACID_CATABOLIC_PROCESS		121	0.615331	2.1422	0	0.000107669	0.036	15143	tags=56%, list=26%, signal=76%
GO_REGULATION_OF_PEPTIDYL_THREONINE_PHOSPHORYLATION	GO_REGULATION_OF_PEPTIDYL_THREONINE_PHOSPHORYLATION		48	0.665323	2.14192	0	0.000107588	0.036	15555	tags=71%, list=27%, signal=96%
GO_ENDOTHELIUM_DEVELOPMENT	GO_ENDOTHELIUM_DEVELOPMENT		132	0.623925	2.14187	0	0.000107507	0.036	12829	tags=52%, list=22%, signal=66%
GO_REGULATION_OF_MEMBRANE_DEPOLARIZATION	GO_REGULATION_OF_MEMBRANE_DEPOLARIZATION		47	0.640933	2.14186	0	0.000107426	0.036	15388	tags=55%, list=26%, signal=75%
GO_CELLULAR_RESPONSE_TO_ACID_CHEMICAL	GO_CELLULAR_RESPONSE_TO_ACID_CHEMICAL		71	0.668647	2.14177	0	0.00010815	0.036	12784	tags=62%, list=22%, signal=79%
GO_POSITIVE_REGULATION_OF_REACTIVE_OXYGEN_SPECIES_METABOLIC_PROCESS	GO_POSITIVE_REGULATION_OF_REACTIVE_OXYGEN_SPECIES_METABOLIC_PROCESS		102	0.6011	2.14162	0	0.000108944	0.036	12239	tags=44%, list=21%, signal=56%
GO_EPHRIN_RECEPTOR_SIGNALING_PATHWAY	GO_EPHRIN_RECEPTOR_SIGNALING_PATHWAY		87	0.670969	2.14159	0	0.000108862	0.036	11355	tags=55%, list=19%, signal=68%
GO_CELLULAR_RESPONSE_TO_RETINOIC_ACID	GO_CELLULAR_RESPONSE_TO_RETINOIC_ACID		66	0.593952	2.14134	0	0.000109536	0.036	11853	tags=41%, list=20%, signal=51%
GO_MICROTUBULE_DEPOLYMERIZATION	GO_MICROTUBULE_DEPOLYMERIZATION		44	0.699472	2.14101	0	0.000111139	0.036	6113	tags=43%, list=10%, signal=48%
GO_POSITIVE_REGULATION_OF_HEART_GROWTH	GO_POSITIVE_REGULATION_OF_HEART_GROWTH		52	0.611751	2.14091	0	0.000111056	0.036	16610	tags=52%, list=28%, signal=73%
GO_MECHANORECEPTOR_DIFFERENTIATION	GO_MECHANORECEPTOR_DIFFERENTIATION		62	0.596161	2.14088	0	0.000110973	0.036	15021	tags=52%, list=26%, signal=69%
GO_PRESYNAPTIC_ENDOCYTOSIS	GO_PRESYNAPTIC_ENDOCYTOSIS		62	0.669413	2.14071	0	0.000110891	0.036	9460	tags=50%, list=16%, signal=60%
GO_CELLULAR_PIGMENTATION	GO_CELLULAR_PIGMENTATION		52	0.749386	2.14055	0	0.000110808	0.036	6836	tags=62%, list=12%, signal=70%
GO_RECOMBINATIONAL_REPAIR	GO_RECOMBINATIONAL_REPAIR		129	0.717131	2.1405	0	0.000110725	0.036	10942	tags=66%, list=19%, signal=81%
GO_CLATHRIN_DEPENDENT_ENDOCYTOSIS	GO_CLATHRIN_DEPENDENT_ENDOCYTOSIS		45	0.763097	2.14025	0	0.000112264	0.036	9780	tags=71%, list=17%, signal=85%
GO_POSITIVE_REGULATION_OF_PEPTIDYL_TYROSINE_PHOSPHORYLATION	GO_POSITIVE_REGULATION_OF_PEPTIDYL_TYROSINE_PHOSPHORYLATION		193	0.582606	2.14018	0	0.00011312	0.037	16651	tags=50%, list=29%, signal=70%
GO_POSITIVE_REGULATION_OF_NOTCH_SIGNALING_PATHWAY	GO_POSITIVE_REGULATION_OF_NOTCH_SIGNALING_PATHWAY		52	0.684678	2.14004	0	0.000113036	0.037	12548	tags=62%, list=21%, signal=78%
GO_REGULATION_OF_HISTONE_H3_K4_METHYLATION	GO_REGULATION_OF_HISTONE_H3_K4_METHYLATION		28	0.808683	2.13981	0	0.000113819	0.037	8738	tags=75%, list=15%, signal=88%
GO_REGULATION_OF_CENTROSOME_CYCLE	GO_REGULATION_OF_CENTROSOME_CYCLE		58	0.770009	2.13978	0	0.000113735	0.037	10623	tags=78%, list=18%, signal=95%
GO_REGULATION_OF_TELOMERE_MAINTENANCE_VIA_TELOMERE_LENGTHENING	GO_REGULATION_OF_TELOMERE_MAINTENANCE_VIA_TELOMERE_LENGTHENING		59	0.763536	2.13919	0	0.000115677	0.038	10422	tags=76%, list=18%, signal=93%
GO_POSITIVE_REGULATION_OF_OSSIFICATION	GO_POSITIVE_REGULATION_OF_OSSIFICATION		90	0.633121	2.13885	0	0.000115591	0.038	13052	tags=52%, list=22%, signal=67%
GO_GASTRULATION_WITH_MOUTH_FORMING_SECOND	GO_GASTRULATION_WITH_MOUTH_FORMING_SECOND		26	0.718061	2.13864	0	0.000115505	0.038	7826	tags=50%, list=13%, signal=58%
GO_SKIN_EPIDERMIS_DEVELOPMENT	GO_SKIN_EPIDERMIS_DEVELOPMENT		90	0.617402	2.1386	0	0.00011542	0.038	11526	tags=43%, list=20%, signal=54%
GO_IMMUNOGLOBULIN_PRODUCTION_INVOLVED_IN_IMMUNOGLOBULIN_MEDIATED_IMMUNE_RESPONSE	GO_IMMUNOGLOBULIN_PRODUCTION_INVOLVED_IN_IMMUNOGLOBULIN_MEDIATED_IMMUNE_RESPONSE		55	0.721386	2.13851	0	0.000115334	0.038	10409	tags=58%, list=18%, signal=71%
GO_FATTY_ACID_BETA_OXIDATION	GO_FATTY_ACID_BETA_OXIDATION		73	0.678779	2.13845	0	0.000115249	0.038	15572	tags=71%, list=27%, signal=97%
GO_RESPONSE_TO_TUMOR_NECROSIS_FACTOR	GO_RESPONSE_TO_TUMOR_NECROSIS_FACTOR		308	0.602047	2.13844	0	0.000115164	0.038	14129	tags=47%, list=24%, signal=61%
GO_NON_MOTILE_CILIUM_ASSEMBLY	GO_NON_MOTILE_CILIUM_ASSEMBLY		52	0.776909	2.1384	0	0.000115079	0.038	9254	tags=77%, list=16%, signal=91%
GO_NEURAL_CREST_CELL_MIGRATION	GO_NEURAL_CREST_CELL_MIGRATION		56	0.629561	2.13823	0	0.000115777	0.038	12897	tags=48%, list=22%, signal=62%
GO_FORMATION_OF_PRIMARY_GERM_LAYER	GO_FORMATION_OF_PRIMARY_GERM_LAYER		124	0.603564	2.13801	0	0.000116643	0.038	14669	tags=49%, list=25%, signal=66%
GO_CHROMOSOME_ORGANIZATION_INVOLVED_IN_MEIOTIC_CELL_CYCLE	GO_CHROMOSOME_ORGANIZATION_INVOLVED_IN_MEIOTIC_CELL_CYCLE		61	0.661024	2.1378	0	0.000117346	0.038	11736	tags=49%, list=20%, signal=61%
GO_REGULATION_OF_DNA_TEMPLATED_TRANSCRIPTION_ELONGATION	GO_REGULATION_OF_DNA_TEMPLATED_TRANSCRIPTION_ELONGATION		46	0.771465	2.13755	0	0.000118119	0.038	10939	tags=76%, list=19%, signal=94%
GO_NEGATIVE_REGULATION_OF_ACTIN_FILAMENT_DEPOLYMERIZATION	GO_NEGATIVE_REGULATION_OF_ACTIN_FILAMENT_DEPOLYMERIZATION		39	0.715486	2.13697	0	0.000121272	0.04	9362	tags=51%, list=16%, signal=61%
GO_GUANOSINE_CONTAINING_COMPOUND_METABOLIC_PROCESS	GO_GUANOSINE_CONTAINING_COMPOUND_METABOLIC_PROCESS		38	0.719796	2.13684	0	0.000121183	0.04	9052	tags=58%, list=16%, signal=68%
GO_REGULATION_OF_DENDRITIC_SPINE_MORPHOGENESIS	GO_REGULATION_OF_DENDRITIC_SPINE_MORPHOGENESIS		47	0.689128	2.13656	0	0.000121094	0.04	8527	tags=49%, list=15%, signal=57%
GO_NEGATIVE_REGULATION_OF_ORGANELLE_ASSEMBLY	GO_NEGATIVE_REGULATION_OF_ORGANELLE_ASSEMBLY		37	0.755754	2.13652	0	0.000121005	0.04	10637	tags=73%, list=18%, signal=89%
GO_NEGATIVE_REGULATION_OF_LEUKOCYTE_DIFFERENTIATION	GO_NEGATIVE_REGULATION_OF_LEUKOCYTE_DIFFERENTIATION		104	0.627322	2.13623	0	0.000120917	0.04	13898	tags=50%, list=24%, signal=66%
GO_CORTICAL_CYTOSKELETON_ORGANIZATION	GO_CORTICAL_CYTOSKELETON_ORGANIZATION		59	0.724851	2.13616	0	0.000120828	0.04	9744	tags=61%, list=17%, signal=73%
GO_REGULATION_OF_NEUROBLAST_PROLIFERATION	GO_REGULATION_OF_NEUROBLAST_PROLIFERATION		32	0.697859	2.13594	0	0.000120739	0.04	11273	tags=47%, list=19%, signal=58%
GO_AMINO_SUGAR_METABOLIC_PROCESS	GO_AMINO_SUGAR_METABOLIC_PROCESS		39	0.679939	2.13589	0	0.000120651	0.04	13988	tags=62%, list=24%, signal=81%
GO_ENDOTHELIAL_CELL_APOPTOTIC_PROCESS	GO_ENDOTHELIAL_CELL_APOPTOTIC_PROCESS		67	0.627147	2.13585	0.00208768	0.000120563	0.04	14751	tags=46%, list=25%, signal=62%
GO_NEGATIVE_REGULATION_OF_INTRINSIC_APOPTOTIC_SIGNALING_PATHWAY	GO_NEGATIVE_REGULATION_OF_INTRINSIC_APOPTOTIC_SIGNALING_PATHWAY		95	0.672415	2.13512	0	0.000123279	0.04	10954	tags=57%, list=19%, signal=70%
GO_VASCULAR_ENDOTHELIAL_GROWTH_FACTOR_PRODUCTION	GO_VASCULAR_ENDOTHELIAL_GROWTH_FACTOR_PRODUCTION		63	0.566246	2.13506	0	0.000123189	0.04	13194	tags=32%, list=23%, signal=41%
GO_NEUTRAL_AMINO_ACID_TRANSPORT	GO_NEUTRAL_AMINO_ACID_TRANSPORT		42	0.639171	2.13506	0	0.0001231	0.04	14490	tags=50%, list=25%, signal=66%
GO_NUCLEOTIDE_EXCISION_REPAIR	GO_NUCLEOTIDE_EXCISION_REPAIR		109	0.745334	2.13499	0	0.00012301	0.04	8553	tags=64%, list=15%, signal=75%
GO_ERBB2_SIGNALING_PATHWAY	GO_ERBB2_SIGNALING_PATHWAY		31	0.675227	2.13498	0	0.00012292	0.04	10229	tags=55%, list=18%, signal=66%
GO_CELLULAR_RESPONSE_TO_MECHANICAL_STIMULUS	GO_CELLULAR_RESPONSE_TO_MECHANICAL_STIMULUS		78	0.655162	2.13483	0	0.000122831	0.04	12601	tags=59%, list=22%, signal=75%
GO_MORPHOGENESIS_OF_AN_EPITHELIAL_SHEET	GO_MORPHOGENESIS_OF_AN_EPITHELIAL_SHEET		55	0.683819	2.13452	0	0.000122741	0.04	14033	tags=69%, list=24%, signal=91%
GO_NEGATIVE_REGULATION_OF_CATION_CHANNEL_ACTIVITY	GO_NEGATIVE_REGULATION_OF_CATION_CHANNEL_ACTIVITY		49	0.612217	2.13405	0	0.000124244	0.041	14712	tags=49%, list=25%, signal=65%
GO_PIGMENT_METABOLIC_PROCESS	GO_PIGMENT_METABOLIC_PROCESS		71	0.642082	2.13382	0	0.000124889	0.041	11304	tags=45%, list=19%, signal=56%
GO_PROTEIN_TARGETING_TO_LYSOSOME	GO_PROTEIN_TARGETING_TO_LYSOSOME		22	0.85502	2.13376	0	0.000124799	0.041	4732	tags=73%, list=8%, signal=79%
GO_MATERNAL_PLACENTA_DEVELOPMENT	GO_MATERNAL_PLACENTA_DEVELOPMENT		36	0.672381	2.13363	0	0.000125555	0.041	12582	tags=47%, list=22%, signal=60%
GO_ENDOSOME_ORGANIZATION	GO_ENDOSOME_ORGANIZATION		75	0.752247	2.13289	0	0.00012631	0.041	9772	tags=67%, list=17%, signal=80%
GO_INTERLEUKIN_1_MEDIATED_SIGNALING_PATHWAY	GO_INTERLEUKIN_1_MEDIATED_SIGNALING_PATHWAY		103	0.705858	2.13205	0	0.000127932	0.041	13874	tags=69%, list=24%, signal=90%
GO_PURINE_NUCLEOTIDE_TRANSPORT	GO_PURINE_NUCLEOTIDE_TRANSPORT		34	0.71672	2.13199	0	0.000128615	0.041	9242	tags=56%, list=16%, signal=66%
GO_RESPONSE_TO_ORGANOPHOSPHORUS	GO_RESPONSE_TO_ORGANOPHOSPHORUS		133	0.591229	2.13195	0	0.000128522	0.041	15446	tags=50%, list=26%, signal=68%
GO_AMINO_ACID_IMPORT	GO_AMINO_ACID_IMPORT		44	0.644004	2.13195	0	0.000128429	0.041	15878	tags=64%, list=27%, signal=87%
GO_REGULATION_OF_FIBROBLAST_MIGRATION	GO_REGULATION_OF_FIBROBLAST_MIGRATION		33	0.755024	2.13189	0	0.000128336	0.041	10147	tags=70%, list=17%, signal=84%
GO_GLOMERULUS_DEVELOPMENT	GO_GLOMERULUS_DEVELOPMENT		64	0.662585	2.13179	0.0020202	0.000128244	0.041	14008	tags=63%, list=24%, signal=82%
GO_MODULATION_BY_VIRUS_OF_HOST_PROCESS	GO_MODULATION_BY_VIRUS_OF_HOST_PROCESS		29	0.765547	2.13175	0	0.000128151	0.041	6995	tags=59%, list=12%, signal=67%
GO_THYMUS_DEVELOPMENT	GO_THYMUS_DEVELOPMENT		46	0.692595	2.13134	0	0.0001289	0.041	14369	tags=70%, list=25%, signal=92%
GO_REGULATION_OF_DNA_TEMPLATED_TRANSCRIPTION_INITIATION	GO_REGULATION_OF_DNA_TEMPLATED_TRANSCRIPTION_INITIATION		46	0.729563	2.13128	0	0.000128807	0.041	9095	tags=57%, list=16%, signal=67%
GO_STEROL_TRANSPORT	GO_STEROL_TRANSPORT		115	0.605739	2.13108	0	0.000129644	0.041	11158	tags=40%, list=19%, signal=49%
GO_NEGATIVE_REGULATION_OF_CYCLIN_DEPENDENT_PROTEIN_KINASE_ACTIVITY	GO_NEGATIVE_REGULATION_OF_CYCLIN_DEPENDENT_PROTEIN_KINASE_ACTIVITY		34	0.6968	2.13108	0	0.00012955	0.041	13473	tags=65%, list=23%, signal=84%
GO_ACETYL_COA_BIOSYNTHETIC_PROCESS	GO_ACETYL_COA_BIOSYNTHETIC_PROCESS		22	0.795165	2.13098	0	0.000129457	0.041	7855	tags=77%, list=13%, signal=89%
GO_HISTONE_UBIQUITINATION	GO_HISTONE_UBIQUITINATION		48	0.806285	2.13093	0	0.000129364	0.041	7714	tags=79%, list=13%, signal=91%
GO_MICROTUBULE_POLYMERIZATION	GO_MICROTUBULE_POLYMERIZATION		74	0.700864	2.13081	0	0.000130109	0.041	11471	tags=61%, list=20%, signal=76%
GO_REGULATION_OF_CARDIAC_CONDUCTION	GO_REGULATION_OF_CARDIAC_CONDUCTION		72	0.610436	2.13033	0	0.000130016	0.041	15602	tags=53%, list=27%, signal=72%
GO_CYTOSKELETON_DEPENDENT_CYTOKINESIS	GO_CYTOSKELETON_DEPENDENT_CYTOKINESIS		85	0.734208	2.13026	0	0.000129923	0.041	9982	tags=66%, list=17%, signal=79%
GO_LYMPHOCYTE_ACTIVATION_INVOLVED_IN_IMMUNE_RESPONSE	GO_LYMPHOCYTE_ACTIVATION_INVOLVED_IN_IMMUNE_RESPONSE		181	0.647606	2.1301	0	0.00012983	0.041	10934	tags=46%, list=19%, signal=56%
GO_REGULATION_OF_CHROMATIN_ASSEMBLY_OR_DISASSEMBLY	GO_REGULATION_OF_CHROMATIN_ASSEMBLY_OR_DISASSEMBLY		24	0.801298	2.13001	0	0.000129737	0.041	5679	tags=63%, list=10%, signal=69%
GO_LIPID_HOMEOSTASIS	GO_LIPID_HOMEOSTASIS		158	0.588797	2.12988	0	0.000130382	0.041	12739	tags=39%, list=22%, signal=50%
GO_NEGATIVE_REGULATION_OF_MYELOID_LEUKOCYTE_DIFFERENTIATION	GO_NEGATIVE_REGULATION_OF_MYELOID_LEUKOCYTE_DIFFERENTIATION		51	0.654027	2.1295	0	0.000131054	0.041	16202	tags=65%, list=28%, signal=89%
GO_N_TERMINAL_PROTEIN_AMINO_ACID_MODIFICATION	GO_N_TERMINAL_PROTEIN_AMINO_ACID_MODIFICATION		28	0.778467	2.12934	0.00196078	0.00013096	0.041	8326	tags=64%, list=14%, signal=75%
GO_REGULATION_OF_MEMBRANE_PERMEABILITY	GO_REGULATION_OF_MEMBRANE_PERMEABILITY		85	0.684995	2.12918	0	0.000130867	0.041	11854	tags=59%, list=20%, signal=74%
GO_INOSITOL_PHOSPHATE_METABOLIC_PROCESS	GO_INOSITOL_PHOSPHATE_METABOLIC_PROCESS		70	0.66015	2.12914	0	0.000130774	0.041	13021	tags=59%, list=22%, signal=75%
GO_REGULATION_OF_FILOPODIUM_ASSEMBLY	GO_REGULATION_OF_FILOPODIUM_ASSEMBLY		43	0.696502	2.12863	0	0.000131399	0.042	11677	tags=60%, list=20%, signal=76%
GO_REGULATION_OF_HEART_MORPHOGENESIS	GO_REGULATION_OF_HEART_MORPHOGENESIS		41	0.651232	2.12829	0	0.000131306	0.042	13609	tags=49%, list=23%, signal=64%
GO_RESPONSE_TO_DOPAMINE	GO_RESPONSE_TO_DOPAMINE		87	0.561988	2.12809	0	0.000131212	0.042	16423	tags=45%, list=28%, signal=62%
GO_POSITIVE_REGULATION_OF_MONOOXYGENASE_ACTIVITY	GO_POSITIVE_REGULATION_OF_MONOOXYGENASE_ACTIVITY		31	0.693156	2.12787	0	0.000132037	0.042	7529	tags=45%, list=13%, signal=52%
GO_REGULATION_OF_EPITHELIAL_CELL_APOPTOTIC_PROCESS	GO_REGULATION_OF_EPITHELIAL_CELL_APOPTOTIC_PROCESS		93	0.60442	2.12767	0	0.000131943	0.042	10784	tags=34%, list=18%, signal=42%
GO_CHONDROCYTE_DIFFERENTIATION	GO_CHONDROCYTE_DIFFERENTIATION		100	0.616946	2.12763	0	0.000131849	0.042	11853	tags=45%, list=20%, signal=56%
GO_ANIMAL_ORGAN_FORMATION	GO_ANIMAL_ORGAN_FORMATION		65	0.596563	2.12757	0	0.000132474	0.042	16492	tags=55%, list=28%, signal=77%
GO_ANTEROGRADE_AXONAL_TRANSPORT	GO_ANTEROGRADE_AXONAL_TRANSPORT		47	0.71619	2.12725	0	0.000135732	0.044	10918	tags=64%, list=19%, signal=78%
GO_PROTEIN_MONOUBIQUITINATION	GO_PROTEIN_MONOUBIQUITINATION		66	0.796053	2.12718	0	0.000135636	0.044	7342	tags=77%, list=13%, signal=88%
GO_REGULATION_OF_INFLAMMATORY_RESPONSE	GO_REGULATION_OF_INFLAMMATORY_RESPONSE		412	0.561085	2.12712	0	0.00013554	0.044	16463	tags=46%, list=28%, signal=64%
GO_NEGATIVE_REGULATION_OF_EPITHELIAL_CELL_APOPTOTIC_PROCESS	GO_NEGATIVE_REGULATION_OF_EPITHELIAL_CELL_APOPTOTIC_PROCESS		48	0.628622	2.12679	0	0.000135444	0.044	10767	tags=38%, list=18%, signal=46%
GO_REGULATION_OF_HISTONE_H3_K9_METHYLATION	GO_REGULATION_OF_HISTONE_H3_K9_METHYLATION		22	0.797282	2.12666	0	0.000135348	0.044	8535	tags=68%, list=15%, signal=80%
GO_PROTEIN_TARGETING_TO_MITOCHONDRION	GO_PROTEIN_TARGETING_TO_MITOCHONDRION		95	0.732999	2.12651	0	0.000135253	0.044	9918	tags=66%, list=17%, signal=80%
GO_NEGATIVE_REGULATION_OF_NIK_NF_KAPPAB_SIGNALING	GO_NEGATIVE_REGULATION_OF_NIK_NF_KAPPAB_SIGNALING		33	0.709752	2.12636	0	0.000135157	0.044	9959	tags=45%, list=17%, signal=55%
GO_REGULATION_OF_CALCIUM_MEDIATED_SIGNALING	GO_REGULATION_OF_CALCIUM_MEDIATED_SIGNALING		97	0.614242	2.12615	0	0.000135062	0.044	14662	tags=53%, list=25%, signal=70%
GO_VASCULOGENESIS	GO_VASCULOGENESIS		81	0.651266	2.12607	0	0.000134967	0.044	9507	tags=46%, list=16%, signal=54%
GO_POSITIVE_REGULATION_OF_AMINO_ACID_TRANSPORT	GO_POSITIVE_REGULATION_OF_AMINO_ACID_TRANSPORT		20	0.73683	2.12607	0	0.000134872	0.044	10604	tags=55%, list=18%, signal=67%
GO_OOGENESIS	GO_OOGENESIS		82	0.582661	2.12605	0	0.000134777	0.044	15780	tags=52%, list=27%, signal=72%
GO_NEGATIVE_REGULATION_OF_CELL_CELL_ADHESION	GO_NEGATIVE_REGULATION_OF_CELL_CELL_ADHESION		186	0.611936	2.126	0	0.000134682	0.044	13621	tags=48%, list=23%, signal=62%
GO_REGULATION_OF_CELL_CYCLE_G2_M_PHASE_TRANSITION	GO_REGULATION_OF_CELL_CYCLE_G2_M_PHASE_TRANSITION		210	0.704649	2.12591	0	0.000135359	0.045	13905	tags=74%, list=24%, signal=97%
GO_MONOSACCHARIDE_BIOSYNTHETIC_PROCESS	GO_MONOSACCHARIDE_BIOSYNTHETIC_PROCESS		95	0.635489	2.1258	0	0.000135264	0.045	12127	tags=46%, list=21%, signal=58%
GO_REGULATION_OF_SKELETAL_MUSCLE_CELL_DIFFERENTIATION	GO_REGULATION_OF_SKELETAL_MUSCLE_CELL_DIFFERENTIATION		20	0.755542	2.1258	0	0.000135169	0.045	6276	tags=40%, list=11%, signal=45%
GO_PROTEIN_K48_LINKED_UBIQUITINATION	GO_PROTEIN_K48_LINKED_UBIQUITINATION		55	0.78864	2.12577	0	0.000135074	0.045	7714	tags=73%, list=13%, signal=84%
GO_POSITIVE_REGULATION_OF_UBIQUITIN_PROTEIN_TRANSFERASE_ACTIVITY	GO_POSITIVE_REGULATION_OF_UBIQUITIN_PROTEIN_TRANSFERASE_ACTIVITY		35	0.744166	2.12558	0	0.000135797	0.045	10228	tags=63%, list=18%, signal=76%
GO_HISTONE_H4_ACETYLATION	GO_HISTONE_H4_ACETYLATION		70	0.738483	2.12531	0	0.000136426	0.045	8749	tags=66%, list=15%, signal=77%
GO_PERIPHERAL_NERVOUS_SYSTEM_DEVELOPMENT	GO_PERIPHERAL_NERVOUS_SYSTEM_DEVELOPMENT		74	0.604867	2.12522	0	0.000137147	0.045	13711	tags=46%, list=23%, signal=60%
GO_POSITIVE_REGULATION_OF_LAMELLIPODIUM_ASSEMBLY	GO_POSITIVE_REGULATION_OF_LAMELLIPODIUM_ASSEMBLY		24	0.79183	2.12513	0	0.000137051	0.045	9942	tags=75%, list=17%, signal=90%
GO_REGULATION_OF_REACTIVE_OXYGEN_SPECIES_BIOSYNTHETIC_PROCESS	GO_REGULATION_OF_REACTIVE_OXYGEN_SPECIES_BIOSYNTHETIC_PROCESS		102	0.590683	2.12461	0	0.000139855	0.046	15105	tags=49%, list=26%, signal=66%
GO_PHOTORECEPTOR_CELL_DEVELOPMENT	GO_PHOTORECEPTOR_CELL_DEVELOPMENT		47	0.61156	2.1243	0	0.000140462	0.046	17625	tags=64%, list=30%, signal=91%
GO_REGULATION_OF_DNA_REPLICATION	GO_REGULATION_OF_DNA_REPLICATION		108	0.714259	2.12426	0	0.000140364	0.046	12339	tags=74%, list=21%, signal=94%
GO_EYE_PHOTORECEPTOR_CELL_DIFFERENTIATION	GO_EYE_PHOTORECEPTOR_CELL_DIFFERENTIATION		46	0.604748	2.1238	0	0.000142543	0.047	14686	tags=50%, list=25%, signal=67%
GO_REGULATION_OF_RECEPTOR_SIGNALING_PATHWAY_VIA_STAT	GO_REGULATION_OF_RECEPTOR_SIGNALING_PATHWAY_VIA_STAT		151	0.560467	2.12346	0	0.000144207	0.047	15710	tags=41%, list=27%, signal=56%
GO_PROTEIN_TETRAMERIZATION	GO_PROTEIN_TETRAMERIZATION		87	0.607036	2.1233	0	0.000144106	0.047	17090	tags=61%, list=29%, signal=86%
GO_POSITIVE_REGULATION_OF_PROTEIN_ACETYLATION	GO_POSITIVE_REGULATION_OF_PROTEIN_ACETYLATION		44	0.697494	2.12321	0	0.000144006	0.047	10954	tags=61%, list=19%, signal=75%
GO_REGULATION_OF_VIRAL_GENOME_REPLICATION	GO_REGULATION_OF_VIRAL_GENOME_REPLICATION		95	0.689431	2.12294	0	0.000143906	0.047	8282	tags=45%, list=14%, signal=53%
GO_REGULATION_OF_CHROMOSOME_SEPARATION	GO_REGULATION_OF_CHROMOSOME_SEPARATION		66	0.734371	2.1229	0	0.000143806	0.047	9455	tags=61%, list=16%, signal=72%
GO_ASTROCYTE_DIFFERENTIATION	GO_ASTROCYTE_DIFFERENTIATION		82	0.59348	2.12277	0	0.000145271	0.047	15710	tags=50%, list=27%, signal=68%
GO_REGULATION_OF_PEPTIDYL_LYSINE_ACETYLATION	GO_REGULATION_OF_PEPTIDYL_LYSINE_ACETYLATION		61	0.691689	2.12268	0	0.00014517	0.047	10954	tags=56%, list=19%, signal=69%
GO_FC_EPSILON_RECEPTOR_SIGNALING_PATHWAY	GO_FC_EPSILON_RECEPTOR_SIGNALING_PATHWAY		168	0.656441	2.12241	0	0.000145069	0.047	13874	tags=50%, list=24%, signal=65%
GO_ANTERIOR_POSTERIOR_AXIS_SPECIFICATION	GO_ANTERIOR_POSTERIOR_AXIS_SPECIFICATION		51	0.590829	2.12239	0	0.000144969	0.047	17154	tags=61%, list=29%, signal=86%
GO_REGULATION_OF_INNATE_IMMUNE_RESPONSE	GO_REGULATION_OF_INNATE_IMMUNE_RESPONSE		300	0.632419	2.12236	0	0.000144868	0.047	13941	tags=56%, list=24%, signal=73%
GO_SEQUESTERING_OF_CALCIUM_ION	GO_SEQUESTERING_OF_CALCIUM_ION		120	0.598825	2.12233	0	0.000144768	0.047	14518	tags=52%, list=25%, signal=69%
GO_PROTEIN_LOCALIZATION_TO_GOLGI_APPARATUS	GO_PROTEIN_LOCALIZATION_TO_GOLGI_APPARATUS		27	0.814041	2.12219	0	0.000144668	0.047	5892	tags=70%, list=10%, signal=78%
GO_REGULATION_OF_MYELOID_LEUKOCYTE_DIFFERENTIATION	GO_REGULATION_OF_MYELOID_LEUKOCYTE_DIFFERENTIATION		122	0.628162	2.12209	0	0.000144568	0.047	14239	tags=51%, list=24%, signal=67%
GO_OVULATION_CYCLE	GO_OVULATION_CYCLE		69	0.614431	2.12206	0	0.000144468	0.047	11442	tags=43%, list=20%, signal=54%
GO_NEGATIVE_REGULATION_OF_CELL_MATRIX_ADHESION	GO_NEGATIVE_REGULATION_OF_CELL_MATRIX_ADHESION		41	0.695671	2.12197	0	0.000144369	0.047	9985	tags=56%, list=17%, signal=68%
GO_ACTIVATION_OF_JUN_KINASE_ACTIVITY	GO_ACTIVATION_OF_JUN_KINASE_ACTIVITY		37	0.731133	2.12181	0	0.000144269	0.047	11235	tags=59%, list=19%, signal=74%
GO_PHOSPHATIDYLGLYCEROL_METABOLIC_PROCESS	GO_PHOSPHATIDYLGLYCEROL_METABOLIC_PROCESS		34	0.677768	2.12178	0	0.00014417	0.047	8594	tags=41%, list=15%, signal=48%
GO_SPINAL_CORD_DEVELOPMENT	GO_SPINAL_CORD_DEVELOPMENT		109	0.567057	2.12089	0	0.000148251	0.048	12012	tags=36%, list=21%, signal=45%
GO_PROTEIN_TRANSMEMBRANE_TRANSPORT	GO_PROTEIN_TRANSMEMBRANE_TRANSPORT		59	0.742134	2.12084	0	0.000149553	0.049	10206	tags=71%, list=17%, signal=86%
GO_REGULATION_OF_CENTROSOME_DUPLICATION	GO_REGULATION_OF_CENTROSOME_DUPLICATION		43	0.782358	2.12082	0	0.00014945	0.049	10278	tags=79%, list=18%, signal=96%
GO_CELL_ADHESION_MEDIATED_BY_INTEGRIN	GO_CELL_ADHESION_MEDIATED_BY_INTEGRIN		67	0.682158	2.12063	0	0.000149347	0.049	13662	tags=64%, list=23%, signal=84%
GO_NEGATIVE_REGULATION_OF_VIRAL_TRANSCRIPTION	GO_NEGATIVE_REGULATION_OF_VIRAL_TRANSCRIPTION		27	0.768401	2.12037	0	0.000150001	0.049	8459	tags=56%, list=14%, signal=65%
GO_NEGATIVE_REGULATION_OF_IMMUNE_SYSTEM_PROCESS	GO_NEGATIVE_REGULATION_OF_IMMUNE_SYSTEM_PROCESS		436	0.607981	2.12005	0	0.000152096	0.05	15106	tags=51%, list=26%, signal=69%
GO_REGULATION_OF_DEFENSE_RESPONSE_TO_VIRUS	GO_REGULATION_OF_DEFENSE_RESPONSE_TO_VIRUS		71	0.712808	2.11918	0	0.000152793	0.05	12749	tags=66%, list=22%, signal=85%
GO_REGULATION_OF_LIPID_KINASE_ACTIVITY	GO_REGULATION_OF_LIPID_KINASE_ACTIVITY		64	0.68424	2.11917	0	0.000152688	0.05	10458	tags=56%, list=18%, signal=68%
GO_MICROTUBULE_CYTOSKELETON_ORGANIZATION_INVOLVED_IN_MITOSIS	GO_MICROTUBULE_CYTOSKELETON_ORGANIZATION_INVOLVED_IN_MITOSIS		137	0.729008	2.11915	0	0.000152583	0.05	11226	tags=71%, list=19%, signal=87%
GO_NEGATIVE_REGULATION_OF_G_PROTEIN_COUPLED_RECEPTOR_SIGNALING_PATHWAY	GO_NEGATIVE_REGULATION_OF_G_PROTEIN_COUPLED_RECEPTOR_SIGNALING_PATHWAY		51	0.628022	2.11909	0	0.000152479	0.05	17879	tags=67%, list=31%, signal=96%
GO_NEGATIVE_REGULATION_OF_GENE_EXPRESSION_EPIGENETIC	GO_NEGATIVE_REGULATION_OF_GENE_EXPRESSION_EPIGENETIC		60	0.723319	2.11883	0	0.000153962	0.051	8656	tags=60%, list=15%, signal=70%
GO_POSITIVE_REGULATION_OF_CELL_ADHESION	GO_POSITIVE_REGULATION_OF_CELL_ADHESION		419	0.613233	2.11873	0.00201613	0.000153857	0.051	12490	tags=49%, list=21%, signal=61%
GO_SMOOTH_MUSCLE_CONTRACTION	GO_SMOOTH_MUSCLE_CONTRACTION		108	0.572407	2.11846	0	0.000154443	0.051	15440	tags=41%, list=26%, signal=55%
GO_RNA_3_END_PROCESSING	GO_RNA_3_END_PROCESSING		145	0.716741	2.11816	0	0.000156756	0.051	10678	tags=62%, list=18%, signal=76%
GO_NEGATIVE_REGULATION_OF_ACTIN_FILAMENT_POLYMERIZATION	GO_NEGATIVE_REGULATION_OF_ACTIN_FILAMENT_POLYMERIZATION		59	0.65983	2.11806	0	0.000156649	0.051	9362	tags=44%, list=16%, signal=52%
GO_REGULATION_OF_LONG_TERM_SYNAPTIC_POTENTIATION	GO_REGULATION_OF_LONG_TERM_SYNAPTIC_POTENTIATION		47	0.634279	2.118	0	0.000156542	0.051	7132	tags=34%, list=12%, signal=39%
GO_POSITIVE_REGULATION_OF_PROTEIN_LOCALIZATION_TO_NUCLEUS	GO_POSITIVE_REGULATION_OF_PROTEIN_LOCALIZATION_TO_NUCLEUS		80	0.678222	2.11739	0	0.000158756	0.051	12012	tags=58%, list=21%, signal=72%
GO_NEGATIVE_REGULATION_OF_PEPTIDE_SECRETION	GO_NEGATIVE_REGULATION_OF_PEPTIDE_SECRETION		119	0.549635	2.11739	0	0.000158648	0.051	15929	tags=45%, list=27%, signal=62%
GO_POSITIVE_REGULATION_OF_ATPASE_ACTIVITY	GO_POSITIVE_REGULATION_OF_ATPASE_ACTIVITY		54	0.717299	2.11725	0	0.00015854	0.051	12246	tags=72%, list=21%, signal=91%
GO_RNA_DESTABILIZATION	GO_RNA_DESTABILIZATION		34	0.774124	2.11723	0	0.000158432	0.051	8947	tags=62%, list=15%, signal=73%
GO_PHOSPHATIDYLINOSITOL_DEPHOSPHORYLATION	GO_PHOSPHATIDYLINOSITOL_DEPHOSPHORYLATION		29	0.790323	2.11708	0	0.000159035	0.051	7813	tags=72%, list=13%, signal=84%
GO_GENITALIA_DEVELOPMENT	GO_GENITALIA_DEVELOPMENT		47	0.641842	2.11706	0	0.000158927	0.051	11962	tags=51%, list=20%, signal=64%
GO_AMYLOID_BETA_FORMATION	GO_AMYLOID_BETA_FORMATION		39	0.718037	2.11675	0.00207039	0.000158819	0.051	6816	tags=51%, list=12%, signal=58%
GO_POSITIVE_REGULATION_OF_PEPTIDE_HORMONE_SECRETION	GO_POSITIVE_REGULATION_OF_PEPTIDE_HORMONE_SECRETION		96	0.60774	2.11654	0	0.00015945	0.052	13327	tags=47%, list=23%, signal=61%
GO_RESPONSE_TO_GAMMA_RADIATION	GO_RESPONSE_TO_GAMMA_RADIATION		53	0.708761	2.1165	0	0.000159341	0.052	11630	tags=68%, list=20%, signal=85%
GO_POSITIVE_REGULATION_OF_RESPONSE_TO_ENDOPLASMIC_RETICULUM_STRESS	GO_POSITIVE_REGULATION_OF_RESPONSE_TO_ENDOPLASMIC_RETICULUM_STRESS		37	0.750402	2.11648	0	0.000159234	0.052	8126	tags=59%, list=14%, signal=69%
GO_REGULATION_OF_CALCIUM_ION_TRANSMEMBRANE_TRANSPORT	GO_REGULATION_OF_CALCIUM_ION_TRANSMEMBRANE_TRANSPORT		146	0.57238	2.11636	0	0.000159999	0.052	14544	tags=45%, list=25%, signal=59%
GO_PIGMENT_BIOSYNTHETIC_PROCESS	GO_PIGMENT_BIOSYNTHETIC_PROCESS		56	0.681356	2.1161	0	0.000160618	0.053	9465	tags=48%, list=16%, signal=57%
GO_REGULATION_OF_VASCULAR_ASSOCIATED_SMOOTH_MUSCLE_CELL_PROLIFERATION	GO_REGULATION_OF_VASCULAR_ASSOCIATED_SMOOTH_MUSCLE_CELL_PROLIFERATION		85	0.572079	2.11593	0	0.000160509	0.053	14005	tags=38%, list=24%, signal=49%
GO_BETA_CATENIN_TCF_COMPLEX_ASSEMBLY	GO_BETA_CATENIN_TCF_COMPLEX_ASSEMBLY		30	0.769153	2.11585	0.00197239	0.000160401	0.053	11961	tags=80%, list=20%, signal=101%
GO_REGULATION_OF_ENDOPLASMIC_RETICULUM_STRESS_INDUCED_INTRINSIC_APOPTOTIC_SIGNALING_PATHWAY	GO_REGULATION_OF_ENDOPLASMIC_RETICULUM_STRESS_INDUCED_INTRINSIC_APOPTOTIC_SIGNALING_PATHWAY		30	0.754445	2.11582	0	0.000160292	0.053	8297	tags=57%, list=14%, signal=66%
GO_AORTA_DEVELOPMENT	GO_AORTA_DEVELOPMENT		60	0.681707	2.11542	0	0.000163109	0.054	15710	tags=75%, list=27%, signal=103%
GO_REGULATION_OF_SISTER_CHROMATID_SEGREGATION	GO_REGULATION_OF_SISTER_CHROMATID_SEGREGATION		80	0.731988	2.11532	0	0.000162999	0.054	9455	tags=61%, list=16%, signal=73%
GO_POSITIVE_REGULATION_OF_CELL_JUNCTION_ASSEMBLY	GO_POSITIVE_REGULATION_OF_CELL_JUNCTION_ASSEMBLY		97	0.584257	2.11484	0	0.000165684	0.055	9862	tags=36%, list=17%, signal=43%
GO_TYPE_I_INTERFERON_PRODUCTION	GO_TYPE_I_INTERFERON_PRODUCTION		121	0.710769	2.11457	0	0.000166441	0.055	13499	tags=74%, list=23%, signal=95%
GO_REGULATION_OF_CHEMOTAXIS	GO_REGULATION_OF_CHEMOTAXIS		223	0.598437	2.11453	0.00203252	0.000166329	0.055	14694	tags=52%, list=25%, signal=69%
GO_NEGATIVE_REGULATION_OF_PROTEIN_LOCALIZATION_TO_MEMBRANE	GO_NEGATIVE_REGULATION_OF_PROTEIN_LOCALIZATION_TO_MEMBRANE		31	0.720074	2.11418	0	0.00016769	0.056	9995	tags=58%, list=17%, signal=70%
GO_GLYCOLIPID_CATABOLIC_PROCESS	GO_GLYCOLIPID_CATABOLIC_PROCESS		17	0.82137	2.11409	0	0.000167577	0.056	7106	tags=71%, list=12%, signal=80%
GO_CARDIAC_CELL_DEVELOPMENT	GO_CARDIAC_CELL_DEVELOPMENT		88	0.628769	2.11406	0	0.000168142	0.056	14287	tags=48%, list=24%, signal=63%
GO_FATTY_ACID_DERIVATIVE_METABOLIC_PROCESS	GO_FATTY_ACID_DERIVATIVE_METABOLIC_PROCESS		171	0.562324	2.11401	0	0.000168748	0.056	12505	tags=39%, list=21%, signal=49%
GO_REGULATION_OF_DOUBLE_STRAND_BREAK_REPAIR	GO_REGULATION_OF_DOUBLE_STRAND_BREAK_REPAIR		72	0.722041	2.11398	0	0.000168635	0.056	8188	tags=57%, list=14%, signal=66%
GO_POSITIVE_REGULATION_OF_DNA_BIOSYNTHETIC_PROCESS	GO_POSITIVE_REGULATION_OF_DNA_BIOSYNTHETIC_PROCESS		69	0.714102	2.11357	0	0.000170857	0.057	12505	tags=77%, list=21%, signal=98%
GO_REGULATION_OF_ANION_TRANSMEMBRANE_TRANSPORT	GO_REGULATION_OF_ANION_TRANSMEMBRANE_TRANSPORT		31	0.707325	2.11356	0	0.000170742	0.057	12370	tags=65%, list=21%, signal=82%
GO_RESPONSE_TO_CATECHOLAMINE	GO_RESPONSE_TO_CATECHOLAMINE		106	0.558972	2.11345	0	0.000172098	0.057	16423	tags=47%, list=28%, signal=66%
GO_HISTONE_H3_ACETYLATION	GO_HISTONE_H3_ACETYLATION		58	0.739729	2.11332	0	0.000173448	0.057	8749	tags=66%, list=15%, signal=77%
GO_ACTIVATION_OF_INNATE_IMMUNE_RESPONSE	GO_ACTIVATION_OF_INNATE_IMMUNE_RESPONSE		140	0.660359	2.11303	0	0.000174012	0.057	13874	tags=61%, list=24%, signal=80%
GO_RESPONSE_TO_AXON_INJURY	GO_RESPONSE_TO_AXON_INJURY		80	0.618271	2.11293	0	0.000173896	0.057	12881	tags=49%, list=22%, signal=62%
GO_MITOTIC_CYTOKINESIS	GO_MITOTIC_CYTOKINESIS		71	0.74678	2.1128	0	0.00017378	0.057	12333	tags=80%, list=21%, signal=102%
GO_REGULATION_OF_CYTOPLASMIC_TRANSLATION	GO_REGULATION_OF_CYTOPLASMIC_TRANSLATION		29	0.772154	2.11278	0	0.000173664	0.057	8724	tags=66%, list=15%, signal=77%
GO_REGULATION_OF_STEM_CELL_POPULATION_MAINTENANCE	GO_REGULATION_OF_STEM_CELL_POPULATION_MAINTENANCE		34	0.705787	2.11256	0	0.000175104	0.057	6060	tags=38%, list=10%, signal=43%
GO_POSITIVE_REGULATION_OF_ORGAN_GROWTH	GO_POSITIVE_REGULATION_OF_ORGAN_GROWTH		63	0.584015	2.11242	0	0.000174988	0.057	14008	tags=43%, list=24%, signal=56%
GO_ACTIN_CYTOSKELETON_REORGANIZATION	GO_ACTIN_CYTOSKELETON_REORGANIZATION		105	0.64081	2.11189	0	0.000176267	0.057	13931	tags=58%, list=24%, signal=76%
GO_ANDROGEN_RECEPTOR_SIGNALING_PATHWAY	GO_ANDROGEN_RECEPTOR_SIGNALING_PATHWAY		42	0.744798	2.11174	0	0.00017615	0.057	11471	tags=74%, list=20%, signal=92%
GO_REGULATION_OF_LIPID_LOCALIZATION	GO_REGULATION_OF_LIPID_LOCALIZATION		164	0.564221	2.11165	0	0.000176712	0.058	12636	tags=38%, list=22%, signal=49%
GO_MITOTIC_SISTER_CHROMATID_SEGREGATION	GO_MITOTIC_SISTER_CHROMATID_SEGREGATION		154	0.728468	2.11128	0	0.00017737	0.058	9772	tags=62%, list=17%, signal=75%
GO_ENDOSOME_TO_LYSOSOME_TRANSPORT	GO_ENDOSOME_TO_LYSOSOME_TRANSPORT		52	0.776702	2.11123	0	0.000177252	0.058	10378	tags=79%, list=18%, signal=96%
GO_REGULATION_OF_ANION_TRANSPORT	GO_REGULATION_OF_ANION_TRANSPORT		101	0.581014	2.11116	0	0.000177845	0.058	12533	tags=44%, list=21%, signal=55%
GO_POSITIVE_REGULATION_OF_CYTOKINE_PRODUCTION	GO_POSITIVE_REGULATION_OF_CYTOKINE_PRODUCTION		450	0.608427	2.11097	0	0.000177727	0.058	14450	tags=51%, list=25%, signal=67%
GO_NEGATIVE_REGULATION_OF_PEPTIDYL_TYROSINE_PHOSPHORYLATION	GO_NEGATIVE_REGULATION_OF_PEPTIDYL_TYROSINE_PHOSPHORYLATION		54	0.684685	2.11076	0	0.00017761	0.058	11590	tags=56%, list=20%, signal=69%
GO_RNA_METHYLATION	GO_RNA_METHYLATION		75	0.78039	2.11075	0	0.000177492	0.058	8596	tags=72%, list=15%, signal=84%
GO_POSITIVE_REGULATION_OF_DNA_TEMPLATED_TRANSCRIPTION_ELONGATION	GO_POSITIVE_REGULATION_OF_DNA_TEMPLATED_TRANSCRIPTION_ELONGATION		26	0.809222	2.11064	0	0.000177375	0.058	10939	tags=92%, list=19%, signal=114%
GO_POSITIVE_REGULATION_OF_TELOMERE_MAINTENANCE	GO_POSITIVE_REGULATION_OF_TELOMERE_MAINTENANCE		50	0.75549	2.1102	0	0.000178801	0.058	10422	tags=74%, list=18%, signal=90%
GO_NEGATIVE_REGULATION_OF_MACROAUTOPHAGY	GO_NEGATIVE_REGULATION_OF_MACROAUTOPHAGY		32	0.776856	2.10964	0	0.000180277	0.058	9609	tags=78%, list=16%, signal=93%
GO_REGULATION_OF_GLIAL_CELL_DIFFERENTIATION	GO_REGULATION_OF_GLIAL_CELL_DIFFERENTIATION		74	0.578804	2.10963	0	0.000180158	0.058	18449	tags=59%, list=32%, signal=87%
GO_CORONARY_VASCULATURE_DEVELOPMENT	GO_CORONARY_VASCULATURE_DEVELOPMENT		49	0.70257	2.10958	0.0020202	0.000180039	0.058	12658	tags=69%, list=22%, signal=89%
GO_RESPONSE_TO_IRON_ION	GO_RESPONSE_TO_IRON_ION		33	0.668549	2.10951	0	0.00017992	0.058	11717	tags=55%, list=20%, signal=68%
GO_SISTER_CHROMATID_COHESION	GO_SISTER_CHROMATID_COHESION		54	0.743645	2.10949	0	0.000179802	0.058	7611	tags=57%, list=13%, signal=66%
GO_RESPONSE_TO_IMMOBILIZATION_STRESS	GO_RESPONSE_TO_IMMOBILIZATION_STRESS		26	0.684406	2.10936	0	0.000179684	0.058	9586	tags=42%, list=16%, signal=51%
GO_PROTEIN_LOCALIZATION_TO_CILIUM	GO_PROTEIN_LOCALIZATION_TO_CILIUM		58	0.726359	2.10931	0	0.000179565	0.058	10773	tags=71%, list=18%, signal=87%
GO_RETINA_HOMEOSTASIS	GO_RETINA_HOMEOSTASIS		74	0.567543	2.1093	0	0.000179447	0.058	16337	tags=50%, list=28%, signal=69%
GO_SYNAPTIC_VESICLE_LOCALIZATION	GO_SYNAPTIC_VESICLE_LOCALIZATION		55	0.675087	2.10874	0	0.00018076	0.058	7178	tags=45%, list=12%, signal=52%
GO_LUNG_EPITHELIUM_DEVELOPMENT	GO_LUNG_EPITHELIUM_DEVELOPMENT		37	0.670747	2.10842	0	0.000181344	0.058	11329	tags=54%, list=19%, signal=67%
GO_NEGATIVE_REGULATION_OF_REACTIVE_OXYGEN_SPECIES_METABOLIC_PROCESS	GO_NEGATIVE_REGULATION_OF_REACTIVE_OXYGEN_SPECIES_METABOLIC_PROCESS		63	0.613064	2.1084	0	0.000181225	0.058	15956	tags=59%, list=27%, signal=81%
GO_POSITIVE_REGULATION_OF_STEM_CELL_PROLIFERATION	GO_POSITIVE_REGULATION_OF_STEM_CELL_PROLIFERATION		43	0.64354	2.1084	0	0.000181107	0.058	11962	tags=49%, list=20%, signal=61%
GO_CELLULAR_COMPONENT_ASSEMBLY_INVOLVED_IN_MORPHOGENESIS	GO_CELLULAR_COMPONENT_ASSEMBLY_INVOLVED_IN_MORPHOGENESIS		108	0.670247	2.10838	0	0.000180988	0.058	9657	tags=41%, list=17%, signal=49%
GO_TRANSCRIPTION_BY_RNA_POLYMERASE_I	GO_TRANSCRIPTION_BY_RNA_POLYMERASE_I		61	0.747051	2.10813	0	0.000180869	0.058	5843	tags=51%, list=10%, signal=56%
GO_POSITIVE_REGULATION_OF_CYCLIN_DEPENDENT_PROTEIN_KINASE_ACTIVITY	GO_POSITIVE_REGULATION_OF_CYCLIN_DEPENDENT_PROTEIN_KINASE_ACTIVITY		35	0.695591	2.10809	0	0.000181497	0.059	11717	tags=57%, list=20%, signal=71%
GO_ANTIGEN_PROCESSING_AND_PRESENTATION_OF_PEPTIDE_ANTIGEN	GO_ANTIGEN_PROCESSING_AND_PRESENTATION_OF_PEPTIDE_ANTIGEN		190	0.689388	2.10792	0	0.000181378	0.059	13874	tags=67%, list=24%, signal=87%
GO_REGULATION_OF_DNA_BINDING	GO_REGULATION_OF_DNA_BINDING		119	0.609185	2.1079	0	0.000181259	0.059	9623	tags=38%, list=16%, signal=45%
GO_POSITIVE_REGULATION_OF_TELOMERASE_ACTIVITY	GO_POSITIVE_REGULATION_OF_TELOMERASE_ACTIVITY		36	0.766952	2.10776	0	0.000181141	0.059	10153	tags=75%, list=17%, signal=91%
GO_POSITIVE_REGULATION_OF_ERYTHROCYTE_DIFFERENTIATION	GO_POSITIVE_REGULATION_OF_ERYTHROCYTE_DIFFERENTIATION		33	0.714226	2.10731	0	0.000182547	0.059	10548	tags=67%, list=18%, signal=81%
GO_REGULATION_OF_CHROMATIN_BINDING	GO_REGULATION_OF_CHROMATIN_BINDING		21	0.785115	2.1073	0	0.000182428	0.059	8333	tags=71%, list=14%, signal=83%
GO_LUNG_CELL_DIFFERENTIATION	GO_LUNG_CELL_DIFFERENTIATION		23	0.72862	2.10726	0	0.000182309	0.059	11265	tags=61%, list=19%, signal=75%
GO_FATTY_ACYL_COA_METABOLIC_PROCESS	GO_FATTY_ACYL_COA_METABOLIC_PROCESS		38	0.695333	2.10714	0	0.00018219	0.059	9066	tags=47%, list=16%, signal=56%
GO_B_CELL_DIFFERENTIATION	GO_B_CELL_DIFFERENTIATION		135	0.632151	2.10707	0	0.000182071	0.059	12345	tags=47%, list=21%, signal=60%
GO_RETINA_MORPHOGENESIS_IN_CAMERA_TYPE_EYE	GO_RETINA_MORPHOGENESIS_IN_CAMERA_TYPE_EYE		59	0.590071	2.10706	0	0.000181953	0.059	16610	tags=53%, list=28%, signal=73%
GO_POSITIVE_REGULATION_OF_CELL_CYCLE_ARREST	GO_POSITIVE_REGULATION_OF_CELL_CYCLE_ARREST		80	0.67365	2.10695	0	0.000181835	0.059	14130	tags=68%, list=24%, signal=89%
GO_VENTRICULAR_SEPTUM_MORPHOGENESIS	GO_VENTRICULAR_SEPTUM_MORPHOGENESIS		43	0.684414	2.10677	0.00199601	0.000181717	0.059	13283	tags=67%, list=23%, signal=87%
GO_NEGATIVE_REGULATION_OF_CARBOHYDRATE_METABOLIC_PROCESS	GO_NEGATIVE_REGULATION_OF_CARBOHYDRATE_METABOLIC_PROCESS		46	0.672327	2.10665	0	0.000181599	0.059	10692	tags=54%, list=18%, signal=66%
GO_DETECTION_OF_LIGHT_STIMULUS	GO_DETECTION_OF_LIGHT_STIMULUS		74	0.549019	2.10655	0	0.000181481	0.059	14999	tags=43%, list=26%, signal=58%
GO_RNA_POLYADENYLATION	GO_RNA_POLYADENYLATION		42	0.789825	2.10599	0	0.000183713	0.06	5603	tags=62%, list=10%, signal=68%
GO_COLUMNAR_CUBOIDAL_EPITHELIAL_CELL_DEVELOPMENT	GO_COLUMNAR_CUBOIDAL_EPITHELIAL_CELL_DEVELOPMENT		60	0.611898	2.10587	0	0.000183594	0.06	15388	tags=55%, list=26%, signal=75%
GO_CELL_DIFFERENTIATION_INVOLVED_IN_KIDNEY_DEVELOPMENT	GO_CELL_DIFFERENTIATION_INVOLVED_IN_KIDNEY_DEVELOPMENT		57	0.633175	2.10577	0.0020284	0.000185275	0.06	16235	tags=63%, list=28%, signal=87%
GO_INTEGRIN_MEDIATED_SIGNALING_PATHWAY	GO_INTEGRIN_MEDIATED_SIGNALING_PATHWAY		102	0.674083	2.10569	0	0.000185155	0.06	13474	tags=62%, list=23%, signal=80%
GO_EPITHELIAL_CELL_DIFFERENTIATION_INVOLVED_IN_KIDNEY_DEVELOPMENT	GO_EPITHELIAL_CELL_DIFFERENTIATION_INVOLVED_IN_KIDNEY_DEVELOPMENT		47	0.6431	2.10566	0	0.00018579	0.06	16058	tags=64%, list=28%, signal=88%
GO_METANEPHRIC_NEPHRON_MORPHOGENESIS	GO_METANEPHRIC_NEPHRON_MORPHOGENESIS		26	0.679465	2.10541	0	0.000186472	0.061	16058	tags=69%, list=28%, signal=95%
GO_MONOSACCHARIDE_CATABOLIC_PROCESS	GO_MONOSACCHARIDE_CATABOLIC_PROCESS		64	0.639394	2.10525	0	0.000186351	0.061	11533	tags=52%, list=20%, signal=64%
GO_VESICLE_TRANSPORT_ALONG_MICROTUBULE	GO_VESICLE_TRANSPORT_ALONG_MICROTUBULE		46	0.760145	2.10485	0	0.000188381	0.061	10392	tags=72%, list=18%, signal=87%
GO_POSITIVE_REGULATION_OF_CELLULAR_CARBOHYDRATE_METABOLIC_PROCESS	GO_POSITIVE_REGULATION_OF_CELLULAR_CARBOHYDRATE_METABOLIC_PROCESS		60	0.618392	2.10457	0	0.00018826	0.061	10795	tags=45%, list=18%, signal=55%
GO_PRI_MIRNA_TRANSCRIPTION_BY_RNA_POLYMERASE_II	GO_PRI_MIRNA_TRANSCRIPTION_BY_RNA_POLYMERASE_II		53	0.676196	2.10409	0	0.000192682	0.061	12709	tags=60%, list=22%, signal=77%
GO_POSITIVE_REGULATION_OF_PROTEIN_CONTAINING_COMPLEX_DISASSEMBLY	GO_POSITIVE_REGULATION_OF_PROTEIN_CONTAINING_COMPLEX_DISASSEMBLY		33	0.69119	2.10408	0	0.000192558	0.061	10541	tags=52%, list=18%, signal=63%
GO_CYTOPLASMIC_PATTERN_RECOGNITION_RECEPTOR_SIGNALING_PATHWAY	GO_CYTOPLASMIC_PATTERN_RECOGNITION_RECEPTOR_SIGNALING_PATHWAY		63	0.726384	2.10308	0	0.000194713	0.061	12749	tags=76%, list=22%, signal=97%
GO_PLATELET_ACTIVATION	GO_PLATELET_ACTIVATION		157	0.631976	2.10303	0	0.000195339	0.061	15555	tags=61%, list=27%, signal=82%
GO_REGULATION_OF_CARDIAC_MUSCLE_CELL_MEMBRANE_REPOLARIZATION	GO_REGULATION_OF_CARDIAC_MUSCLE_CELL_MEMBRANE_REPOLARIZATION		29	0.683302	2.10297	0	0.000195868	0.061	13422	tags=52%, list=23%, signal=67%
GO_MEMBRANE_PROTEIN_ECTODOMAIN_PROTEOLYSIS	GO_MEMBRANE_PROTEIN_ECTODOMAIN_PROTEOLYSIS		41	0.724469	2.10296	0	0.000195742	0.061	10274	tags=66%, list=18%, signal=80%
GO_RIBONUCLEOTIDE_CATABOLIC_PROCESS	GO_RIBONUCLEOTIDE_CATABOLIC_PROCESS		31	0.69006	2.1029	0	0.000195617	0.061	12860	tags=68%, list=22%, signal=87%
GO_PROTEIN_LOCALIZATION_TO_POSTSYNAPSE	GO_PROTEIN_LOCALIZATION_TO_POSTSYNAPSE		46	0.654012	2.10263	0	0.000195491	0.061	13091	tags=59%, list=22%, signal=76%
GO_CHEMICAL_SYNAPTIC_TRANSMISSION_POSTSYNAPTIC	GO_CHEMICAL_SYNAPTIC_TRANSMISSION_POSTSYNAPTIC		110	0.544847	2.10262	0	0.000195366	0.061	18586	tags=54%, list=32%, signal=79%
GO_POSITIVE_REGULATION_OF_POSTTRANSCRIPTIONAL_GENE_SILENCING	GO_POSITIVE_REGULATION_OF_POSTTRANSCRIPTIONAL_GENE_SILENCING		25	0.751322	2.10244	0	0.000195241	0.061	2710	tags=44%, list=5%, signal=46%
GO_POSITIVE_REGULATION_OF_DNA_RECOMBINATION	GO_POSITIVE_REGULATION_OF_DNA_RECOMBINATION		38	0.742603	2.10207	0	0.000195922	0.061	8957	tags=61%, list=15%, signal=71%
GO_MITOCHONDRIAL_MEMBRANE_ORGANIZATION	GO_MITOCHONDRIAL_MEMBRANE_ORGANIZATION		117	0.694024	2.1018	0	0.000199721	0.063	10675	tags=61%, list=18%, signal=74%
GO_RECEPTOR_RECYCLING	GO_RECEPTOR_RECYCLING		31	0.740772	2.1014	0	0.000201141	0.064	11247	tags=71%, list=19%, signal=88%
GO_POSITIVE_REGULATION_OF_TOR_SIGNALING	GO_POSITIVE_REGULATION_OF_TOR_SIGNALING		41	0.701915	2.10138	0	0.000201013	0.064	9469	tags=56%, list=16%, signal=67%
GO_PEPTIDYL_CYSTEINE_MODIFICATION	GO_PEPTIDYL_CYSTEINE_MODIFICATION		49	0.677668	2.10121	0	0.000200884	0.064	14012	tags=61%, list=24%, signal=80%
GO_POSITIVE_REGULATION_OF_DNA_TEMPLATED_TRANSCRIPTION_INITIATION	GO_POSITIVE_REGULATION_OF_DNA_TEMPLATED_TRANSCRIPTION_INITIATION		38	0.740701	2.1012	0	0.000200756	0.064	4509	tags=47%, list=8%, signal=51%
GO_CEREBRAL_CORTEX_RADIALLY_ORIENTED_CELL_MIGRATION	GO_CEREBRAL_CORTEX_RADIALLY_ORIENTED_CELL_MIGRATION		29	0.737575	2.10111	0	0.000201372	0.064	10716	tags=66%, list=18%, signal=80%
GO_MITOTIC_SPINDLE_ORGANIZATION	GO_MITOTIC_SPINDLE_ORGANIZATION		111	0.735321	2.10057	0	0.00020192	0.064	11028	tags=71%, list=19%, signal=88%
GO_POSITIVE_REGULATION_OF_INNATE_IMMUNE_RESPONSE	GO_POSITIVE_REGULATION_OF_INNATE_IMMUNE_RESPONSE		208	0.629948	2.10055	0	0.000201791	0.064	13874	tags=55%, list=24%, signal=72%
GO_RNA_DEPENDENT_DNA_BIOSYNTHETIC_PROCESS	GO_RNA_DEPENDENT_DNA_BIOSYNTHETIC_PROCESS		68	0.738812	2.10054	0	0.000201663	0.064	10422	tags=71%, list=18%, signal=86%
GO_REGULATION_OF_NITRIC_OXIDE_BIOSYNTHETIC_PROCESS	GO_REGULATION_OF_NITRIC_OXIDE_BIOSYNTHETIC_PROCESS		68	0.61211	2.10049	0	0.000201535	0.064	14885	tags=49%, list=25%, signal=65%
GO_POSITIVE_REGULATION_OF_SMALL_MOLECULE_METABOLIC_PROCESS	GO_POSITIVE_REGULATION_OF_SMALL_MOLECULE_METABOLIC_PROCESS		148	0.571853	2.10029	0	0.000201406	0.064	16234	tags=50%, list=28%, signal=69%
GO_MUSCLE_SYSTEM_PROCESS	GO_MUSCLE_SYSTEM_PROCESS		456	0.552946	2.10004	0	0.000201959	0.064	14104	tags=38%, list=24%, signal=50%
GO_SCHWANN_CELL_DEVELOPMENT	GO_SCHWANN_CELL_DEVELOPMENT		30	0.699958	2.09967	0	0.000203993	0.065	7768	tags=47%, list=13%, signal=54%
GO_VASCULAR_PROCESS_IN_CIRCULATORY_SYSTEM	GO_VASCULAR_PROCESS_IN_CIRCULATORY_SYSTEM		189	0.558016	2.0996	0	0.000204519	0.065	15684	tags=43%, list=27%, signal=59%
GO_REGULATION_OF_ACTIN_FILAMENT_BASED_MOVEMENT	GO_REGULATION_OF_ACTIN_FILAMENT_BASED_MOVEMENT		46	0.634385	2.09941	0	0.000205995	0.065	15268	tags=54%, list=26%, signal=74%
GO_MICROVILLUS_ORGANIZATION	GO_MICROVILLUS_ORGANIZATION		25	0.704305	2.09938	0	0.000205864	0.065	7228	tags=48%, list=12%, signal=55%
GO_POSITIVE_REGULATION_OF_MEMBRANE_PERMEABILITY	GO_POSITIVE_REGULATION_OF_MEMBRANE_PERMEABILITY		64	0.691131	2.09918	0	0.000206445	0.065	10675	tags=56%, list=18%, signal=69%
GO_POSITIVE_REGULATION_OF_GLUCOSE_METABOLIC_PROCESS	GO_POSITIVE_REGULATION_OF_GLUCOSE_METABOLIC_PROCESS		41	0.652132	2.09895	0	0.000206955	0.065	10795	tags=49%, list=18%, signal=60%
GO_NEGATIVE_REGULATION_OF_TELOMERE_MAINTENANCE_VIA_TELOMERE_LENGTHENING	GO_NEGATIVE_REGULATION_OF_TELOMERE_MAINTENANCE_VIA_TELOMERE_LENGTHENING		25	0.814204	2.09887	0	0.000206825	0.065	6425	tags=68%, list=11%, signal=76%
GO_SECONDARY_PALATE_DEVELOPMENT	GO_SECONDARY_PALATE_DEVELOPMENT		24	0.684193	2.09857	0	0.000207404	0.065	11442	tags=54%, list=20%, signal=67%
GO_POSITIVE_REGULATION_OF_REACTIVE_OXYGEN_SPECIES_BIOSYNTHETIC_PROCESS	GO_POSITIVE_REGULATION_OF_REACTIVE_OXYGEN_SPECIES_BIOSYNTHETIC_PROCESS		57	0.60755	2.0983	0	0.00020862	0.065	10007	tags=37%, list=17%, signal=44%
GO_REGULATION_OF_CALCIUM_ION_TRANSMEMBRANE_TRANSPORTER_ACTIVITY	GO_REGULATION_OF_CALCIUM_ION_TRANSMEMBRANE_TRANSPORTER_ACTIVITY		84	0.607182	2.09748	0	0.000212647	0.067	14544	tags=49%, list=25%, signal=65%
GO_REGULATION_OF_TRANSCRIPTION_REGULATORY_REGION_DNA_BINDING	GO_REGULATION_OF_TRANSCRIPTION_REGULATORY_REGION_DNA_BINDING		50	0.650353	2.09702	0	0.000212513	0.067	11118	tags=46%, list=19%, signal=57%
GO_NCRNA_TRANSCRIPTION	GO_NCRNA_TRANSCRIPTION		101	0.739666	2.09653	0	0.000215343	0.068	8534	tags=64%, list=15%, signal=75%
GO_POSITIVE_REGULATION_OF_SMOOTHENED_SIGNALING_PATHWAY	GO_POSITIVE_REGULATION_OF_SMOOTHENED_SIGNALING_PATHWAY		35	0.698601	2.09644	0	0.000215207	0.068	7989	tags=49%, list=14%, signal=56%
GO_REGULATION_OF_EPIDERMAL_CELL_DIFFERENTIATION	GO_REGULATION_OF_EPIDERMAL_CELL_DIFFERENTIATION		62	0.611058	2.09596	0	0.000217656	0.068	13369	tags=44%, list=23%, signal=56%
GO_POSITIVE_REGULATION_OF_NITRIC_OXIDE_METABOLIC_PROCESS	GO_POSITIVE_REGULATION_OF_NITRIC_OXIDE_METABOLIC_PROCESS		46	0.636659	2.09572	0	0.000217519	0.068	14628	tags=50%, list=25%, signal=67%
GO_PHOSPHATIDIC_ACID_METABOLIC_PROCESS	GO_PHOSPHATIDIC_ACID_METABOLIC_PROCESS		49	0.628219	2.09563	0	0.000218027	0.068	13405	tags=49%, list=23%, signal=64%
GO_INTRINSIC_APOPTOTIC_SIGNALING_PATHWAY_IN_RESPONSE_TO_DNA_DAMAGE	GO_INTRINSIC_APOPTOTIC_SIGNALING_PATHWAY_IN_RESPONSE_TO_DNA_DAMAGE		101	0.661999	2.09557	0	0.000219018	0.069	10954	tags=54%, list=19%, signal=67%
GO_POSITIVE_REGULATION_OF_PATTERN_RECOGNITION_RECEPTOR_SIGNALING_PATHWAY	GO_POSITIVE_REGULATION_OF_PATTERN_RECOGNITION_RECEPTOR_SIGNALING_PATHWAY		37	0.708975	2.0954	0	0.00021888	0.069	11395	tags=65%, list=20%, signal=81%
GO_NEURAL_NUCLEUS_DEVELOPMENT	GO_NEURAL_NUCLEUS_DEVELOPMENT		59	0.634791	2.09482	0	0.000220771	0.07	16293	tags=64%, list=28%, signal=89%
GO_ORGANIC_HYDROXY_COMPOUND_TRANSPORT	GO_ORGANIC_HYDROXY_COMPOUND_TRANSPORT		262	0.534313	2.09449	0	0.000221364	0.071	19199	tags=54%, list=33%, signal=80%
GO_REGULATION_OF_SUBSTRATE_ADHESION_DEPENDENT_CELL_SPREADING	GO_REGULATION_OF_SUBSTRATE_ADHESION_DEPENDENT_CELL_SPREADING		50	0.686338	2.0944	0	0.000221226	0.071	9483	tags=52%, list=16%, signal=62%
GO_NEGATIVE_REGULATION_OF_LIPID_TRANSPORT	GO_NEGATIVE_REGULATION_OF_LIPID_TRANSPORT		45	0.614118	2.09426	0	0.000221087	0.071	11862	tags=38%, list=20%, signal=47%
GO_LENS_FIBER_CELL_DIFFERENTIATION	GO_LENS_FIBER_CELL_DIFFERENTIATION		35	0.66326	2.09407	0	0.000222489	0.071	12257	tags=51%, list=21%, signal=65%
GO_POSITIVE_REGULATION_OF_PROTEIN_LOCALIZATION_TO_CELL_SURFACE	GO_POSITIVE_REGULATION_OF_PROTEIN_LOCALIZATION_TO_CELL_SURFACE		19	0.74867	2.09398	0	0.000222991	0.071	8402	tags=53%, list=14%, signal=61%
GO_RESPONSE_TO_X_RAY	GO_RESPONSE_TO_X_RAY		31	0.760343	2.09388	0	0.000225036	0.071	11301	tags=77%, list=19%, signal=96%
GO_FOLIC_ACID_METABOLIC_PROCESS	GO_FOLIC_ACID_METABOLIC_PROCESS		19	0.760915	2.09351	0	0.000228759	0.073	8903	tags=63%, list=15%, signal=74%
GO_PROSTATE_GLAND_MORPHOGENESIS	GO_PROSTATE_GLAND_MORPHOGENESIS		28	0.655471	2.0935	0.00191205	0.000228616	0.073	11196	tags=50%, list=19%, signal=62%
GO_NEURAL_TUBE_PATTERNING	GO_NEURAL_TUBE_PATTERNING		41	0.690094	2.09342	0	0.000228473	0.073	11196	tags=59%, list=19%, signal=72%
GO_DNA_CATABOLIC_PROCESS	GO_DNA_CATABOLIC_PROCESS		41	0.70099	2.09286	0	0.00022978	0.073	7693	tags=44%, list=13%, signal=51%
GO_RESPONSE_TO_INTERLEUKIN_6	GO_RESPONSE_TO_INTERLEUKIN_6		55	0.633529	2.09258	0	0.000231072	0.073	16092	tags=51%, list=28%, signal=70%
GO_REGULATION_OF_DELAYED_RECTIFIER_POTASSIUM_CHANNEL_ACTIVITY	GO_REGULATION_OF_DELAYED_RECTIFIER_POTASSIUM_CHANNEL_ACTIVITY		21	0.678332	2.09248	0	0.000231655	0.073	13987	tags=43%, list=24%, signal=56%
GO_NEGATIVE_REGULATION_OF_POTASSIUM_ION_TRANSPORT	GO_NEGATIVE_REGULATION_OF_POTASSIUM_ION_TRANSPORT		39	0.607955	2.09244	0	0.000231511	0.073	14712	tags=41%, list=25%, signal=55%
GO_SYNAPTIC_VESICLE_TRANSPORT	GO_SYNAPTIC_VESICLE_TRANSPORT		42	0.711804	2.09228	0	0.000232094	0.073	8970	tags=57%, list=15%, signal=67%
GO_CYCLIC_NUCLEOTIDE_METABOLIC_PROCESS	GO_CYCLIC_NUCLEOTIDE_METABOLIC_PROCESS		38	0.632895	2.09223	0	0.000231949	0.073	15286	tags=61%, list=26%, signal=82%
GO_NEGATIVE_REGULATION_OF_ORGAN_GROWTH	GO_NEGATIVE_REGULATION_OF_ORGAN_GROWTH		41	0.636017	2.09205	0	0.000234182	0.073	14287	tags=54%, list=24%, signal=71%
GO_CALCINEURIN_MEDIATED_SIGNALING	GO_CALCINEURIN_MEDIATED_SIGNALING		47	0.667992	2.09185	0	0.000234036	0.073	7112	tags=43%, list=12%, signal=48%
GO_SOMATIC_STEM_CELL_POPULATION_MAINTENANCE	GO_SOMATIC_STEM_CELL_POPULATION_MAINTENANCE		75	0.618183	2.09165	0	0.000234615	0.073	16202	tags=59%, list=28%, signal=81%
GO_NEGATIVE_REGULATION_OF_PLASMA_MEMBRANE_BOUNDED_CELL_PROJECTION_ASSEMBLY	GO_NEGATIVE_REGULATION_OF_PLASMA_MEMBRANE_BOUNDED_CELL_PROJECTION_ASSEMBLY		29	0.686018	2.09165	0	0.000234469	0.073	12228	tags=62%, list=21%, signal=78%
GO_FACE_DEVELOPMENT	GO_FACE_DEVELOPMENT		48	0.673271	2.09097	0	0.000236308	0.074	10996	tags=58%, list=19%, signal=72%
GO_CARDIAC_VENTRICLE_MORPHOGENESIS	GO_CARDIAC_VENTRICLE_MORPHOGENESIS		73	0.617583	2.09074	0	0.000236886	0.074	11442	tags=44%, list=20%, signal=54%
GO_EPITHELIAL_CELL_MORPHOGENESIS	GO_EPITHELIAL_CELL_MORPHOGENESIS		35	0.677637	2.0907	0	0.000236739	0.074	10401	tags=54%, list=18%, signal=66%
GO_MULTI_ORGANISM_LOCALIZATION	GO_MULTI_ORGANISM_LOCALIZATION		64	0.759262	2.0905	0	0.000239067	0.075	9560	tags=72%, list=16%, signal=86%
GO_NEGATIVE_REGULATION_OF_PEPTIDASE_ACTIVITY	GO_NEGATIVE_REGULATION_OF_PEPTIDASE_ACTIVITY		264	0.540122	2.09046	0	0.000239718	0.075	12545	tags=32%, list=21%, signal=41%
GO_NEUROTRANSMITTER_RECEPTOR_TRANSPORT	GO_NEUROTRANSMITTER_RECEPTOR_TRANSPORT		46	0.664512	2.09043	0	0.00023957	0.075	9658	tags=48%, list=17%, signal=57%
GO_POSITIVE_REGULATION_OF_NUCLEOTIDE_METABOLIC_PROCESS	GO_POSITIVE_REGULATION_OF_NUCLEOTIDE_METABOLIC_PROCESS		45	0.624076	2.0904	0	0.000239422	0.075	17337	tags=60%, list=30%, signal=85%
GO_HEPARAN_SULFATE_PROTEOGLYCAN_METABOLIC_PROCESS	GO_HEPARAN_SULFATE_PROTEOGLYCAN_METABOLIC_PROCESS		32	0.714384	2.09024	0	0.000239274	0.075	13283	tags=78%, list=23%, signal=101%
GO_PLATELET_DERIVED_GROWTH_FACTOR_RECEPTOR_SIGNALING_PATHWAY	GO_PLATELET_DERIVED_GROWTH_FACTOR_RECEPTOR_SIGNALING_PATHWAY		59	0.709482	2.09021	0	0.000239126	0.075	10854	tags=61%, list=19%, signal=75%
GO_INTERACTION_WITH_SYMBIONT	GO_INTERACTION_WITH_SYMBIONT		92	0.643717	2.09008	0	0.000238979	0.075	11158	tags=42%, list=19%, signal=52%
GO_ALPHA_AMINO_ACID_CATABOLIC_PROCESS	GO_ALPHA_AMINO_ACID_CATABOLIC_PROCESS		101	0.595235	2.08957	0	0.000240854	0.075	14681	tags=50%, list=25%, signal=67%
GO_RESPONSE_TO_ESTROGEN	GO_RESPONSE_TO_ESTROGEN		75	0.60583	2.08951	0	0.000240706	0.075	8312	tags=36%, list=14%, signal=42%
GO_POSITIVE_REGULATION_OF_VIRAL_PROCESS	GO_POSITIVE_REGULATION_OF_VIRAL_PROCESS		105	0.705905	2.08942	0	0.000240558	0.075	11047	tags=63%, list=19%, signal=77%
GO_REGULATION_OF_LEUKOCYTE_DIFFERENTIATION	GO_REGULATION_OF_LEUKOCYTE_DIFFERENTIATION		287	0.614636	2.0894	0.0019802	0.000241069	0.075	13053	tags=48%, list=22%, signal=62%
GO_REGULATION_OF_GENE_EXPRESSION_BY_GENETIC_IMPRINTING	GO_REGULATION_OF_GENE_EXPRESSION_BY_GENETIC_IMPRINTING		18	0.765729	2.08939	0	0.000240921	0.075	8641	tags=61%, list=15%, signal=72%
GO_EMBRYO_IMPLANTATION	GO_EMBRYO_IMPLANTATION		55	0.605049	2.08935	0	0.000241463	0.075	15520	tags=53%, list=27%, signal=72%
GO_REGULATION_OF_DNA_METHYLATION	GO_REGULATION_OF_DNA_METHYLATION		27	0.73815	2.08932	0	0.000241314	0.075	9716	tags=56%, list=17%, signal=67%
GO_PROTEIN_DEMETHYLATION	GO_PROTEIN_DEMETHYLATION		30	0.775287	2.08916	0	0.000241842	0.075	7026	tags=67%, list=12%, signal=76%
GO_PEPTIDE_CATABOLIC_PROCESS	GO_PEPTIDE_CATABOLIC_PROCESS		29	0.691498	2.08883	0	0.000242322	0.075	13069	tags=52%, list=22%, signal=67%
GO_CEREBELLAR_CORTEX_FORMATION	GO_CEREBELLAR_CORTEX_FORMATION		23	0.741857	2.08856	0	0.000243779	0.075	6092	tags=48%, list=10%, signal=53%
GO_POSITIVE_REGULATION_OF_PEPTIDYL_THREONINE_PHOSPHORYLATION	GO_POSITIVE_REGULATION_OF_PEPTIDYL_THREONINE_PHOSPHORYLATION		30	0.691214	2.0885	0	0.00024363	0.075	11345	tags=60%, list=19%, signal=74%
GO_RIBONUCLEOSIDE_MONOPHOSPHATE_METABOLIC_PROCESS	GO_RIBONUCLEOSIDE_MONOPHOSPHATE_METABOLIC_PROCESS		49	0.699695	2.08836	0	0.000243481	0.075	12575	tags=69%, list=22%, signal=88%
GO_POSITIVE_REGULATION_OF_CALCIUM_ION_TRANSMEMBRANE_TRANSPORT	GO_POSITIVE_REGULATION_OF_CALCIUM_ION_TRANSMEMBRANE_TRANSPORT		69	0.598549	2.08821	0	0.000243332	0.075	9018	tags=33%, list=15%, signal=39%
GO_LUNG_MORPHOGENESIS	GO_LUNG_MORPHOGENESIS		52	0.644443	2.08801	0.00204499	0.000243183	0.075	14033	tags=56%, list=24%, signal=73%
GO_PROTEIN_LOCALIZATION_TO_ENDOSOME	GO_PROTEIN_LOCALIZATION_TO_ENDOSOME		23	0.785114	2.08795	0	0.000243034	0.075	9836	tags=78%, list=17%, signal=94%
GO_NEGATIVE_REGULATION_OF_DEFENSE_RESPONSE	GO_NEGATIVE_REGULATION_OF_DEFENSE_RESPONSE		258	0.562563	2.08792	0	0.000243546	0.076	15045	tags=44%, list=26%, signal=59%
GO_ACTIN_FILAMENT_BASED_MOVEMENT	GO_ACTIN_FILAMENT_BASED_MOVEMENT		150	0.620564	2.08786	0	0.000244018	0.077	15268	tags=51%, list=26%, signal=69%
GO_LEFT_RIGHT_PATTERN_FORMATION	GO_LEFT_RIGHT_PATTERN_FORMATION		22	0.751233	2.08769	0	0.000243869	0.077	8690	tags=55%, list=15%, signal=64%
GO_FATTY_ACID_TRANSPORT	GO_FATTY_ACID_TRANSPORT		98	0.563938	2.08767	0	0.000243721	0.077	12354	tags=44%, list=21%, signal=56%
GO_CENTRIOLE_ASSEMBLY	GO_CENTRIOLE_ASSEMBLY		38	0.775177	2.08767	0	0.000243572	0.077	8355	tags=74%, list=14%, signal=86%
GO_ENDOCHONDRAL_BONE_MORPHOGENESIS	GO_ENDOCHONDRAL_BONE_MORPHOGENESIS		54	0.632475	2.08766	0	0.000243424	0.077	11104	tags=44%, list=19%, signal=55%
GO_NUCLEOBASE_CONTAINING_SMALL_MOLECULE_BIOSYNTHETIC_PROCESS	GO_NUCLEOBASE_CONTAINING_SMALL_MOLECULE_BIOSYNTHETIC_PROCESS		102	0.612948	2.08749	0	0.000243276	0.077	12860	tags=56%, list=22%, signal=72%
GO_LYMPHOCYTE_DIFFERENTIATION	GO_LYMPHOCYTE_DIFFERENTIATION		364	0.62155	2.08691	0	0.000245743	0.078	14669	tags=55%, list=25%, signal=73%
GO_POSITIVE_REGULATION_OF_BLOOD_VESSEL_ENDOTHELIAL_CELL_MIGRATION	GO_POSITIVE_REGULATION_OF_BLOOD_VESSEL_ENDOTHELIAL_CELL_MIGRATION		76	0.603085	2.08686	0	0.000245593	0.078	13967	tags=46%, list=24%, signal=60%
GO_ASYMMETRIC_CELL_DIVISION	GO_ASYMMETRIC_CELL_DIVISION		20	0.742143	2.08679	0	0.000245444	0.078	12615	tags=70%, list=22%, signal=89%
GO_CHAPERONE_MEDIATED_PROTEIN_FOLDING	GO_CHAPERONE_MEDIATED_PROTEIN_FOLDING		59	0.708555	2.08669	0	0.000248031	0.079	11471	tags=64%, list=20%, signal=80%
GO_PHARYNGEAL_SYSTEM_DEVELOPMENT	GO_PHARYNGEAL_SYSTEM_DEVELOPMENT		25	0.677276	2.08662	0	0.000247881	0.079	13516	tags=64%, list=23%, signal=83%
GO_POSITIVE_REGULATION_OF_GLYCOPROTEIN_BIOSYNTHETIC_PROCESS	GO_POSITIVE_REGULATION_OF_GLYCOPROTEIN_BIOSYNTHETIC_PROCESS		22	0.763512	2.08651	0	0.00024773	0.079	7692	tags=64%, list=13%, signal=73%
GO_NEGATIVE_REGULATION_OF_PROTEIN_LOCALIZATION_TO_CELL_PERIPHERY	GO_NEGATIVE_REGULATION_OF_PROTEIN_LOCALIZATION_TO_CELL_PERIPHERY		25	0.740988	2.08642	0	0.00024822	0.08	9527	tags=60%, list=16%, signal=72%
GO_RNA_MODIFICATION	GO_RNA_MODIFICATION		156	0.708433	2.08636	0	0.00024807	0.08	8596	tags=58%, list=15%, signal=67%
GO_POSITIVE_REGULATION_OF_OSTEOBLAST_DIFFERENTIATION	GO_POSITIVE_REGULATION_OF_OSTEOBLAST_DIFFERENTIATION		63	0.634877	2.08594	0	0.000249264	0.081	9288	tags=44%, list=16%, signal=53%
GO_DNA_TEMPLATED_TRANSCRIPTION_ELONGATION	GO_DNA_TEMPLATED_TRANSCRIPTION_ELONGATION		108	0.730956	2.08571	0	0.00025041	0.081	11755	tags=70%, list=20%, signal=88%
GO_COLLATERAL_SPROUTING	GO_COLLATERAL_SPROUTING		26	0.683794	2.08558	0	0.000250259	0.081	7320	tags=46%, list=13%, signal=53%
GO_POSITIVE_REGULATION_OF_AMYLOID_BETA_FORMATION	GO_POSITIVE_REGULATION_OF_AMYLOID_BETA_FORMATION		20	0.753672	2.08552	0.00197628	0.000250108	0.081	9717	tags=65%, list=17%, signal=78%
GO_OVULATION_CYCLE_PROCESS	GO_OVULATION_CYCLE_PROCESS		47	0.636644	2.08538	0	0.000250566	0.081	11442	tags=49%, list=20%, signal=61%
GO_POLYSACCHARIDE_CATABOLIC_PROCESS	GO_POLYSACCHARIDE_CATABOLIC_PROCESS		25	0.737738	2.08532	0	0.000250415	0.081	11556	tags=68%, list=20%, signal=85%
GO_INTERFERON_BETA_PRODUCTION	GO_INTERFERON_BETA_PRODUCTION		49	0.723007	2.08463	0	0.000256491	0.082	13941	tags=82%, list=24%, signal=107%
GO_NEGATIVE_REGULATION_OF_SIGNAL_TRANSDUCTION_BY_P53_CLASS_MEDIATOR	GO_NEGATIVE_REGULATION_OF_SIGNAL_TRANSDUCTION_BY_P53_CLASS_MEDIATOR		29	0.750249	2.0846	0	0.000256336	0.082	8549	tags=69%, list=15%, signal=81%
GO_PROTEIN_K63_LINKED_DEUBIQUITINATION	GO_PROTEIN_K63_LINKED_DEUBIQUITINATION		31	0.783522	2.08457	0	0.000256874	0.082	9113	tags=81%, list=16%, signal=96%
GO_POSITIVE_REGULATION_OF_GLIOGENESIS	GO_POSITIVE_REGULATION_OF_GLIOGENESIS		76	0.601723	2.08437	0	0.000258707	0.083	11355	tags=42%, list=19%, signal=52%
GO_RESPONSE_TO_MANGANESE_ION	GO_RESPONSE_TO_MANGANESE_ION		19	0.715549	2.08433	0	0.000258552	0.083	6816	tags=42%, list=12%, signal=48%
GO_RNA_PHOSPHODIESTER_BOND_HYDROLYSIS_ENDONUCLEOLYTIC	GO_RNA_PHOSPHODIESTER_BOND_HYDROLYSIS_ENDONUCLEOLYTIC		80	0.686543	2.08412	0	0.000258396	0.083	11202	tags=58%, list=19%, signal=71%
GO_POSITIVE_REGULATION_OF_ERBB_SIGNALING_PATHWAY	GO_POSITIVE_REGULATION_OF_ERBB_SIGNALING_PATHWAY		37	0.641579	2.08408	0	0.000258241	0.083	10222	tags=46%, list=18%, signal=56%
GO_INNER_EAR_RECEPTOR_CELL_DEVELOPMENT	GO_INNER_EAR_RECEPTOR_CELL_DEVELOPMENT		40	0.639156	2.08397	0	0.000258708	0.083	15021	tags=60%, list=26%, signal=81%
GO_NEURON_DEATH_IN_RESPONSE_TO_OXIDATIVE_STRESS	GO_NEURON_DEATH_IN_RESPONSE_TO_OXIDATIVE_STRESS		27	0.750352	2.08381	0.00198413	0.000259826	0.084	12277	tags=85%, list=21%, signal=108%
GO_PYRIMIDINE_CONTAINING_COMPOUND_METABOLIC_PROCESS	GO_PYRIMIDINE_CONTAINING_COMPOUND_METABOLIC_PROCESS		81	0.643999	2.08378	0	0.000261038	0.084	12778	tags=54%, list=22%, signal=69%
GO_EPITHELIAL_TUBE_BRANCHING_INVOLVED_IN_LUNG_MORPHOGENESIS	GO_EPITHELIAL_TUBE_BRANCHING_INVOLVED_IN_LUNG_MORPHOGENESIS		29	0.667311	2.08375	0.00201207	0.000260881	0.084	13931	tags=59%, list=24%, signal=77%
GO_NEGATIVE_REGULATION_OF_VIRAL_PROCESS	GO_NEGATIVE_REGULATION_OF_VIRAL_PROCESS		100	0.67149	2.08365	0	0.000262345	0.084	8942	tags=41%, list=15%, signal=48%
GO_PRIMARY_ALCOHOL_METABOLIC_PROCESS	GO_PRIMARY_ALCOHOL_METABOLIC_PROCESS		94	0.558064	2.08364	0	0.000262188	0.084	11439	tags=29%, list=20%, signal=36%
GO_OSTEOCLAST_DIFFERENTIATION	GO_OSTEOCLAST_DIFFERENTIATION		96	0.643934	2.08363	0	0.000262031	0.084	14971	tags=57%, list=26%, signal=77%
GO_MIRNA_METABOLIC_PROCESS	GO_MIRNA_METABOLIC_PROCESS		26	0.798773	2.08334	0	0.000262573	0.084	8411	tags=73%, list=14%, signal=85%
GO_NEGATIVE_REGULATION_OF_HEART_CONTRACTION	GO_NEGATIVE_REGULATION_OF_HEART_CONTRACTION		28	0.62731	2.08319	0	0.000263114	0.084	15158	tags=54%, list=26%, signal=72%
GO_POSITIVE_REGULATION_OF_SPROUTING_ANGIOGENESIS	GO_POSITIVE_REGULATION_OF_SPROUTING_ANGIOGENESIS		65	0.605152	2.08311	0	0.000262957	0.084	13263	tags=42%, list=23%, signal=54%
GO_NEGATIVE_REGULATION_OF_RECEPTOR_SIGNALING_PATHWAY_VIA_STAT	GO_NEGATIVE_REGULATION_OF_RECEPTOR_SIGNALING_PATHWAY_VIA_STAT		33	0.648825	2.08302	0	0.0002628	0.084	13177	tags=45%, list=23%, signal=59%
GO_RESPONSE_TO_AMINO_ACID_STARVATION	GO_RESPONSE_TO_AMINO_ACID_STARVATION		45	0.745847	2.0829	0	0.000263247	0.084	12639	tags=80%, list=22%, signal=102%
GO_VENTRICULAR_CARDIAC_MUSCLE_CELL_ACTION_POTENTIAL	GO_VENTRICULAR_CARDIAC_MUSCLE_CELL_ACTION_POTENTIAL		36	0.635075	2.08286	0	0.00026309	0.084	14883	tags=58%, list=25%, signal=78%
GO_REGULATION_OF_CENTRIOLE_REPLICATION	GO_REGULATION_OF_CENTRIOLE_REPLICATION		22	0.840642	2.08267	0	0.000262933	0.084	8355	tags=86%, list=14%, signal=101%
GO_PHOSPHATIDYLSERINE_METABOLIC_PROCESS	GO_PHOSPHATIDYLSERINE_METABOLIC_PROCESS		33	0.669671	2.0823	0	0.000263388	0.084	11862	tags=45%, list=20%, signal=57%
GO_CELLULAR_RESPONSE_TO_BIOTIC_STIMULUS	GO_CELLULAR_RESPONSE_TO_BIOTIC_STIMULUS		240	0.601424	2.082	0	0.000264573	0.084	13839	tags=47%, list=24%, signal=61%
GO_SPHINGOID_METABOLIC_PROCESS	GO_SPHINGOID_METABOLIC_PROCESS		18	0.795833	2.08184	0	0.000265025	0.084	7155	tags=72%, list=12%, signal=82%
GO_REGULATION_OF_PROTEIN_DEACETYLATION	GO_REGULATION_OF_PROTEIN_DEACETYLATION		45	0.700454	2.08184	0	0.000264867	0.084	10813	tags=69%, list=19%, signal=84%
GO_ENERGY_HOMEOSTASIS	GO_ENERGY_HOMEOSTASIS		35	0.676529	2.08179	0	0.000265322	0.084	8284	tags=51%, list=14%, signal=60%
GO_GLIAL_CELL_MIGRATION	GO_GLIAL_CELL_MIGRATION		53	0.642242	2.0817	0	0.000265164	0.084	11442	tags=51%, list=20%, signal=63%
GO_SNRNA_TRANSCRIPTION	GO_SNRNA_TRANSCRIPTION		71	0.76293	2.08145	0	0.000265615	0.084	8534	tags=72%, list=15%, signal=84%
GO_NEGATIVE_REGULATION_OF_SMOOTH_MUSCLE_CONTRACTION	GO_NEGATIVE_REGULATION_OF_SMOOTH_MUSCLE_CONTRACTION		16	0.72938	2.08144	0	0.000265457	0.084	7244	tags=38%, list=12%, signal=43%
GO_NEGATIVE_REGULATION_OF_MICROTUBULE_POLYMERIZATION_OR_DEPOLYMERIZATION	GO_NEGATIVE_REGULATION_OF_MICROTUBULE_POLYMERIZATION_OR_DEPOLYMERIZATION		37	0.694855	2.08114	0	0.000265898	0.084	16204	tags=81%, list=28%, signal=112%
GO_ARTERY_MORPHOGENESIS	GO_ARTERY_MORPHOGENESIS		74	0.603071	2.08098	0	0.00026574	0.084	15066	tags=50%, list=26%, signal=67%
GO_ATP_DEPENDENT_CHROMATIN_REMODELING	GO_ATP_DEPENDENT_CHROMATIN_REMODELING		72	0.721006	2.08096	0	0.000265583	0.084	10719	tags=68%, list=18%, signal=83%
GO_CELLULAR_RESPONSE_TO_ESTRADIOL_STIMULUS	GO_CELLULAR_RESPONSE_TO_ESTRADIOL_STIMULUS		37	0.64013	2.08052	0	0.000267378	0.084	10232	tags=43%, list=18%, signal=52%
GO_HISTONE_MONOUBIQUITINATION	GO_HISTONE_MONOUBIQUITINATION		29	0.828586	2.07999	0	0.000269429	0.085	6940	tags=83%, list=12%, signal=94%
GO_CALCIUM_ION_TRANSMEMBRANE_IMPORT_INTO_CYTOSOL	GO_CALCIUM_ION_TRANSMEMBRANE_IMPORT_INTO_CYTOSOL		137	0.565725	2.0798	0	0.00026996	0.085	14518	tags=47%, list=25%, signal=63%
GO_BODY_FLUID_SECRETION	GO_BODY_FLUID_SECRETION		92	0.577184	2.07975	0	0.000269801	0.085	11345	tags=40%, list=19%, signal=50%
GO_NEGATIVE_REGULATION_OF_HISTONE_MODIFICATION	GO_NEGATIVE_REGULATION_OF_HISTONE_MODIFICATION		43	0.711748	2.07916	0	0.000273501	0.085	7026	tags=51%, list=12%, signal=58%
GO_POSITIVE_REGULATION_OF_CATION_CHANNEL_ACTIVITY	GO_POSITIVE_REGULATION_OF_CATION_CHANNEL_ACTIVITY		69	0.599019	2.07915	0	0.00027334	0.085	16436	tags=49%, list=28%, signal=69%
GO_RESPONSE_TO_FLUID_SHEAR_STRESS	GO_RESPONSE_TO_FLUID_SHEAR_STRESS		36	0.71311	2.07912	0	0.000273808	0.085	10665	tags=61%, list=18%, signal=75%
GO_RESPONSE_TO_PROSTAGLANDIN	GO_RESPONSE_TO_PROSTAGLANDIN		32	0.662149	2.0786	0	0.000274333	0.085	9586	tags=44%, list=16%, signal=52%
GO_HEMATOPOIETIC_STEM_CELL_DIFFERENTIATION	GO_HEMATOPOIETIC_STEM_CELL_DIFFERENTIATION		87	0.700736	2.07848	0	0.000274932	0.085	14242	tags=71%, list=24%, signal=94%
GO_PROTEIN_DESTABILIZATION	GO_PROTEIN_DESTABILIZATION		48	0.720501	2.07799	0	0.00027477	0.085	10574	tags=65%, list=18%, signal=79%
GO_DNA_GEOMETRIC_CHANGE	GO_DNA_GEOMETRIC_CHANGE		113	0.724791	2.07788	0	0.000274609	0.085	11081	tags=71%, list=19%, signal=87%
GO_REGULATION_OF_KIDNEY_DEVELOPMENT	GO_REGULATION_OF_KIDNEY_DEVELOPMENT		56	0.594347	2.07784	0	0.000275046	0.085	16492	tags=54%, list=28%, signal=75%
GO_NEGATIVE_REGULATION_OF_MORPHOGENESIS_OF_AN_EPITHELIUM	GO_NEGATIVE_REGULATION_OF_MORPHOGENESIS_OF_AN_EPITHELIUM		17	0.785023	2.07779	0	0.000274884	0.085	10651	tags=65%, list=18%, signal=79%
GO_POSITIVE_REGULATION_OF_PROTEIN_TYROSINE_KINASE_ACTIVITY	GO_POSITIVE_REGULATION_OF_PROTEIN_TYROSINE_KINASE_ACTIVITY		58	0.608623	2.07769	0	0.000274723	0.085	16627	tags=60%, list=28%, signal=84%
GO_REGULATION_OF_POSTSYNAPTIC_MEMBRANE_POTENTIAL	GO_REGULATION_OF_POSTSYNAPTIC_MEMBRANE_POTENTIAL		142	0.524072	2.07747	0	0.000274562	0.085	20029	tags=57%, list=34%, signal=87%
GO_NUCLEUS_LOCALIZATION	GO_NUCLEUS_LOCALIZATION		28	0.749073	2.07728	0	0.000274998	0.085	10238	tags=64%, list=18%, signal=78%
GO_MRNA_3_END_PROCESSING	GO_MRNA_3_END_PROCESSING		96	0.739607	2.07716	0	0.000274836	0.085	10678	tags=70%, list=18%, signal=85%
GO_REGULATION_OF_OLIGODENDROCYTE_DIFFERENTIATION	GO_REGULATION_OF_OLIGODENDROCYTE_DIFFERENTIATION		40	0.627386	2.07692	0.0020202	0.000275278	0.085	18449	tags=68%, list=32%, signal=99%
GO_NUCLEOBASE_METABOLIC_PROCESS	GO_NUCLEOBASE_METABOLIC_PROCESS		34	0.716482	2.07692	0	0.000275117	0.085	8634	tags=53%, list=15%, signal=62%
GO_ODONTOGENESIS	GO_ODONTOGENESIS		129	0.561427	2.07682	0	0.000276573	0.085	16591	tags=47%, list=28%, signal=66%
GO_DIOL_METABOLIC_PROCESS	GO_DIOL_METABOLIC_PROCESS		25	0.750323	2.07678	0.00200803	0.000278004	0.086	8462	tags=68%, list=14%, signal=79%
GO_MALE_MEIOTIC_NUCLEAR_DIVISION	GO_MALE_MEIOTIC_NUCLEAR_DIVISION		45	0.604373	2.07655	0	0.000278523	0.086	14828	tags=42%, list=25%, signal=57%
GO_CALCIUM_ION_IMPORT	GO_CALCIUM_ION_IMPORT		80	0.589317	2.07642	0.00208768	0.000278361	0.086	18611	tags=65%, list=32%, signal=95%
GO_REGULATION_OF_ANDROGEN_RECEPTOR_SIGNALING_PATHWAY	GO_REGULATION_OF_ANDROGEN_RECEPTOR_SIGNALING_PATHWAY		26	0.768679	2.07629	0	0.000278787	0.086	8558	tags=65%, list=15%, signal=77%
GO_REGULATION_OF_ENDOTHELIAL_CELL_DIFFERENTIATION	GO_REGULATION_OF_ENDOTHELIAL_CELL_DIFFERENTIATION		47	0.629097	2.07627	0	0.000278625	0.086	12244	tags=47%, list=21%, signal=59%
GO_NEGATIVE_REGULATION_OF_MITOCHONDRION_ORGANIZATION	GO_NEGATIVE_REGULATION_OF_MITOCHONDRION_ORGANIZATION		58	0.677086	2.07545	0	0.000282951	0.087	10675	tags=60%, list=18%, signal=74%
GO_REGULATION_OF_CHROMATIN_ASSEMBLY	GO_REGULATION_OF_CHROMATIN_ASSEMBLY		19	0.814543	2.07504	0	0.000282786	0.087	5679	tags=68%, list=10%, signal=76%
GO_VIRAL_RNA_GENOME_REPLICATION	GO_VIRAL_RNA_GENOME_REPLICATION		33	0.732024	2.07445	0	0.000285154	0.087	7974	tags=55%, list=14%, signal=63%
GO_NEGATIVE_REGULATION_OF_BMP_SIGNALING_PATHWAY	GO_NEGATIVE_REGULATION_OF_BMP_SIGNALING_PATHWAY		50	0.615406	2.07438	0	0.000284988	0.087	10765	tags=42%, list=18%, signal=51%
GO_MISMATCH_REPAIR	GO_MISMATCH_REPAIR		38	0.74565	2.07438	0	0.000284822	0.087	9143	tags=61%, list=16%, signal=72%
GO_POSITIVE_REGULATION_OF_VASCULAR_ASSOCIATED_SMOOTH_MUSCLE_CELL_PROLIFERATION	GO_POSITIVE_REGULATION_OF_VASCULAR_ASSOCIATED_SMOOTH_MUSCLE_CELL_PROLIFERATION		50	0.61319	2.0742	0	0.000284657	0.087	15520	tags=46%, list=27%, signal=63%
GO_REGULATION_OF_GLUCONEOGENESIS	GO_REGULATION_OF_GLUCONEOGENESIS		44	0.675657	2.07328	0	0.000287578	0.087	12105	tags=52%, list=21%, signal=66%
GO_REGULATION_OF_RESPONSE_TO_WOUNDING	GO_REGULATION_OF_RESPONSE_TO_WOUNDING		181	0.596261	2.07296	0	0.000288687	0.088	15774	tags=52%, list=27%, signal=71%
GO_REGULATION_OF_BLOOD_PRESSURE	GO_REGULATION_OF_BLOOD_PRESSURE		183	0.541763	2.0727	0	0.000290665	0.088	15168	tags=43%, list=26%, signal=57%
GO_NEGATIVE_REGULATION_OF_DNA_REPLICATION	GO_NEGATIVE_REGULATION_OF_DNA_REPLICATION		32	0.775244	2.07223	0	0.000295674	0.09	11334	tags=84%, list=19%, signal=105%
GO_CELLULAR_RESPONSE_TO_CALCIUM_ION	GO_CELLULAR_RESPONSE_TO_CALCIUM_ION		81	0.583719	2.07192	0	0.000300028	0.091	16549	tags=56%, list=28%, signal=77%
GO_MYOBLAST_DIFFERENTIATION	GO_MYOBLAST_DIFFERENTIATION		84	0.615296	2.07178	0	0.000301582	0.091	12145	tags=42%, list=21%, signal=53%
GO_RESPONSE_TO_LEPTIN	GO_RESPONSE_TO_LEPTIN		24	0.744384	2.07174	0	0.000301407	0.091	11757	tags=63%, list=20%, signal=78%
GO_POSITIVE_REGULATION_OF_STRESS_FIBER_ASSEMBLY	GO_POSITIVE_REGULATION_OF_STRESS_FIBER_ASSEMBLY		50	0.677424	2.07171	0	0.000301233	0.091	12340	tags=62%, list=21%, signal=79%
GO_CARDIAC_MUSCLE_CONTRACTION	GO_CARDIAC_MUSCLE_CONTRACTION		135	0.582131	2.07072	0	0.000305615	0.091	15705	tags=50%, list=27%, signal=68%
GO_REGULATION_OF_CALCIUM_ION_TRANSPORT	GO_REGULATION_OF_CALCIUM_ION_TRANSPORT		244	0.549002	2.07056	0	0.000306035	0.091	14544	tags=44%, list=25%, signal=59%
GO_REGULATION_OF_PROTEIN_MATURATION	GO_REGULATION_OF_PROTEIN_MATURATION		66	0.588945	2.07038	0	0.000307136	0.092	17368	tags=58%, list=30%, signal=82%
GO_NEGATIVE_REGULATION_OF_CELL_JUNCTION_ASSEMBLY	GO_NEGATIVE_REGULATION_OF_CELL_JUNCTION_ASSEMBLY		32	0.705233	2.06996	0	0.000308872	0.093	11159	tags=66%, list=19%, signal=81%
GO_CHROMOSOME_LOCALIZATION	GO_CHROMOSOME_LOCALIZATION		74	0.733534	2.06994	0	0.000308693	0.093	9772	tags=62%, list=17%, signal=75%
GO_NEGATIVE_REGULATION_OF_DNA_REPAIR	GO_NEGATIVE_REGULATION_OF_DNA_REPAIR		29	0.759199	2.06994	0	0.000308515	0.093	6138	tags=55%, list=11%, signal=62%
GO_MEIOSIS_I_CELL_CYCLE_PROCESS	GO_MEIOSIS_I_CELL_CYCLE_PROCESS		112	0.595166	2.0697	0	0.000308337	0.093	12404	tags=43%, list=21%, signal=54%
GO_RESPONSE_TO_DSRNA	GO_RESPONSE_TO_DSRNA		51	0.660782	2.06969	0	0.00030816	0.093	12505	tags=55%, list=21%, signal=70%
GO_OOCYTE_DIFFERENTIATION	GO_OOCYTE_DIFFERENTIATION		48	0.608486	2.06945	0	0.000309852	0.093	13777	tags=54%, list=24%, signal=71%
GO_REGULATION_OF_TELOMERASE_ACTIVITY	GO_REGULATION_OF_TELOMERASE_ACTIVITY		48	0.71602	2.0694	0	0.000309674	0.093	10675	tags=67%, list=18%, signal=82%
GO_POSITIVE_REGULATION_OF_CALCIUM_ION_TRANSMEMBRANE_TRANSPORTER_ACTIVITY	GO_POSITIVE_REGULATION_OF_CALCIUM_ION_TRANSMEMBRANE_TRANSPORTER_ACTIVITY		37	0.67597	2.06915	0	0.000311344	0.093	7556	tags=41%, list=13%, signal=47%
GO_NADH_METABOLIC_PROCESS	GO_NADH_METABOLIC_PROCESS		40	0.676922	2.06911	0.00204082	0.000311165	0.093	12395	tags=55%, list=21%, signal=70%
GO_NEUROTROPHIN_SIGNALING_PATHWAY	GO_NEUROTROPHIN_SIGNALING_PATHWAY		39	0.666555	2.06905	0	0.000311657	0.093	11226	tags=46%, list=19%, signal=57%
GO_POSITIVE_REGULATION_OF_RECEPTOR_INTERNALIZATION	GO_POSITIVE_REGULATION_OF_RECEPTOR_INTERNALIZATION		25	0.678896	2.06903	0	0.000311478	0.093	15055	tags=68%, list=26%, signal=92%
GO_CILIARY_BASAL_BODY_PLASMA_MEMBRANE_DOCKING	GO_CILIARY_BASAL_BODY_PLASMA_MEMBRANE_DOCKING		94	0.747812	2.06892	0	0.000313329	0.093	9254	tags=72%, list=16%, signal=86%
GO_CELLULAR_RESPONSE_TO_FATTY_ACID	GO_CELLULAR_RESPONSE_TO_FATTY_ACID		57	0.607174	2.06865	0	0.000315425	0.093	17591	tags=58%, list=30%, signal=83%
GO_RESPONSE_TO_MOLECULE_OF_BACTERIAL_ORIGIN	GO_RESPONSE_TO_MOLECULE_OF_BACTERIAL_ORIGIN		348	0.57781	2.06857	0	0.000315244	0.093	16149	tags=49%, list=28%, signal=68%
GO_NEGATIVE_REGULATION_OF_CELLULAR_SENESCENCE	GO_NEGATIVE_REGULATION_OF_CELLULAR_SENESCENCE		23	0.703941	2.06842	0	0.000315064	0.093	8382	tags=52%, list=14%, signal=61%
GO_BONE_REMODELING	GO_BONE_REMODELING		91	0.617555	2.06828	0	0.000315526	0.093	15520	tags=57%, list=27%, signal=78%
GO_RHYTHMIC_BEHAVIOR	GO_RHYTHMIC_BEHAVIOR		50	0.597055	2.0681	0	0.000315345	0.093	16028	tags=44%, list=27%, signal=61%
GO_RESPONSE_TO_ATP	GO_RESPONSE_TO_ATP		34	0.640022	2.0681	0	0.000315165	0.093	11991	tags=50%, list=21%, signal=63%
GO_NEGATIVE_REGULATION_OF_MUSCLE_TISSUE_DEVELOPMENT	GO_NEGATIVE_REGULATION_OF_MUSCLE_TISSUE_DEVELOPMENT		63	0.575728	2.06779	0	0.000317508	0.093	14572	tags=43%, list=25%, signal=57%
GO_TELOMERE_CAPPING	GO_TELOMERE_CAPPING		38	0.792066	2.06767	0	0.000318608	0.093	8947	tags=76%, list=15%, signal=90%
GO_REGULATION_OF_BEHAVIOR	GO_REGULATION_OF_BEHAVIOR		70	0.578416	2.06743	0	0.000319163	0.093	12788	tags=37%, list=22%, signal=48%
GO_NUCLEOTIDE_SUGAR_METABOLIC_PROCESS	GO_NUCLEOTIDE_SUGAR_METABOLIC_PROCESS		37	0.763937	2.06716	0	0.000319586	0.094	9676	tags=73%, list=17%, signal=87%
GO_PTERIDINE_CONTAINING_COMPOUND_METABOLIC_PROCESS	GO_PTERIDINE_CONTAINING_COMPOUND_METABOLIC_PROCESS		33	0.704552	2.06714	0	0.000319404	0.094	8903	tags=55%, list=15%, signal=64%
GO_POSTSYNAPTIC_MODULATION_OF_CHEMICAL_SYNAPTIC_TRANSMISSION	GO_POSTSYNAPTIC_MODULATION_OF_CHEMICAL_SYNAPTIC_TRANSMISSION		16	0.753928	2.06704	0	0.000319222	0.094	10167	tags=63%, list=17%, signal=76%
GO_NEURONAL_STEM_CELL_POPULATION_MAINTENANCE	GO_NEURONAL_STEM_CELL_POPULATION_MAINTENANCE		23	0.72584	2.0669	0	0.000320386	0.094	10990	tags=65%, list=19%, signal=80%
GO_REGULATION_OF_EPIDERMIS_DEVELOPMENT	GO_REGULATION_OF_EPIDERMIS_DEVELOPMENT		87	0.593085	2.06682	0	0.000320901	0.094	11970	tags=38%, list=21%, signal=48%
GO_MEMBRANE_REPOLARIZATION_DURING_ACTION_POTENTIAL	GO_MEMBRANE_REPOLARIZATION_DURING_ACTION_POTENTIAL		29	0.651168	2.06681	0	0.000320718	0.094	14883	tags=55%, list=25%, signal=74%
GO_REGULATION_OF_TUBE_SIZE	GO_REGULATION_OF_TUBE_SIZE		143	0.549566	2.0666	0	0.000322638	0.094	12658	tags=32%, list=22%, signal=41%
GO_ENDODERMAL_CELL_FATE_COMMITMENT	GO_ENDODERMAL_CELL_FATE_COMMITMENT		15	0.741016	2.06648	0	0.000323188	0.094	3187	tags=33%, list=5%, signal=35%
GO_REGULATION_OF_PRODUCTION_OF_SMALL_RNA_INVOLVED_IN_GENE_SILENCING_BY_RNA	GO_REGULATION_OF_PRODUCTION_OF_SMALL_RNA_INVOLVED_IN_GENE_SILENCING_BY_RNA		25	0.723212	2.06615	0	0.000325105	0.094	5970	tags=44%, list=10%, signal=49%
GO_POSITIVE_REGULATION_OF_ACTIN_FILAMENT_BUNDLE_ASSEMBLY	GO_POSITIVE_REGULATION_OF_ACTIN_FILAMENT_BUNDLE_ASSEMBLY		60	0.660717	2.06608	0	0.000325583	0.094	13887	tags=63%, list=24%, signal=83%
GO_RESPONSE_TO_PLATELET_DERIVED_GROWTH_FACTOR	GO_RESPONSE_TO_PLATELET_DERIVED_GROWTH_FACTOR		21	0.729813	2.06574	0	0.000327292	0.095	6860	tags=48%, list=12%, signal=54%
GO_REGULATION_OF_NEUROTRANSMITTER_RECEPTOR_ACTIVITY	GO_REGULATION_OF_NEUROTRANSMITTER_RECEPTOR_ACTIVITY		78	0.548562	2.06568	0	0.000327107	0.095	17099	tags=54%, list=29%, signal=76%
GO_REGULATION_OF_VACUOLE_ORGANIZATION	GO_REGULATION_OF_VACUOLE_ORGANIZATION		46	0.746487	2.06559	0	0.000326921	0.095	11158	tags=74%, list=19%, signal=91%
GO_CELLULAR_POLYSACCHARIDE_CATABOLIC_PROCESS	GO_CELLULAR_POLYSACCHARIDE_CATABOLIC_PROCESS		23	0.74746	2.0655	0	0.000326736	0.095	11556	tags=74%, list=20%, signal=92%
GO_ASSOCIATIVE_LEARNING	GO_ASSOCIATIVE_LEARNING		75	0.600659	2.06541	0	0.000327175	0.095	10317	tags=39%, list=18%, signal=47%
GO_REGULATION_OF_EPIDERMAL_GROWTH_FACTOR_ACTIVATED_RECEPTOR_ACTIVITY	GO_REGULATION_OF_EPIDERMAL_GROWTH_FACTOR_ACTIVATED_RECEPTOR_ACTIVITY		30	0.692466	2.06534	0	0.000326989	0.095	11329	tags=53%, list=19%, signal=66%
GO_CYTOKINE_SECRETION	GO_CYTOKINE_SECRETION		128	0.592788	2.06506	0	0.000331632	0.096	12102	tags=46%, list=21%, signal=58%
GO_REGULATION_OF_MICROTUBULE_DEPOLYMERIZATION	GO_REGULATION_OF_MICROTUBULE_DEPOLYMERIZATION		29	0.714916	2.06478	0	0.000332026	0.096	11028	tags=62%, list=19%, signal=76%
GO_NEURON_PROJECTION_ARBORIZATION	GO_NEURON_PROJECTION_ARBORIZATION		26	0.702796	2.06476	0	0.000331839	0.096	12204	tags=69%, list=21%, signal=87%
GO_NUCLEOSIDE_MONOPHOSPHATE_METABOLIC_PROCESS	GO_NUCLEOSIDE_MONOPHOSPHATE_METABOLIC_PROCESS		68	0.670515	2.06458	0	0.00033238	0.096	12664	tags=63%, list=22%, signal=81%
GO_FATTY_ACID_DERIVATIVE_BIOSYNTHETIC_PROCESS	GO_FATTY_ACID_DERIVATIVE_BIOSYNTHETIC_PROCESS		99	0.568035	2.0644	0	0.000333509	0.096	12483	tags=41%, list=21%, signal=53%
GO_DIOL_BIOSYNTHETIC_PROCESS	GO_DIOL_BIOSYNTHETIC_PROCESS		22	0.769952	2.06436	0	0.000333321	0.096	8462	tags=73%, list=14%, signal=85%
GO_REGULATION_OF_LIPID_TRANSPORT	GO_REGULATION_OF_LIPID_TRANSPORT		128	0.546108	2.06426	0	0.000333134	0.096	12636	tags=38%, list=22%, signal=48%
GO_NEGATIVE_REGULATION_OF_NUCLEAR_DIVISION	GO_NEGATIVE_REGULATION_OF_NUCLEAR_DIVISION		60	0.681116	2.064	0	0.000333547	0.096	10772	tags=52%, list=18%, signal=63%
GO_REGULATION_OF_AUTOPHAGY_OF_MITOCHONDRION	GO_REGULATION_OF_AUTOPHAGY_OF_MITOCHONDRION		40	0.766607	2.06399	0	0.000333359	0.096	11247	tags=85%, list=19%, signal=105%
GO_REGULATION_OF_DNA_TEMPLATED_TRANSCRIPTION_IN_RESPONSE_TO_STRESS	GO_REGULATION_OF_DNA_TEMPLATED_TRANSCRIPTION_IN_RESPONSE_TO_STRESS		111	0.694258	2.06396	0	0.000333172	0.096	13874	tags=68%, list=24%, signal=88%
GO_POSITIVE_REGULATION_OF_LIPID_METABOLIC_PROCESS	GO_POSITIVE_REGULATION_OF_LIPID_METABOLIC_PROCESS		149	0.588866	2.063	0	0.000340387	0.097	11389	tags=40%, list=20%, signal=49%
GO_CORPUS_CALLOSUM_DEVELOPMENT	GO_CORPUS_CALLOSUM_DEVELOPMENT		20	0.760708	2.06288	0	0.000340196	0.097	7320	tags=55%, list=13%, signal=63%
GO_IMMUNE_RESPONSE_REGULATING_SIGNALING_PATHWAY	GO_IMMUNE_RESPONSE_REGULATING_SIGNALING_PATHWAY		496	0.618347	2.06269	0.00395257	0.000341331	0.097	13874	tags=48%, list=24%, signal=62%
GO_DE_NOVO_PROTEIN_FOLDING	GO_DE_NOVO_PROTEIN_FOLDING		39	0.74624	2.06241	0	0.000341795	0.097	10153	tags=72%, list=17%, signal=87%
GO_PROTEIN_TRANSPORT_ALONG_MICROTUBULE	GO_PROTEIN_TRANSPORT_ALONG_MICROTUBULE		67	0.748776	2.06219	0	0.00034277	0.097	8970	tags=67%, list=15%, signal=79%
GO_POSITIVE_REGULATION_OF_VIRAL_LIFE_CYCLE	GO_POSITIVE_REGULATION_OF_VIRAL_LIFE_CYCLE		60	0.719252	2.06189	0	0.000344412	0.098	11047	tags=65%, list=19%, signal=80%
GO_POSITIVE_REGULATION_OF_VIRAL_GENOME_REPLICATION	GO_POSITIVE_REGULATION_OF_VIRAL_GENOME_REPLICATION		36	0.76452	2.06183	0	0.000344219	0.098	8282	tags=64%, list=14%, signal=74%
GO_CELL_CHEMOTAXIS	GO_CELL_CHEMOTAXIS		298	0.582998	2.06158	0.00200803	0.000346365	0.099	16006	tags=50%, list=27%, signal=69%
GO_NEGATIVE_REGULATION_OF_CELLULAR_RESPONSE_TO_INSULIN_STIMULUS	GO_NEGATIVE_REGULATION_OF_CELLULAR_RESPONSE_TO_INSULIN_STIMULUS		35	0.670617	2.06087	0	0.000351292	0.1	12105	tags=63%, list=21%, signal=79%
GO_POSITIVE_REGULATION_OF_CHEMOTAXIS	GO_POSITIVE_REGULATION_OF_CHEMOTAXIS		141	0.610302	2.06068	0.00200803	0.000352254	0.101	14253	tags=50%, list=24%, signal=66%
GO_COCHLEA_DEVELOPMENT	GO_COCHLEA_DEVELOPMENT		51	0.612253	2.06062	0	0.000352057	0.101	16977	tags=65%, list=29%, signal=91%
GO_POSITIVE_REGULATION_OF_HISTONE_H3_K4_METHYLATION	GO_POSITIVE_REGULATION_OF_HISTONE_H3_K4_METHYLATION		18	0.818555	2.06058	0	0.000355273	0.103	8738	tags=78%, list=15%, signal=91%
GO_POSITIVE_REGULATION_OF_PATHWAY_RESTRICTED_SMAD_PROTEIN_PHOSPHORYLATION	GO_POSITIVE_REGULATION_OF_PATHWAY_RESTRICTED_SMAD_PROTEIN_PHOSPHORYLATION		48	0.64399	2.06044	0	0.000357005	0.104	11442	tags=42%, list=20%, signal=52%
GO_CELL_PROLIFERATION_IN_FOREBRAIN	GO_CELL_PROLIFERATION_IN_FOREBRAIN		28	0.671919	2.06024	0.00197628	0.000357373	0.104	7985	tags=39%, list=14%, signal=45%
GO_DNA_SYNTHESIS_INVOLVED_IN_DNA_REPAIR	GO_DNA_SYNTHESIS_INVOLVED_IN_DNA_REPAIR		49	0.737373	2.06002	0	0.000358368	0.105	9936	tags=65%, list=17%, signal=79%
GO_HISTONE_DEACETYLATION	GO_HISTONE_DEACETYLATION		78	0.689433	2.05989	0	0.000358168	0.105	10061	tags=62%, list=17%, signal=74%
GO_AMYLOID_PRECURSOR_PROTEIN_CATABOLIC_PROCESS	GO_AMYLOID_PRECURSOR_PROTEIN_CATABOLIC_PROCESS		50	0.660531	2.05983	0	0.000357968	0.105	13760	tags=64%, list=24%, signal=84%
GO_NEGATIVE_REGULATION_OF_CELL_SUBSTRATE_ADHESION	GO_NEGATIVE_REGULATION_OF_CELL_SUBSTRATE_ADHESION		65	0.629388	2.05975	0	0.000358349	0.105	16888	tags=68%, list=29%, signal=95%
GO_VESICLE_MEDIATED_TRANSPORT_BETWEEN_ENDOSOMAL_COMPARTMENTS	GO_VESICLE_MEDIATED_TRANSPORT_BETWEEN_ENDOSOMAL_COMPARTMENTS		41	0.770878	2.05939	0	0.000361536	0.106	9507	tags=76%, list=16%, signal=90%
GO_REGULATION_OF_EXTRINSIC_APOPTOTIC_SIGNALING_PATHWAY_IN_ABSENCE_OF_LIGAND	GO_REGULATION_OF_EXTRINSIC_APOPTOTIC_SIGNALING_PATHWAY_IN_ABSENCE_OF_LIGAND		47	0.638714	2.05936	0	0.000362007	0.106	16627	tags=64%, list=28%, signal=89%
GO_REGULATION_OF_PROTEIN_TARGETING_TO_MEMBRANE	GO_REGULATION_OF_PROTEIN_TARGETING_TO_MEMBRANE		36	0.664254	2.05913	0	0.000361806	0.106	12533	tags=64%, list=21%, signal=81%
GO_EXOCRINE_SYSTEM_DEVELOPMENT	GO_EXOCRINE_SYSTEM_DEVELOPMENT		51	0.616032	2.05901	0	0.000361605	0.106	17625	tags=63%, list=30%, signal=90%
GO_NEGATIVE_REGULATION_OF_STRIATED_MUSCLE_CELL_APOPTOTIC_PROCESS	GO_NEGATIVE_REGULATION_OF_STRIATED_MUSCLE_CELL_APOPTOTIC_PROCESS		39	0.613147	2.05897	0	0.000361404	0.106	8719	tags=26%, list=15%, signal=30%
GO_DNA_DOUBLE_STRAND_BREAK_PROCESSING	GO_DNA_DOUBLE_STRAND_BREAK_PROCESSING		24	0.80297	2.05874	0	0.000361789	0.106	9072	tags=79%, list=16%, signal=94%
GO_GLUTAMATE_SECRETION	GO_GLUTAMATE_SECRETION		44	0.607344	2.0584	0	0.000362202	0.107	18484	tags=68%, list=32%, signal=100%
GO_GLUTAMATE_RECEPTOR_SIGNALING_PATHWAY	GO_GLUTAMATE_RECEPTOR_SIGNALING_PATHWAY		101	0.544677	2.05827	0	0.000363311	0.107	18484	tags=60%, list=32%, signal=88%
GO_RECEPTOR_BIOSYNTHETIC_PROCESS	GO_RECEPTOR_BIOSYNTHETIC_PROCESS		28	0.714753	2.05783	0	0.000365466	0.107	10550	tags=50%, list=18%, signal=61%
GO_NEGATIVE_REGULATION_OF_DENDRITE_DEVELOPMENT	GO_NEGATIVE_REGULATION_OF_DENDRITE_DEVELOPMENT		28	0.682619	2.05759	0	0.000366072	0.108	8641	tags=50%, list=15%, signal=59%
GO_METAPHASE_ANAPHASE_TRANSITION_OF_CELL_CYCLE	GO_METAPHASE_ANAPHASE_TRANSITION_OF_CELL_CYCLE		60	0.733127	2.05746	0	0.000365869	0.108	9455	tags=62%, list=16%, signal=74%
GO_RAB_PROTEIN_SIGNAL_TRANSDUCTION	GO_RAB_PROTEIN_SIGNAL_TRANSDUCTION		21	0.799755	2.05742	0	0.000366302	0.108	9995	tags=86%, list=17%, signal=103%
GO_DNA_DEPENDENT_DNA_REPLICATION_MAINTENANCE_OF_FIDELITY	GO_DNA_DEPENDENT_DNA_REPLICATION_MAINTENANCE_OF_FIDELITY		40	0.770579	2.05727	0	0.000367228	0.108	10942	tags=83%, list=19%, signal=101%
GO_TRANSCRIPTION_ELONGATION_FROM_RNA_POLYMERASE_II_PROMOTER	GO_TRANSCRIPTION_ELONGATION_FROM_RNA_POLYMERASE_II_PROMOTER		79	0.731248	2.05725	0	0.000367025	0.108	11755	tags=72%, list=20%, signal=90%
GO_FIBROBLAST_APOPTOTIC_PROCESS	GO_FIBROBLAST_APOPTOTIC_PROCESS		23	0.733495	2.05724	0	0.000366822	0.108	12474	tags=65%, list=21%, signal=83%
GO_POSITIVE_REGULATION_OF_TELOMERE_MAINTENANCE_VIA_TELOMERE_LENGTHENING	GO_POSITIVE_REGULATION_OF_TELOMERE_MAINTENANCE_VIA_TELOMERE_LENGTHENING		37	0.763748	2.05705	0	0.000370874	0.109	10422	tags=78%, list=18%, signal=95%
GO_FOLIC_ACID_CONTAINING_COMPOUND_METABOLIC_PROCESS	GO_FOLIC_ACID_CONTAINING_COMPOUND_METABOLIC_PROCESS		27	0.71843	2.0568	0	0.000371314	0.109	8903	tags=56%, list=15%, signal=66%
GO_SELECTIVE_AUTOPHAGY	GO_SELECTIVE_AUTOPHAGY		55	0.760626	2.05677	0	0.000371109	0.109	12012	tags=82%, list=21%, signal=103%
GO_HISTONE_PHOSPHORYLATION	GO_HISTONE_PHOSPHORYLATION		37	0.700213	2.05676	0	0.000370904	0.109	12881	tags=68%, list=22%, signal=87%
GO_POSITIVE_REGULATION_OF_BROWN_FAT_CELL_DIFFERENTIATION	GO_POSITIVE_REGULATION_OF_BROWN_FAT_CELL_DIFFERENTIATION		17	0.754977	2.05637	0	0.000373091	0.109	9121	tags=53%, list=16%, signal=63%
GO_NEUROMUSCULAR_PROCESS_CONTROLLING_BALANCE	GO_NEUROMUSCULAR_PROCESS_CONTROLLING_BALANCE		50	0.610215	2.05626	0	0.000372886	0.109	7106	tags=30%, list=12%, signal=34%
GO_GLIAL_CELL_PROLIFERATION	GO_GLIAL_CELL_PROLIFERATION		50	0.631436	2.05621	0	0.000373241	0.109	11355	tags=42%, list=19%, signal=52%
GO_REGULATION_OF_RESPONSE_TO_EXTRACELLULAR_STIMULUS	GO_REGULATION_OF_RESPONSE_TO_EXTRACELLULAR_STIMULUS		25	0.685138	2.05589	0	0.000373036	0.109	5031	tags=36%, list=9%, signal=39%
GO_HYALURONAN_METABOLIC_PROCESS	GO_HYALURONAN_METABOLIC_PROCESS		36	0.691999	2.05587	0	0.000373948	0.109	11221	tags=56%, list=19%, signal=69%
GO_DORSAL_VENTRAL_NEURAL_TUBE_PATTERNING	GO_DORSAL_VENTRAL_NEURAL_TUBE_PATTERNING		24	0.74106	2.05526	0	0.00037728	0.109	11196	tags=71%, list=19%, signal=88%
GO_MAINTENANCE_OF_PROTEIN_LOCATION_IN_NUCLEUS	GO_MAINTENANCE_OF_PROTEIN_LOCATION_IN_NUCLEUS		23	0.798679	2.05504	0	0.000378198	0.109	4334	tags=57%, list=7%, signal=61%
GO_ERYTHROCYTE_DEVELOPMENT	GO_ERYTHROCYTE_DEVELOPMENT		33	0.682658	2.05501	0	0.000379485	0.109	14899	tags=70%, list=26%, signal=94%
GO_PHAGOCYTOSIS	GO_PHAGOCYTOSIS		362	0.600368	2.05483	0.00197628	0.000381964	0.111	11683	tags=37%, list=20%, signal=46%
GO_HAIR_CELL_DIFFERENTIATION	GO_HAIR_CELL_DIFFERENTIATION		43	0.593807	2.05482	0	0.000382602	0.112	15710	tags=51%, list=27%, signal=70%
GO_VENTRICULAR_SYSTEM_DEVELOPMENT	GO_VENTRICULAR_SYSTEM_DEVELOPMENT		32	0.696783	2.0548	0.00200401	0.000383099	0.112	14547	tags=75%, list=25%, signal=100%
GO_INTERSTRAND_CROSS_LINK_REPAIR	GO_INTERSTRAND_CROSS_LINK_REPAIR		49	0.759364	2.05465	0	0.00038289	0.112	8523	tags=67%, list=15%, signal=79%
GO_B_CELL_ACTIVATION_INVOLVED_IN_IMMUNE_RESPONSE	GO_B_CELL_ACTIVATION_INVOLVED_IN_IMMUNE_RESPONSE		74	0.681283	2.0545	0.0020284	0.000383283	0.112	12345	tags=57%, list=21%, signal=72%
GO_NEUTRAL_LIPID_METABOLIC_PROCESS	GO_NEUTRAL_LIPID_METABOLIC_PROCESS		135	0.587383	2.05447	0	0.000383073	0.112	9942	tags=33%, list=17%, signal=40%
GO_NEGATIVE_REGULATION_OF_EPITHELIAL_CELL_DIFFERENTIATION	GO_NEGATIVE_REGULATION_OF_EPITHELIAL_CELL_DIFFERENTIATION		52	0.620005	2.05446	0	0.000382864	0.112	13784	tags=44%, list=24%, signal=58%
GO_NEGATIVE_REGULATION_OF_RHO_PROTEIN_SIGNAL_TRANSDUCTION	GO_NEGATIVE_REGULATION_OF_RHO_PROTEIN_SIGNAL_TRANSDUCTION		21	0.770464	2.05438	0	0.000382655	0.112	9356	tags=67%, list=16%, signal=79%
GO_MITOCHONDRIAL_OUTER_MEMBRANE_PERMEABILIZATION	GO_MITOCHONDRIAL_OUTER_MEMBRANE_PERMEABILIZATION		53	0.700045	2.05404	0	0.000385766	0.112	10675	tags=62%, list=18%, signal=76%
GO_NEGATIVE_REGULATION_OF_ANDROGEN_RECEPTOR_SIGNALING_PATHWAY	GO_NEGATIVE_REGULATION_OF_ANDROGEN_RECEPTOR_SIGNALING_PATHWAY		15	0.793086	2.05393	0	0.000385556	0.112	8066	tags=67%, list=14%, signal=77%
GO_POSITIVE_REGULATION_OF_DENDRITIC_SPINE_MORPHOGENESIS	GO_POSITIVE_REGULATION_OF_DENDRITIC_SPINE_MORPHOGENESIS		20	0.774911	2.05393	0	0.000385346	0.112	8527	tags=60%, list=15%, signal=70%
GO_PROTEIN_HOMOTETRAMERIZATION	GO_PROTEIN_HOMOTETRAMERIZATION		59	0.611484	2.05388	0	0.000385136	0.112	19992	tags=75%, list=34%, signal=113%
GO_OLIGODENDROCYTE_DEVELOPMENT	GO_OLIGODENDROCYTE_DEVELOPMENT		47	0.615262	2.05383	0	0.000384926	0.112	14712	tags=57%, list=25%, signal=77%
GO_VESICLE_CARGO_LOADING	GO_VESICLE_CARGO_LOADING		27	0.784106	2.05368	0	0.000386928	0.114	8212	tags=67%, list=14%, signal=78%
GO_REGULATION_OF_ARP2_3_COMPLEX_MEDIATED_ACTIN_NUCLEATION	GO_REGULATION_OF_ARP2_3_COMPLEX_MEDIATED_ACTIN_NUCLEATION		20	0.795909	2.05362	0	0.000386717	0.114	7631	tags=65%, list=13%, signal=75%
GO_BLASTOCYST_FORMATION	GO_BLASTOCYST_FORMATION		39	0.665195	2.0535	0.00203666	0.000387061	0.114	11381	tags=49%, list=19%, signal=60%
GO_ACTIVIN_RECEPTOR_SIGNALING_PATHWAY	GO_ACTIVIN_RECEPTOR_SIGNALING_PATHWAY		44	0.623083	2.05347	0	0.000387485	0.114	15117	tags=50%, list=26%, signal=67%
GO_RESPONSE_TO_PROSTAGLANDIN_E	GO_RESPONSE_TO_PROSTAGLANDIN_E		24	0.693497	2.05312	0	0.000389006	0.115	9586	tags=54%, list=16%, signal=65%
GO_CELLULAR_RESPONSE_TO_LIPOPROTEIN_PARTICLE_STIMULUS	GO_CELLULAR_RESPONSE_TO_LIPOPROTEIN_PARTICLE_STIMULUS		36	0.689773	2.05309	0	0.000388795	0.115	10279	tags=50%, list=18%, signal=61%
GO_CELLULAR_RESPONSE_TO_CHOLESTEROL	GO_CELLULAR_RESPONSE_TO_CHOLESTEROL		21	0.704128	2.05308	0	0.000388584	0.115	9913	tags=52%, list=17%, signal=63%
GO_INNATE_IMMUNE_RESPONSE_ACTIVATING_SIGNAL_TRANSDUCTION	GO_INNATE_IMMUNE_RESPONSE_ACTIVATING_SIGNAL_TRANSDUCTION		116	0.644977	2.05286	0.00198413	0.00039009	0.116	13874	tags=58%, list=24%, signal=76%
GO_MIDBRAIN_DOPAMINERGIC_NEURON_DIFFERENTIATION	GO_MIDBRAIN_DOPAMINERGIC_NEURON_DIFFERENTIATION		17	0.735986	2.05267	0	0.000391693	0.116	11174	tags=65%, list=19%, signal=80%
GO_POSITIVE_REGULATION_OF_RNA_SPLICING	GO_POSITIVE_REGULATION_OF_RNA_SPLICING		37	0.741577	2.05264	0	0.00039203	0.116	9050	tags=59%, list=16%, signal=70%
GO_NEGATIVE_REGULATION_OF_PROTEIN_POLYMERIZATION	GO_NEGATIVE_REGULATION_OF_PROTEIN_POLYMERIZATION		73	0.632562	2.05263	0	0.000391817	0.116	14103	tags=55%, list=24%, signal=72%
GO_SULFUR_AMINO_ACID_BIOSYNTHETIC_PROCESS	GO_SULFUR_AMINO_ACID_BIOSYNTHETIC_PROCESS		16	0.767625	2.05254	0	0.000391605	0.116	8086	tags=63%, list=14%, signal=73%
GO_PH_REDUCTION	GO_PH_REDUCTION		58	0.681873	2.05243	0	0.000392001	0.116	13669	tags=64%, list=23%, signal=83%
GO_RIBONUCLEOPROTEIN_COMPLEX_SUBUNIT_ORGANIZATION	GO_RIBONUCLEOPROTEIN_COMPLEX_SUBUNIT_ORGANIZATION		226	0.669188	2.05207	0	0.000394178	0.117	9856	tags=48%, list=17%, signal=57%
GO_REGULATION_OF_ER_TO_GOLGI_VESICLE_MEDIATED_TRANSPORT	GO_REGULATION_OF_ER_TO_GOLGI_VESICLE_MEDIATED_TRANSPORT		16	0.850134	2.05189	0	0.000396232	0.118	7178	tags=88%, list=12%, signal=100%
GO_NEURON_PROJECTION_EXTENSION_INVOLVED_IN_NEURON_PROJECTION_GUIDANCE	GO_NEURON_PROJECTION_EXTENSION_INVOLVED_IN_NEURON_PROJECTION_GUIDANCE		37	0.678917	2.05154	0	0.00039917	0.119	12960	tags=65%, list=22%, signal=83%
GO_HEART_FORMATION	GO_HEART_FORMATION		31	0.64007	2.05152	0	0.000398955	0.119	13609	tags=52%, list=23%, signal=67%
GO_ESTABLISHMENT_OF_MITOCHONDRION_LOCALIZATION	GO_ESTABLISHMENT_OF_MITOCHONDRION_LOCALIZATION		25	0.731785	2.05148	0	0.00039874	0.119	10102	tags=60%, list=17%, signal=73%
GO_POSITIVE_REGULATION_OF_PHOSPHATIDYLINOSITOL_3_KINASE_SIGNALING	GO_POSITIVE_REGULATION_OF_PHOSPHATIDYLINOSITOL_3_KINASE_SIGNALING		88	0.625556	2.05122	0	0.000401227	0.119	11442	tags=49%, list=20%, signal=61%
GO_NEURON_CELLULAR_HOMEOSTASIS	GO_NEURON_CELLULAR_HOMEOSTASIS		32	0.633516	2.05106	0	0.000401556	0.119	16894	tags=59%, list=29%, signal=84%
GO_REGULATION_OF_CAMP_DEPENDENT_PROTEIN_KINASE_ACTIVITY	GO_REGULATION_OF_CAMP_DEPENDENT_PROTEIN_KINASE_ACTIVITY		22	0.732136	2.0509	0	0.00040317	0.119	6865	tags=45%, list=12%, signal=51%
GO_REGULATION_OF_ORGANIC_ACID_TRANSPORT	GO_REGULATION_OF_ORGANIC_ACID_TRANSPORT		63	0.576769	2.05064	0	0.000406181	0.119	12025	tags=41%, list=21%, signal=52%
GO_MAMMARY_GLAND_EPITHELIAL_CELL_DIFFERENTIATION	GO_MAMMARY_GLAND_EPITHELIAL_CELL_DIFFERENTIATION		17	0.722728	2.05064	0	0.000405962	0.119	11026	tags=59%, list=19%, signal=72%
GO_HISTONE_H2A_UBIQUITINATION	GO_HISTONE_H2A_UBIQUITINATION		26	0.829265	2.05063	0	0.000405744	0.119	7714	tags=85%, list=13%, signal=97%
GO_MITOTIC_SPINDLE_ASSEMBLY	GO_MITOTIC_SPINDLE_ASSEMBLY		61	0.744446	2.05031	0	0.000409767	0.12	9772	tags=66%, list=17%, signal=79%
GO_VENTRICULAR_CARDIAC_MUSCLE_CELL_MEMBRANE_REPOLARIZATION	GO_VENTRICULAR_CARDIAC_MUSCLE_CELL_MEMBRANE_REPOLARIZATION		28	0.674858	2.04994	0	0.000414265	0.122	13362	tags=57%, list=23%, signal=74%
GO_ATP_TRANSPORT	GO_ATP_TRANSPORT		28	0.712067	2.04989	0	0.000414645	0.122	9242	tags=54%, list=16%, signal=64%
GO_POSITIVE_REGULATION_OF_POTASSIUM_ION_TRANSPORT	GO_POSITIVE_REGULATION_OF_POTASSIUM_ION_TRANSPORT		46	0.609269	2.04972	0	0.000414423	0.122	14473	tags=41%, list=25%, signal=55%
GO_REGULATION_OF_CYCLASE_ACTIVITY	GO_REGULATION_OF_CYCLASE_ACTIVITY		47	0.598067	2.04968	0	0.000414201	0.122	10031	tags=36%, list=17%, signal=44%
GO_POSITIVE_REGULATION_OF_AUTOPHAGY_OF_MITOCHONDRION	GO_POSITIVE_REGULATION_OF_AUTOPHAGY_OF_MITOCHONDRION		19	0.831884	2.04951	0	0.000414603	0.122	6113	tags=74%, list=10%, signal=82%
GO_POSITIVE_REGULATION_OF_NEURON_APOPTOTIC_PROCESS	GO_POSITIVE_REGULATION_OF_NEURON_APOPTOTIC_PROCESS		59	0.634159	2.04923	0	0.000417102	0.124	15451	tags=61%, list=26%, signal=83%
GO_MITOTIC_SISTER_CHROMATID_COHESION	GO_MITOTIC_SISTER_CHROMATID_COHESION		21	0.815419	2.04918	0	0.000417443	0.124	3303	tags=57%, list=6%, signal=61%
GO_INTRINSIC_APOPTOTIC_SIGNALING_PATHWAY_BY_P53_CLASS_MEDIATOR	GO_INTRINSIC_APOPTOTIC_SIGNALING_PATHWAY_BY_P53_CLASS_MEDIATOR		76	0.646954	2.04908	0	0.00041722	0.124	13473	tags=62%, list=23%, signal=80%
GO_REGULATION_OF_PROTEIN_EXPORT_FROM_NUCLEUS	GO_REGULATION_OF_PROTEIN_EXPORT_FROM_NUCLEUS		41	0.741516	2.04904	0	0.000417658	0.125	5976	tags=54%, list=10%, signal=60%
GO_POSITIVE_REGULATION_OF_CARDIAC_MUSCLE_CELL_PROLIFERATION	GO_POSITIVE_REGULATION_OF_CARDIAC_MUSCLE_CELL_PROLIFERATION		38	0.605044	2.049	0	0.000417435	0.125	16387	tags=47%, list=28%, signal=66%
GO_WALKING_BEHAVIOR	GO_WALKING_BEHAVIOR		29	0.657982	2.04897	0	0.000418407	0.125	13259	tags=55%, list=23%, signal=71%
GO_CELLULAR_RESPONSE_TO_VASCULAR_ENDOTHELIAL_GROWTH_FACTOR_STIMULUS	GO_CELLULAR_RESPONSE_TO_VASCULAR_ENDOTHELIAL_GROWTH_FACTOR_STIMULUS		72	0.598255	2.04897	0	0.000418184	0.125	14712	tags=50%, list=25%, signal=67%
GO_REGULATION_OF_SPINDLE_ORGANIZATION	GO_REGULATION_OF_SPINDLE_ORGANIZATION		38	0.751853	2.04896	0	0.000417961	0.125	11028	tags=71%, list=19%, signal=88%
GO_3_UTR_MEDIATED_MRNA_STABILIZATION	GO_3_UTR_MEDIATED_MRNA_STABILIZATION		21	0.764351	2.04887	0	0.000418284	0.125	6329	tags=43%, list=11%, signal=48%
GO_CELLULAR_RESPONSE_TO_CAMP	GO_CELLULAR_RESPONSE_TO_CAMP		52	0.62885	2.04878	0	0.000419096	0.126	18982	tags=73%, list=33%, signal=108%
GO_REGULATION_OF_FATTY_ACID_BIOSYNTHETIC_PROCESS	GO_REGULATION_OF_FATTY_ACID_BIOSYNTHETIC_PROCESS		55	0.615177	2.04871	0	0.000418873	0.126	11389	tags=42%, list=20%, signal=52%
GO_CELLULAR_RESPONSE_TO_PROSTAGLANDIN_STIMULUS	GO_CELLULAR_RESPONSE_TO_PROSTAGLANDIN_STIMULUS		22	0.716836	2.04861	0.00194553	0.000419774	0.127	8399	tags=50%, list=14%, signal=58%
GO_RESPONSE_TO_ETHANOL	GO_RESPONSE_TO_ETHANOL		122	0.549091	2.04856	0	0.000419551	0.127	13807	tags=38%, list=24%, signal=49%
GO_SPINAL_CORD_MOTOR_NEURON_DIFFERENTIATION	GO_SPINAL_CORD_MOTOR_NEURON_DIFFERENTIATION		35	0.626727	2.04827	0	0.000422654	0.127	9367	tags=34%, list=16%, signal=41%
GO_REGULATION_OF_HEMATOPOIETIC_PROGENITOR_CELL_DIFFERENTIATION	GO_REGULATION_OF_HEMATOPOIETIC_PROGENITOR_CELL_DIFFERENTIATION		86	0.708316	2.04824	0	0.00042243	0.127	9623	tags=58%, list=16%, signal=70%
GO_RIBONUCLEOPROTEIN_COMPLEX_BIOGENESIS	GO_RIBONUCLEOPROTEIN_COMPLEX_BIOGENESIS		455	0.668894	2.04787	0	0.00042333	0.127	11023	tags=53%, list=19%, signal=65%
GO_RNA_CATABOLIC_PROCESS	GO_RNA_CATABOLIC_PROCESS		398	0.667905	2.04786	0	0.000423105	0.127	9846	tags=49%, list=17%, signal=58%
GO_SPECIFICATION_OF_ANIMAL_ORGAN_IDENTITY	GO_SPECIFICATION_OF_ANIMAL_ORGAN_IDENTITY		36	0.602043	2.04779	0	0.00042288	0.127	16492	tags=58%, list=28%, signal=81%
GO_TORC1_SIGNALING	GO_TORC1_SIGNALING		39	0.730175	2.04759	0	0.000423234	0.127	12639	tags=79%, list=22%, signal=101%
GO_POSITIVE_REGULATION_OF_MEMBRANE_POTENTIAL	GO_POSITIVE_REGULATION_OF_MEMBRANE_POTENTIAL		15	0.778814	2.04753	0	0.000423009	0.127	7768	tags=60%, list=13%, signal=69%
GO_INTERLEUKIN_8_PRODUCTION	GO_INTERLEUKIN_8_PRODUCTION		101	0.575546	2.0475	0	0.000423333	0.127	12319	tags=40%, list=21%, signal=50%
GO_TRNA_METABOLIC_PROCESS	GO_TRNA_METABOLIC_PROCESS		161	0.704601	2.04746	0	0.000423108	0.127	9402	tags=61%, list=16%, signal=73%
GO_PHYSIOLOGICAL_CARDIAC_MUSCLE_HYPERTROPHY	GO_PHYSIOLOGICAL_CARDIAC_MUSCLE_HYPERTROPHY		37	0.636095	2.04729	0	0.000422884	0.127	15158	tags=43%, list=26%, signal=58%
GO_REGULATION_OF_GLIAL_CELL_PROLIFERATION	GO_REGULATION_OF_GLIAL_CELL_PROLIFERATION		35	0.653615	2.04724	0	0.000424309	0.128	11355	tags=43%, list=19%, signal=53%
GO_SOMATIC_DIVERSIFICATION_OF_IMMUNE_RECEPTORS_VIA_SOMATIC_MUTATION	GO_SOMATIC_DIVERSIFICATION_OF_IMMUNE_RECEPTORS_VIA_SOMATIC_MUTATION		17	0.800576	2.04724	0	0.000424084	0.128	9759	tags=82%, list=17%, signal=99%
GO_LONG_CHAIN_FATTY_ACID_METABOLIC_PROCESS	GO_LONG_CHAIN_FATTY_ACID_METABOLIC_PROCESS		112	0.560764	2.04688	0	0.000425567	0.128	15585	tags=47%, list=27%, signal=64%
GO_NEGATIVE_REGULATION_OF_LYMPHOCYTE_DIFFERENTIATION	GO_NEGATIVE_REGULATION_OF_LYMPHOCYTE_DIFFERENTIATION		54	0.636062	2.04679	0.00199601	0.000427207	0.128	10795	tags=41%, list=18%, signal=50%
GO_CYCLIC_NUCLEOTIDE_MEDIATED_SIGNALING	GO_CYCLIC_NUCLEOTIDE_MEDIATED_SIGNALING		199	0.525536	2.04653	0	0.000428085	0.128	17887	tags=48%, list=31%, signal=69%
GO_SIGNAL_TRANSDUCTION_INVOLVED_IN_CELL_CYCLE_CHECKPOINT	GO_SIGNAL_TRANSDUCTION_INVOLVED_IN_CELL_CYCLE_CHECKPOINT		71	0.684359	2.04652	0	0.000427859	0.128	14130	tags=72%, list=24%, signal=95%
GO_T_CELL_DIFFERENTIATION	GO_T_CELL_DIFFERENTIATION		251	0.627967	2.04651	0.00393701	0.000428226	0.128	14669	tags=57%, list=25%, signal=75%
GO_PROTEIN_DEGLYCOSYLATION	GO_PROTEIN_DEGLYCOSYLATION		26	0.812917	2.04636	0	0.000428	0.128	8289	tags=85%, list=14%, signal=99%
GO_REGULATION_OF_SMOOTH_MUSCLE_CELL_DIFFERENTIATION	GO_REGULATION_OF_SMOOTH_MUSCLE_CELL_DIFFERENTIATION		44	0.607583	2.04612	0.00211864	0.000428316	0.128	18082	tags=59%, list=31%, signal=86%
GO_AUTOPHAGOSOME_MATURATION	GO_AUTOPHAGOSOME_MATURATION		38	0.764574	2.04603	0	0.000430038	0.128	9277	tags=74%, list=16%, signal=88%
GO_EYE_PHOTORECEPTOR_CELL_DEVELOPMENT	GO_EYE_PHOTORECEPTOR_CELL_DEVELOPMENT		35	0.614141	2.04581	0	0.000434905	0.13	18350	tags=69%, list=31%, signal=100%
GO_NEURON_RECOGNITION	GO_NEURON_RECOGNITION		50	0.622963	2.04566	0	0.000435291	0.13	17638	tags=66%, list=30%, signal=94%
GO_LYMPHOCYTE_APOPTOTIC_PROCESS	GO_LYMPHOCYTE_APOPTOTIC_PROCESS		73	0.648117	2.04558	0	0.000436364	0.131	13525	tags=58%, list=23%, signal=75%
GO_TRNA_METHYLATION	GO_TRNA_METHYLATION		37	0.801741	2.04549	0	0.000436748	0.131	8596	tags=78%, list=15%, signal=92%
GO_PROTEIN_LOCALIZATION_TO_MICROTUBULE_ORGANIZING_CENTER	GO_PROTEIN_LOCALIZATION_TO_MICROTUBULE_ORGANIZING_CENTER		33	0.772812	2.0453	0	0.000438365	0.132	11633	tags=91%, list=20%, signal=113%
GO_ENERGY_DERIVATION_BY_OXIDATION_OF_ORGANIC_COMPOUNDS	GO_ENERGY_DERIVATION_BY_OXIDATION_OF_ORGANIC_COMPOUNDS		265	0.625498	2.04484	0	0.000441268	0.132	13259	tags=53%, list=23%, signal=69%
GO_RECEPTOR_CATABOLIC_PROCESS	GO_RECEPTOR_CATABOLIC_PROCESS		34	0.733731	2.04454	0	0.000442773	0.132	8566	tags=65%, list=15%, signal=76%
GO_TETRAPYRROLE_METABOLIC_PROCESS	GO_TETRAPYRROLE_METABOLIC_PROCESS		58	0.652948	2.04445	0	0.00044544	0.133	13305	tags=53%, list=23%, signal=69%
GO_SYNAPTIC_TRANSMISSION_GLUTAMATERGIC	GO_SYNAPTIC_TRANSMISSION_GLUTAMATERGIC		94	0.565858	2.04398	0	0.000449959	0.133	20187	tags=65%, list=35%, signal=99%
GO_HEAD_MORPHOGENESIS	GO_HEAD_MORPHOGENESIS		36	0.670509	2.04394	0	0.000449723	0.133	9853	tags=53%, list=17%, signal=63%
GO_ATP_METABOLIC_PROCESS	GO_ATP_METABOLIC_PROCESS		283	0.616177	2.04391	0	0.000450627	0.133	14796	tags=55%, list=25%, signal=73%
GO_OVARIAN_FOLLICLE_DEVELOPMENT	GO_OVARIAN_FOLLICLE_DEVELOPMENT		57	0.592571	2.04377	0	0.0004515	0.133	10824	tags=42%, list=19%, signal=52%
GO_PROTEIN_K48_LINKED_DEUBIQUITINATION	GO_PROTEIN_K48_LINKED_DEUBIQUITINATION		31	0.765865	2.04374	0	0.000451263	0.133	10755	tags=81%, list=18%, signal=99%
GO_PHOSPHATIDYLCHOLINE_METABOLIC_PROCESS	GO_PHOSPHATIDYLCHOLINE_METABOLIC_PROCESS		83	0.595977	2.04371	0.00200401	0.000451028	0.133	9241	tags=35%, list=16%, signal=41%
GO_NEGATIVE_REGULATION_OF_FAT_CELL_DIFFERENTIATION	GO_NEGATIVE_REGULATION_OF_FAT_CELL_DIFFERENTIATION		51	0.619264	2.04366	0	0.000450792	0.133	13711	tags=51%, list=23%, signal=67%
GO_REPRODUCTIVE_BEHAVIOR	GO_REPRODUCTIVE_BEHAVIOR		30	0.64229	2.04358	0	0.000451641	0.133	10604	tags=50%, list=18%, signal=61%
GO_NEGATIVE_CHEMOTAXIS	GO_NEGATIVE_CHEMOTAXIS		47	0.63088	2.04355	0	0.000451405	0.133	12960	tags=57%, list=22%, signal=74%
GO_BONE_GROWTH	GO_BONE_GROWTH		31	0.647347	2.04332	0	0.000452234	0.133	13611	tags=55%, list=23%, signal=71%
GO_RESPONSE_TO_VITAMIN	GO_RESPONSE_TO_VITAMIN		91	0.561655	2.04315	0	0.000452524	0.133	17915	tags=51%, list=31%, signal=73%
GO_NEGATIVE_REGULATION_OF_RESPONSE_TO_CYTOKINE_STIMULUS	GO_NEGATIVE_REGULATION_OF_RESPONSE_TO_CYTOKINE_STIMULUS		83	0.575695	2.04311	0	0.000452897	0.133	13113	tags=35%, list=22%, signal=45%
GO_REGULATION_OF_TRANSLATIONAL_ELONGATION	GO_REGULATION_OF_TRANSLATIONAL_ELONGATION		19	0.798668	2.04298	0	0.000452661	0.133	8154	tags=63%, list=14%, signal=73%
GO_POSITIVE_REGULATION_OF_PHOSPHOPROTEIN_PHOSPHATASE_ACTIVITY	GO_POSITIVE_REGULATION_OF_PHOSPHOPROTEIN_PHOSPHATASE_ACTIVITY		20	0.772545	2.04296	0	0.000452425	0.133	11286	tags=75%, list=19%, signal=93%
GO_SODIUM_ION_IMPORT_ACROSS_PLASMA_MEMBRANE	GO_SODIUM_ION_IMPORT_ACROSS_PLASMA_MEMBRANE		19	0.677214	2.04295	0	0.00045219	0.133	12970	tags=58%, list=22%, signal=74%
GO_QUINONE_METABOLIC_PROCESS	GO_QUINONE_METABOLIC_PROCESS		33	0.687615	2.04274	0	0.000452483	0.133	11031	tags=48%, list=19%, signal=60%
GO_REGULATION_OF_OSTEOCLAST_DIFFERENTIATION	GO_REGULATION_OF_OSTEOCLAST_DIFFERENTIATION		66	0.637524	2.04235	0.00193424	0.000453901	0.133	14971	tags=55%, list=26%, signal=73%
GO_NCRNA_METABOLIC_PROCESS	GO_NCRNA_METABOLIC_PROCESS		447	0.675941	2.04225	0	0.000453665	0.133	9536	tags=54%, list=16%, signal=64%
GO_PROTEIN_QUALITY_CONTROL_FOR_MISFOLDED_OR_INCOMPLETELY_SYNTHESIZED_PROTEINS	GO_PROTEIN_QUALITY_CONTROL_FOR_MISFOLDED_OR_INCOMPLETELY_SYNTHESIZED_PROTEINS		28	0.818353	2.04223	0	0.00045343	0.133	6113	tags=71%, list=10%, signal=80%
GO_EXTRACELLULAR_STRUCTURE_ORGANIZATION	GO_EXTRACELLULAR_STRUCTURE_ORGANIZATION		387	0.574315	2.0419	0.002	0.00045607	0.134	14341	tags=47%, list=25%, signal=62%
GO_NUCLEOTIDE_BINDING_DOMAIN_LEUCINE_RICH_REPEAT_CONTAINING_RECEPTOR_SIGNALING_PATHWAY	GO_NUCLEOTIDE_BINDING_DOMAIN_LEUCINE_RICH_REPEAT_CONTAINING_RECEPTOR_SIGNALING_PATHWAY		36	0.744817	2.0418	0	0.000455833	0.134	11904	tags=78%, list=20%, signal=98%
GO_MITOTIC_G1_S_TRANSITION_CHECKPOINT	GO_MITOTIC_G1_S_TRANSITION_CHECKPOINT		63	0.684157	2.04151	0	0.000458739	0.136	14130	tags=75%, list=24%, signal=98%
GO_POSITIVE_REGULATION_OF_TYPE_I_INTERFERON_PRODUCTION	GO_POSITIVE_REGULATION_OF_TYPE_I_INTERFERON_PRODUCTION		71	0.706324	2.04097	0	0.000460095	0.137	13499	tags=75%, list=23%, signal=97%
GO_POSITIVE_REGULATION_OF_MICROTUBULE_POLYMERIZATION_OR_DEPOLYMERIZATION	GO_POSITIVE_REGULATION_OF_MICROTUBULE_POLYMERIZATION_OR_DEPOLYMERIZATION		33	0.711452	2.04089	0	0.000460434	0.137	6780	tags=48%, list=12%, signal=55%
GO_REGULATION_OF_MICROTUBULE_POLYMERIZATION	GO_REGULATION_OF_MICROTUBULE_POLYMERIZATION		49	0.676325	2.04065	0	0.000460718	0.137	11471	tags=55%, list=20%, signal=69%
GO_PHOSPHOLIPASE_C_ACTIVATING_G_PROTEIN_COUPLED_RECEPTOR_SIGNALING_PATHWAY	GO_PHOSPHOLIPASE_C_ACTIVATING_G_PROTEIN_COUPLED_RECEPTOR_SIGNALING_PATHWAY		103	0.545604	2.04062	0	0.00046048	0.137	17390	tags=50%, list=30%, signal=72%
GO_REGULATION_OF_CARDIAC_MUSCLE_CONTRACTION_BY_CALCIUM_ION_SIGNALING	GO_REGULATION_OF_CARDIAC_MUSCLE_CONTRACTION_BY_CALCIUM_ION_SIGNALING		28	0.692653	2.04036	0	0.000463011	0.137	14417	tags=64%, list=25%, signal=85%
GO_REGULATION_OF_T_CELL_MIGRATION	GO_REGULATION_OF_T_CELL_MIGRATION		42	0.700273	2.04035	0	0.000462772	0.137	12319	tags=55%, list=21%, signal=69%
GO_REGULATION_OF_PHOSPHOLIPASE_ACTIVITY	GO_REGULATION_OF_PHOSPHOLIPASE_ACTIVITY		72	0.608073	2.04032	0	0.000463756	0.137	10604	tags=42%, list=18%, signal=51%
GO_MRNA_MODIFICATION	GO_MRNA_MODIFICATION		23	0.794007	2.03973	0	0.000465247	0.138	7820	tags=74%, list=13%, signal=85%
GO_PHOSPHATIDYLCHOLINE_BIOSYNTHETIC_PROCESS	GO_PHOSPHATIDYLCHOLINE_BIOSYNTHETIC_PROCESS		38	0.651688	2.03968	0	0.000465007	0.138	6541	tags=42%, list=11%, signal=47%
GO_TRICARBOXYLIC_ACID_CYCLE	GO_TRICARBOXYLIC_ACID_CYCLE		34	0.786564	2.03967	0	0.000464767	0.138	8859	tags=74%, list=15%, signal=87%
GO_HISTONE_H3_K4_TRIMETHYLATION	GO_HISTONE_H3_K4_TRIMETHYLATION		18	0.849451	2.03927	0	0.000468252	0.139	8480	tags=89%, list=15%, signal=104%
GO_MYELIN_ASSEMBLY	GO_MYELIN_ASSEMBLY		21	0.737932	2.03926	0	0.00046801	0.139	14242	tags=86%, list=24%, signal=113%
GO_REGULATION_OF_CELL_ADHESION_MEDIATED_BY_INTEGRIN	GO_REGULATION_OF_CELL_ADHESION_MEDIATED_BY_INTEGRIN		47	0.658254	2.03921	0.00198807	0.000467769	0.139	12401	tags=53%, list=21%, signal=67%
GO_STRESS_GRANULE_ASSEMBLY	GO_STRESS_GRANULE_ASSEMBLY		23	0.821279	2.03916	0	0.000468146	0.139	7381	tags=78%, list=13%, signal=90%
GO_MITOCHONDRIAL_TRANSMEMBRANE_TRANSPORT	GO_MITOCHONDRIAL_TRANSMEMBRANE_TRANSPORT		81	0.669007	2.03901	0	0.000470635	0.139	11824	tags=60%, list=20%, signal=76%
GO_NEGATIVE_REGULATION_OF_EPITHELIAL_TO_MESENCHYMAL_TRANSITION	GO_NEGATIVE_REGULATION_OF_EPITHELIAL_TO_MESENCHYMAL_TRANSITION		38	0.674408	2.03887	0	0.000470393	0.139	14341	tags=61%, list=25%, signal=80%
GO_CELL_DIFFERENTIATION_IN_HINDBRAIN	GO_CELL_DIFFERENTIATION_IN_HINDBRAIN		22	0.697574	2.03868	0	0.000470151	0.139	6092	tags=41%, list=10%, signal=46%
GO_TOLL_LIKE_RECEPTOR_9_SIGNALING_PATHWAY	GO_TOLL_LIKE_RECEPTOR_9_SIGNALING_PATHWAY		25	0.758808	2.03857	0	0.00047053	0.139	9624	tags=64%, list=16%, signal=77%
GO_REGULATION_OF_CELL_MIGRATION_INVOLVED_IN_SPROUTING_ANGIOGENESIS	GO_REGULATION_OF_CELL_MIGRATION_INVOLVED_IN_SPROUTING_ANGIOGENESIS		84	0.537296	2.03814	0	0.000475004	0.139	13263	tags=32%, list=23%, signal=42%
GO_REGULATION_OF_CLATHRIN_DEPENDENT_ENDOCYTOSIS	GO_REGULATION_OF_CLATHRIN_DEPENDENT_ENDOCYTOSIS		18	0.797348	2.03791	0	0.000476419	0.14	5091	tags=61%, list=9%, signal=67%
GO_REGULATION_OF_LIPASE_ACTIVITY	GO_REGULATION_OF_LIPASE_ACTIVITY		99	0.590944	2.0376	0	0.000481975	0.141	11078	tags=38%, list=19%, signal=47%
GO_NEGATIVE_REGULATION_OF_SYSTEMIC_ARTERIAL_BLOOD_PRESSURE	GO_NEGATIVE_REGULATION_OF_SYSTEMIC_ARTERIAL_BLOOD_PRESSURE		20	0.677744	2.03737	0.00193798	0.000482326	0.141	15158	tags=45%, list=26%, signal=61%
GO_DNA_DEALKYLATION	GO_DNA_DEALKYLATION		33	0.706796	2.03735	0	0.000482079	0.141	9352	tags=52%, list=16%, signal=61%
GO_PROTEIN_CATABOLIC_PROCESS_IN_THE_VACUOLE	GO_PROTEIN_CATABOLIC_PROCESS_IN_THE_VACUOLE		19	0.74712	2.03729	0	0.000481833	0.141	8233	tags=58%, list=14%, signal=67%
GO_REGULATION_OF_NEURON_MIGRATION	GO_REGULATION_OF_NEURON_MIGRATION		42	0.640464	2.03722	0	0.000481586	0.141	9904	tags=40%, list=17%, signal=49%
GO_PARAXIAL_MESODERM_DEVELOPMENT	GO_PARAXIAL_MESODERM_DEVELOPMENT		18	0.760756	2.03718	0	0.000483008	0.141	4664	tags=44%, list=8%, signal=48%
GO_REGULATION_OF_SYNAPTIC_TRANSMISSION_GABAERGIC	GO_REGULATION_OF_SYNAPTIC_TRANSMISSION_GABAERGIC		34	0.649283	2.03707	0	0.000483287	0.141	8398	tags=35%, list=14%, signal=41%
GO_REGULATION_OF_ANIMAL_ORGAN_FORMATION	GO_REGULATION_OF_ANIMAL_ORGAN_FORMATION		38	0.597297	2.03704	0	0.00048304	0.141	16492	tags=58%, list=28%, signal=81%
GO_NEGATIVE_REGULATION_OF_FIBROBLAST_PROLIFERATION	GO_NEGATIVE_REGULATION_OF_FIBROBLAST_PROLIFERATION		30	0.680418	2.03699	0	0.000482793	0.141	8226	tags=43%, list=14%, signal=50%
GO_GLUCOSAMINE_CONTAINING_COMPOUND_METABOLIC_PROCESS	GO_GLUCOSAMINE_CONTAINING_COMPOUND_METABOLIC_PROCESS		24	0.695276	2.03624	0	0.00048841	0.142	6054	tags=33%, list=10%, signal=37%
GO_PROGRAMMED_NECROTIC_CELL_DEATH	GO_PROGRAMMED_NECROTIC_CELL_DEATH		49	0.649228	2.03608	0	0.000489325	0.143	13629	tags=61%, list=23%, signal=80%
GO_MUSCLE_CELL_DEVELOPMENT	GO_MUSCLE_CELL_DEVELOPMENT		177	0.597843	2.03605	0	0.000489599	0.143	14287	tags=42%, list=24%, signal=56%
GO_RNA_PHOSPHODIESTER_BOND_HYDROLYSIS_EXONUCLEOLYTIC	GO_RNA_PHOSPHODIESTER_BOND_HYDROLYSIS_EXONUCLEOLYTIC		42	0.765573	2.03593	0	0.000489349	0.143	7973	tags=69%, list=14%, signal=80%
GO_REGULATION_OF_AUTOPHAGOSOME_ASSEMBLY	GO_REGULATION_OF_AUTOPHAGOSOME_ASSEMBLY		36	0.784116	2.03575	0	0.000489876	0.143	7755	tags=75%, list=13%, signal=86%
GO_MITOTIC_G2_M_TRANSITION_CHECKPOINT	GO_MITOTIC_G2_M_TRANSITION_CHECKPOINT		29	0.755177	2.03554	0	0.000492281	0.144	9547	tags=69%, list=16%, signal=82%
GO_REGULATION_OF_PROTEIN_POLYUBIQUITINATION	GO_REGULATION_OF_PROTEIN_POLYUBIQUITINATION		24	0.750943	2.03532	0	0.000492557	0.144	11912	tags=71%, list=20%, signal=89%
GO_NEGATIVE_REGULATION_OF_CELL_CYCLE_G2_M_PHASE_TRANSITION	GO_NEGATIVE_REGULATION_OF_CELL_CYCLE_G2_M_PHASE_TRANSITION		102	0.70116	2.03517	0	0.000493381	0.145	13874	tags=69%, list=24%, signal=90%
GO_RESPONSE_TO_GROWTH_HORMONE	GO_RESPONSE_TO_GROWTH_HORMONE		39	0.635681	2.03512	0	0.00049313	0.145	9834	tags=41%, list=17%, signal=49%
GO_AMINOGLYCAN_CATABOLIC_PROCESS	GO_AMINOGLYCAN_CATABOLIC_PROCESS		66	0.612949	2.03462	0	0.000495362	0.145	12047	tags=42%, list=21%, signal=53%
GO_TRANSCRIPTION_BY_RNA_POLYMERASE_III	GO_TRANSCRIPTION_BY_RNA_POLYMERASE_III		46	0.735333	2.03453	0	0.000497365	0.146	7057	tags=57%, list=12%, signal=64%
GO_POSTREPLICATION_REPAIR	GO_POSTREPLICATION_REPAIR		49	0.747003	2.03451	0	0.000497113	0.146	7326	tags=65%, list=13%, signal=75%
GO_NUCLEOTIDE_SUGAR_BIOSYNTHETIC_PROCESS	GO_NUCLEOTIDE_SUGAR_BIOSYNTHETIC_PROCESS		22	0.77502	2.03445	0	0.00049686	0.146	6054	tags=64%, list=10%, signal=71%
GO_REGULATION_OF_MUSCLE_CONTRACTION	GO_REGULATION_OF_MUSCLE_CONTRACTION		166	0.546127	2.03433	0	0.000496608	0.146	15158	tags=40%, list=26%, signal=54%
GO_KERATINOCYTE_PROLIFERATION	GO_KERATINOCYTE_PROLIFERATION		50	0.609694	2.03416	0	0.000498597	0.146	10061	tags=40%, list=17%, signal=48%
GO_REGULATION_OF_PRODUCTION_OF_MOLECULAR_MEDIATOR_OF_IMMUNE_RESPONSE	GO_REGULATION_OF_PRODUCTION_OF_MOLECULAR_MEDIATOR_OF_IMMUNE_RESPONSE		136	0.61979	2.03387	0	0.000499532	0.146	12214	tags=48%, list=21%, signal=60%
GO_SPERM_MOTILITY	GO_SPERM_MOTILITY		89	0.548149	2.03386	0	0.000499279	0.146	16221	tags=46%, list=28%, signal=64%
GO_RESPONSE_TO_HEPATOCYTE_GROWTH_FACTOR	GO_RESPONSE_TO_HEPATOCYTE_GROWTH_FACTOR		19	0.789571	2.03375	0	0.000500627	0.146	7944	tags=68%, list=14%, signal=79%
GO_REGULATION_OF_IMMUNE_EFFECTOR_PROCESS	GO_REGULATION_OF_IMMUNE_EFFECTOR_PROCESS		452	0.58985	2.03371	0.00595238	0.000500373	0.146	15106	tags=45%, list=26%, signal=60%
GO_REGULATION_OF_NUCLEOBASE_CONTAINING_COMPOUND_TRANSPORT	GO_REGULATION_OF_NUCLEOBASE_CONTAINING_COMPOUND_TRANSPORT		19	0.910442	2.03368	0	0.00050012	0.146	5068	tags=84%, list=9%, signal=92%
GO_ACTIN_FILAMENT_BASED_TRANSPORT	GO_ACTIN_FILAMENT_BASED_TRANSPORT		21	0.750719	2.03351	0	0.000500409	0.146	10034	tags=67%, list=17%, signal=80%
GO_TUMOR_NECROSIS_FACTOR_SECRETION	GO_TUMOR_NECROSIS_FACTOR_SECRETION		47	0.598152	2.03327	0	0.00050285	0.147	10651	tags=36%, list=18%, signal=44%
GO_MICROTUBULE_ANCHORING	GO_MICROTUBULE_ANCHORING		21	0.83308	2.03284	0	0.000508644	0.15	7985	tags=81%, list=14%, signal=94%
GO_INTRINSIC_APOPTOTIC_SIGNALING_PATHWAY_IN_RESPONSE_TO_OXIDATIVE_STRESS	GO_INTRINSIC_APOPTOTIC_SIGNALING_PATHWAY_IN_RESPONSE_TO_OXIDATIVE_STRESS		42	0.710011	2.03277	0	0.000508387	0.15	7249	tags=57%, list=12%, signal=65%
GO_MANNOSYLATION	GO_MANNOSYLATION		33	0.743448	2.03262	0	0.00050927	0.151	9232	tags=70%, list=16%, signal=83%
GO_CELL_REDOX_HOMEOSTASIS	GO_CELL_REDOX_HOMEOSTASIS		55	0.685194	2.03237	0	0.00051088	0.151	12979	tags=64%, list=22%, signal=82%
GO_POSITIVE_REGULATION_OF_LEUKOCYTE_DIFFERENTIATION	GO_POSITIVE_REGULATION_OF_LEUKOCYTE_DIFFERENTIATION		158	0.631789	2.0322	0.00202429	0.00051121	0.151	11594	tags=48%, list=20%, signal=60%
GO_NEGATIVE_REGULATION_OF_MUSCLE_CELL_APOPTOTIC_PROCESS	GO_NEGATIVE_REGULATION_OF_MUSCLE_CELL_APOPTOTIC_PROCESS		56	0.572554	2.03187	0	0.00051454	0.152	8719	tags=23%, list=15%, signal=27%
GO_EMBRYONIC_EYE_MORPHOGENESIS	GO_EMBRYONIC_EYE_MORPHOGENESIS		37	0.65209	2.03181	0	0.000514281	0.152	11104	tags=46%, list=19%, signal=57%
GO_REGULATION_OF_RAC_PROTEIN_SIGNAL_TRANSDUCTION	GO_REGULATION_OF_RAC_PROTEIN_SIGNAL_TRANSDUCTION		17	0.787963	2.03167	0	0.000514724	0.152	8322	tags=71%, list=14%, signal=82%
GO_PLATELET_DEGRANULATION	GO_PLATELET_DEGRANULATION		126	0.621566	2.03077	0	0.000519149	0.152	13461	tags=53%, list=23%, signal=69%
GO_CEREBELLAR_CORTEX_MORPHOGENESIS	GO_CEREBELLAR_CORTEX_MORPHOGENESIS		31	0.678214	2.03071	0	0.000521394	0.153	13266	tags=58%, list=23%, signal=75%
GO_MAMMARY_GLAND_MORPHOGENESIS	GO_MAMMARY_GLAND_MORPHOGENESIS		45	0.615597	2.03069	0	0.000521132	0.153	14108	tags=58%, list=24%, signal=76%
GO_REGULATION_OF_TOLL_LIKE_RECEPTOR_SIGNALING_PATHWAY	GO_REGULATION_OF_TOLL_LIKE_RECEPTOR_SIGNALING_PATHWAY		72	0.652666	2.03065	0	0.000521913	0.154	12823	tags=57%, list=22%, signal=73%
GO_METANEPHRIC_NEPHRON_DEVELOPMENT	GO_METANEPHRIC_NEPHRON_DEVELOPMENT		40	0.626333	2.03056	0	0.000521651	0.154	16058	tags=60%, list=28%, signal=83%
GO_REGULATION_OF_DNA_DAMAGE_RESPONSE_SIGNAL_TRANSDUCTION_BY_P53_CLASS_MEDIATOR	GO_REGULATION_OF_DNA_DAMAGE_RESPONSE_SIGNAL_TRANSDUCTION_BY_P53_CLASS_MEDIATOR		31	0.707972	2.0305	0	0.00052139	0.154	10675	tags=61%, list=18%, signal=75%
GO_REGULATION_OF_CARDIOCYTE_DIFFERENTIATION	GO_REGULATION_OF_CARDIOCYTE_DIFFERENTIATION		65	0.570259	2.0305	0	0.000521128	0.154	14572	tags=38%, list=25%, signal=51%
GO_CARBOHYDRATE_PHOSPHORYLATION	GO_CARBOHYDRATE_PHOSPHORYLATION		22	0.724994	2.03045	0	0.000521452	0.154	8966	tags=59%, list=15%, signal=70%
GO_CELLULAR_RESPONSE_TO_LEPTIN_STIMULUS	GO_CELLULAR_RESPONSE_TO_LEPTIN_STIMULUS		19	0.753145	2.03036	0	0.00052274	0.154	11757	tags=63%, list=20%, signal=79%
GO_MICROVILLUS_ASSEMBLY	GO_MICROVILLUS_ASSEMBLY		17	0.735464	2.03032	0.002	0.000523997	0.155	7228	tags=59%, list=12%, signal=67%
GO_SUBSTANTIA_NIGRA_DEVELOPMENT	GO_SUBSTANTIA_NIGRA_DEVELOPMENT		40	0.695103	2.0303	0	0.000523735	0.155	7086	tags=45%, list=12%, signal=51%
[truncated: 2,156 more rows]
