# Supplementary material for: The Prognostic Value of PERK in Cancer and Its Relationship With Immune Cell Infiltration
Source: Front Mol Biosci. 2021 Apr 16;8:648752. doi: 10.3389/fmolb.2021.648752 (PMC8085429; doi:10.3389/fmolb.2021.648752)
Supplement: Supplementary file 2 [file Table_2.XLSX]

## Sheet: Low
NAME	GS<br> follow link to MSigDB	GS DETAILS	SIZE	ES	NES	NOM p-val	FDR q-val	FWER p-val	RANK AT MAX	LEADING EDGE
GO_KERATINIZATION	GO_KERATINIZATION	Details ...	223	-0.308701	-1.01917	0.428283	1	1	9562	tags=42%, list=16%, signal=50%
GO_ANTIMICROBIAL_HUMORAL_IMMUNE_RESPONSE_MEDIATED_BY_ANTIMICROBIAL_PEPTIDE	GO_ANTIMICROBIAL_HUMORAL_IMMUNE_RESPONSE_MEDIATED_BY_ANTIMICROBIAL_PEPTIDE	Details ...	66	-0.301986	-0.970015	0.477083	1	1	8630	tags=27%, list=15%, signal=32%
GO_DEFENSE_RESPONSE_TO_FUNGUS	GO_DEFENSE_RESPONSE_TO_FUNGUS	Details ...	41	-0.27394	-0.862916	0.609467	1	1	10266	tags=41%, list=18%, signal=50%
GO_NEGATIVE_REGULATION_OF_DIGESTIVE_SYSTEM_PROCESS	GO_NEGATIVE_REGULATION_OF_DIGESTIVE_SYSTEM_PROCESS	Details ...	18	-0.307359	-0.856812	0.642998	1	1	2345	tags=22%, list=4%, signal=23%
GO_RETINOIC_ACID_METABOLIC_PROCESS	GO_RETINOIC_ACID_METABOLIC_PROCESS	Details ...	33	-0.258809	-0.845759	0.678095	1	1	43284	tags=100%, list=74%, signal=386%
GO_CORNIFICATION	GO_CORNIFICATION	Details ...	112	-0.268569	-0.836132	0.652	1	1	7298	tags=37%, list=12%, signal=42%
GO_OXYGEN_TRANSPORT	GO_OXYGEN_TRANSPORT	Details ...	15	-0.297258	-0.764394	0.709924	1	1	3453	tags=20%, list=6%, signal=21%
GO_FLAVONOID_METABOLIC_PROCESS	GO_FLAVONOID_METABOLIC_PROCESS	Details ...	16	-0.27184	-0.681067	0.832998	1	1	42519	tags=100%, list=73%, signal=368%
GO_ANTIBACTERIAL_HUMORAL_RESPONSE	GO_ANTIBACTERIAL_HUMORAL_RESPONSE	Details ...	49	-0.212527	-0.658995	0.920833	1	1	8917	tags=27%, list=15%, signal=31%
GO_ANTIMICROBIAL_HUMORAL_RESPONSE	GO_ANTIMICROBIAL_HUMORAL_RESPONSE	Details ...	125	-0.181662	-0.637934	0.963039	1	1	8917	tags=26%, list=15%, signal=30%
GO_INNATE_IMMUNE_RESPONSE_IN_MUCOSA	GO_INNATE_IMMUNE_RESPONSE_IN_MUCOSA	Details ...	17	-0.219692	-0.583464	0.950884	1	1	45563	tags=100%, list=78%, signal=455%
GO_MUSCLE_FILAMENT_SLIDING	GO_MUSCLE_FILAMENT_SLIDING	Details ...	39	-0.284961	-0.539307	0.992322	1	1	11992	tags=56%, list=21%, signal=71%
GO_SENSORY_PERCEPTION_OF_SMELL	GO_SENSORY_PERCEPTION_OF_SMELL	Details ...	446	-0.163603	-0.530981	0.976608	1	1	12960	tags=35%, list=22%, signal=44%
GO_HIGH_DENSITY_LIPOPROTEIN_PARTICLE_REMODELING	GO_HIGH_DENSITY_LIPOPROTEIN_PARTICLE_REMODELING	Details ...	18	-0.221333	-0.465846	0.996047	0.975176	1	8888	tags=39%, list=15%, signal=46%
