# Supplementary material for: The Prognostic Value of PERK in Cancer and Its Relationship With Immune Cell Infiltration
Source: Front Mol Biosci. 2021 Apr 16;8:648752. doi: 10.3389/fmolb.2021.648752 (PMC8085429; doi:10.3389/fmolb.2021.648752)
Supplement: Supplementary file 3 [file Table_3.XLSX]

## Sheet: High
NAME	GS<br> follow link to MSigDB	GS DETAILS	SIZE	ES	NES	NOM p-val	FDR q-val	FWER p-val	RANK AT MAX	LEADING EDGE
KEGG_PATHWAYS_IN_CANCER	KEGG_PATHWAYS_IN_CANCER	Details ...	322	0.6715	2.38642	0	0	0	11892	tags=57%, list=20%, signal=72%
KEGG_MAPK_SIGNALING_PATHWAY	KEGG_MAPK_SIGNALING_PATHWAY	Details ...	266	0.646002	2.38306	0	0	0	12714	tags=52%, list=22%, signal=66%
KEGG_INSULIN_SIGNALING_PATHWAY	KEGG_INSULIN_SIGNALING_PATHWAY	Details ...	137	0.705849	2.36418	0	0	0	11556	tags=64%, list=20%, signal=79%
KEGG_WNT_SIGNALING_PATHWAY	KEGG_WNT_SIGNALING_PATHWAY	Details ...	150	0.688773	2.34963	0	0	0	11594	tags=57%, list=20%, signal=71%
KEGG_PROSTATE_CANCER	KEGG_PROSTATE_CANCER	Details ...	89	0.717027	2.32056	0	0	0	11408	tags=69%, list=20%, signal=85%
KEGG_VASOPRESSIN_REGULATED_WATER_REABSORPTION	KEGG_VASOPRESSIN_REGULATED_WATER_REABSORPTION	Details ...	44	0.777772	2.30984	0	0	0	6794	tags=61%, list=12%, signal=69%
KEGG_ENDOCYTOSIS	KEGG_ENDOCYTOSIS	Details ...	179	0.704477	2.30952	0	0	0	10785	tags=59%, list=18%, signal=72%
KEGG_REGULATION_OF_ACTIN_CYTOSKELETON	KEGG_REGULATION_OF_ACTIN_CYTOSKELETON	Details ...	212	0.664633	2.3069	0	0	0	13952	tags=63%, list=24%, signal=83%
KEGG_VASCULAR_SMOOTH_MUSCLE_CONTRACTION	KEGG_VASCULAR_SMOOTH_MUSCLE_CONTRACTION	Details ...	112	0.624375	2.28983	0	0.000118564	0.001	7819	tags=38%, list=13%, signal=43%
KEGG_OOCYTE_MEIOSIS	KEGG_OOCYTE_MEIOSIS	Details ...	111	0.71302	2.2829	0	0.000106707	0.001	8671	tags=57%, list=15%, signal=67%
KEGG_SPHINGOLIPID_METABOLISM	KEGG_SPHINGOLIPID_METABOLISM	Details ...	36	0.751933	2.27776	0	9.70067e-05	0.001	10279	tags=67%, list=18%, signal=81%
KEGG_NEUROTROPHIN_SIGNALING_PATHWAY	KEGG_NEUROTROPHIN_SIGNALING_PATHWAY	Details ...	125	0.718023	2.27665	0	8.89228e-05	0.001	10726	tags=64%, list=18%, signal=78%
KEGG_ERBB_SIGNALING_PATHWAY	KEGG_ERBB_SIGNALING_PATHWAY	Details ...	86	0.684967	2.27047	0	8.20825e-05	0.001	10229	tags=55%, list=18%, signal=66%
KEGG_AXON_GUIDANCE	KEGG_AXON_GUIDANCE	Details ...	128	0.660454	2.26908	0	7.62195e-05	0.001	12897	tags=58%, list=22%, signal=74%
KEGG_TYPE_II_DIABETES_MELLITUS	KEGG_TYPE_II_DIABETES_MELLITUS	Details ...	47	0.682517	2.26379	0	7.11382e-05	0.001	13091	tags=57%, list=22%, signal=74%
KEGG_MELANOGENESIS	KEGG_MELANOGENESIS	Details ...	101	0.632306	2.25838	0	6.66921e-05	0.001	11853	tags=51%, list=20%, signal=64%
KEGG_GNRH_SIGNALING_PATHWAY	KEGG_GNRH_SIGNALING_PATHWAY	Details ...	101	0.624545	2.25175	0	6.2769e-05	0.001	13718	tags=53%, list=23%, signal=70%
KEGG_FOCAL_ADHESION	KEGG_FOCAL_ADHESION	Details ...	197	0.675072	2.24786	0.00207039	5.92818e-05	0.001	13996	tags=65%, list=24%, signal=86%
KEGG_UBIQUITIN_MEDIATED_PROTEOLYSIS	KEGG_UBIQUITIN_MEDIATED_PROTEOLYSIS	Details ...	130	0.775983	2.24298	0	5.61617e-05	0.001	9919	tags=77%, list=17%, signal=92%
KEGG_TGF_BETA_SIGNALING_PATHWAY	KEGG_TGF_BETA_SIGNALING_PATHWAY	Details ...	85	0.713617	2.24269	0	5.33537e-05	0.001	12852	tags=64%, list=22%, signal=81%
KEGG_LONG_TERM_POTENTIATION	KEGG_LONG_TERM_POTENTIATION		70	0.673387	2.24263	0	5.0813e-05	0.001	9297	tags=53%, list=16%, signal=63%
KEGG_JAK_STAT_SIGNALING_PATHWAY	KEGG_JAK_STAT_SIGNALING_PATHWAY		155	0.637909	2.24096	0	4.85033e-05	0.001	13127	tags=45%, list=22%, signal=57%
KEGG_ADHERENS_JUNCTION	KEGG_ADHERENS_JUNCTION		68	0.732401	2.23866	0	4.63945e-05	0.001	8869	tags=59%, list=15%, signal=69%
KEGG_PHOSPHATIDYLINOSITOL_SIGNALING_SYSTEM	KEGG_PHOSPHATIDYLINOSITOL_SIGNALING_SYSTEM		76	0.7081	2.2366	0	4.44614e-05	0.001	9092	tags=59%, list=16%, signal=70%
KEGG_CALCIUM_SIGNALING_PATHWAY	KEGG_CALCIUM_SIGNALING_PATHWAY		177	0.572562	2.23455	0	4.26829e-05	0.001	15440	tags=50%, list=26%, signal=68%
KEGG_ENDOMETRIAL_CANCER	KEGG_ENDOMETRIAL_CANCER		52	0.736493	2.2295	0	4.10413e-05	0.001	11301	tags=73%, list=19%, signal=91%
KEGG_SMALL_CELL_LUNG_CANCER	KEGG_SMALL_CELL_LUNG_CANCER		84	0.704713	2.22941	0	3.95212e-05	0.001	11892	tags=68%, list=20%, signal=85%
KEGG_TIGHT_JUNCTION	KEGG_TIGHT_JUNCTION		129	0.64656	2.2289	0	3.81098e-05	0.001	13607	tags=58%, list=23%, signal=76%
KEGG_RIG_I_LIKE_RECEPTOR_SIGNALING_PATHWAY	KEGG_RIG_I_LIKE_RECEPTOR_SIGNALING_PATHWAY		69	0.682823	2.22768	0	3.67956e-05	0.001	9113	tags=42%, list=16%, signal=50%
KEGG_VEGF_SIGNALING_PATHWAY	KEGG_VEGF_SIGNALING_PATHWAY		76	0.65416	2.22278	0	7.22567e-05	0.002	9484	tags=45%, list=16%, signal=53%
KEGG_GAP_JUNCTION	KEGG_GAP_JUNCTION		88	0.64127	2.22111	0	0.000104348	0.002	15520	tags=63%, list=27%, signal=85%
KEGG_PANCREATIC_CANCER	KEGG_PANCREATIC_CANCER		69	0.728263	2.22011	0	0.000101087	0.002	11442	tags=75%, list=20%, signal=94%
KEGG_LONG_TERM_DEPRESSION	KEGG_LONG_TERM_DEPRESSION		68	0.63078	2.21736	0	9.80235e-05	0.002	14070	tags=56%, list=24%, signal=74%
KEGG_FC_EPSILON_RI_SIGNALING_PATHWAY	KEGG_FC_EPSILON_RI_SIGNALING_PATHWAY		79	0.646998	2.21674	0	9.51404e-05	0.002	13091	tags=56%, list=22%, signal=72%
KEGG_INOSITOL_PHOSPHATE_METABOLISM	KEGG_INOSITOL_PHOSPHATE_METABOLISM		54	0.743925	2.21083	0	0.000123869	0.002	8366	tags=61%, list=14%, signal=71%
KEGG_ADIPOCYTOKINE_SIGNALING_PATHWAY	KEGG_ADIPOCYTOKINE_SIGNALING_PATHWAY		67	0.685224	2.20911	0	0.000120428	0.002	10744	tags=54%, list=18%, signal=66%
KEGG_FATTY_ACID_METABOLISM	KEGG_FATTY_ACID_METABOLISM		42	0.707781	2.20227	0	0.000117173	0.002	9518	tags=50%, list=16%, signal=60%
KEGG_BUTANOATE_METABOLISM	KEGG_BUTANOATE_METABOLISM		34	0.71928	2.1977	0	0.00011409	0.002	14117	tags=71%, list=24%, signal=93%
KEGG_APOPTOSIS	KEGG_APOPTOSIS		87	0.717436	2.19689	0	0.000111164	0.002	11621	tags=70%, list=20%, signal=87%
KEGG_MTOR_SIGNALING_PATHWAY	KEGG_MTOR_SIGNALING_PATHWAY		51	0.73648	2.19654	0	0.000108385	0.002	9484	tags=67%, list=16%, signal=80%
KEGG_HEDGEHOG_SIGNALING_PATHWAY	KEGG_HEDGEHOG_SIGNALING_PATHWAY		56	0.642234	2.18422	0	0.000105742	0.002	11853	tags=46%, list=20%, signal=58%
KEGG_RENAL_CELL_CARCINOMA	KEGG_RENAL_CELL_CARCINOMA		66	0.735834	2.1838	0	0.000103224	0.002	9484	tags=68%, list=16%, signal=81%
KEGG_LYSOSOME	KEGG_LYSOSOME		121	0.720211	2.1784	0	0.000126419	0.002	9557	tags=62%, list=16%, signal=74%
KEGG_MELANOMA	KEGG_MELANOMA		71	0.624488	2.1763	0	0.000123546	0.002	13931	tags=61%, list=24%, signal=79%
KEGG_COLORECTAL_CANCER	KEGG_COLORECTAL_CANCER		62	0.736478	2.17009	0	0.000169718	0.002	8749	tags=63%, list=15%, signal=74%
KEGG_PURINE_METABOLISM	KEGG_PURINE_METABOLISM		154	0.625943	2.15325	0	0.000189955	0.002	12865	tags=56%, list=22%, signal=71%
KEGG_BASAL_CELL_CARCINOMA	KEGG_BASAL_CELL_CARCINOMA		55	0.642685	2.15107	0	0.000185913	0.002	11853	tags=49%, list=20%, signal=62%
KEGG_PROGESTERONE_MEDIATED_OOCYTE_MATURATION	KEGG_PROGESTERONE_MEDIATED_OOCYTE_MATURATION		85	0.683028	2.14679	0	0.000203114	0.003	13905	tags=71%, list=24%, signal=93%
KEGG_N_GLYCAN_BIOSYNTHESIS	KEGG_N_GLYCAN_BIOSYNTHESIS		46	0.774456	2.14308	0	0.00022216	0.004	9676	tags=80%, list=17%, signal=96%
KEGG_PEROXISOME	KEGG_PEROXISOME		78	0.685562	2.13472	0	0.000238427	0.005	12200	tags=63%, list=21%, signal=79%
KEGG_CHRONIC_MYELOID_LEUKEMIA	KEGG_CHRONIC_MYELOID_LEUKEMIA		73	0.70856	2.13359	0	0.000233752	0.005	11796	tags=71%, list=20%, signal=89%
KEGG_TOLL_LIKE_RECEPTOR_SIGNALING_PATHWAY	KEGG_TOLL_LIKE_RECEPTOR_SIGNALING_PATHWAY		102	0.667715	2.13288	0.00200401	0.000229257	0.005	13629	tags=57%, list=23%, signal=74%
KEGG_REGULATION_OF_AUTOPHAGY	KEGG_REGULATION_OF_AUTOPHAGY		34	0.71973	2.13287	0	0.000224931	0.005	8867	tags=44%, list=15%, signal=52%
KEGG_GLIOMA	KEGG_GLIOMA		65	0.653483	2.12217	0	0.000248946	0.006	12920	tags=63%, list=22%, signal=81%
KEGG_ARRHYTHMOGENIC_RIGHT_VENTRICULAR_CARDIOMYOPATHY_ARVC	KEGG_ARRHYTHMOGENIC_RIGHT_VENTRICULAR_CARDIOMYOPATHY_ARVC		74	0.638595	2.12183	0	0.00024442	0.006	15520	tags=61%, list=27%, signal=83%
KEGG_AMYOTROPHIC_LATERAL_SCLEROSIS_ALS	KEGG_AMYOTROPHIC_LATERAL_SCLEROSIS_ALS		53	0.662186	2.12035	0	0.00026048	0.007	10744	tags=51%, list=18%, signal=62%
KEGG_CHEMOKINE_SIGNALING_PATHWAY	KEGG_CHEMOKINE_SIGNALING_PATHWAY		185	0.641429	2.11803	0	0.000274077	0.007	11581	tags=45%, list=20%, signal=56%
KEGG_ALANINE_ASPARTATE_AND_GLUTAMATE_METABOLISM	KEGG_ALANINE_ASPARTATE_AND_GLUTAMATE_METABOLISM		30	0.685333	2.11638	0	0.000269351	0.007	13564	tags=67%, list=23%, signal=87%
KEGG_GLYCEROPHOSPHOLIPID_METABOLISM	KEGG_GLYCEROPHOSPHOLIPID_METABOLISM		72	0.603186	2.11459	0	0.000264786	0.007	14208	tags=49%, list=24%, signal=64%
KEGG_EPITHELIAL_CELL_SIGNALING_IN_HELICOBACTER_PYLORI_INFECTION	KEGG_EPITHELIAL_CELL_SIGNALING_IN_HELICOBACTER_PYLORI_INFECTION		68	0.681788	2.11083	0	0.000279689	0.008	13669	tags=63%, list=23%, signal=82%
KEGG_VALINE_LEUCINE_AND_ISOLEUCINE_DEGRADATION	KEGG_VALINE_LEUCINE_AND_ISOLEUCINE_DEGRADATION		43	0.749084	2.10561	0	0.000309984	0.009	10944	tags=74%, list=19%, signal=92%
KEGG_ABC_TRANSPORTERS	KEGG_ABC_TRANSPORTERS		44	0.651266	2.10336	0	0.000304984	0.009	15572	tags=70%, list=27%, signal=96%
KEGG_FC_GAMMA_R_MEDIATED_PHAGOCYTOSIS	KEGG_FC_GAMMA_R_MEDIATED_PHAGOCYTOSIS		93	0.6835	2.10041	0	0.000300143	0.009	12608	tags=66%, list=22%, signal=84%
KEGG_PROPANOATE_METABOLISM	KEGG_PROPANOATE_METABOLISM		32	0.77754	2.09032	0	0.000295453	0.009	10944	tags=84%, list=19%, signal=104%
KEGG_PYRUVATE_METABOLISM	KEGG_PYRUVATE_METABOLISM		40	0.680786	2.08802	0	0.000290908	0.009	11284	tags=60%, list=19%, signal=74%
KEGG_LYSINE_DEGRADATION	KEGG_LYSINE_DEGRADATION		39	0.753236	2.08338	0	0.000303176	0.009	11118	tags=72%, list=19%, signal=89%
KEGG_AMINO_SUGAR_AND_NUCLEOTIDE_SUGAR_METABOLISM	KEGG_AMINO_SUGAR_AND_NUCLEOTIDE_SUGAR_METABOLISM		43	0.733377	2.07907	0	0.000348803	0.009	6497	tags=56%, list=11%, signal=63%
KEGG_HYPERTROPHIC_CARDIOMYOPATHY_HCM	KEGG_HYPERTROPHIC_CARDIOMYOPATHY_HCM		83	0.632495	2.07371	0	0.00035986	0.009	14057	tags=54%, list=24%, signal=71%
KEGG_ACUTE_MYELOID_LEUKEMIA	KEGG_ACUTE_MYELOID_LEUKEMIA		57	0.684835	2.07081	0	0.000354644	0.009	9454	tags=54%, list=16%, signal=65%
KEGG_NON_SMALL_CELL_LUNG_CANCER	KEGG_NON_SMALL_CELL_LUNG_CANCER		54	0.671599	2.06745	0	0.000349578	0.009	12608	tags=69%, list=22%, signal=87%
KEGG_O_GLYCAN_BIOSYNTHESIS	KEGG_O_GLYCAN_BIOSYNTHESIS		29	0.682116	2.06525	0	0.000359239	0.009	7316	tags=48%, list=13%, signal=55%
KEGG_GLYCOSYLPHOSPHATIDYLINOSITOL_GPI_ANCHOR_BIOSYNTHESIS	KEGG_GLYCOSYLPHOSPHATIDYLINOSITOL_GPI_ANCHOR_BIOSYNTHESIS		25	0.805101	2.0579	0	0.000383534	0.011	7308	tags=72%, list=13%, signal=82%
KEGG_P53_SIGNALING_PATHWAY	KEGG_P53_SIGNALING_PATHWAY		66	0.643746	2.05524	0	0.00039255	0.012	14369	tags=70%, list=25%, signal=92%
KEGG_NOTCH_SIGNALING_PATHWAY	KEGG_NOTCH_SIGNALING_PATHWAY		47	0.694486	2.05451	0	0.000387245	0.012	11374	tags=60%, list=19%, signal=74%
KEGG_SNARE_INTERACTIONS_IN_VESICULAR_TRANSPORT	KEGG_SNARE_INTERACTIONS_IN_VESICULAR_TRANSPORT		38	0.764272	2.05337	0	0.000382082	0.012	5844	tags=61%, list=10%, signal=67%
KEGG_BASAL_TRANSCRIPTION_FACTORS	KEGG_BASAL_TRANSCRIPTION_FACTORS		35	0.778315	2.04676	0	0.00046937	0.015	11755	tags=80%, list=20%, signal=100%
KEGG_PYRIMIDINE_METABOLISM	KEGG_PYRIMIDINE_METABOLISM		98	0.663827	2.03833	0	0.000587735	0.021	9783	tags=51%, list=17%, signal=61%
KEGG_THYROID_CANCER	KEGG_THYROID_CANCER		29	0.705708	2.038	0	0.0005802	0.021	11301	tags=66%, list=19%, signal=81%
KEGG_GLYCOLYSIS_GLUCONEOGENESIS	KEGG_GLYCOLYSIS_GLUCONEOGENESIS		62	0.611094	2.03589	0.00203252	0.000614392	0.023	15945	tags=55%, list=27%, signal=75%
KEGG_T_CELL_RECEPTOR_SIGNALING_PATHWAY	KEGG_T_CELL_RECEPTOR_SIGNALING_PATHWAY		107	0.682744	2.03551	0.00204499	0.000619969	0.023	12608	tags=57%, list=22%, signal=73%
KEGG_LEUKOCYTE_TRANSENDOTHELIAL_MIGRATION	KEGG_LEUKOCYTE_TRANSENDOTHELIAL_MIGRATION		115	0.613646	2.03524	0.00202429	0.000612315	0.023	12490	tags=49%, list=21%, signal=62%
KEGG_DILATED_CARDIOMYOPATHY	KEGG_DILATED_CARDIOMYOPATHY		90	0.605623	2.02429	0	0.000724827	0.027	14057	tags=52%, list=24%, signal=69%
KEGG_VIBRIO_CHOLERAE_INFECTION	KEGG_VIBRIO_CHOLERAE_INFECTION		53	0.663349	2.01974	0	0.000732068	0.028	13669	tags=64%, list=23%, signal=84%
KEGG_GLYCEROLIPID_METABOLISM	KEGG_GLYCEROLIPID_METABOLISM		43	0.619	2.01754	0	0.00074854	0.028	9518	tags=37%, list=16%, signal=44%
KEGG_OTHER_GLYCAN_DEGRADATION	KEGG_OTHER_GLYCAN_DEGRADATION		16	0.819868	2.00767	0	0.000839759	0.033	7351	tags=75%, list=13%, signal=86%
KEGG_RNA_DEGRADATION	KEGG_RNA_DEGRADATION		56	0.733665	2.00045	0	0.000982736	0.04	9846	tags=68%, list=17%, signal=82%
KEGG_CYSTEINE_AND_METHIONINE_METABOLISM	KEGG_CYSTEINE_AND_METHIONINE_METABOLISM		34	0.669367	1.99635	0	0.00103682	0.042	9305	tags=53%, list=16%, signal=63%
KEGG_NOD_LIKE_RECEPTOR_SIGNALING_PATHWAY	KEGG_NOD_LIKE_RECEPTOR_SIGNALING_PATHWAY		61	0.675526	1.99399	0.0020202	0.00107743	0.045	10007	tags=49%, list=17%, signal=59%
KEGG_CELL_CYCLE	KEGG_CELL_CYCLE		124	0.690994	1.99348	0.00200803	0.0011141	0.046	13963	tags=72%, list=24%, signal=94%
KEGG_ALDOSTERONE_REGULATED_SODIUM_REABSORPTION	KEGG_ALDOSTERONE_REGULATED_SODIUM_REABSORPTION		42	0.614169	1.99159	0	0.00113812	0.046	12920	tags=50%, list=22%, signal=64%
KEGG_B_CELL_RECEPTOR_SIGNALING_PATHWAY	KEGG_B_CELL_RECEPTOR_SIGNALING_PATHWAY		75	0.686604	1.9734	0.00208333	0.00148373	0.055	12608	tags=63%, list=22%, signal=80%
KEGG_AMINOACYL_TRNA_BIOSYNTHESIS	KEGG_AMINOACYL_TRNA_BIOSYNTHESIS		22	0.806908	1.96971	0.00196078	0.00154931	0.057	9032	tags=82%, list=15%, signal=97%
KEGG_PPAR_SIGNALING_PATHWAY	KEGG_PPAR_SIGNALING_PATHWAY		69	0.602039	1.96963	0.00206186	0.00153265	0.057	9954	tags=38%, list=17%, signal=45%
KEGG_FRUCTOSE_AND_MANNOSE_METABOLISM	KEGG_FRUCTOSE_AND_MANNOSE_METABOLISM		33	0.663975	1.96691	0.002	0.00155139	0.058	11698	tags=55%, list=20%, signal=68%
KEGG_CITRATE_CYCLE_TCA_CYCLE	KEGG_CITRATE_CYCLE_TCA_CYCLE		31	0.786637	1.96581	0	0.00154812	0.058	6605	tags=68%, list=11%, signal=76%
KEGG_ECM_RECEPTOR_INTERACTION	KEGG_ECM_RECEPTOR_INTERACTION		84	0.637607	1.96391	0.0124481	0.0015563	0.059	14083	tags=58%, list=24%, signal=77%
KEGG_NICOTINATE_AND_NICOTINAMIDE_METABOLISM	KEGG_NICOTINATE_AND_NICOTINAMIDE_METABOLISM		24	0.658492	1.95286	0.002	0.00184089	0.069	11229	tags=58%, list=19%, signal=72%
KEGG_SELENOAMINO_ACID_METABOLISM	KEGG_SELENOAMINO_ACID_METABOLISM		24	0.707625	1.95028	0	0.00187379	0.069	11968	tags=67%, list=20%, signal=84%
KEGG_GALACTOSE_METABOLISM	KEGG_GALACTOSE_METABOLISM		26	0.680052	1.94594	0.00410678	0.00189824	0.07	6497	tags=38%, list=11%, signal=43%
KEGG_PATHOGENIC_ESCHERICHIA_COLI_INFECTION	KEGG_PATHOGENIC_ESCHERICHIA_COLI_INFECTION		56	0.667383	1.94305	0.00206186	0.00192114	0.072	8034	tags=41%, list=14%, signal=48%
KEGG_NUCLEOTIDE_EXCISION_REPAIR	KEGG_NUCLEOTIDE_EXCISION_REPAIR		44	0.744038	1.94132	0	0.00193454	0.072	8455	tags=66%, list=14%, signal=77%
KEGG_ONE_CARBON_POOL_BY_FOLATE	KEGG_ONE_CARBON_POOL_BY_FOLATE		17	0.747025	1.93962	0.002	0.00198749	0.077	8903	tags=65%, list=15%, signal=76%
KEGG_ARGININE_AND_PROLINE_METABOLISM	KEGG_ARGININE_AND_PROLINE_METABOLISM		53	0.583243	1.93936	0	0.0019682	0.077	13561	tags=51%, list=23%, signal=66%
KEGG_BLADDER_CANCER	KEGG_BLADDER_CANCER		41	0.613469	1.93573	0.0020284	0.00218058	0.08	13980	tags=59%, list=24%, signal=77%
KEGG_PROTEIN_EXPORT	KEGG_PROTEIN_EXPORT		23	0.786551	1.93124	0	0.00241808	0.087	10283	tags=87%, list=18%, signal=106%
KEGG_ALZHEIMERS_DISEASE	KEGG_ALZHEIMERS_DISEASE		152	0.615214	1.92797	0.00209205	0.00246554	0.091	12668	tags=46%, list=22%, signal=59%
KEGG_TRYPTOPHAN_METABOLISM	KEGG_TRYPTOPHAN_METABOLISM		39	0.591914	1.92525	0.00401606	0.00247162	0.093	16565	tags=54%, list=28%, signal=75%
KEGG_BETA_ALANINE_METABOLISM	KEGG_BETA_ALANINE_METABOLISM		22	0.669373	1.92326	0.0039604	0.00246782	0.093	12938	tags=59%, list=22%, signal=76%
KEGG_NITROGEN_METABOLISM	KEGG_NITROGEN_METABOLISM		23	0.615074	1.91557	0	0.00260498	0.095	16096	tags=61%, list=28%, signal=84%
KEGG_CYTOSOLIC_DNA_SENSING_PATHWAY	KEGG_CYTOSOLIC_DNA_SENSING_PATHWAY		53	0.617756	1.9126	0.004	0.00265814	0.095	10790	tags=38%, list=18%, signal=46%
KEGG_BIOSYNTHESIS_OF_UNSATURATED_FATTY_ACIDS	KEGG_BIOSYNTHESIS_OF_UNSATURATED_FATTY_ACIDS		20	0.71984	1.90829	0.00394477	0.00282656	0.102	11210	tags=65%, list=19%, signal=80%
KEGG_GLYCOSAMINOGLYCAN_BIOSYNTHESIS_HEPARAN_SULFATE	KEGG_GLYCOSAMINOGLYCAN_BIOSYNTHESIS_HEPARAN_SULFATE		26	0.65429	1.90559	0	0.00287653	0.103	15644	tags=65%, list=27%, signal=89%
KEGG_NATURAL_KILLER_CELL_MEDIATED_CYTOTOXICITY	KEGG_NATURAL_KILLER_CELL_MEDIATED_CYTOTOXICITY		132	0.588301	1.90226	0.01	0.0030055	0.107	13860	tags=45%, list=24%, signal=58%
KEGG_ETHER_LIPID_METABOLISM	KEGG_ETHER_LIPID_METABOLISM		30	0.589371	1.89386	0	0.00324244	0.11	16326	tags=47%, list=28%, signal=65%
KEGG_DORSO_VENTRAL_AXIS_FORMATION	KEGG_DORSO_VENTRAL_AXIS_FORMATION		24	0.656198	1.87667	0.0040404	0.00397493	0.125	15779	tags=67%, list=27%, signal=91%
KEGG_STEROID_BIOSYNTHESIS	KEGG_STEROID_BIOSYNTHESIS		17	0.740505	1.87158	0.00604839	0.00418095	0.13	11526	tags=71%, list=20%, signal=88%
KEGG_SPLICEOSOME	KEGG_SPLICEOSOME		126	0.696972	1.87025	0.00399202	0.00420062	0.133	9595	tags=60%, list=16%, signal=72%
KEGG_GLYCOSAMINOGLYCAN_BIOSYNTHESIS_CHONDROITIN_SULFATE	KEGG_GLYCOSAMINOGLYCAN_BIOSYNTHESIS_CHONDROITIN_SULFATE		22	0.69945	1.86216	0.0138889	0.00462718	0.142	10723	tags=55%, list=18%, signal=67%
KEGG_STARCH_AND_SUCROSE_METABOLISM	KEGG_STARCH_AND_SUCROSE_METABOLISM		52	0.554123	1.85707	0	0.00481054	0.146	7583	tags=29%, list=13%, signal=33%
KEGG_NEUROACTIVE_LIGAND_RECEPTOR_INTERACTION	KEGG_NEUROACTIVE_LIGAND_RECEPTOR_INTERACTION		271	0.429036	1.84676	0	0.00514785	0.154	19542	tags=44%, list=33%, signal=65%
KEGG_TERPENOID_BACKBONE_BIOSYNTHESIS	KEGG_TERPENOID_BACKBONE_BIOSYNTHESIS		15	0.751182	1.83537	0	0.00582199	0.166	8373	tags=60%, list=14%, signal=70%
KEGG_RENIN_ANGIOTENSIN_SYSTEM	KEGG_RENIN_ANGIOTENSIN_SYSTEM		17	0.619482	1.81765	0.00604839	0.00705042	0.182	7876	tags=29%, list=13%, signal=34%
KEGG_PANTOTHENATE_AND_COA_BIOSYNTHESIS	KEGG_PANTOTHENATE_AND_COA_BIOSYNTHESIS		16	0.672566	1.81646	0.00387597	0.00706893	0.182	16502	tags=75%, list=28%, signal=105%
KEGG_GLYCOSPHINGOLIPID_BIOSYNTHESIS_GANGLIO_SERIES	KEGG_GLYCOSPHINGOLIPID_BIOSYNTHESIS_GANGLIO_SERIES		15	0.713257	1.81643	0.00408163	0.00701192	0.182	14876	tags=80%, list=25%, signal=107%
KEGG_HUNTINGTONS_DISEASE	KEGG_HUNTINGTONS_DISEASE		167	0.589564	1.81389	0.0103734	0.00718055	0.185	14687	tags=52%, list=25%, signal=69%
KEGG_CYTOKINE_CYTOKINE_RECEPTOR_INTERACTION	KEGG_CYTOKINE_CYTOKINE_RECEPTOR_INTERACTION		262	0.506975	1.80598	0.0163265	0.00789872	0.196	16006	tags=38%, list=27%, signal=52%
KEGG_BASE_EXCISION_REPAIR	KEGG_BASE_EXCISION_REPAIR		34	0.690364	1.7985	0.00984252	0.00846879	0.203	13232	tags=71%, list=23%, signal=91%
KEGG_HOMOLOGOUS_RECOMBINATION	KEGG_HOMOLOGOUS_RECOMBINATION		26	0.692253	1.79639	0.00399202	0.0086095	0.205	12035	tags=65%, list=21%, signal=82%
KEGG_PENTOSE_PHOSPHATE_PATHWAY	KEGG_PENTOSE_PHOSPHATE_PATHWAY		27	0.640863	1.78064	0.0123711	0.009981	0.216	11533	tags=52%, list=20%, signal=65%
KEGG_MISMATCH_REPAIR	KEGG_MISMATCH_REPAIR		23	0.738503	1.78026	0.015873	0.00992176	0.216	9063	tags=65%, list=16%, signal=77%
KEGG_HISTIDINE_METABOLISM	KEGG_HISTIDINE_METABOLISM		28	0.56594	1.77554	0.0021097	0.0101614	0.217	15823	tags=50%, list=27%, signal=69%
KEGG_GLYCOSAMINOGLYCAN_DEGRADATION	KEGG_GLYCOSAMINOGLYCAN_DEGRADATION		21	0.66004	1.76639	0.0158416	0.0110792	0.232	12047	tags=52%, list=21%, signal=66%
KEGG_GLYOXYLATE_AND_DICARBOXYLATE_METABOLISM	KEGG_GLYOXYLATE_AND_DICARBOXYLATE_METABOLISM		16	0.703775	1.75916	0.0040568	0.0116328	0.239	7260	tags=44%, list=12%, signal=50%
KEGG_PROTEASOME	KEGG_PROTEASOME		45	0.695153	1.7458	0.0321285	0.0131436	0.259	13874	tags=67%, list=24%, signal=87%
KEGG_GLYCOSAMINOGLYCAN_BIOSYNTHESIS_KERATAN_SULFATE	KEGG_GLYCOSAMINOGLYCAN_BIOSYNTHESIS_KERATAN_SULFATE		15	0.670898	1.74454	0.00994036	0.0131733	0.26	13883	tags=60%, list=24%, signal=79%
KEGG_LEISHMANIA_INFECTION	KEGG_LEISHMANIA_INFECTION		70	0.635295	1.74155	0.026694	0.0134374	0.262	13401	tags=51%, list=23%, signal=67%
KEGG_CELL_ADHESION_MOLECULES_CAMS	KEGG_CELL_ADHESION_MOLECULES_CAMS		128	0.547085	1.73929	0.0347648	0.0135886	0.262	18151	tags=59%, list=31%, signal=86%
KEGG_VIRAL_MYOCARDITIS	KEGG_VIRAL_MYOCARDITIS		68	0.594162	1.71572	0.0360721	0.0166443	0.289	14012	tags=46%, list=24%, signal=60%
KEGG_PROXIMAL_TUBULE_BICARBONATE_RECLAMATION	KEGG_PROXIMAL_TUBULE_BICARBONATE_RECLAMATION		23	0.552115	1.6982	0.00575816	0.0195203	0.322	8408	tags=35%, list=14%, signal=41%
KEGG_DNA_REPLICATION	KEGG_DNA_REPLICATION		36	0.696993	1.68518	0.0490196	0.0213487	0.339	13571	tags=72%, list=23%, signal=94%
KEGG_GLYCINE_SERINE_AND_THREONINE_METABOLISM	KEGG_GLYCINE_SERINE_AND_THREONINE_METABOLISM		31	0.538203	1.67953	0.0144033	0.0220789	0.348	16526	tags=45%, list=28%, signal=63%
KEGG_GLYCOSPHINGOLIPID_BIOSYNTHESIS_LACTO_AND_NEOLACTO_SERIES	KEGG_GLYCOSPHINGOLIPID_BIOSYNTHESIS_LACTO_AND_NEOLACTO_SERIES		26	0.579858	1.67627	0.0379242	0.0225843	0.353	15345	tags=54%, list=26%, signal=73%
KEGG_TYROSINE_METABOLISM	KEGG_TYROSINE_METABOLISM		40	0.483444	1.62378	0.0244399	0.0328156	0.416	17234	tags=45%, list=30%, signal=64%
KEGG_GLUTATHIONE_METABOLISM	KEGG_GLUTATHIONE_METABOLISM		49	0.517091	1.61982	0.0383065	0.0334469	0.423	14287	tags=43%, list=24%, signal=57%
KEGG_PORPHYRIN_AND_CHLOROPHYLL_METABOLISM	KEGG_PORPHYRIN_AND_CHLOROPHYLL_METABOLISM		40	0.53045	1.61668	0.021611	0.0338469	0.432	19872	tags=55%, list=34%, signal=83%
KEGG_RNA_POLYMERASE	KEGG_RNA_POLYMERASE		29	0.635076	1.61528	0.0528455	0.0338193	0.433	5228	tags=38%, list=9%, signal=42%
KEGG_DRUG_METABOLISM_OTHER_ENZYMES	KEGG_DRUG_METABOLISM_OTHER_ENZYMES		51	0.478707	1.61139	0.0216535	0.0344679	0.439	20309	tags=53%, list=35%, signal=81%
KEGG_TASTE_TRANSDUCTION	KEGG_TASTE_TRANSDUCTION		51	0.4487	1.60578	0.0268199	0.0355814	0.45	11129	tags=18%, list=19%, signal=22%
KEGG_ALPHA_LINOLENIC_ACID_METABOLISM	KEGG_ALPHA_LINOLENIC_ACID_METABOLISM		19	0.536362	1.58294	0.01417	0.0407614	0.487	16326	tags=37%, list=28%, signal=51%
KEGG_PARKINSONS_DISEASE	KEGG_PARKINSONS_DISEASE		113	0.553326	1.57694	0.0705394	0.041937	0.498	14687	tags=45%, list=25%, signal=60%
KEGG_ANTIGEN_PROCESSING_AND_PRESENTATION	KEGG_ANTIGEN_PROCESSING_AND_PRESENTATION		81	0.550341	1.57327	0.0881764	0.0426585	0.506	11317	tags=35%, list=19%, signal=43%
KEGG_HEMATOPOIETIC_CELL_LINEAGE	KEGG_HEMATOPOIETIC_CELL_LINEAGE		85	0.498657	1.53639	0.0925926	0.0523425	0.563	16013	tags=41%, list=27%, signal=57%
KEGG_PRION_DISEASES	KEGG_PRION_DISEASES		35	0.526921	1.52422	0.0647773	0.0555633	0.579	12505	tags=34%, list=21%, signal=44%
KEGG_OXIDATIVE_PHOSPHORYLATION	KEGG_OXIDATIVE_PHOSPHORYLATION		115	0.532688	1.50865	0.1125	0.0599356	0.599	14687	tags=43%, list=25%, signal=57%
KEGG_PRIMARY_BILE_ACID_BIOSYNTHESIS	KEGG_PRIMARY_BILE_ACID_BIOSYNTHESIS		16	0.537444	1.49766	0.061753	0.0628428	0.606	17052	tags=50%, list=29%, signal=71%
KEGG_CARDIAC_MUSCLE_CONTRACTION	KEGG_CARDIAC_MUSCLE_CONTRACTION		78	0.456491	1.42825	0.0914761	0.0893247	0.711	15602	tags=33%, list=27%, signal=45%
KEGG_DRUG_METABOLISM_CYTOCHROME_P450	KEGG_DRUG_METABOLISM_CYTOCHROME_P450		71	0.385562	1.37789	0.0742268	0.112156	0.771	23569	tags=55%, list=40%, signal=92%
KEGG_TYPE_I_DIABETES_MELLITUS	KEGG_TYPE_I_DIABETES_MELLITUS		41	0.529176	1.35122	0.229412	0.125056	0.799	20478	tags=56%, list=35%, signal=86%
KEGG_SYSTEMIC_LUPUS_ERYTHEMATOSUS	KEGG_SYSTEMIC_LUPUS_ERYTHEMATOSUS		55	0.490485	1.33654	0.218437	0.132572	0.814	13401	tags=38%, list=23%, signal=50%
KEGG_PENTOSE_AND_GLUCURONATE_INTERCONVERSIONS	KEGG_PENTOSE_AND_GLUCURONATE_INTERCONVERSIONS		28	0.466446	1.33488	0.129482	0.132644	0.817	5702	tags=18%, list=10%, signal=20%
KEGG_RETINOL_METABOLISM	KEGG_RETINOL_METABOLISM		64	0.365325	1.31823	0.114398	0.14063	0.836	19872	tags=33%, list=34%, signal=50%
KEGG_ASCORBATE_AND_ALDARATE_METABOLISM	KEGG_ASCORBATE_AND_ALDARATE_METABOLISM		25	0.451901	1.2586	0.191617	0.176021	0.882	19872	tags=48%, list=34%, signal=73%
KEGG_INTESTINAL_IMMUNE_NETWORK_FOR_IGA_PRODUCTION	KEGG_INTESTINAL_IMMUNE_NETWORK_FOR_IGA_PRODUCTION		46	0.483869	1.25643	0.280591	0.176588	0.884	18947	tags=52%, list=32%, signal=77%
KEGG_ARACHIDONIC_ACID_METABOLISM	KEGG_ARACHIDONIC_ACID_METABOLISM		58	0.353253	1.24198	0.164683	0.185286	0.899	16326	tags=26%, list=28%, signal=36%
KEGG_PHENYLALANINE_METABOLISM	KEGG_PHENYLALANINE_METABOLISM		17	0.425699	1.22098	0.219409	0.198958	0.925	17234	tags=53%, list=30%, signal=75%
KEGG_ASTHMA	KEGG_ASTHMA		28	0.469916	1.20439	0.315476	0.208792	0.938	24272	tags=57%, list=42%, signal=98%
KEGG_METABOLISM_OF_XENOBIOTICS_BY_CYTOCHROME_P450	KEGG_METABOLISM_OF_XENOBIOTICS_BY_CYTOCHROME_P450		69	0.332872	1.16773	0.243028	0.234373	0.948	23569	tags=46%, list=40%, signal=78%
KEGG_COMPLEMENT_AND_COAGULATION_CASCADES	KEGG_COMPLEMENT_AND_COAGULATION_CASCADES		69	0.470207	1.16504	0.283168	0.235052	0.95	18363	tags=43%, list=31%, signal=63%
KEGG_GRAFT_VERSUS_HOST_DISEASE	KEGG_GRAFT_VERSUS_HOST_DISEASE		37	0.507944	1.14779	0.386965	0.247058	0.956	20478	tags=59%, list=35%, signal=92%
KEGG_MATURITY_ONSET_DIABETES_OF_THE_YOUNG	KEGG_MATURITY_ONSET_DIABETES_OF_THE_YOUNG		25	0.383274	1.14724	0.248509	0.245897	0.956	22890	tags=48%, list=39%, signal=79%
KEGG_LINOLEIC_ACID_METABOLISM	KEGG_LINOLEIC_ACID_METABOLISM		29	0.368546	1.12986	0.299587	0.258078	0.958	16743	tags=28%, list=29%, signal=39%
KEGG_ALLOGRAFT_REJECTION	KEGG_ALLOGRAFT_REJECTION		35	0.500363	1.10911	0.421488	0.273744	0.964	24272	tags=66%, list=42%, signal=112%
KEGG_AUTOIMMUNE_THYROID_DISEASE	KEGG_AUTOIMMUNE_THYROID_DISEASE		50	0.410312	1.10145	0.417004	0.278	0.965	26718	tags=60%, list=46%, signal=111%
KEGG_PRIMARY_IMMUNODEFICIENCY	KEGG_PRIMARY_IMMUNODEFICIENCY		35	0.452376	1.07717	0.411017	0.296612	0.974	10399	tags=29%, list=18%, signal=35%
KEGG_STEROID_HORMONE_BIOSYNTHESIS	KEGG_STEROID_HORMONE_BIOSYNTHESIS		55	0.318364	0.989603	0.471845	0.377105	0.989	19966	tags=31%, list=34%, signal=47%
