# Supplementary material for: The Prognostic Value of PERK in Cancer and Its Relationship With Immune Cell Infiltration
Source: Front Mol Biosci. 2021 Apr 16;8:648752. doi: 10.3389/fmolb.2021.648752 (PMC8085429; doi:10.3389/fmolb.2021.648752)
Supplement: Supplementary file 4 [file Table_4.XLSX]

## Sheet: Low
NAME	GSbr follow link to MSigDB	GS DETAILS	SIZE	ES	NES	NOM p-val	FDR q-val	FWER p-val	RANK AT MAX	LEADING EDGE
KEGG_RIBOSOME	KEGG_RIBOSOME	Details ...	88	-0.548263	-1.25242	0.308943	0.327607	0.881	3643	tags=36%, list=6%, signal=39%
KEGG_OLFACTORY_TRANSDUCTION	KEGG_OLFACTORY_TRANSDUCTION	Details ...	387	-0.162574	-0.527487	0.984095	0.930263	1	12219	tags=33%, list=21%, signal=41%
