# Supplementary material for: The Prognostic Value of PERK in Cancer and Its Relationship With Immune Cell Infiltration
Source: Front Mol Biosci. 2021 Apr 16;8:648752. doi: 10.3389/fmolb.2021.648752 (PMC8085429; doi:10.3389/fmolb.2021.648752)
Supplement: Supplementary file 5 [file Table_5.XLSX]

## Sheet: High
NAME	GSbr follow link to MSigDB	GS DETAILS	SIZE	ES	NES	NOM p-val	FDR q-val	FWER p-val	RANK AT MAX	LEADING EDGE
GO_PEPTIDYL_SERINE_MODIFICATION	GO_PEPTIDYL_SERINE_MODIFICATION	Details ...	326	0.676077	2.38706	0	0	0	11415	tags=61%, list=20%, signal=75%
GO_NEGATIVE_REGULATION_OF_CELLULAR_AMIDE_METABOLIC_PROCESS	GO_NEGATIVE_REGULATION_OF_CELLULAR_AMIDE_METABOLIC_PROCESS	Details ...	232	0.637796	2.33077	0	0	0	8877	tags=39%, list=15%, signal=46%
GO_REGULATION_OF_CELLULAR_CARBOHYDRATE_METABOLIC_PROCESS	GO_REGULATION_OF_CELLULAR_CARBOHYDRATE_METABOLIC_PROCESS	Details ...	140	0.660232	2.32912	0	0	0	11292	tags=51%, list=19%, signal=64%
GO_CELLULAR_CARBOHYDRATE_METABOLIC_PROCESS	GO_CELLULAR_CARBOHYDRATE_METABOLIC_PROCESS	Details ...	281	0.64232	2.31891	0	0	0	11594	tags=53%, list=20%, signal=66%
GO_REGULATION_OF_CARBOHYDRATE_METABOLIC_PROCESS	GO_REGULATION_OF_CARBOHYDRATE_METABOLIC_PROCESS	Details ...	199	0.682373	2.31683	0	0	0	11397	tags=58%, list=20%, signal=72%
GO_REGULATION_OF_GLUCOSE_METABOLIC_PROCESS	GO_REGULATION_OF_GLUCOSE_METABOLIC_PROCESS	Details ...	113	0.678833	2.30789	0	0	0	11292	tags=55%, list=19%, signal=68%
GO_RESPONSE_TO_INSULIN	GO_RESPONSE_TO_INSULIN	Details ...	276	0.654186	2.28868	0	0	0	11470	tags=55%, list=20%, signal=68%
GO_REGULATION_OF_PEPTIDYL_SERINE_PHOSPHORYLATION	GO_REGULATION_OF_PEPTIDYL_SERINE_PHOSPHORYLATION	Details ...	142	0.628831	2.28865	0	0	0	11377	tags=49%, list=19%, signal=61%
GO_PROTEIN_ACYLATION	GO_PROTEIN_ACYLATION	Details ...	244	0.721951	2.26488	0	0	0	10802	tags=68%, list=19%, signal=83%
GO_PROTEIN_ACETYLATION	GO_PROTEIN_ACETYLATION	Details ...	200	0.729642	2.26163	0	0	0	8847	tags=64%, list=15%, signal=75%
GO_HORMONE_MEDIATED_SIGNALING_PATHWAY	GO_HORMONE_MEDIATED_SIGNALING_PATHWAY	Details ...	195	0.660366	2.26006	0	0	0	11642	tags=56%, list=20%, signal=70%
GO_NEGATIVE_REGULATION_OF_DNA_METABOLIC_PROCESS	GO_NEGATIVE_REGULATION_OF_DNA_METABOLIC_PROCESS	Details ...	107	0.731676	2.25704	0	0	0	8770	tags=62%, list=15%, signal=72%
GO_RESPONSE_TO_PEPTIDE_HORMONE	GO_RESPONSE_TO_PEPTIDE_HORMONE	Details ...	439	0.621754	2.25626	0	0	0	11693	tags=50%, list=20%, signal=62%
GO_INSULIN_RECEPTOR_SIGNALING_PATHWAY	GO_INSULIN_RECEPTOR_SIGNALING_PATHWAY	Details ...	141	0.687802	2.25443	0	0	0	11693	tags=60%, list=20%, signal=75%
GO_COVALENT_CHROMATIN_MODIFICATION	GO_COVALENT_CHROMATIN_MODIFICATION	Details ...	460	0.720676	2.24889	0	0	0	10608	tags=69%, list=18%, signal=84%
GO_CARBOHYDRATE_HOMEOSTASIS	GO_CARBOHYDRATE_HOMEOSTASIS	Details ...	235	0.609944	2.24829	0	0	0	12086	tags=50%, list=21%, signal=63%
GO_CELLULAR_RESPONSE_TO_STEROID_HORMONE_STIMULUS	GO_CELLULAR_RESPONSE_TO_STEROID_HORMONE_STIMULUS	Details ...	201	0.667641	2.2479	0	0	0	11642	tags=60%, list=20%, signal=74%
GO_PHOSPHATIDIC_ACID_METABOLIC_PROCESS	GO_PHOSPHATIDIC_ACID_METABOLIC_PROCESS	Details ...	49	0.676456	2.24731	0	0	0	11492	tags=61%, list=20%, signal=76%
GO_GLYCEROLIPID_METABOLIC_PROCESS	GO_GLYCEROLIPID_METABOLIC_PROCESS	Details ...	419	0.619414	2.2436	0	0	0	11651	tags=53%, list=20%, signal=66%
GO_CELLULAR_RESPONSE_TO_INSULIN_STIMULUS	GO_CELLULAR_RESPONSE_TO_INSULIN_STIMULUS	Details ...	220	0.658948	2.24354	0	0	0	11470	tags=56%, list=20%, signal=70%
GO_CELLULAR_RESPONSE_TO_PEPTIDE_HORMONE_STIMULUS	GO_CELLULAR_RESPONSE_TO_PEPTIDE_HORMONE_STIMULUS		324	0.638258	2.24227	0	0	0	11693	tags=53%, list=20%, signal=66%
GO_REGULATION_OF_CIRCADIAN_RHYTHM	GO_REGULATION_OF_CIRCADIAN_RHYTHM		120	0.684764	2.24202	0	0	0	6984	tags=51%, list=12%, signal=58%
GO_PEPTIDYL_LYSINE_ACETYLATION	GO_PEPTIDYL_LYSINE_ACETYLATION		170	0.738597	2.24187	0	0	0	8847	tags=66%, list=15%, signal=77%
GO_REGULATION_OF_CARBOHYDRATE_CATABOLIC_PROCESS	GO_REGULATION_OF_CARBOHYDRATE_CATABOLIC_PROCESS		86	0.723646	2.23825	0	4.28955e-05	0.001	12025	tags=69%, list=21%, signal=86%
GO_POSITIVE_REGULATION_OF_CATABOLIC_PROCESS	GO_POSITIVE_REGULATION_OF_CATABOLIC_PROCESS		442	0.671946	2.2366	0	4.11797e-05	0.001	11095	tags=60%, list=19%, signal=74%
GO_REGULATION_OF_GENERATION_OF_PRECURSOR_METABOLITES_AND_ENERGY	GO_REGULATION_OF_GENERATION_OF_PRECURSOR_METABOLITES_AND_ENERGY		150	0.680568	2.2363	0	3.95958e-05	0.001	12749	tags=61%, list=22%, signal=78%
GO_CARBOHYDRATE_CATABOLIC_PROCESS	GO_CARBOHYDRATE_CATABOLIC_PROCESS		194	0.6588	2.23537	0	3.81293e-05	0.001	12767	tags=59%, list=22%, signal=76%
GO_CELL_CELL_JUNCTION_ASSEMBLY	GO_CELL_CELL_JUNCTION_ASSEMBLY		143	0.65111	2.23424	0	3.67676e-05	0.001	10015	tags=55%, list=17%, signal=67%
GO_GLYCOPROTEIN_BIOSYNTHETIC_PROCESS	GO_GLYCOPROTEIN_BIOSYNTHETIC_PROCESS		329	0.652291	2.23274	0	3.54997e-05	0.001	11728	tags=61%, list=20%, signal=76%
GO_PEPTIDYL_LYSINE_MODIFICATION	GO_PEPTIDYL_LYSINE_MODIFICATION		382	0.706799	2.23044	0	3.43164e-05	0.001	12208	tags=71%, list=21%, signal=89%
GO_RESPONSE_TO_STEROID_HORMONE	GO_RESPONSE_TO_STEROID_HORMONE		340	0.608246	2.22744	0	3.32094e-05	0.001	14852	tags=56%, list=25%, signal=75%
GO_REGULATION_OF_CELLULAR_AMIDE_METABOLIC_PROCESS	GO_REGULATION_OF_CELLULAR_AMIDE_METABOLIC_PROCESS		493	0.642027	2.22508	0	3.21716e-05	0.001	11095	tags=51%, list=19%, signal=62%
GO_REGULATION_OF_DNA_METABOLIC_PROCESS	GO_REGULATION_OF_DNA_METABOLIC_PROCESS		332	0.690105	2.2241	0	3.11967e-05	0.001	8847	tags=60%, list=15%, signal=70%
GO_CARDIAC_SEPTUM_DEVELOPMENT	GO_CARDIAC_SEPTUM_DEVELOPMENT		110	0.695996	2.222	0	3.02792e-05	0.001	12336	tags=70%, list=21%, signal=89%
GO_BLOOD_VESSEL_ENDOTHELIAL_CELL_MIGRATION	GO_BLOOD_VESSEL_ENDOTHELIAL_CELL_MIGRATION		183	0.582252	2.2217	0	2.94141e-05	0.001	14000	tags=43%, list=24%, signal=57%
GO_RHYTHMIC_PROCESS	GO_RHYTHMIC_PROCESS		301	0.623835	2.22062	0	2.8597e-05	0.001	12585	tags=55%, list=22%, signal=70%
GO_CIRCADIAN_RHYTHM	GO_CIRCADIAN_RHYTHM		215	0.635864	2.22049	0	2.78241e-05	0.001	12511	tags=57%, list=21%, signal=72%
GO_GLYCEROPHOSPHOLIPID_METABOLIC_PROCESS	GO_GLYCEROPHOSPHOLIPID_METABOLIC_PROCESS		328	0.643714	2.21721	0	2.70919e-05	0.001	12389	tags=62%, list=21%, signal=78%
GO_CIRCADIAN_REGULATION_OF_GENE_EXPRESSION	GO_CIRCADIAN_REGULATION_OF_GENE_EXPRESSION		64	0.715536	2.21714	0	2.63972e-05	0.001	12511	tags=72%, list=21%, signal=91%
GO_INTRACELLULAR_RECEPTOR_SIGNALING_PATHWAY	GO_INTRACELLULAR_RECEPTOR_SIGNALING_PATHWAY		256	0.665415	2.21603	0	5.49908e-05	0.002	11581	tags=60%, list=20%, signal=74%
GO_ENSHEATHMENT_OF_NEURONS	GO_ENSHEATHMENT_OF_NEURONS		138	0.651852	2.2155	0	5.36496e-05	0.002	14556	tags=66%, list=25%, signal=88%
GO_ENTRAINMENT_OF_CIRCADIAN_CLOCK	GO_ENTRAINMENT_OF_CIRCADIAN_CLOCK		33	0.744091	2.2138	0	5.23722e-05	0.002	6984	tags=58%, list=12%, signal=65%
GO_CELLULAR_RESPONSE_TO_PEPTIDE	GO_CELLULAR_RESPONSE_TO_PEPTIDE		392	0.617861	2.21189	0	5.11543e-05	0.002	11693	tags=51%, list=20%, signal=63%
GO_POSITIVE_REGULATION_OF_PEPTIDYL_SERINE_PHOSPHORYLATION	GO_POSITIVE_REGULATION_OF_PEPTIDYL_SERINE_PHOSPHORYLATION		108	0.615715	2.21147	0	4.99917e-05	0.002	11271	tags=46%, list=19%, signal=57%
GO_PEPTIDYL_THREONINE_MODIFICATION	GO_PEPTIDYL_THREONINE_MODIFICATION		122	0.72005	2.21129	0	4.88807e-05	0.002	9909	tags=70%, list=17%, signal=84%
GO_GLAND_DEVELOPMENT	GO_GLAND_DEVELOPMENT		441	0.587928	2.20962	0	4.78181e-05	0.002	15759	tags=58%, list=27%, signal=79%
GO_PALLIUM_DEVELOPMENT	GO_PALLIUM_DEVELOPMENT		166	0.639152	2.20893	0	4.68007e-05	0.002	9358	tags=52%, list=16%, signal=62%
GO_UROGENITAL_SYSTEM_DEVELOPMENT	GO_UROGENITAL_SYSTEM_DEVELOPMENT		328	0.614144	2.20801	0	4.58257e-05	0.002	13287	tags=58%, list=23%, signal=74%
GO_ENDOTHELIAL_CELL_MIGRATION	GO_ENDOTHELIAL_CELL_MIGRATION		275	0.592304	2.20798	0	4.48905e-05	0.002	15804	tags=52%, list=27%, signal=71%
GO_PHOSPHOLIPID_BIOSYNTHETIC_PROCESS	GO_PHOSPHOLIPID_BIOSYNTHETIC_PROCESS		263	0.654698	2.20655	0	4.39927e-05	0.002	12389	tags=65%, list=21%, signal=82%
GO_ORGANOPHOSPHATE_ESTER_TRANSPORT	GO_ORGANOPHOSPHATE_ESTER_TRANSPORT		129	0.645067	2.20631	0	6.37193e-05	0.003	12590	tags=59%, list=22%, signal=75%
GO_IN_UTERO_EMBRYONIC_DEVELOPMENT	GO_IN_UTERO_EMBRYONIC_DEVELOPMENT		378	0.651866	2.20595	0	6.24939e-05	0.003	11522	tags=61%, list=20%, signal=76%
GO_REGULATION_OF_ATP_METABOLIC_PROCESS	GO_REGULATION_OF_ATP_METABOLIC_PROCESS		117	0.689058	2.2044	0	8.05014e-05	0.004	6868	tags=50%, list=12%, signal=56%
GO_PHOSPHOLIPID_METABOLIC_PROCESS	GO_PHOSPHOLIPID_METABOLIC_PROCESS		427	0.623372	2.20432	0	7.90106e-05	0.004	12389	tags=58%, list=21%, signal=73%
GO_SCHWANN_CELL_DIFFERENTIATION	GO_SCHWANN_CELL_DIFFERENTIATION		38	0.731641	2.20075	0	9.73612e-05	0.005	9774	tags=68%, list=17%, signal=82%
GO_MACROMOLECULE_DEACYLATION	GO_MACROMOLECULE_DEACYLATION		110	0.713167	2.19975	0	0.000114144	0.006	10622	tags=68%, list=18%, signal=83%
GO_GLYCOPROTEIN_METABOLIC_PROCESS	GO_GLYCOPROTEIN_METABOLIC_PROCESS		398	0.634959	2.1983	0	0.000112142	0.006	11728	tags=58%, list=20%, signal=72%
GO_REGULATION_OF_ENDOTHELIAL_CELL_MIGRATION	GO_REGULATION_OF_ENDOTHELIAL_CELL_MIGRATION		228	0.579117	2.19818	0	0.000110208	0.006	13347	tags=43%, list=23%, signal=56%
GO_REGULATION_OF_EPITHELIAL_CELL_MIGRATION	GO_REGULATION_OF_EPITHELIAL_CELL_MIGRATION		291	0.595917	2.19784	0	0.00010834	0.006	13347	tags=47%, list=23%, signal=61%
GO_ALTERNATIVE_MRNA_SPLICING_VIA_SPLICEOSOME	GO_ALTERNATIVE_MRNA_SPLICING_VIA_SPLICEOSOME		87	0.762	2.19637	0	0.000106534	0.006	6689	tags=66%, list=11%, signal=74%
GO_MESODERM_DEVELOPMENT	GO_MESODERM_DEVELOPMENT		131	0.603004	2.19544	0	0.000104788	0.006	13290	tags=50%, list=23%, signal=65%
GO_CELL_CYCLE_G1_S_PHASE_TRANSITION	GO_CELL_CYCLE_G1_S_PHASE_TRANSITION		306	0.656541	2.1947	0	0.000103098	0.006	12215	tags=58%, list=21%, signal=74%
GO_REGULATION_OF_CARBOHYDRATE_BIOSYNTHETIC_PROCESS	GO_REGULATION_OF_CARBOHYDRATE_BIOSYNTHETIC_PROCESS		94	0.643824	2.19444	0	0.000101461	0.006	11292	tags=50%, list=19%, signal=62%
GO_STEROID_HORMONE_MEDIATED_SIGNALING_PATHWAY	GO_STEROID_HORMONE_MEDIATED_SIGNALING_PATHWAY		135	0.701323	2.19429	0	9.9876e-05	0.006	9408	tags=61%, list=16%, signal=73%
GO_REGULATION_OF_GLUCONEOGENESIS	GO_REGULATION_OF_GLUCONEOGENESIS		44	0.684449	2.19138	0	9.83395e-05	0.006	10802	tags=48%, list=19%, signal=59%
GO_SIGNAL_TRANSDUCTION_BY_P53_CLASS_MEDIATOR	GO_SIGNAL_TRANSDUCTION_BY_P53_CLASS_MEDIATOR		260	0.700581	2.19131	0	9.68495e-05	0.006	9661	tags=62%, list=17%, signal=74%
GO_ARTERY_MORPHOGENESIS	GO_ARTERY_MORPHOGENESIS		74	0.678531	2.19057	0	9.5404e-05	0.006	12681	tags=54%, list=22%, signal=69%
GO_EMBRYONIC_PLACENTA_DEVELOPMENT	GO_EMBRYONIC_PLACENTA_DEVELOPMENT		88	0.672114	2.19012	0	9.4001e-05	0.006	11176	tags=60%, list=19%, signal=74%
GO_NEGATIVE_REGULATION_OF_CARBOHYDRATE_METABOLIC_PROCESS	GO_NEGATIVE_REGULATION_OF_CARBOHYDRATE_METABOLIC_PROCESS		46	0.674173	2.18973	0	9.26387e-05	0.006	12025	tags=50%, list=21%, signal=63%
GO_REGULATION_OF_DNA_BINDING_TRANSCRIPTION_FACTOR_ACTIVITY	GO_REGULATION_OF_DNA_BINDING_TRANSCRIPTION_FACTOR_ACTIVITY		444	0.611911	2.18925	0	9.13153e-05	0.006	14146	tags=55%, list=24%, signal=72%
GO_REGULATION_OF_LIPID_METABOLIC_PROCESS	GO_REGULATION_OF_LIPID_METABOLIC_PROCESS		416	0.595906	2.1889	0	9.00291e-05	0.006	11581	tags=49%, list=20%, signal=60%
GO_REGULATION_OF_BROWN_FAT_CELL_DIFFERENTIATION	GO_REGULATION_OF_BROWN_FAT_CELL_DIFFERENTIATION		24	0.782892	2.18742	0	8.87787e-05	0.006	4770	tags=54%, list=8%, signal=59%
GO_GLYCOSYLATION	GO_GLYCOSYLATION		253	0.649307	2.1873	0	8.75626e-05	0.006	11728	tags=61%, list=20%, signal=76%
GO_POSITIVE_REGULATION_OF_CELL_MORPHOGENESIS_INVOLVED_IN_DIFFERENTIATION	GO_POSITIVE_REGULATION_OF_CELL_MORPHOGENESIS_INVOLVED_IN_DIFFERENTIATION		154	0.655826	2.18677	0	0.000100182	0.007	11271	tags=60%, list=19%, signal=74%
GO_AMEBOIDAL_TYPE_CELL_MIGRATION	GO_AMEBOIDAL_TYPE_CELL_MIGRATION		467	0.601791	2.1856	0	9.88461e-05	0.007	13403	tags=51%, list=23%, signal=66%
GO_REPRODUCTIVE_SYSTEM_DEVELOPMENT	GO_REPRODUCTIVE_SYSTEM_DEVELOPMENT		443	0.586836	2.18451	0	9.75455e-05	0.007	15013	tags=56%, list=26%, signal=74%
GO_SENSORY_SYSTEM_DEVELOPMENT	GO_SENSORY_SYSTEM_DEVELOPMENT		391	0.595854	2.18307	0	9.62787e-05	0.007	11888	tags=48%, list=20%, signal=60%
GO_ANATOMICAL_STRUCTURE_HOMEOSTASIS	GO_ANATOMICAL_STRUCTURE_HOMEOSTASIS		438	0.610817	2.18285	0	9.50444e-05	0.007	13353	tags=58%, list=23%, signal=75%
GO_MULTICELLULAR_ORGANISM_GROWTH	GO_MULTICELLULAR_ORGANISM_GROWTH		146	0.646755	2.18263	0	9.38413e-05	0.007	10968	tags=56%, list=19%, signal=69%
GO_PROTEIN_CONTAINING_COMPLEX_LOCALIZATION	GO_PROTEIN_CONTAINING_COMPLEX_LOCALIZATION		283	0.692852	2.18218	0	9.26682e-05	0.007	12335	tags=71%, list=21%, signal=90%
GO_INTRACELLULAR_STEROID_HORMONE_RECEPTOR_SIGNALING_PATHWAY	GO_INTRACELLULAR_STEROID_HORMONE_RECEPTOR_SIGNALING_PATHWAY		112	0.722126	2.18208	0	9.15242e-05	0.007	10519	tags=68%, list=18%, signal=83%
GO_PROTEIN_STABILIZATION	GO_PROTEIN_STABILIZATION		179	0.663049	2.18199	0	0.000121129	0.008	12239	tags=61%, list=21%, signal=77%
GO_GENETIC_IMPRINTING	GO_GENETIC_IMPRINTING		26	0.796494	2.18158	0	0.000133872	0.009	6603	tags=62%, list=11%, signal=69%
GO_GLYCEROLIPID_BIOSYNTHETIC_PROCESS	GO_GLYCEROLIPID_BIOSYNTHETIC_PROCESS		264	0.634165	2.18131	0	0.000132278	0.009	11048	tags=58%, list=19%, signal=71%
GO_MONOSACCHARIDE_METABOLIC_PROCESS	GO_MONOSACCHARIDE_METABOLIC_PROCESS		286	0.60692	2.18062	0	0.000130722	0.009	11409	tags=51%, list=20%, signal=63%
GO_VENTRICULAR_SEPTUM_DEVELOPMENT	GO_VENTRICULAR_SEPTUM_DEVELOPMENT		72	0.711454	2.17973	0	0.000129202	0.009	11415	tags=68%, list=20%, signal=84%
GO_DEPHOSPHORYLATION	GO_DEPHOSPHORYLATION		458	0.6424	2.1786	0	0.000139258	0.01	12900	tags=61%, list=22%, signal=78%
GO_PHOTOPERIODISM	GO_PHOTOPERIODISM		32	0.718816	2.17721	0	0.000137676	0.01	6984	tags=50%, list=12%, signal=57%
GO_REGULATION_OF_SMALL_MOLECULE_METABOLIC_PROCESS	GO_REGULATION_OF_SMALL_MOLECULE_METABOLIC_PROCESS		440	0.595698	2.17696	0	0.000136129	0.01	11581	tags=47%, list=20%, signal=58%
GO_RESPONSE_TO_ALKALOID	GO_RESPONSE_TO_ALKALOID		103	0.6276	2.1763	0	0.000134616	0.01	12002	tags=52%, list=21%, signal=66%
GO_REGULATION_OF_CHROMATIN_ASSEMBLY_OR_DISASSEMBLY	GO_REGULATION_OF_CHROMATIN_ASSEMBLY_OR_DISASSEMBLY		24	0.857868	2.17563	0	0.000144171	0.01	3508	tags=71%, list=6%, signal=75%
GO_SEX_DIFFERENTIATION	GO_SEX_DIFFERENTIATION		276	0.576646	2.17513	0	0.000142604	0.01	14937	tags=54%, list=26%, signal=72%
GO_TISSUE_MIGRATION	GO_TISSUE_MIGRATION		362	0.596715	2.17504	0	0.00014107	0.01	14976	tags=53%, list=26%, signal=71%
GO_EPITHELIAL_TUBE_MORPHOGENESIS	GO_EPITHELIAL_TUBE_MORPHOGENESIS		330	0.610706	2.17486	0	0.00013957	0.01	12403	tags=55%, list=21%, signal=69%
GO_REGULATION_OF_SIGNAL_TRANSDUCTION_BY_P53_CLASS_MEDIATOR	GO_REGULATION_OF_SIGNAL_TRANSDUCTION_BY_P53_CLASS_MEDIATOR		174	0.719356	2.17484	0	0.000138101	0.01	9853	tags=66%, list=17%, signal=79%
GO_REGULATION_OF_LIPID_BIOSYNTHETIC_PROCESS	GO_REGULATION_OF_LIPID_BIOSYNTHETIC_PROCESS		204	0.593634	2.17437	0	0.000136662	0.01	15417	tags=55%, list=26%, signal=75%
GO_INTRINSIC_APOPTOTIC_SIGNALING_PATHWAY_IN_RESPONSE_TO_DNA_DAMAGE	GO_INTRINSIC_APOPTOTIC_SIGNALING_PATHWAY_IN_RESPONSE_TO_DNA_DAMAGE		101	0.685597	2.17426	0	0.000135253	0.01	10611	tags=62%, list=18%, signal=76%
GO_NEGATIVE_REGULATION_OF_PHOSPHORYLATION	GO_NEGATIVE_REGULATION_OF_PHOSPHORYLATION		466	0.608074	2.17417	0	0.000133873	0.01	14465	tags=56%, list=25%, signal=74%
GO_AMYLOID_BETA_METABOLIC_PROCESS	GO_AMYLOID_BETA_METABOLIC_PROCESS		51	0.702048	2.17406	0	0.000132521	0.01	7929	tags=55%, list=14%, signal=63%
GO_SMALL_GTPASE_MEDIATED_SIGNAL_TRANSDUCTION	GO_SMALL_GTPASE_MEDIATED_SIGNAL_TRANSDUCTION		495	0.674091	2.17243	0	0.000141237	0.01	11240	tags=64%, list=19%, signal=78%
GO_RESPONSE_TO_LEUKEMIA_INHIBITORY_FACTOR	GO_RESPONSE_TO_LEUKEMIA_INHIBITORY_FACTOR		97	0.681628	2.17192	0	0.000139838	0.01	14049	tags=73%, list=24%, signal=96%
GO_NUCLEOSIDE_DIPHOSPHATE_METABOLIC_PROCESS	GO_NUCLEOSIDE_DIPHOSPHATE_METABOLIC_PROCESS		151	0.643652	2.17165	0	0.000148481	0.01	12749	tags=58%, list=22%, signal=74%
GO_NEGATIVE_REGULATION_OF_ORGANELLE_ORGANIZATION	GO_NEGATIVE_REGULATION_OF_ORGANELLE_ORGANIZATION		387	0.64894	2.17133	0	0.000147039	0.01	11790	tags=58%, list=20%, signal=73%
GO_CELL_GROWTH	GO_CELL_GROWTH		475	0.599818	2.17125	0	0.000145626	0.01	16256	tags=63%, list=28%, signal=87%
GO_RESPONSE_TO_RADIATION	GO_RESPONSE_TO_RADIATION		429	0.617885	2.17107	0	0.000144239	0.01	13043	tags=56%, list=22%, signal=72%
GO_REGULATION_OF_PROTEIN_STABILITY	GO_REGULATION_OF_PROTEIN_STABILITY		284	0.65947	2.17106	0	0.000142878	0.01	12239	tags=61%, list=21%, signal=77%
GO_CAMERA_TYPE_EYE_DEVELOPMENT	GO_CAMERA_TYPE_EYE_DEVELOPMENT		329	0.590704	2.17032	0	0.000161335	0.01	12365	tags=48%, list=21%, signal=60%
GO_APICAL_JUNCTION_ASSEMBLY	GO_APICAL_JUNCTION_ASSEMBLY		81	0.681742	2.17011	0	0.000159841	0.01	13937	tags=70%, list=24%, signal=92%
GO_CELL_AGING	GO_CELL_AGING		113	0.666727	2.16993	0	0.000158375	0.01	9358	tags=54%, list=16%, signal=64%
GO_METHYLATION	GO_METHYLATION		333	0.677947	2.16964	0	0.000156935	0.01	12345	tags=66%, list=21%, signal=83%
GO_REGULATION_OF_EMBRYONIC_DEVELOPMENT	GO_REGULATION_OF_EMBRYONIC_DEVELOPMENT		127	0.646022	2.1693	0	0.000155521	0.01	13443	tags=64%, list=23%, signal=83%
GO_REGULATION_OF_AUTOPHAGY	GO_REGULATION_OF_AUTOPHAGY		338	0.67757	2.16869	0	0.000164143	0.011	12370	tags=65%, list=21%, signal=82%
GO_EMBRYONIC_HEART_TUBE_DEVELOPMENT	GO_EMBRYONIC_HEART_TUBE_DEVELOPMENT		80	0.638027	2.16853	0	0.00016269	0.011	11578	tags=55%, list=20%, signal=69%
GO_NEGATIVE_REGULATION_OF_NERVOUS_SYSTEM_DEVELOPMENT	GO_NEGATIVE_REGULATION_OF_NERVOUS_SYSTEM_DEVELOPMENT		309	0.604196	2.16848	0	0.000161263	0.011	16019	tags=60%, list=27%, signal=83%
GO_CELLULAR_RESPONSE_TO_ABIOTIC_STIMULUS	GO_CELLULAR_RESPONSE_TO_ABIOTIC_STIMULUS		320	0.611126	2.16798	0	0.000159861	0.011	15740	tags=62%, list=27%, signal=84%
GO_CELLULAR_GLUCOSE_HOMEOSTASIS	GO_CELLULAR_GLUCOSE_HOMEOSTASIS		148	0.604565	2.16636	0	0.000167139	0.011	13216	tags=51%, list=23%, signal=66%
GO_REGULATION_OF_CELLULAR_RESPONSE_TO_INSULIN_STIMULUS	GO_REGULATION_OF_CELLULAR_RESPONSE_TO_INSULIN_STIMULUS		73	0.673741	2.16562	0	0.000194763	0.014	11470	tags=60%, list=20%, signal=75%
GO_STEROID_BIOSYNTHETIC_PROCESS	GO_STEROID_BIOSYNTHETIC_PROCESS		193	0.58457	2.16535	0	0.000193112	0.014	15247	tags=54%, list=26%, signal=73%
GO_REGULATION_OF_SODIUM_ION_TRANSPORT	GO_REGULATION_OF_SODIUM_ION_TRANSPORT		88	0.634639	2.16491	0	0.000199962	0.015	12950	tags=55%, list=22%, signal=70%
GO_MALE_SEX_DIFFERENTIATION	GO_MALE_SEX_DIFFERENTIATION		161	0.588321	2.16459	0	0.000198296	0.015	14937	tags=56%, list=26%, signal=75%
GO_ORGAN_GROWTH	GO_ORGAN_GROWTH		188	0.607623	2.16449	0	0.000196657	0.015	14808	tags=54%, list=25%, signal=72%
GO_OLIGODENDROCYTE_DIFFERENTIATION	GO_OLIGODENDROCYTE_DIFFERENTIATION		103	0.61576	2.16448	0	0.000195045	0.015	10771	tags=49%, list=18%, signal=59%
GO_AMYLOID_PRECURSOR_PROTEIN_METABOLIC_PROCESS	GO_AMYLOID_PRECURSOR_PROTEIN_METABOLIC_PROCESS		70	0.665528	2.16425	0	0.00019346	0.015	12587	tags=59%, list=22%, signal=75%
GO_REGULATION_OF_MUSCLE_ORGAN_DEVELOPMENT	GO_REGULATION_OF_MUSCLE_ORGAN_DEVELOPMENT		154	0.613089	2.16421	0	0.000191899	0.015	11961	tags=46%, list=20%, signal=58%
GO_PROTEIN_METHYLATION	GO_PROTEIN_METHYLATION		163	0.705482	2.16363	0	0.000190364	0.015	12345	tags=72%, list=21%, signal=91%
GO_POSITIVE_REGULATION_OF_TRANSPORTER_ACTIVITY	GO_POSITIVE_REGULATION_OF_TRANSPORTER_ACTIVITY		108	0.613801	2.16361	0	0.000188853	0.015	13268	tags=50%, list=23%, signal=65%
GO_CHROMATIN_REMODELING	GO_CHROMATIN_REMODELING		182	0.718615	2.16354	0	0.000187366	0.015	8717	tags=66%, list=15%, signal=77%
GO_RIBOSE_PHOSPHATE_METABOLIC_PROCESS	GO_RIBOSE_PHOSPHATE_METABOLIC_PROCESS		389	0.605142	2.16335	0	0.000195044	0.015	14163	tags=57%, list=24%, signal=75%
GO_POSITIVE_REGULATION_OF_TRANSMEMBRANE_TRANSPORT	GO_POSITIVE_REGULATION_OF_TRANSMEMBRANE_TRANSPORT		201	0.593197	2.16302	0	0.000193532	0.015	13457	tags=49%, list=23%, signal=64%
GO_SCHWANN_CELL_DEVELOPMENT	GO_SCHWANN_CELL_DEVELOPMENT		30	0.748557	2.16278	0	0.000192044	0.015	9774	tags=67%, list=17%, signal=80%
GO_NEGATIVE_REGULATION_OF_ATP_METABOLIC_PROCESS	GO_NEGATIVE_REGULATION_OF_ATP_METABOLIC_PROCESS		27	0.717804	2.16253	0	0.000190578	0.015	6803	tags=41%, list=12%, signal=46%
GO_REGULATION_OF_MICROTUBULE_BASED_PROCESS	GO_REGULATION_OF_MICROTUBULE_BASED_PROCESS		232	0.64357	2.16148	0	0.000196772	0.015	10802	tags=57%, list=19%, signal=70%
GO_RESPONSE_TO_IONIZING_RADIATION	GO_RESPONSE_TO_IONIZING_RADIATION		136	0.690083	2.16135	0	0.000195293	0.015	9720	tags=63%, list=17%, signal=75%
GO_REGULATION_OF_INTRACELLULAR_TRANSPORT	GO_REGULATION_OF_INTRACELLULAR_TRANSPORT		344	0.664788	2.16083	0	0.000201359	0.015	9974	tags=58%, list=17%, signal=70%
GO_NEGATIVE_REGULATION_OF_CELL_DEVELOPMENT	GO_NEGATIVE_REGULATION_OF_CELL_DEVELOPMENT		330	0.595719	2.16065	0	0.000199868	0.015	16019	tags=60%, list=27%, signal=82%
GO_REGULATION_OF_SODIUM_ION_TRANSMEMBRANE_TRANSPORT	GO_REGULATION_OF_SODIUM_ION_TRANSMEMBRANE_TRANSPORT		65	0.65784	2.16032	0	0.000198398	0.015	12950	tags=58%, list=22%, signal=75%
GO_REGULATION_OF_AMYLOID_BETA_FORMATION	GO_REGULATION_OF_AMYLOID_BETA_FORMATION		33	0.717315	2.15988	0	0.00019695	0.015	11736	tags=67%, list=20%, signal=83%
GO_DEVELOPMENTAL_GROWTH_INVOLVED_IN_MORPHOGENESIS	GO_DEVELOPMENTAL_GROWTH_INVOLVED_IN_MORPHOGENESIS		233	0.628653	2.15966	0	0.000195523	0.015	16256	tags=68%, list=28%, signal=94%
GO_VASCULOGENESIS	GO_VASCULOGENESIS		81	0.688547	2.15935	0	0.000202535	0.015	11518	tags=62%, list=20%, signal=77%
GO_NOTCH_SIGNALING_PATHWAY	GO_NOTCH_SIGNALING_PATHWAY		187	0.61935	2.15899	0	0.000201088	0.015	15212	tags=61%, list=26%, signal=82%
GO_REGULATION_OF_STEROID_BIOSYNTHETIC_PROCESS	GO_REGULATION_OF_STEROID_BIOSYNTHETIC_PROCESS		98	0.630496	2.15884	0.00197628	0.000199662	0.015	15247	tags=61%, list=26%, signal=83%
GO_MICROTUBULE_POLYMERIZATION_OR_DEPOLYMERIZATION	GO_MICROTUBULE_POLYMERIZATION_OR_DEPOLYMERIZATION		112	0.669569	2.15874	0	0.000198256	0.015	16423	tags=77%, list=28%, signal=107%
GO_REGULATION_OF_RNA_SPLICING	GO_REGULATION_OF_RNA_SPLICING		155	0.720099	2.15866	0	0.000196869	0.015	9774	tags=68%, list=17%, signal=82%
GO_NEGATIVE_REGULATION_OF_HYDROLASE_ACTIVITY	GO_NEGATIVE_REGULATION_OF_HYDROLASE_ACTIVITY		457	0.540299	2.15786	0	0.000195502	0.015	14866	tags=46%, list=25%, signal=62%
GO_REGULATION_OF_RESPONSE_TO_DNA_DAMAGE_STIMULUS	GO_REGULATION_OF_RESPONSE_TO_DNA_DAMAGE_STIMULUS		205	0.687138	2.15783	0	0.000194154	0.015	10094	tags=64%, list=17%, signal=77%
GO_CARBOHYDRATE_BIOSYNTHETIC_PROCESS	GO_CARBOHYDRATE_BIOSYNTHETIC_PROCESS		208	0.601599	2.15767	0	0.000192824	0.015	16624	tags=62%, list=28%, signal=86%
GO_HEART_MORPHOGENESIS	GO_HEART_MORPHOGENESIS		252	0.6228	2.15747	0	0.000191512	0.015	11578	tags=51%, list=20%, signal=63%
GO_POSITIVE_REGULATION_OF_AXONOGENESIS	GO_POSITIVE_REGULATION_OF_AXONOGENESIS		85	0.68299	2.15713	0	0.000197031	0.015	11271	tags=65%, list=19%, signal=80%
GO_PROTEIN_SUMOYLATION	GO_PROTEIN_SUMOYLATION		80	0.756188	2.15707	0	0.000195708	0.015	7791	tags=69%, list=13%, signal=79%
GO_REGULATION_OF_ORGANELLE_ASSEMBLY	GO_REGULATION_OF_ORGANELLE_ASSEMBLY		185	0.671999	2.15685	0	0.000194404	0.015	9084	tags=59%, list=16%, signal=70%
GO_DNA_METHYLATION	GO_DNA_METHYLATION		70	0.690146	2.15666	0	0.000200923	0.015	7699	tags=49%, list=13%, signal=56%
GO_RAS_PROTEIN_SIGNAL_TRANSDUCTION	GO_RAS_PROTEIN_SIGNAL_TRANSDUCTION		334	0.670826	2.15664	0	0.000199601	0.015	11240	tags=63%, list=19%, signal=78%
GO_TRANSPORT_ALONG_MICROTUBULE	GO_TRANSPORT_ALONG_MICROTUBULE		157	0.680736	2.15628	0	0.000198296	0.015	12441	tags=69%, list=21%, signal=87%
GO_ENDOTHELIAL_CELL_PROLIFERATION	GO_ENDOTHELIAL_CELL_PROLIFERATION		191	0.581123	2.15607	0	0.000197009	0.015	14515	tags=46%, list=25%, signal=61%
GO_REGULATION_OF_AMYLOID_PRECURSOR_PROTEIN_CATABOLIC_PROCESS	GO_REGULATION_OF_AMYLOID_PRECURSOR_PROTEIN_CATABOLIC_PROCESS		40	0.686255	2.15588	0	0.000195738	0.015	11736	tags=60%, list=20%, signal=75%
GO_POSITIVE_REGULATION_OF_POTASSIUM_ION_TRANSPORT	GO_POSITIVE_REGULATION_OF_POTASSIUM_ION_TRANSPORT		46	0.666572	2.15559	0	0.000200946	0.015	12081	tags=50%, list=21%, signal=63%
GO_EPITHELIAL_CELL_PROLIFERATION	GO_EPITHELIAL_CELL_PROLIFERATION		441	0.563912	2.15514	0	0.000206062	0.015	15506	tags=51%, list=27%, signal=69%
GO_POSITIVE_REGULATION_OF_DNA_METABOLIC_PROCESS	GO_POSITIVE_REGULATION_OF_DNA_METABOLIC_PROCESS		185	0.684119	2.15514	0	0.000204758	0.015	8847	tags=61%, list=15%, signal=71%
GO_REGULATION_OF_CELL_CYCLE_G1_S_PHASE_TRANSITION	GO_REGULATION_OF_CELL_CYCLE_G1_S_PHASE_TRANSITION		202	0.625266	2.15509	0	0.00020347	0.015	9374	tags=46%, list=16%, signal=54%
GO_STEM_CELL_DIFFERENTIATION	GO_STEM_CELL_DIFFERENTIATION		258	0.609989	2.15476	0	0.000208756	0.016	13235	tags=54%, list=23%, signal=69%
GO_REGULATION_OF_NUCLEOTIDE_METABOLIC_PROCESS	GO_REGULATION_OF_NUCLEOTIDE_METABOLIC_PROCESS		115	0.658747	2.15447	0	0.000207459	0.016	12025	tags=58%, list=21%, signal=73%
GO_REGULATION_OF_STEROID_METABOLIC_PROCESS	GO_REGULATION_OF_STEROID_METABOLIC_PROCESS		131	0.599346	2.1544	0.00200803	0.000206179	0.016	14007	tags=52%, list=24%, signal=68%
GO_PROTEIN_AUTOPHOSPHORYLATION	GO_PROTEIN_AUTOPHOSPHORYLATION		235	0.675793	2.15414	0	0.000204914	0.016	15013	tags=77%, list=26%, signal=103%
GO_CELLULAR_RESPONSE_TO_CARBOHYDRATE_STIMULUS	GO_CELLULAR_RESPONSE_TO_CARBOHYDRATE_STIMULUS		140	0.601536	2.15371	0	0.000203664	0.016	14516	tags=55%, list=25%, signal=73%
GO_RESPONSE_TO_CARBOHYDRATE	GO_RESPONSE_TO_CARBOHYDRATE		226	0.575405	2.15371	0	0.00020243	0.016	15526	tags=54%, list=27%, signal=74%
GO_MICROTUBULE_BASED_TRANSPORT	GO_MICROTUBULE_BASED_TRANSPORT		185	0.663904	2.15364	0	0.000201211	0.016	12776	tags=68%, list=22%, signal=86%
GO_POSITIVE_REGULATION_OF_CELLULAR_CARBOHYDRATE_METABOLIC_PROCESS	GO_POSITIVE_REGULATION_OF_CELLULAR_CARBOHYDRATE_METABOLIC_PROCESS		60	0.640675	2.15344	0	0.000200006	0.016	10963	tags=47%, list=19%, signal=57%
GO_RESPONSE_TO_EXTRACELLULAR_STIMULUS	GO_RESPONSE_TO_EXTRACELLULAR_STIMULUS		494	0.569805	2.15337	0	0.000198815	0.016	14915	tags=52%, list=26%, signal=69%
GO_SOMITE_DEVELOPMENT	GO_SOMITE_DEVELOPMENT		88	0.62874	2.15276	0	0.00020358	0.016	11522	tags=50%, list=20%, signal=62%
GO_PROTEIN_MODIFICATION_BY_SMALL_PROTEIN_REMOVAL	GO_PROTEIN_MODIFICATION_BY_SMALL_PROTEIN_REMOVAL		288	0.693644	2.15202	0	0.000202383	0.016	10802	tags=59%, list=19%, signal=72%
GO_TOR_SIGNALING	GO_TOR_SIGNALING		113	0.673915	2.15202	0	0.000201199	0.016	10929	tags=60%, list=19%, signal=74%
GO_GLUCOSE_METABOLIC_PROCESS	GO_GLUCOSE_METABOLIC_PROCESS		206	0.608461	2.15176	0	0.000206015	0.016	11332	tags=50%, list=19%, signal=62%
GO_CEREBRAL_CORTEX_DEVELOPMENT	GO_CEREBRAL_CORTEX_DEVELOPMENT		112	0.655638	2.15157	0	0.000204824	0.016	9318	tags=57%, list=16%, signal=68%
GO_CELLULAR_COMPONENT_MAINTENANCE	GO_CELLULAR_COMPONENT_MAINTENANCE		57	0.677453	2.1511	0	0.000203647	0.016	5489	tags=47%, list=9%, signal=52%
GO_RESPONSE_TO_DRUG	GO_RESPONSE_TO_DRUG		395	0.560332	2.15107	0	0.000202483	0.016	15740	tags=55%, list=27%, signal=75%
GO_POSITIVE_REGULATION_OF_MAP_KINASE_ACTIVITY	GO_POSITIVE_REGULATION_OF_MAP_KINASE_ACTIVITY		259	0.617523	2.15065	0	0.000207883	0.017	14976	tags=65%, list=26%, signal=87%
GO_NEGATIVE_REGULATION_OF_LIPID_LOCALIZATION	GO_NEGATIVE_REGULATION_OF_LIPID_LOCALIZATION		63	0.623571	2.1501	0	0.000218161	0.018	7288	tags=35%, list=12%, signal=40%
GO_AGING	GO_AGING		311	0.593019	2.14952	0	0.0002226	0.018	12022	tags=50%, list=21%, signal=63%
GO_AMYLOID_BETA_FORMATION	GO_AMYLOID_BETA_FORMATION		39	0.736372	2.14951	0	0.000221356	0.018	7929	tags=62%, list=14%, signal=71%
GO_REGULATION_OF_SMALL_GTPASE_MEDIATED_SIGNAL_TRANSDUCTION	GO_REGULATION_OF_SMALL_GTPASE_MEDIATED_SIGNAL_TRANSDUCTION		314	0.677669	2.14948	0	0.000220126	0.018	11240	tags=66%, list=19%, signal=81%
GO_CYTOPLASMIC_MICROTUBULE_ORGANIZATION	GO_CYTOPLASMIC_MICROTUBULE_ORGANIZATION		62	0.715706	2.14868	0	0.000224538	0.019	12491	tags=74%, list=21%, signal=94%
GO_ENDOMEMBRANE_SYSTEM_ORGANIZATION	GO_ENDOMEMBRANE_SYSTEM_ORGANIZATION		448	0.646208	2.14847	0.00203252	0.000223304	0.019	10977	tags=58%, list=19%, signal=71%
GO_POSITIVE_REGULATION_OF_CARBOHYDRATE_METABOLIC_PROCESS	GO_POSITIVE_REGULATION_OF_CARBOHYDRATE_METABOLIC_PROCESS		81	0.625032	2.14825	0	0.000222084	0.019	10963	tags=47%, list=19%, signal=58%
GO_REGULATION_OF_PROTEIN_CONTAINING_COMPLEX_DISASSEMBLY	GO_REGULATION_OF_PROTEIN_CONTAINING_COMPLEX_DISASSEMBLY		113	0.693349	2.14791	0	0.000220877	0.019	13085	tags=68%, list=22%, signal=88%
GO_ORGANIC_HYDROXY_COMPOUND_BIOSYNTHETIC_PROCESS	GO_ORGANIC_HYDROXY_COMPOUND_BIOSYNTHETIC_PROCESS		256	0.569902	2.14757	0	0.000219683	0.019	15247	tags=53%, list=26%, signal=71%
GO_REGULATION_OF_NOTCH_SIGNALING_PATHWAY	GO_REGULATION_OF_NOTCH_SIGNALING_PATHWAY		100	0.651708	2.14723	0	0.000218502	0.019	15159	tags=68%, list=26%, signal=92%
GO_SPROUTING_ANGIOGENESIS	GO_SPROUTING_ANGIOGENESIS		186	0.574136	2.14713	0	0.000217334	0.019	14976	tags=46%, list=26%, signal=62%
GO_NEGATIVE_REGULATION_OF_CELL_CYCLE_G1_S_PHASE_TRANSITION	GO_NEGATIVE_REGULATION_OF_CELL_CYCLE_G1_S_PHASE_TRANSITION		130	0.635925	2.14693	0	0.000216178	0.019	11380	tags=50%, list=19%, signal=62%
GO_EPITHELIAL_TUBE_FORMATION	GO_EPITHELIAL_TUBE_FORMATION		132	0.648619	2.14666	0	0.000215034	0.019	12704	tags=60%, list=22%, signal=76%
GO_ARTERY_DEVELOPMENT	GO_ARTERY_DEVELOPMENT		101	0.670248	2.14636	0	0.000213902	0.019	12681	tags=58%, list=22%, signal=74%
GO_CELL_CELL_JUNCTION_ORGANIZATION	GO_CELL_CELL_JUNCTION_ORGANIZATION		199	0.627466	2.14628	0	0.000212782	0.019	13016	tags=59%, list=22%, signal=76%
GO_PURINE_CONTAINING_COMPOUND_METABOLIC_PROCESS	GO_PURINE_CONTAINING_COMPOUND_METABOLIC_PROCESS		430	0.588983	2.14582	0	0.000211674	0.019	14779	tags=55%, list=25%, signal=74%
GO_ALCOHOL_BIOSYNTHETIC_PROCESS	GO_ALCOHOL_BIOSYNTHETIC_PROCESS		163	0.601589	2.14576	0	0.000210577	0.019	11616	tags=50%, list=20%, signal=63%
GO_REGULATION_OF_RAS_PROTEIN_SIGNAL_TRANSDUCTION	GO_REGULATION_OF_RAS_PROTEIN_SIGNAL_TRANSDUCTION		187	0.684619	2.14521	0	0.000209492	0.019	11149	tags=66%, list=19%, signal=81%
GO_LOW_DENSITY_LIPOPROTEIN_PARTICLE_CLEARANCE	GO_LOW_DENSITY_LIPOPROTEIN_PARTICLE_CLEARANCE		42	0.660718	2.14521	0	0.000208417	0.019	9993	tags=40%, list=17%, signal=49%
GO_CANONICAL_WNT_SIGNALING_PATHWAY	GO_CANONICAL_WNT_SIGNALING_PATHWAY		331	0.619634	2.14496	0	0.000207354	0.019	15236	tags=61%, list=26%, signal=82%
GO_TRANSMEMBRANE_RECEPTOR_PROTEIN_SERINE_THREONINE_KINASE_SIGNALING_PATHWAY	GO_TRANSMEMBRANE_RECEPTOR_PROTEIN_SERINE_THREONINE_KINASE_SIGNALING_PATHWAY		353	0.607966	2.14473	0	0.000211993	0.019	14264	tags=55%, list=24%, signal=72%
GO_POSITIVE_REGULATION_OF_DNA_BINDING_TRANSCRIPTION_FACTOR_ACTIVITY	GO_POSITIVE_REGULATION_OF_DNA_BINDING_TRANSCRIPTION_FACTOR_ACTIVITY		267	0.61612	2.14452	0	0.000215993	0.019	14146	tags=57%, list=24%, signal=75%
GO_CYTOKINESIS	GO_CYTOKINESIS		156	0.688677	2.1443	0	0.000214908	0.019	11240	tags=65%, list=19%, signal=81%
GO_PERIPHERAL_NERVOUS_SYSTEM_DEVELOPMENT	GO_PERIPHERAL_NERVOUS_SYSTEM_DEVELOPMENT		74	0.643209	2.14418	0	0.000218948	0.019	11373	tags=58%, list=19%, signal=72%
GO_CHROMOSOME_SEGREGATION	GO_CHROMOSOME_SEGREGATION		310	0.677757	2.14403	0	0.000217859	0.019	12298	tags=66%, list=21%, signal=83%
GO_PROTEIN_LOCALIZATION_TO_NUCLEUS	GO_PROTEIN_LOCALIZATION_TO_NUCLEUS		272	0.667608	2.14369	0	0.00022288	0.02	8691	tags=57%, list=15%, signal=67%
GO_POSITIVE_REGULATION_OF_PROTEIN_CATABOLIC_PROCESS	GO_POSITIVE_REGULATION_OF_PROTEIN_CATABOLIC_PROCESS		218	0.667104	2.14338	0	0.000227306	0.02	12465	tags=66%, list=21%, signal=83%
GO_REGULATION_OF_INTRACELLULAR_STEROID_HORMONE_RECEPTOR_SIGNALING_PATHWAY	GO_REGULATION_OF_INTRACELLULAR_STEROID_HORMONE_RECEPTOR_SIGNALING_PATHWAY		72	0.739904	2.1427	0	0.000231854	0.02	9148	tags=72%, list=16%, signal=86%
GO_RESPONSE_TO_KETONE	GO_RESPONSE_TO_KETONE		199	0.588645	2.14248	0	0.000235745	0.02	16271	tags=57%, list=28%, signal=79%
GO_REGIONALIZATION	GO_REGIONALIZATION		353	0.57917	2.1422	0	0.0002346	0.02	14976	tags=54%, list=26%, signal=72%
GO_POSITIVE_REGULATION_OF_PROTEIN_SERINE_THREONINE_KINASE_ACTIVITY	GO_POSITIVE_REGULATION_OF_PROTEIN_SERINE_THREONINE_KINASE_ACTIVITY		338	0.61534	2.14208	0	0.000238391	0.021	15927	tags=66%, list=27%, signal=91%
GO_REGULATION_OF_MAP_KINASE_ACTIVITY	GO_REGULATION_OF_MAP_KINASE_ACTIVITY		337	0.612318	2.14203	0	0.000237244	0.021	14976	tags=63%, list=26%, signal=84%
GO_MAINTENANCE_OF_CELL_NUMBER	GO_MAINTENANCE_OF_CELL_NUMBER		163	0.640041	2.14156	0	0.000250583	0.021	11095	tags=58%, list=19%, signal=72%
GO_REGULATION_OF_CELL_CYCLE_PHASE_TRANSITION	GO_REGULATION_OF_CELL_CYCLE_PHASE_TRANSITION		475	0.647718	2.14126	0	0.00025488	0.021	10173	tags=54%, list=17%, signal=64%
GO_DNA_METHYLATION_OR_DEMETHYLATION	GO_DNA_METHYLATION_OR_DEMETHYLATION		94	0.666673	2.14084	0	0.000253672	0.021	7933	tags=48%, list=14%, signal=55%
GO_REGULATION_OF_EPITHELIAL_CELL_DIFFERENTIATION	GO_REGULATION_OF_EPITHELIAL_CELL_DIFFERENTIATION		166	0.578047	2.14077	0	0.000252476	0.021	11658	tags=43%, list=20%, signal=54%
GO_REGULATION_OF_ORGAN_GROWTH	GO_REGULATION_OF_ORGAN_GROWTH		115	0.607618	2.14063	0	0.00025129	0.021	14808	tags=53%, list=25%, signal=71%
GO_CARDIAC_CHAMBER_DEVELOPMENT	GO_CARDIAC_CHAMBER_DEVELOPMENT		169	0.638411	2.14008	0	0.000250116	0.021	12704	tags=59%, list=22%, signal=75%
GO_REGULATION_OF_CELLULAR_COMPONENT_SIZE	GO_REGULATION_OF_CELLULAR_COMPONENT_SIZE		367	0.613298	2.13978	0	0.000248953	0.021	16230	tags=65%, list=28%, signal=90%
GO_NEGATIVE_REGULATION_OF_CELLULAR_CATABOLIC_PROCESS	GO_NEGATIVE_REGULATION_OF_CELLULAR_CATABOLIC_PROCESS		248	0.653399	2.13963	0	0.0002478	0.021	8832	tags=53%, list=15%, signal=62%
GO_POSITIVE_REGULATION_OF_PROTEOLYSIS	GO_POSITIVE_REGULATION_OF_PROTEOLYSIS		356	0.609867	2.1393	0	0.000246658	0.021	13815	tags=57%, list=24%, signal=74%
GO_ACTIVATION_OF_GTPASE_ACTIVITY	GO_ACTIVATION_OF_GTPASE_ACTIVITY		106	0.667507	2.13895	0	0.00025558	0.021	9365	tags=58%, list=16%, signal=68%
GO_DEVELOPMENTAL_CELL_GROWTH	GO_DEVELOPMENTAL_CELL_GROWTH		233	0.618645	2.13894	0	0.000254413	0.021	16256	tags=65%, list=28%, signal=89%
GO_MAINTENANCE_OF_LOCATION	GO_MAINTENANCE_OF_LOCATION		317	0.603464	2.13875	0	0.000253256	0.021	13457	tags=55%, list=23%, signal=71%
GO_POSITIVE_REGULATION_OF_NEURON_DIFFERENTIATION	GO_POSITIVE_REGULATION_OF_NEURON_DIFFERENTIATION		372	0.607513	2.13844	0	0.00025211	0.021	15797	tags=62%, list=27%, signal=84%
GO_RESPONSE_TO_STARVATION	GO_RESPONSE_TO_STARVATION		196	0.634597	2.13811	0	0.000256025	0.021	12206	tags=58%, list=21%, signal=73%
GO_REGULATION_OF_PROTEIN_ACETYLATION	GO_REGULATION_OF_PROTEIN_ACETYLATION		75	0.692166	2.13781	0	0.000254877	0.021	10802	tags=61%, list=19%, signal=75%
GO_POSITIVE_REGULATION_OF_CELL_CYCLE	GO_POSITIVE_REGULATION_OF_CELL_CYCLE		389	0.622088	2.13762	0	0.000258963	0.021	12336	tags=56%, list=21%, signal=70%
GO_AMYLOID_PRECURSOR_PROTEIN_CATABOLIC_PROCESS	GO_AMYLOID_PRECURSOR_PROTEIN_CATABOLIC_PROCESS		50	0.692152	2.13713	0	0.000262358	0.021	12370	tags=64%, list=21%, signal=81%
GO_TUBE_FORMATION	GO_TUBE_FORMATION		149	0.641336	2.13702	0	0.000261198	0.021	13113	tags=60%, list=22%, signal=78%
GO_RESPONSE_TO_RETINOIC_ACID	GO_RESPONSE_TO_RETINOIC_ACID		107	0.595523	2.13676	0	0.000269059	0.021	14217	tags=54%, list=24%, signal=72%
GO_REGULATION_OF_CHROMATIN_ORGANIZATION	GO_REGULATION_OF_CHROMATIN_ORGANIZATION		180	0.699034	2.13666	0	0.000267879	0.021	8619	tags=59%, list=15%, signal=70%
GO_ALCOHOL_METABOLIC_PROCESS	GO_ALCOHOL_METABOLIC_PROCESS		376	0.560635	2.13628	0	0.000266709	0.021	14566	tags=51%, list=25%, signal=68%
GO_REGULATION_OF_MICROTUBULE_CYTOSKELETON_ORGANIZATION	GO_REGULATION_OF_MICROTUBULE_CYTOSKELETON_ORGANIZATION		184	0.671183	2.13604	0	0.00026555	0.021	10802	tags=62%, list=19%, signal=76%
GO_PROTEIN_DEPHOSPHORYLATION	GO_PROTEIN_DEPHOSPHORYLATION		316	0.647954	2.13556	0	0.0002644	0.021	12900	tags=63%, list=22%, signal=81%
GO_REGULATION_OF_PROTEIN_CATABOLIC_PROCESS	GO_REGULATION_OF_PROTEIN_CATABOLIC_PROCESS		385	0.646913	2.13553	0	0.000263261	0.021	12534	tags=62%, list=21%, signal=79%
GO_INOSITOL_LIPID_MEDIATED_SIGNALING	GO_INOSITOL_LIPID_MEDIATED_SIGNALING		194	0.613125	2.13553	0	0.000262131	0.021	14937	tags=60%, list=26%, signal=81%
GO_PROTEIN_DEPOLYMERIZATION	GO_PROTEIN_DEPOLYMERIZATION		108	0.674308	2.13547	0	0.00026101	0.021	12008	tags=63%, list=21%, signal=79%
GO_REGULATION_OF_DEVELOPMENTAL_GROWTH	GO_REGULATION_OF_DEVELOPMENTAL_GROWTH		347	0.582676	2.13546	0	0.0002599	0.021	14808	tags=53%, list=25%, signal=71%
GO_EMBRYONIC_ORGAN_DEVELOPMENT	GO_EMBRYONIC_ORGAN_DEVELOPMENT		447	0.582711	2.1347	0	0.000258798	0.021	15099	tags=57%, list=26%, signal=76%
GO_NEGATIVE_REGULATION_OF_CATABOLIC_PROCESS	GO_NEGATIVE_REGULATION_OF_CATABOLIC_PROCESS		304	0.638274	2.1346	0	0.000261943	0.021	7868	tags=49%, list=13%, signal=56%
GO_POSITIVE_REGULATION_OF_EMBRYONIC_DEVELOPMENT	GO_POSITIVE_REGULATION_OF_EMBRYONIC_DEVELOPMENT		38	0.682427	2.13448	0	0.000260843	0.021	10968	tags=58%, list=19%, signal=71%
GO_CILIUM_ORGANIZATION	GO_CILIUM_ORGANIZATION		367	0.653728	2.13447	0	0.000259751	0.021	9694	tags=60%, list=17%, signal=71%
GO_PROTEIN_LOCALIZATION_TO_CYTOSKELETON	GO_PROTEIN_LOCALIZATION_TO_CYTOSKELETON		57	0.762477	2.13433	0	0.000263341	0.021	12002	tags=88%, list=21%, signal=110%
GO_NEGATIVE_REGULATION_OF_CYTOSKELETON_ORGANIZATION	GO_NEGATIVE_REGULATION_OF_CYTOSKELETON_ORGANIZATION		154	0.640292	2.1343	0	0.000262248	0.021	13376	tags=62%, list=23%, signal=80%
GO_PROTEIN_COMPLEX_OLIGOMERIZATION	GO_PROTEIN_COMPLEX_OLIGOMERIZATION		227	0.59762	2.13425	0	0.000261164	0.021	14539	tags=57%, list=25%, signal=75%
GO_LENS_DEVELOPMENT_IN_CAMERA_TYPE_EYE	GO_LENS_DEVELOPMENT_IN_CAMERA_TYPE_EYE		81	0.63412	2.13412	0	0.000260089	0.021	8978	tags=47%, list=15%, signal=55%
GO_HISTONE_H3_K4_METHYLATION	GO_HISTONE_H3_K4_METHYLATION		53	0.777538	2.13398	0	0.000259023	0.021	6689	tags=68%, list=11%, signal=77%
GO_DIGESTIVE_SYSTEM_DEVELOPMENT	GO_DIGESTIVE_SYSTEM_DEVELOPMENT		145	0.597934	2.13394	0	0.000257966	0.021	15032	tags=57%, list=26%, signal=77%
GO_HISTONE_METHYLATION	GO_HISTONE_METHYLATION		132	0.716046	2.13376	0	0.000256918	0.021	7712	tags=61%, list=13%, signal=71%
GO_HISTONE_H4_ACETYLATION	GO_HISTONE_H4_ACETYLATION		70	0.771588	2.13288	0	0.000255877	0.021	8847	tags=77%, list=15%, signal=91%
GO_POSITIVE_REGULATION_OF_NOTCH_SIGNALING_PATHWAY	GO_POSITIVE_REGULATION_OF_NOTCH_SIGNALING_PATHWAY		52	0.688153	2.13271	0	0.000254846	0.021	10831	tags=62%, list=19%, signal=75%
GO_STEM_CELL_PROLIFERATION	GO_STEM_CELL_PROLIFERATION		126	0.625227	2.1327	0	0.000253822	0.021	14414	tags=60%, list=25%, signal=80%
GO_CYTOSKELETON_DEPENDENT_INTRACELLULAR_TRANSPORT	GO_CYTOSKELETON_DEPENDENT_INTRACELLULAR_TRANSPORT		196	0.669667	2.13198	0	0.000252807	0.021	12508	tags=67%, list=21%, signal=85%
GO_PROTEIN_O_LINKED_GLYCOSYLATION	GO_PROTEIN_O_LINKED_GLYCOSYLATION		96	0.65408	2.1319	0	0.0002518	0.021	11728	tags=60%, list=20%, signal=75%
GO_CHROMATIN_ASSEMBLY_OR_DISASSEMBLY	GO_CHROMATIN_ASSEMBLY_OR_DISASSEMBLY		143	0.71317	2.13188	0	0.000250801	0.021	8953	tags=65%, list=15%, signal=77%
GO_OLIGODENDROCYTE_DEVELOPMENT	GO_OLIGODENDROCYTE_DEVELOPMENT		47	0.64204	2.13186	0	0.000249809	0.021	11784	tags=49%, list=20%, signal=61%
GO_RESPONSE_TO_LIGHT_STIMULUS	GO_RESPONSE_TO_LIGHT_STIMULUS		309	0.602177	2.13176	0	0.000248826	0.021	13163	tags=54%, list=23%, signal=69%
GO_NEGATIVE_REGULATION_OF_CELLULAR_RESPONSE_TO_GROWTH_FACTOR_STIMULUS	GO_NEGATIVE_REGULATION_OF_CELLULAR_RESPONSE_TO_GROWTH_FACTOR_STIMULUS		176	0.602634	2.13175	0	0.00024785	0.021	13162	tags=51%, list=23%, signal=66%
GO_GOLGI_VESICLE_TRANSPORT	GO_GOLGI_VESICLE_TRANSPORT		365	0.680748	2.13152	0	0.000246882	0.021	12122	tags=66%, list=21%, signal=83%
GO_EYE_MORPHOGENESIS	GO_EYE_MORPHOGENESIS		154	0.604346	2.13149	0	0.000245921	0.021	14354	tags=56%, list=25%, signal=75%
GO_REGULATION_OF_MORPHOGENESIS_OF_AN_EPITHELIUM	GO_REGULATION_OF_MORPHOGENESIS_OF_AN_EPITHELIUM		181	0.613617	2.13142	0	0.000244968	0.021	13194	tags=56%, list=23%, signal=72%
GO_RESPIRATORY_SYSTEM_DEVELOPMENT	GO_RESPIRATORY_SYSTEM_DEVELOPMENT		201	0.622265	2.13138	0	0.000244022	0.021	15740	tags=66%, list=27%, signal=90%
GO_DNA_TEMPLATED_TRANSCRIPTION_INITIATION	GO_DNA_TEMPLATED_TRANSCRIPTION_INITIATION		232	0.66241	2.13122	0	0.000243084	0.021	12442	tags=63%, list=21%, signal=79%
GO_POSITIVE_REGULATION_OF_CELL_PROJECTION_ORGANIZATION	GO_POSITIVE_REGULATION_OF_CELL_PROJECTION_ORGANIZATION		378	0.615868	2.13113	0	0.000242152	0.021	14530	tags=62%, list=25%, signal=82%
GO_REGULATION_OF_CELL_MORPHOGENESIS_INVOLVED_IN_DIFFERENTIATION	GO_REGULATION_OF_CELL_MORPHOGENESIS_INVOLVED_IN_DIFFERENTIATION		303	0.618296	2.13112	0	0.000241228	0.021	16215	tags=66%, list=28%, signal=91%
GO_REGULATION_OF_ALCOHOL_BIOSYNTHETIC_PROCESS	GO_REGULATION_OF_ALCOHOL_BIOSYNTHETIC_PROCESS		82	0.633685	2.13111	0	0.000240311	0.021	9919	tags=48%, list=17%, signal=57%
GO_TELENCEPHALON_DEVELOPMENT	GO_TELENCEPHALON_DEVELOPMENT		252	0.59948	2.13109	0	0.000239401	0.021	13330	tags=56%, list=23%, signal=72%
GO_POSITIVE_REGULATION_OF_RESPONSE_TO_DNA_DAMAGE_STIMULUS	GO_POSITIVE_REGULATION_OF_RESPONSE_TO_DNA_DAMAGE_STIMULUS		92	0.698685	2.1309	0	0.000238497	0.021	11619	tags=70%, list=20%, signal=87%
GO_DEVELOPMENT_OF_PRIMARY_SEXUAL_CHARACTERISTICS	GO_DEVELOPMENT_OF_PRIMARY_SEXUAL_CHARACTERISTICS		226	0.569889	2.13077	0	0.000237601	0.021	14261	tags=51%, list=24%, signal=67%
GO_HEPATICOBILIARY_SYSTEM_DEVELOPMENT	GO_HEPATICOBILIARY_SYSTEM_DEVELOPMENT		144	0.607267	2.13068	0	0.000236711	0.021	15759	tags=62%, list=27%, signal=84%
GO_PEPTIDYL_TYROSINE_DEPHOSPHORYLATION	GO_PEPTIDYL_TYROSINE_DEPHOSPHORYLATION		100	0.669099	2.13066	0	0.000235827	0.021	12887	tags=66%, list=22%, signal=85%
GO_FOREBRAIN_DEVELOPMENT	GO_FOREBRAIN_DEVELOPMENT		384	0.591352	2.13054	0	0.000234951	0.021	16393	tags=61%, list=28%, signal=84%
GO_NUCLEOTIDE_PHOSPHORYLATION	GO_NUCLEOTIDE_PHOSPHORYLATION		131	0.640861	2.13045	0	0.000234081	0.021	12749	tags=57%, list=22%, signal=73%
GO_TISSUE_HOMEOSTASIS	GO_TISSUE_HOMEOSTASIS		253	0.573601	2.1303	0	0.000233217	0.021	15839	tags=60%, list=27%, signal=82%
GO_REGULATION_OF_CELL_MORPHOGENESIS	GO_REGULATION_OF_CELL_MORPHOGENESIS		486	0.62098	2.13016	0	0.000232359	0.021	16365	tags=67%, list=28%, signal=92%
GO_THYMUS_DEVELOPMENT	GO_THYMUS_DEVELOPMENT		46	0.697883	2.13013	0	0.000231508	0.021	10482	tags=59%, list=18%, signal=71%
GO_NUCLEUS_ORGANIZATION	GO_NUCLEUS_ORGANIZATION		126	0.688447	2.13011	0	0.000230663	0.021	9242	tags=60%, list=16%, signal=72%
GO_REGULATION_OF_WNT_SIGNALING_PATHWAY	GO_REGULATION_OF_WNT_SIGNALING_PATHWAY		365	0.620853	2.12978	0	0.000229825	0.021	12465	tags=55%, list=21%, signal=70%
GO_REGULATION_OF_MRNA_SPLICING_VIA_SPLICEOSOME	GO_REGULATION_OF_MRNA_SPLICING_VIA_SPLICEOSOME		113	0.733517	2.12922	0	0.000228992	0.021	9012	tags=67%, list=15%, signal=79%
GO_REGULATION_OF_ANIMAL_ORGAN_MORPHOGENESIS	GO_REGULATION_OF_ANIMAL_ORGAN_MORPHOGENESIS		253	0.58824	2.12888	0	0.000228165	0.021	13194	tags=51%, list=23%, signal=66%
GO_REGULATION_OF_GENE_EXPRESSION_EPIGENETIC	GO_REGULATION_OF_GENE_EXPRESSION_EPIGENETIC		143	0.714374	2.12883	0	0.000227344	0.021	8770	tags=64%, list=15%, signal=76%
GO_REGULATION_OF_DNA_REPAIR	GO_REGULATION_OF_DNA_REPAIR		115	0.697724	2.12832	0	0.00022653	0.021	8847	tags=63%, list=15%, signal=74%
GO_NEGATIVE_REGULATION_OF_EPITHELIAL_CELL_PROLIFERATION	GO_NEGATIVE_REGULATION_OF_EPITHELIAL_CELL_PROLIFERATION		168	0.551732	2.1283	0	0.00022572	0.021	13971	tags=44%, list=24%, signal=58%
GO_TRANSFORMING_GROWTH_FACTOR_BETA_RECEPTOR_SIGNALING_PATHWAY	GO_TRANSFORMING_GROWTH_FACTOR_BETA_RECEPTOR_SIGNALING_PATHWAY		202	0.644711	2.12792	0	0.000228542	0.021	13012	tags=58%, list=22%, signal=74%
GO_RESPONSE_TO_OXYGEN_LEVELS	GO_RESPONSE_TO_OXYGEN_LEVELS		387	0.591723	2.12735	0	0.000227732	0.021	14354	tags=53%, list=25%, signal=70%
GO_RESPONSE_TO_ENDOPLASMIC_RETICULUM_STRESS	GO_RESPONSE_TO_ENDOPLASMIC_RETICULUM_STRESS		281	0.654681	2.12732	0	0.000226927	0.021	13668	tags=65%, list=23%, signal=85%
GO_POSITIVE_REGULATION_OF_CYTOKINESIS	GO_POSITIVE_REGULATION_OF_CYTOKINESIS		40	0.714669	2.12717	0	0.000226128	0.021	4033	tags=45%, list=7%, signal=48%
GO_REGULATION_OF_INTRACELLULAR_PROTEIN_TRANSPORT	GO_REGULATION_OF_INTRACELLULAR_PROTEIN_TRANSPORT		257	0.66646	2.12703	0	0.000225335	0.021	11460	tags=63%, list=20%, signal=79%
GO_RESPONSE_TO_MONOSACCHARIDE	GO_RESPONSE_TO_MONOSACCHARIDE		200	0.572204	2.12677	0	0.000224547	0.021	15400	tags=54%, list=26%, signal=72%
GO_HOMEOSTASIS_OF_NUMBER_OF_CELLS	GO_HOMEOSTASIS_OF_NUMBER_OF_CELLS		251	0.633482	2.12668	0	0.000223764	0.021	11672	tags=57%, list=20%, signal=71%
GO_CELL_JUNCTION_ASSEMBLY	GO_CELL_JUNCTION_ASSEMBLY		422	0.604848	2.12581	0	0.000222987	0.021	15503	tags=61%, list=27%, signal=83%
GO_CELLULAR_RESPONSE_TO_EXTERNAL_STIMULUS	GO_CELLULAR_RESPONSE_TO_EXTERNAL_STIMULUS		315	0.607118	2.12576	0	0.000222216	0.021	14852	tags=59%, list=25%, signal=79%
GO_PATTERN_SPECIFICATION_PROCESS	GO_PATTERN_SPECIFICATION_PROCESS		452	0.574901	2.12555	0	0.00022145	0.021	14976	tags=54%, list=26%, signal=72%
GO_REGULATION_OF_PROTEASOMAL_PROTEIN_CATABOLIC_PROCESS	GO_REGULATION_OF_PROTEASOMAL_PROTEIN_CATABOLIC_PROCESS		184	0.679399	2.12541	0	0.000220689	0.021	12508	tags=68%, list=21%, signal=87%
GO_CELLULAR_SENESCENCE	GO_CELLULAR_SENESCENCE		75	0.657181	2.12513	0	0.000219933	0.021	9015	tags=51%, list=15%, signal=60%
GO_REGULATION_OF_GTPASE_ACTIVITY	GO_REGULATION_OF_GTPASE_ACTIVITY		469	0.641109	2.12501	0	0.000219182	0.021	11002	tags=58%, list=19%, signal=71%
GO_REGULATION_OF_PROTEIN_LOCALIZATION_TO_NUCLEUS	GO_REGULATION_OF_PROTEIN_LOCALIZATION_TO_NUCLEUS		125	0.677592	2.12492	0	0.000218437	0.021	10278	tags=61%, list=18%, signal=74%
GO_NEGATIVE_REGULATION_OF_MRNA_METABOLIC_PROCESS	GO_NEGATIVE_REGULATION_OF_MRNA_METABOLIC_PROCESS		80	0.728723	2.12491	0	0.000217696	0.021	7740	tags=61%, list=13%, signal=71%
GO_MAMMARY_GLAND_DEVELOPMENT	GO_MAMMARY_GLAND_DEVELOPMENT		140	0.609661	2.12461	0	0.000216961	0.021	12273	tags=53%, list=21%, signal=67%
GO_CELLULAR_RESPONSE_TO_CHEMICAL_STRESS	GO_CELLULAR_RESPONSE_TO_CHEMICAL_STRESS		353	0.610595	2.12428	0	0.000220593	0.022	14915	tags=59%, list=26%, signal=79%
GO_HEART_GROWTH	GO_HEART_GROWTH		112	0.598032	2.12414	0	0.000219853	0.022	14299	tags=48%, list=24%, signal=64%
GO_MORPHOGENESIS_OF_EMBRYONIC_EPITHELIUM	GO_MORPHOGENESIS_OF_EMBRYONIC_EPITHELIUM		150	0.635754	2.12404	0	0.000219117	0.022	13113	tags=59%, list=22%, signal=76%
GO_REGULATION_OF_PROTEIN_DEACETYLATION	GO_REGULATION_OF_PROTEIN_DEACETYLATION		45	0.71381	2.12376	0	0.000218387	0.022	11624	tags=69%, list=20%, signal=86%
GO_PROTEIN_POLYUBIQUITINATION	GO_PROTEIN_POLYUBIQUITINATION		332	0.668783	2.12273	0	0.000224722	0.022	10085	tags=57%, list=17%, signal=68%
GO_PROTEASOMAL_PROTEIN_CATABOLIC_PROCESS	GO_PROTEASOMAL_PROTEIN_CATABOLIC_PROCESS		467	0.672252	2.12261	0	0.000223978	0.022	12516	tags=65%, list=21%, signal=82%
GO_POSITIVE_REGULATION_OF_CELLULAR_AMIDE_METABOLIC_PROCESS	GO_POSITIVE_REGULATION_OF_CELLULAR_AMIDE_METABOLIC_PROCESS		161	0.66021	2.12257	0	0.000226553	0.022	12927	tags=64%, list=22%, signal=82%
GO_NEURON_PROJECTION_EXTENSION	GO_NEURON_PROJECTION_EXTENSION		170	0.630141	2.12254	0	0.000225808	0.022	16256	tags=70%, list=28%, signal=97%
GO_POSITIVE_REGULATION_OF_PROTEOLYSIS_INVOLVED_IN_CELLULAR_PROTEIN_CATABOLIC_PROCESS	GO_POSITIVE_REGULATION_OF_PROTEOLYSIS_INVOLVED_IN_CELLULAR_PROTEIN_CATABOLIC_PROCESS		121	0.67898	2.12248	0	0.000225067	0.022	12395	tags=68%, list=21%, signal=86%
GO_RESPONSE_TO_TRANSFORMING_GROWTH_FACTOR_BETA	GO_RESPONSE_TO_TRANSFORMING_GROWTH_FACTOR_BETA		258	0.640816	2.12152	0	0.000227721	0.022	13012	tags=58%, list=22%, signal=74%
GO_SULFUR_COMPOUND_BIOSYNTHETIC_PROCESS	GO_SULFUR_COMPOUND_BIOSYNTHETIC_PROCESS		187	0.606742	2.12145	0	0.000226979	0.022	15912	tags=64%, list=27%, signal=88%
GO_SIGNAL_TRANSDUCTION_IN_RESPONSE_TO_DNA_DAMAGE	GO_SIGNAL_TRANSDUCTION_IN_RESPONSE_TO_DNA_DAMAGE		127	0.704049	2.12142	0	0.000226242	0.022	11380	tags=68%, list=19%, signal=84%
GO_CARDIAC_SEPTUM_MORPHOGENESIS	GO_CARDIAC_SEPTUM_MORPHOGENESIS		74	0.690487	2.12095	0	0.00022551	0.022	11578	tags=66%, list=20%, signal=82%
GO_MYELOID_CELL_HOMEOSTASIS	GO_MYELOID_CELL_HOMEOSTASIS		150	0.643742	2.12093	0	0.000224783	0.022	11672	tags=59%, list=20%, signal=73%
GO_MITOCHONDRION_LOCALIZATION	GO_MITOCHONDRION_LOCALIZATION		45	0.702207	2.12046	0	0.00022406	0.022	8601	tags=58%, list=15%, signal=68%
GO_DOUBLE_STRAND_BREAK_REPAIR	GO_DOUBLE_STRAND_BREAK_REPAIR		224	0.708297	2.12046	0	0.000223342	0.022	9012	tags=64%, list=15%, signal=76%
GO_REGULATION_OF_CELL_PROJECTION_ASSEMBLY	GO_REGULATION_OF_CELL_PROJECTION_ASSEMBLY		175	0.639177	2.12039	0	0.000222628	0.022	14497	tags=65%, list=25%, signal=86%
GO_PROTEIN_IMPORT	GO_PROTEIN_IMPORT		198	0.661385	2.12016	0	0.000221919	0.022	15195	tags=72%, list=26%, signal=97%
GO_ESTABLISHMENT_OF_ORGANELLE_LOCALIZATION	GO_ESTABLISHMENT_OF_ORGANELLE_LOCALIZATION		417	0.655159	2.12008	0	0.000221215	0.022	12594	tags=63%, list=22%, signal=80%
GO_NUCLEUS_LOCALIZATION	GO_NUCLEUS_LOCALIZATION		28	0.784184	2.11963	0	0.000220515	0.022	7018	tags=68%, list=12%, signal=77%
GO_GLAND_MORPHOGENESIS	GO_GLAND_MORPHOGENESIS		124	0.611773	2.1196	0	0.000219819	0.022	17257	tags=69%, list=30%, signal=98%
GO_LIPID_LOCALIZATION	GO_LIPID_LOCALIZATION		424	0.541138	2.11944	0	0.000219128	0.022	12382	tags=42%, list=21%, signal=53%
GO_RESPONSE_TO_TEMPERATURE_STIMULUS	GO_RESPONSE_TO_TEMPERATURE_STIMULUS		225	0.632339	2.11934	0	0.000218441	0.022	13060	tags=59%, list=22%, signal=76%
GO_GASTRULATION	GO_GASTRULATION		185	0.61197	2.11877	0	0.000224596	0.024	14366	tags=59%, list=25%, signal=78%
GO_SMOOTHENED_SIGNALING_PATHWAY	GO_SMOOTHENED_SIGNALING_PATHWAY		135	0.656246	2.11874	0	0.000223896	0.024	16140	tags=77%, list=28%, signal=106%
GO_ACTIVATION_OF_PROTEIN_KINASE_ACTIVITY	GO_ACTIVATION_OF_PROTEIN_KINASE_ACTIVITY		325	0.610466	2.11871	0	0.000223201	0.024	15013	tags=62%, list=26%, signal=83%
GO_EMBRYONIC_HEART_TUBE_MORPHOGENESIS	GO_EMBRYONIC_HEART_TUBE_MORPHOGENESIS		70	0.625538	2.11828	0	0.000225697	0.024	11578	tags=54%, list=20%, signal=68%
GO_PHOSPHATIDYLINOSITOL_3_KINASE_SIGNALING	GO_PHOSPHATIDYLINOSITOL_3_KINASE_SIGNALING		152	0.620321	2.11807	0	0.000225	0.024	14937	tags=61%, list=26%, signal=82%
GO_REGULATION_OF_CELLULAR_PROTEIN_CATABOLIC_PROCESS	GO_REGULATION_OF_CELLULAR_PROTEIN_CATABOLIC_PROCESS		250	0.659022	2.11806	0	0.000224308	0.024	12508	tags=64%, list=21%, signal=82%
GO_NEGATIVE_REGULATION_OF_DEPHOSPHORYLATION	GO_NEGATIVE_REGULATION_OF_DEPHOSPHORYLATION		104	0.643096	2.11803	0	0.00022362	0.024	12206	tags=59%, list=21%, signal=74%
GO_ENDOSOMAL_TRANSPORT	GO_ENDOSOMAL_TRANSPORT		224	0.682625	2.11801	0	0.000222936	0.024	10658	tags=64%, list=18%, signal=78%
GO_POST_TRANSLATIONAL_PROTEIN_MODIFICATION	GO_POST_TRANSLATIONAL_PROTEIN_MODIFICATION		356	0.62282	2.11792	0	0.000222256	0.024	15352	tags=61%, list=26%, signal=82%
GO_REGULATION_OF_PROTEIN_CONTAINING_COMPLEX_ASSEMBLY	GO_REGULATION_OF_PROTEIN_CONTAINING_COMPLEX_ASSEMBLY		422	0.617537	2.11774	0	0.000221581	0.024	12551	tags=56%, list=21%, signal=71%
GO_OSTEOBLAST_DIFFERENTIATION	GO_OSTEOBLAST_DIFFERENTIATION		220	0.607354	2.11771	0	0.000220909	0.024	14706	tags=57%, list=25%, signal=76%
GO_REGULATION_OF_DEPHOSPHORYLATION	GO_REGULATION_OF_DEPHOSPHORYLATION		202	0.643359	2.11762	0	0.000220242	0.024	12206	tags=61%, list=21%, signal=77%
GO_RESPONSE_TO_NERVE_GROWTH_FACTOR	GO_RESPONSE_TO_NERVE_GROWTH_FACTOR		52	0.685631	2.11733	0	0.000219578	0.024	10802	tags=58%, list=19%, signal=71%
GO_REGULATION_OF_NUCLEOCYTOPLASMIC_TRANSPORT	GO_REGULATION_OF_NUCLEOCYTOPLASMIC_TRANSPORT		111	0.708481	2.11731	0	0.000218919	0.024	10278	tags=66%, list=18%, signal=80%
GO_CELLULAR_RESPONSE_TO_EXTRACELLULAR_STIMULUS	GO_CELLULAR_RESPONSE_TO_EXTRACELLULAR_STIMULUS		243	0.607518	2.11724	0	0.00022127	0.024	11003	tags=51%, list=19%, signal=62%
GO_REGULATION_OF_MITOCHONDRION_ORGANIZATION	GO_REGULATION_OF_MITOCHONDRION_ORGANIZATION		185	0.65331	2.11703	0	0.000220609	0.024	10201	tags=57%, list=17%, signal=69%
GO_NEURAL_TUBE_DEVELOPMENT	GO_NEURAL_TUBE_DEVELOPMENT		161	0.650442	2.11693	0	0.000223076	0.024	14414	tags=68%, list=25%, signal=90%
GO_PEPTIDYL_LYSINE_METHYLATION	GO_PEPTIDYL_LYSINE_METHYLATION		113	0.73229	2.11686	0	0.000222414	0.024	12345	tags=78%, list=21%, signal=99%
GO_REGULATION_OF_RECEPTOR_MEDIATED_ENDOCYTOSIS	GO_REGULATION_OF_RECEPTOR_MEDIATED_ENDOCYTOSIS		104	0.635284	2.11672	0	0.000221756	0.024	13022	tags=59%, list=22%, signal=75%
GO_REGULATION_OF_CHROMOSOME_ORGANIZATION	GO_REGULATION_OF_CHROMOSOME_ORGANIZATION		333	0.691427	2.11644	0	0.000227089	0.024	9015	tags=60%, list=15%, signal=71%
GO_CELLULAR_CARBOHYDRATE_BIOSYNTHETIC_PROCESS	GO_CELLULAR_CARBOHYDRATE_BIOSYNTHETIC_PROCESS		85	0.633476	2.11642	0	0.000226421	0.024	11594	tags=55%, list=20%, signal=69%
GO_MAINTENANCE_OF_LOCATION_IN_CELL	GO_MAINTENANCE_OF_LOCATION_IN_CELL		211	0.605012	2.11632	0	0.000225757	0.024	13457	tags=54%, list=23%, signal=69%
GO_NEGATIVE_REGULATION_OF_TRANSFERASE_ACTIVITY	GO_NEGATIVE_REGULATION_OF_TRANSFERASE_ACTIVITY		283	0.608314	2.1162	0	0.000225097	0.024	14607	tags=58%, list=25%, signal=77%
GO_PLACENTA_DEVELOPMENT	GO_PLACENTA_DEVELOPMENT		155	0.614095	2.11606	0	0.00022444	0.024	12013	tags=52%, list=21%, signal=66%
GO_REGULATION_OF_TELOMERE_MAINTENANCE	GO_REGULATION_OF_TELOMERE_MAINTENANCE		77	0.762652	2.116	0	0.000223788	0.024	8770	tags=74%, list=15%, signal=87%
GO_SOMITOGENESIS	GO_SOMITOGENESIS		69	0.635264	2.11592	0	0.000223139	0.024	11522	tags=51%, list=20%, signal=63%
GO_POSITIVE_REGULATION_OF_GROWTH	GO_POSITIVE_REGULATION_OF_GROWTH		265	0.575319	2.11551	0	0.000228735	0.024	14808	tags=54%, list=25%, signal=72%
GO_RESPONSE_TO_ANTIBIOTIC	GO_RESPONSE_TO_ANTIBIOTIC		47	0.699461	2.11518	0	0.000228076	0.024	9260	tags=60%, list=16%, signal=71%
GO_LIPID_MODIFICATION	GO_LIPID_MODIFICATION		255	0.611273	2.11496	0	0.000227421	0.024	13558	tags=58%, list=23%, signal=75%
GO_POSITIVE_REGULATION_OF_CELL_CYCLE_PROCESS	GO_POSITIVE_REGULATION_OF_CELL_CYCLE_PROCESS		297	0.622639	2.1149	0	0.000226769	0.024	12198	tags=55%, list=21%, signal=69%
GO_RECEPTOR_MEDIATED_ENDOCYTOSIS	GO_RECEPTOR_MEDIATED_ENDOCYTOSIS		323	0.591437	2.11482	0	0.000226121	0.024	15822	tags=60%, list=27%, signal=82%
GO_NEGATIVE_REGULATION_OF_CHROMOSOME_ORGANIZATION	GO_NEGATIVE_REGULATION_OF_CHROMOSOME_ORGANIZATION		131	0.70806	2.11474	0	0.000225477	0.024	8770	tags=62%, list=15%, signal=73%
GO_ORGANELLE_FISSION	GO_ORGANELLE_FISSION		438	0.630772	2.11473	0	0.000224836	0.024	12298	tags=58%, list=21%, signal=72%
GO_NEPHRON_DEVELOPMENT	GO_NEPHRON_DEVELOPMENT		143	0.612626	2.1147	0	0.000224199	0.024	12284	tags=54%, list=21%, signal=68%
GO_REGULATION_OF_HISTONE_MODIFICATION	GO_REGULATION_OF_HISTONE_MODIFICATION		145	0.68362	2.11419	0	0.000223566	0.024	8619	tags=57%, list=15%, signal=66%
GO_PHOSPHOLIPID_TRANSPORT	GO_PHOSPHOLIPID_TRANSPORT		85	0.636591	2.11408	0	0.000222936	0.024	12590	tags=58%, list=22%, signal=73%
GO_POSITIVE_REGULATION_OF_GTPASE_ACTIVITY	GO_POSITIVE_REGULATION_OF_GTPASE_ACTIVITY		394	0.641483	2.11382	0	0.00022513	0.024	11002	tags=58%, list=19%, signal=71%
GO_POSITIVE_REGULATION_OF_MITOCHONDRION_ORGANIZATION	GO_POSITIVE_REGULATION_OF_MITOCHONDRION_ORGANIZATION		116	0.679795	2.11343	0	0.0002245	0.024	10201	tags=60%, list=17%, signal=73%
GO_REGULATION_OF_GLUCOSE_IMPORT	GO_REGULATION_OF_GLUCOSE_IMPORT		58	0.662354	2.11317	0	0.000227005	0.024	11292	tags=53%, list=19%, signal=66%
GO_REGULATION_OF_POSTTRANSCRIPTIONAL_GENE_SILENCING	GO_REGULATION_OF_POSTTRANSCRIPTIONAL_GENE_SILENCING		88	0.726093	2.11311	0	0.000226372	0.024	6803	tags=60%, list=12%, signal=68%
GO_NEGATIVE_REGULATION_OF_RNA_CATABOLIC_PROCESS	GO_NEGATIVE_REGULATION_OF_RNA_CATABOLIC_PROCESS		59	0.710963	2.11299	0	0.000225743	0.024	7740	tags=59%, list=13%, signal=68%
GO_ORGANOPHOSPHATE_CATABOLIC_PROCESS	GO_ORGANOPHOSPHATE_CATABOLIC_PROCESS		141	0.595715	2.11293	0	0.0002279	0.024	12386	tags=52%, list=21%, signal=66%
GO_POSITIVE_REGULATION_OF_NEURON_PROJECTION_DEVELOPMENT	GO_POSITIVE_REGULATION_OF_NEURON_PROJECTION_DEVELOPMENT		282	0.620418	2.11281	0	0.00022727	0.024	15797	tags=66%, list=27%, signal=90%
GO_DENDRITE_DEVELOPMENT	GO_DENDRITE_DEVELOPMENT		244	0.648203	2.11264	0	0.000226644	0.024	9974	tags=57%, list=17%, signal=68%
GO_REGULATION_OF_CELLULAR_RESPONSE_TO_GROWTH_FACTOR_STIMULUS	GO_REGULATION_OF_CELLULAR_RESPONSE_TO_GROWTH_FACTOR_STIMULUS		301	0.595937	2.1126	0	0.000226021	0.024	14264	tags=53%, list=24%, signal=70%
GO_DNA_MODIFICATION	GO_DNA_MODIFICATION		116	0.655516	2.11252	0	0.000225402	0.024	11286	tags=55%, list=19%, signal=68%
GO_AXIS_SPECIFICATION	GO_AXIS_SPECIFICATION		87	0.615359	2.11251	0	0.000224786	0.024	12500	tags=52%, list=21%, signal=66%
GO_PROTEIN_LOCALIZATION_TO_CELL_PERIPHERY	GO_PROTEIN_LOCALIZATION_TO_CELL_PERIPHERY		330	0.616999	2.11216	0	0.000232701	0.024	16912	tags=70%, list=29%, signal=98%
GO_JNK_CASCADE	GO_JNK_CASCADE		208	0.624442	2.11214	0	0.000232068	0.024	14138	tags=64%, list=24%, signal=85%
GO_POSITIVE_REGULATION_OF_CELL_GROWTH	GO_POSITIVE_REGULATION_OF_CELL_GROWTH		162	0.605322	2.11168	0	0.000231439	0.024	14617	tags=60%, list=25%, signal=80%
GO_NEGATIVE_REGULATION_OF_NEURON_DIFFERENTIATION	GO_NEGATIVE_REGULATION_OF_NEURON_DIFFERENTIATION		219	0.608486	2.11121	0	0.000233755	0.024	14282	tags=60%, list=24%, signal=79%
GO_ANDROGEN_RECEPTOR_SIGNALING_PATHWAY	GO_ANDROGEN_RECEPTOR_SIGNALING_PATHWAY		42	0.746572	2.11105	0	0.00023601	0.025	8655	tags=67%, list=15%, signal=78%
GO_NEGATIVE_REGULATION_OF_CELL_CYCLE_PROCESS	GO_NEGATIVE_REGULATION_OF_CELL_CYCLE_PROCESS		349	0.644747	2.11102	0	0.000235376	0.025	11380	tags=54%, list=19%, signal=67%
GO_REGULATION_OF_DNA_REPLICATION	GO_REGULATION_OF_DNA_REPLICATION		108	0.725163	2.11075	0	0.000234745	0.025	7045	tags=67%, list=12%, signal=76%
GO_POSITIVE_REGULATION_OF_CELLULAR_PROTEIN_CATABOLIC_PROCESS	GO_POSITIVE_REGULATION_OF_CELLULAR_PROTEIN_CATABOLIC_PROCESS		143	0.675551	2.11022	0	0.000237246	0.025	11054	tags=64%, list=19%, signal=79%
GO_DNA_CONFORMATION_CHANGE	GO_DNA_CONFORMATION_CHANGE		273	0.703742	2.11018	0	0.000236613	0.025	11797	tags=71%, list=20%, signal=89%
GO_ESTABLISHMENT_OF_CELL_POLARITY	GO_ESTABLISHMENT_OF_CELL_POLARITY		137	0.674626	2.10997	0	0.000238706	0.026	11658	tags=67%, list=20%, signal=84%
GO_POLYOL_METABOLIC_PROCESS	GO_POLYOL_METABOLIC_PROCESS		126	0.608042	2.10991	0	0.000238073	0.026	14566	tags=59%, list=25%, signal=78%
GO_CELLULAR_RESPONSE_TO_REACTIVE_OXYGEN_SPECIES	GO_CELLULAR_RESPONSE_TO_REACTIVE_OXYGEN_SPECIES		167	0.610059	2.10948	0	0.000242779	0.027	14915	tags=57%, list=26%, signal=77%
GO_REGULATION_OF_CELL_DIVISION	GO_REGULATION_OF_CELL_DIVISION		167	0.611388	2.10822	0	0.000250607	0.028	16199	tags=65%, list=28%, signal=90%
GO_POSITIVE_REGULATION_OF_EPITHELIAL_CELL_PROLIFERATION	GO_POSITIVE_REGULATION_OF_EPITHELIAL_CELL_PROLIFERATION		208	0.576414	2.10811	0	0.000249947	0.028	13347	tags=48%, list=23%, signal=61%
GO_NEGATIVE_REGULATION_OF_PROTEIN_CONTAINING_COMPLEX_ASSEMBLY	GO_NEGATIVE_REGULATION_OF_PROTEIN_CONTAINING_COMPLEX_ASSEMBLY		134	0.629029	2.10792	0	0.000254621	0.029	11612	tags=54%, list=20%, signal=68%
GO_REGULATION_OF_SKELETAL_MUSCLE_CELL_DIFFERENTIATION	GO_REGULATION_OF_SKELETAL_MUSCLE_CELL_DIFFERENTIATION		20	0.791435	2.10782	0	0.000256683	0.03	6924	tags=50%, list=12%, signal=57%
GO_STRESS_ACTIVATED_PROTEIN_KINASE_SIGNALING_CASCADE	GO_STRESS_ACTIVATED_PROTEIN_KINASE_SIGNALING_CASCADE		291	0.617507	2.10767	0	0.000256013	0.03	14937	tags=64%, list=26%, signal=85%
GO_REGULATION_OF_SUPRAMOLECULAR_FIBER_ORGANIZATION	GO_REGULATION_OF_SUPRAMOLECULAR_FIBER_ORGANIZATION		353	0.617667	2.10754	0	0.000255347	0.03	16157	tags=65%, list=28%, signal=89%
GO_CELLULAR_RESPONSE_TO_KETONE	GO_CELLULAR_RESPONSE_TO_KETONE		96	0.630083	2.10734	0	0.000254683	0.03	15205	tags=64%, list=26%, signal=86%
GO_PHOSPHATIDYLINOSITOL_METABOLIC_PROCESS	GO_PHOSPHATIDYLINOSITOL_METABOLIC_PROCESS		179	0.661038	2.10715	0	0.000254024	0.03	11006	tags=63%, list=19%, signal=78%
GO_REGULATION_OF_PHOSPHATASE_ACTIVITY	GO_REGULATION_OF_PHOSPHATASE_ACTIVITY		168	0.631641	2.10694	0	0.000253367	0.03	14914	tags=65%, list=26%, signal=87%
GO_ENDOPLASMIC_RETICULUM_TO_GOLGI_VESICLE_MEDIATED_TRANSPORT	GO_ENDOPLASMIC_RETICULUM_TO_GOLGI_VESICLE_MEDIATED_TRANSPORT		204	0.671877	2.1068	0	0.000258192	0.03	12122	tags=62%, list=21%, signal=78%
GO_REGULATION_OF_HISTONE_METHYLATION	GO_REGULATION_OF_HISTONE_METHYLATION		63	0.738583	2.10627	0	0.000262786	0.03	6689	tags=62%, list=11%, signal=70%
GO_MACROAUTOPHAGY	GO_MACROAUTOPHAGY		298	0.680562	2.10565	0	0.000262112	0.03	12509	tags=69%, list=21%, signal=87%
GO_NEGATIVE_REGULATION_OF_KINASE_ACTIVITY	GO_NEGATIVE_REGULATION_OF_KINASE_ACTIVITY		255	0.608698	2.10546	0	0.00026401	0.03	14607	tags=58%, list=25%, signal=77%
GO_REGULATION_OF_DNA_TEMPLATED_TRANSCRIPTION_INITIATION	GO_REGULATION_OF_DNA_TEMPLATED_TRANSCRIPTION_INITIATION		46	0.71474	2.10518	0	0.000265898	0.03	12429	tags=70%, list=21%, signal=88%
GO_FIBROBLAST_GROWTH_FACTOR_RECEPTOR_SIGNALING_PATHWAY	GO_FIBROBLAST_GROWTH_FACTOR_RECEPTOR_SIGNALING_PATHWAY		115	0.605277	2.10494	0	0.000267841	0.03	13194	tags=55%, list=23%, signal=71%
GO_MICROTUBULE_DEPOLYMERIZATION	GO_MICROTUBULE_DEPOLYMERIZATION		44	0.727375	2.10477	0	0.000267161	0.03	12465	tags=75%, list=21%, signal=95%
GO_RECEPTOR_METABOLIC_PROCESS	GO_RECEPTOR_METABOLIC_PROCESS		192	0.618665	2.10456	0	0.000266485	0.03	13483	tags=56%, list=23%, signal=72%
GO_PRODUCTION_OF_SMALL_RNA_INVOLVED_IN_GENE_SILENCING_BY_RNA	GO_PRODUCTION_OF_SMALL_RNA_INVOLVED_IN_GENE_SILENCING_BY_RNA		51	0.736293	2.10434	0	0.000265812	0.03	3992	tags=57%, list=7%, signal=61%
GO_CELLULAR_RESPONSE_TO_INORGANIC_SUBSTANCE	GO_CELLULAR_RESPONSE_TO_INORGANIC_SUBSTANCE		214	0.573617	2.10424	0	0.000265142	0.03	15559	tags=54%, list=27%, signal=74%
GO_FATTY_ACID_METABOLIC_PROCESS	GO_FATTY_ACID_METABOLIC_PROCESS		384	0.55247	2.10392	0	0.000274633	0.03	16760	tags=54%, list=29%, signal=75%
GO_REGULATION_OF_MRNA_PROCESSING	GO_REGULATION_OF_MRNA_PROCESSING		151	0.728071	2.10385	0	0.000273944	0.03	9012	tags=67%, list=15%, signal=79%
GO_HEMATOPOIETIC_PROGENITOR_CELL_DIFFERENTIATION	GO_HEMATOPOIETIC_PROGENITOR_CELL_DIFFERENTIATION		170	0.642325	2.10376	0	0.00027326	0.03	11080	tags=56%, list=19%, signal=69%
GO_POSITIVE_REGULATION_OF_GLUCOSE_METABOLIC_PROCESS	GO_POSITIVE_REGULATION_OF_GLUCOSE_METABOLIC_PROCESS		41	0.664084	2.10349	0	0.000275082	0.03	10963	tags=51%, list=19%, signal=63%
GO_REGULATION_OF_ACTION_POTENTIAL	GO_REGULATION_OF_ACTION_POTENTIAL		56	0.649444	2.10325	0	0.000274398	0.03	12086	tags=52%, list=21%, signal=65%
GO_EPITHELIAL_CELL_DEVELOPMENT	GO_EPITHELIAL_CELL_DEVELOPMENT		215	0.610199	2.10321	0	0.000273717	0.03	13978	tags=61%, list=24%, signal=80%
GO_SODIUM_ION_TRANSMEMBRANE_TRANSPORT	GO_SODIUM_ION_TRANSMEMBRANE_TRANSPORT		174	0.543572	2.10304	0	0.000273039	0.03	13870	tags=44%, list=24%, signal=57%
GO_POSITIVE_REGULATION_OF_SODIUM_ION_TRANSPORT	GO_POSITIVE_REGULATION_OF_SODIUM_ION_TRANSPORT		34	0.714058	2.10291	0	0.000275393	0.031	12505	tags=71%, list=21%, signal=90%
GO_REGULATION_OF_SODIUM_ION_TRANSMEMBRANE_TRANSPORTER_ACTIVITY	GO_REGULATION_OF_SODIUM_ION_TRANSMEMBRANE_TRANSPORTER_ACTIVITY		55	0.64747	2.10278	0	0.000274714	0.031	12950	tags=58%, list=22%, signal=75%
GO_INTRACELLULAR_ESTROGEN_RECEPTOR_SIGNALING_PATHWAY	GO_INTRACELLULAR_ESTROGEN_RECEPTOR_SIGNALING_PATHWAY		54	0.740653	2.10274	0	0.000276614	0.031	12435	tags=78%, list=21%, signal=99%
GO_ERYTHROCYTE_HOMEOSTASIS	GO_ERYTHROCYTE_HOMEOSTASIS		125	0.648807	2.10261	0	0.000275936	0.031	11566	tags=60%, list=20%, signal=75%
GO_APPENDAGE_DEVELOPMENT	GO_APPENDAGE_DEVELOPMENT		176	0.617065	2.10261	0	0.000275262	0.031	15081	tags=61%, list=26%, signal=82%
GO_CELLULAR_RESPONSE_TO_REACTIVE_NITROGEN_SPECIES	GO_CELLULAR_RESPONSE_TO_REACTIVE_NITROGEN_SPECIES		18	0.812793	2.10252	0	0.00027459	0.031	8708	tags=67%, list=15%, signal=78%
GO_STEROID_METABOLIC_PROCESS	GO_STEROID_METABOLIC_PROCESS		326	0.54041	2.10251	0	0.000273922	0.031	15517	tags=49%, list=27%, signal=66%
GO_DNA_RECOMBINATION	GO_DNA_RECOMBINATION		264	0.671661	2.10246	0	0.000273257	0.031	10144	tags=61%, list=17%, signal=73%
GO_POSITIVE_REGULATION_OF_ION_TRANSMEMBRANE_TRANSPORT	GO_POSITIVE_REGULATION_OF_ION_TRANSMEMBRANE_TRANSPORT		154	0.578635	2.10227	0	0.00027545	0.031	13457	tags=47%, list=23%, signal=61%
GO_NEGATIVE_REGULATION_OF_MITOTIC_CELL_CYCLE	GO_NEGATIVE_REGULATION_OF_MITOTIC_CELL_CYCLE		334	0.637772	2.10223	0	0.000274784	0.031	10173	tags=52%, list=17%, signal=62%
GO_REGULATION_OF_UBIQUITIN_DEPENDENT_PROTEIN_CATABOLIC_PROCESS	GO_REGULATION_OF_UBIQUITIN_DEPENDENT_PROTEIN_CATABOLIC_PROCESS		154	0.678416	2.10164	0	0.000276542	0.031	12395	tags=67%, list=21%, signal=85%
GO_NEUROTROPHIN_SIGNALING_PATHWAY	GO_NEUROTROPHIN_SIGNALING_PATHWAY		39	0.712149	2.10155	0	0.000275877	0.031	12034	tags=69%, list=21%, signal=87%
GO_ENERGY_HOMEOSTASIS	GO_ENERGY_HOMEOSTASIS		35	0.704618	2.10153	0	0.000275215	0.031	11566	tags=63%, list=20%, signal=78%
GO_POSITIVE_REGULATION_OF_ENDOTHELIAL_CELL_MIGRATION	GO_POSITIVE_REGULATION_OF_ENDOTHELIAL_CELL_MIGRATION		127	0.612044	2.10137	0.002079	0.000274557	0.031	13347	tags=50%, list=23%, signal=65%
GO_SEGMENTATION	GO_SEGMENTATION		99	0.604089	2.10131	0	0.000273902	0.031	12704	tags=52%, list=22%, signal=66%
GO_MEMBRANE_LIPID_METABOLIC_PROCESS	GO_MEMBRANE_LIPID_METABOLIC_PROCESS		198	0.611947	2.10104	0	0.00027325	0.031	15285	tags=63%, list=26%, signal=85%
GO_REGULATION_OF_TOR_SIGNALING	GO_REGULATION_OF_TOR_SIGNALING		92	0.670629	2.10088	0	0.000274986	0.031	11374	tags=61%, list=19%, signal=75%
GO_CILIARY_BASAL_BODY_PLASMA_MEMBRANE_DOCKING	GO_CILIARY_BASAL_BODY_PLASMA_MEMBRANE_DOCKING		94	0.735934	2.10051	0	0.000274334	0.031	9694	tags=78%, list=17%, signal=93%
GO_HISTONE_DEACETYLATION	GO_HISTONE_DEACETYLATION		78	0.723451	2.10049	0	0.000273685	0.031	10519	tags=72%, list=18%, signal=87%
GO_PEPTIDE_HORMONE_SECRETION	GO_PEPTIDE_HORMONE_SECRETION		251	0.552069	2.1003	0	0.00027304	0.031	15529	tags=51%, list=27%, signal=70%
GO_NEGATIVE_REGULATION_OF_MAPK_CASCADE	GO_NEGATIVE_REGULATION_OF_MAPK_CASCADE		185	0.59714	2.09984	0.00199601	0.000274801	0.031	14348	tags=54%, list=25%, signal=71%
GO_HORMONE_TRANSPORT	GO_HORMONE_TRANSPORT		315	0.542344	2.09933	0	0.000284266	0.031	15897	tags=50%, list=27%, signal=69%
GO_NEGATIVE_REGULATION_OF_PROTEIN_CONTAINING_COMPLEX_DISASSEMBLY	GO_NEGATIVE_REGULATION_OF_PROTEIN_CONTAINING_COMPLEX_DISASSEMBLY		73	0.689903	2.09917	0	0.0002836	0.031	13085	tags=68%, list=22%, signal=88%
GO_ENDOCRINE_PANCREAS_DEVELOPMENT	GO_ENDOCRINE_PANCREAS_DEVELOPMENT		45	0.645004	2.09905	0	0.000282937	0.031	8330	tags=44%, list=14%, signal=52%
GO_PEPTIDYL_TYROSINE_MODIFICATION	GO_PEPTIDYL_TYROSINE_MODIFICATION		373	0.589799	2.09901	0	0.000284891	0.031	16237	tags=62%, list=28%, signal=85%
GO_LABYRINTHINE_LAYER_DEVELOPMENT	GO_LABYRINTHINE_LAYER_DEVELOPMENT		48	0.687368	2.09883	0	0.000286579	0.032	10924	tags=60%, list=19%, signal=74%
GO_NON_MOTILE_CILIUM_ASSEMBLY	GO_NON_MOTILE_CILIUM_ASSEMBLY		52	0.748634	2.09867	0	0.000288589	0.032	9277	tags=77%, list=16%, signal=91%
GO_NEURON_DEATH	GO_NEURON_DEATH		352	0.594193	2.09866	0	0.000287921	0.032	14927	tags=57%, list=26%, signal=77%
GO_NEGATIVE_REGULATION_OF_CELLULAR_COMPONENT_MOVEMENT	GO_NEGATIVE_REGULATION_OF_CELLULAR_COMPONENT_MOVEMENT		384	0.553223	2.09855	0	0.000287257	0.032	13380	tags=43%, list=23%, signal=55%
GO_REGULATION_OF_EXOCYTOSIS	GO_REGULATION_OF_EXOCYTOSIS		212	0.585947	2.09814	0	0.000286595	0.032	15411	tags=60%, list=26%, signal=82%
GO_CAMERA_TYPE_EYE_MORPHOGENESIS	GO_CAMERA_TYPE_EYE_MORPHOGENESIS		123	0.590904	2.09799	0	0.000285936	0.032	14354	tags=54%, list=25%, signal=72%
GO_POSITIVE_REGULATION_OF_NERVOUS_SYSTEM_PROCESS	GO_POSITIVE_REGULATION_OF_NERVOUS_SYSTEM_PROCESS		64	0.627902	2.09661	0	0.000301247	0.035	15176	tags=61%, list=26%, signal=82%
GO_POLYSACCHARIDE_METABOLIC_PROCESS	GO_POLYSACCHARIDE_METABOLIC_PROCESS		108	0.628961	2.09635	0	0.000300557	0.035	11594	tags=56%, list=20%, signal=69%
GO_INTRINSIC_APOPTOTIC_SIGNALING_PATHWAY	GO_INTRINSIC_APOPTOTIC_SIGNALING_PATHWAY		280	0.620355	2.09622	0	0.000302164	0.035	10094	tags=50%, list=17%, signal=60%
GO_MUSCLE_TISSUE_DEVELOPMENT	GO_MUSCLE_TISSUE_DEVELOPMENT		401	0.593557	2.09592	0	0.000301475	0.035	11678	tags=44%, list=20%, signal=55%
GO_REGULATION_OF_FATTY_ACID_METABOLIC_PROCESS	GO_REGULATION_OF_FATTY_ACID_METABOLIC_PROCESS		99	0.587239	2.09533	0	0.000312054	0.036	11496	tags=42%, list=20%, signal=53%
GO_REGULATION_OF_MICROTUBULE_POLYMERIZATION_OR_DEPOLYMERIZATION	GO_REGULATION_OF_MICROTUBULE_POLYMERIZATION_OR_DEPOLYMERIZATION		80	0.660777	2.09495	0	0.000313623	0.037	17118	tags=76%, list=29%, signal=108%
GO_RESPONSE_TO_ALCOHOL	GO_RESPONSE_TO_ALCOHOL		234	0.561801	2.09444	0	0.000315243	0.037	15529	tags=53%, list=27%, signal=71%
GO_NEGATIVE_REGULATION_OF_SUPRAMOLECULAR_FIBER_ORGANIZATION	GO_NEGATIVE_REGULATION_OF_SUPRAMOLECULAR_FIBER_ORGANIZATION		147	0.627694	2.09426	0	0.000314531	0.037	13376	tags=59%, list=23%, signal=76%
GO_DEMETHYLATION	GO_DEMETHYLATION		69	0.662224	2.09426	0	0.000313823	0.037	8005	tags=54%, list=14%, signal=62%
GO_REGULATION_OF_APOPTOTIC_SIGNALING_PATHWAY	GO_REGULATION_OF_APOPTOTIC_SIGNALING_PATHWAY		401	0.59748	2.09419	0	0.000313118	0.037	14914	tags=57%, list=26%, signal=76%
GO_REGULATION_OF_PHOSPHATIDYLINOSITOL_3_KINASE_SIGNALING	GO_REGULATION_OF_PHOSPHATIDYLINOSITOL_3_KINASE_SIGNALING		125	0.627713	2.09416	0	0.000312415	0.037	14937	tags=62%, list=26%, signal=84%
GO_REGULATION_OF_AXONOGENESIS	GO_REGULATION_OF_AXONOGENESIS		184	0.626498	2.09399	0	0.000313996	0.037	11429	tags=56%, list=20%, signal=69%
GO_NEGATIVE_REGULATION_OF_GROWTH	GO_NEGATIVE_REGULATION_OF_GROWTH		249	0.562261	2.09399	0	0.000313296	0.037	16215	tags=57%, list=28%, signal=79%
GO_IMPORT_INTO_NUCLEUS	GO_IMPORT_INTO_NUCLEUS		169	0.662162	2.09377	0	0.000312598	0.037	15195	tags=70%, list=26%, signal=95%
GO_STEM_CELL_DIVISION	GO_STEM_CELL_DIVISION		44	0.718011	2.0935	0	0.000311903	0.037	13194	tags=80%, list=23%, signal=103%
GO_POST_EMBRYONIC_DEVELOPMENT	GO_POST_EMBRYONIC_DEVELOPMENT		83	0.661073	2.0933	0.002	0.000311212	0.037	11387	tags=60%, list=20%, signal=75%
GO_REGULATION_OF_MRNA_METABOLIC_PROCESS	GO_REGULATION_OF_MRNA_METABOLIC_PROCESS		334	0.688131	2.0929	0	0.000310523	0.037	9012	tags=58%, list=15%, signal=68%
GO_NEGATIVE_REGULATION_OF_EPITHELIAL_CELL_DIFFERENTIATION	GO_NEGATIVE_REGULATION_OF_EPITHELIAL_CELL_DIFFERENTIATION		52	0.636293	2.09263	0	0.000312054	0.037	11522	tags=48%, list=20%, signal=60%
GO_LIPID_CATABOLIC_PROCESS	GO_LIPID_CATABOLIC_PROCESS		334	0.550145	2.09255	0	0.000311367	0.037	14195	tags=47%, list=24%, signal=62%
GO_ADAPTIVE_THERMOGENESIS	GO_ADAPTIVE_THERMOGENESIS		154	0.60626	2.09249	0	0.000310682	0.037	16294	tags=64%, list=28%, signal=89%
GO_DNA_PACKAGING	GO_DNA_PACKAGING		161	0.688691	2.09217	0	0.000314405	0.037	8953	tags=60%, list=15%, signal=71%
GO_MICROTUBULE_ORGANIZING_CENTER_ORGANIZATION	GO_MICROTUBULE_ORGANIZING_CENTER_ORGANIZATION		132	0.70398	2.0919	0	0.000316099	0.037	10802	tags=72%, list=19%, signal=88%
GO_REGULATION_OF_PROTEIN_DEPOLYMERIZATION	GO_REGULATION_OF_PROTEIN_DEPOLYMERIZATION		81	0.678379	2.09165	0	0.000315408	0.037	11668	tags=62%, list=20%, signal=77%
GO_NUCLEAR_CHROMOSOME_SEGREGATION	GO_NUCLEAR_CHROMOSOME_SEGREGATION		251	0.664509	2.09099	0	0.000314721	0.037	12298	tags=64%, list=21%, signal=80%
GO_POSITIVE_REGULATION_OF_APOPTOTIC_SIGNALING_PATHWAY	GO_POSITIVE_REGULATION_OF_APOPTOTIC_SIGNALING_PATHWAY		177	0.610888	2.09097	0	0.000314037	0.037	11003	tags=49%, list=19%, signal=60%
GO_POSITIVE_REGULATION_OF_UBIQUITIN_DEPENDENT_PROTEIN_CATABOLIC_PROCESS	GO_POSITIVE_REGULATION_OF_UBIQUITIN_DEPENDENT_PROTEIN_CATABOLIC_PROCESS		98	0.675603	2.09079	0	0.000313356	0.037	12395	tags=67%, list=21%, signal=85%
GO_RESPONSE_TO_METAL_ION	GO_RESPONSE_TO_METAL_ION		360	0.546972	2.09064	0	0.000317073	0.037	15559	tags=51%, list=27%, signal=68%
GO_GLIOGENESIS	GO_GLIOGENESIS		303	0.56887	2.09053	0	0.000318615	0.038	16222	tags=55%, list=28%, signal=76%
GO_STRIATED_MUSCLE_CELL_PROLIFERATION	GO_STRIATED_MUSCLE_CELL_PROLIFERATION		81	0.619139	2.09038	0	0.000317929	0.038	13235	tags=49%, list=23%, signal=64%
GO_INSULIN_SECRETION	GO_INSULIN_SECRETION		207	0.560741	2.09018	0	0.000319656	0.038	15529	tags=53%, list=27%, signal=72%
GO_BRANCHING_MORPHOGENESIS_OF_AN_EPITHELIAL_TUBE	GO_BRANCHING_MORPHOGENESIS_OF_AN_EPITHELIAL_TUBE		155	0.600043	2.09016	0.00199601	0.00031897	0.038	13880	tags=55%, list=24%, signal=73%
GO_REGULATION_OF_CELL_SIZE	GO_REGULATION_OF_CELL_SIZE		178	0.628758	2.09015	0	0.000318287	0.038	11429	tags=57%, list=20%, signal=71%
GO_POSITIVE_REGULATION_OF_DEVELOPMENTAL_GROWTH	GO_POSITIVE_REGULATION_OF_DEVELOPMENTAL_GROWTH		185	0.575772	2.08945	0	0.000319761	0.038	14808	tags=52%, list=25%, signal=69%
GO_PROTEIN_LOCALIZATION_TO_PLASMA_MEMBRANE	GO_PROTEIN_LOCALIZATION_TO_PLASMA_MEMBRANE		271	0.620007	2.08934	0.00200401	0.00031908	0.038	16912	tags=71%, list=29%, signal=99%
GO_TRANSCRIPTION_INITIATION_FROM_RNA_POLYMERASE_II_PROMOTER	GO_TRANSCRIPTION_INITIATION_FROM_RNA_POLYMERASE_II_PROMOTER		187	0.644771	2.08917	0	0.000318401	0.038	12634	tags=61%, list=22%, signal=78%
GO_NEGATIVE_REGULATION_OF_CHROMATIN_ORGANIZATION	GO_NEGATIVE_REGULATION_OF_CHROMATIN_ORGANIZATION		52	0.729171	2.08916	0	0.000317725	0.038	8619	tags=62%, list=15%, signal=72%
GO_PROTEIN_POLYMERIZATION	GO_PROTEIN_POLYMERIZATION		283	0.605589	2.08854	0	0.000323433	0.038	13376	tags=56%, list=23%, signal=73%
GO_MORPHOGENESIS_OF_A_BRANCHING_STRUCTURE	GO_MORPHOGENESIS_OF_A_BRANCHING_STRUCTURE		201	0.600668	2.08825	0.00204499	0.000322749	0.038	16358	tags=63%, list=28%, signal=87%
GO_SKELETAL_SYSTEM_DEVELOPMENT	GO_SKELETAL_SYSTEM_DEVELOPMENT		499	0.590094	2.08805	0	0.000328799	0.039	16471	tags=62%, list=28%, signal=85%
GO_REGULATION_OF_CYTOKINESIS	GO_REGULATION_OF_CYTOKINESIS		89	0.691153	2.08773	0	0.00033022	0.039	7465	tags=56%, list=13%, signal=64%
GO_POSITIVE_REGULATION_OF_CHROMOSOME_ORGANIZATION	GO_POSITIVE_REGULATION_OF_CHROMOSOME_ORGANIZATION		174	0.692725	2.08757	0	0.000333991	0.039	8691	tags=61%, list=15%, signal=71%
GO_POSITIVE_REGULATION_OF_DNA_REPAIR	GO_POSITIVE_REGULATION_OF_DNA_REPAIR		59	0.716083	2.08753	0	0.000335436	0.039	11619	tags=73%, list=20%, signal=91%
GO_ANTERIOR_POSTERIOR_PATTERN_SPECIFICATION	GO_ANTERIOR_POSTERIOR_PATTERN_SPECIFICATION		218	0.583195	2.08739	0	0.000334734	0.039	14449	tags=53%, list=25%, signal=70%
GO_NUCLEOSOME_ORGANIZATION	GO_NUCLEOSOME_ORGANIZATION		108	0.703194	2.0873	0	0.000336168	0.039	8953	tags=62%, list=15%, signal=73%
GO_POSITIVE_REGULATION_OF_ENDOTHELIAL_CELL_PROLIFERATION	GO_POSITIVE_REGULATION_OF_ENDOTHELIAL_CELL_PROLIFERATION		111	0.62184	2.08729	0	0.000335467	0.039	13623	tags=53%, list=23%, signal=69%
GO_DNA_DAMAGE_RESPONSE_SIGNAL_TRANSDUCTION_BY_P53_CLASS_MEDIATOR	GO_DNA_DAMAGE_RESPONSE_SIGNAL_TRANSDUCTION_BY_P53_CLASS_MEDIATOR		103	0.691197	2.08702	0	0.00033477	0.039	11380	tags=65%, list=19%, signal=81%
GO_AUTOPHAGY_OF_MITOCHONDRION	GO_AUTOPHAGY_OF_MITOCHONDRION		76	0.723951	2.08697	0	0.000334075	0.039	12509	tags=78%, list=21%, signal=99%
GO_REGULATION_OF_DNA_BIOSYNTHETIC_PROCESS	GO_REGULATION_OF_DNA_BIOSYNTHETIC_PROCESS		106	0.679557	2.08648	0	0.000337632	0.039	13353	tags=73%, list=23%, signal=94%
GO_REGULATION_OF_MACROAUTOPHAGY	GO_REGULATION_OF_MACROAUTOPHAGY		171	0.684851	2.0863	0	0.000336934	0.039	10441	tags=64%, list=18%, signal=77%
GO_MEMBRANE_LIPID_BIOSYNTHETIC_PROCESS	GO_MEMBRANE_LIPID_BIOSYNTHETIC_PROCESS		134	0.619709	2.08596	0	0.000338357	0.039	13301	tags=60%, list=23%, signal=78%
GO_GLUCOSE_IMPORT	GO_GLUCOSE_IMPORT		71	0.634061	2.08591	0	0.00033766	0.039	11878	tags=51%, list=20%, signal=64%
GO_DNA_INTEGRITY_CHECKPOINT	GO_DNA_INTEGRITY_CHECKPOINT		153	0.71584	2.08588	0	0.000336967	0.039	11978	tags=76%, list=21%, signal=95%
GO_GLIAL_CELL_DIFFERENTIATION	GO_GLIAL_CELL_DIFFERENTIATION		228	0.559145	2.08557	0	0.000336277	0.039	16222	tags=54%, list=28%, signal=75%
GO_CELL_MIGRATION_INVOLVED_IN_SPROUTING_ANGIOGENESIS	GO_CELL_MIGRATION_INVOLVED_IN_SPROUTING_ANGIOGENESIS		100	0.581892	2.08554	0	0.000335589	0.039	13290	tags=40%, list=23%, signal=52%
GO_NEGATIVE_REGULATION_OF_APOPTOTIC_SIGNALING_PATHWAY	GO_NEGATIVE_REGULATION_OF_APOPTOTIC_SIGNALING_PATHWAY		228	0.607681	2.08529	0	0.000341307	0.04	14851	tags=58%, list=25%, signal=78%
GO_PYRUVATE_METABOLIC_PROCESS	GO_PYRUVATE_METABOLIC_PROCESS		148	0.64171	2.08518	0	0.000342687	0.04	12997	tags=59%, list=22%, signal=75%
GO_MITOPHAGY	GO_MITOPHAGY		23	0.826133	2.08509	0	0.000341991	0.04	6932	tags=78%, list=12%, signal=89%
GO_REGULATION_OF_PROTEASOMAL_UBIQUITIN_DEPENDENT_PROTEIN_CATABOLIC_PROCESS	GO_REGULATION_OF_PROTEASOMAL_UBIQUITIN_DEPENDENT_PROTEIN_CATABOLIC_PROCESS		126	0.684684	2.08456	0	0.000341297	0.04	12395	tags=68%, list=21%, signal=86%
GO_MYELOID_CELL_DIFFERENTIATION	GO_MYELOID_CELL_DIFFERENTIATION		396	0.614017	2.08451	0	0.000340606	0.04	14224	tags=60%, list=24%, signal=79%
GO_RESPONSE_TO_OXIDATIVE_STRESS	GO_RESPONSE_TO_OXIDATIVE_STRESS		446	0.579561	2.08428	0	0.000344801	0.04	15559	tags=57%, list=27%, signal=76%
GO_POSITIVE_REGULATION_OF_MRNA_CATABOLIC_PROCESS	GO_POSITIVE_REGULATION_OF_MRNA_CATABOLIC_PROCESS		49	0.764323	2.08412	0	0.000346181	0.04	8722	tags=71%, list=15%, signal=84%
GO_AXON_EXTENSION	GO_AXON_EXTENSION		122	0.650713	2.08412	0	0.000345485	0.04	11931	tags=62%, list=20%, signal=78%
GO_ENERGY_RESERVE_METABOLIC_PROCESS	GO_ENERGY_RESERVE_METABOLIC_PROCESS		81	0.631763	2.08408	0	0.000344791	0.04	11581	tags=54%, list=20%, signal=68%
GO_CELLULAR_RESPONSE_TO_TOPOLOGICALLY_INCORRECT_PROTEIN	GO_CELLULAR_RESPONSE_TO_TOPOLOGICALLY_INCORRECT_PROTEIN		159	0.668054	2.08396	0	0.000346147	0.04	7384	tags=53%, list=13%, signal=61%
GO_PROSTATE_GLAND_DEVELOPMENT	GO_PROSTATE_GLAND_DEVELOPMENT		49	0.648425	2.08329	0	0.000356855	0.041	16037	tags=73%, list=27%, signal=101%
GO_HINDBRAIN_DEVELOPMENT	GO_HINDBRAIN_DEVELOPMENT		152	0.602279	2.08324	0	0.000358185	0.041	16258	tags=60%, list=28%, signal=83%
GO_NEGATIVE_REGULATION_OF_RESPONSE_TO_DNA_DAMAGE_STIMULUS	GO_NEGATIVE_REGULATION_OF_RESPONSE_TO_DNA_DAMAGE_STIMULUS		74	0.702089	2.08308	0	0.000359471	0.041	10094	tags=66%, list=17%, signal=80%
GO_ESTABLISHMENT_OR_MAINTENANCE_OF_CELL_POLARITY	GO_ESTABLISHMENT_OR_MAINTENANCE_OF_CELL_POLARITY		214	0.644065	2.08297	0	0.000358757	0.041	13703	tags=67%, list=23%, signal=88%
GO_CARDIAC_CHAMBER_MORPHOGENESIS	GO_CARDIAC_CHAMBER_MORPHOGENESIS		127	0.62453	2.08292	0	0.000358045	0.041	12704	tags=55%, list=22%, signal=70%
GO_POSITIVE_REGULATION_OF_ESTABLISHMENT_OF_PROTEIN_LOCALIZATION	GO_POSITIVE_REGULATION_OF_ESTABLISHMENT_OF_PROTEIN_LOCALIZATION		393	0.593895	2.08273	0	0.000357336	0.041	14927	tags=57%, list=26%, signal=76%
GO_MITOTIC_DNA_INTEGRITY_CHECKPOINT	GO_MITOTIC_DNA_INTEGRITY_CHECKPOINT		104	0.710997	2.08242	0	0.00035663	0.041	11978	tags=73%, list=21%, signal=92%
GO_SENSORY_ORGAN_MORPHOGENESIS	GO_SENSORY_ORGAN_MORPHOGENESIS		265	0.567851	2.08214	0	0.000355926	0.041	15099	tags=54%, list=26%, signal=73%
GO_STEROL_METABOLIC_PROCESS	GO_STEROL_METABOLIC_PROCESS		164	0.576979	2.08202	0	0.000355226	0.041	15496	tags=55%, list=27%, signal=74%
GO_VACUOLE_ORGANIZATION	GO_VACUOLE_ORGANIZATION		168	0.688774	2.08186	0	0.000354528	0.041	12509	tags=71%, list=21%, signal=90%
GO_LIPOPROTEIN_METABOLIC_PROCESS	GO_LIPOPROTEIN_METABOLIC_PROCESS		132	0.622582	2.08179	0	0.000353833	0.041	11992	tags=55%, list=21%, signal=68%
GO_NEURAL_TUBE_FORMATION	GO_NEURAL_TUBE_FORMATION		105	0.673563	2.08153	0	0.000357366	0.041	12704	tags=67%, list=22%, signal=85%
GO_POSITIVE_REGULATION_OF_DNA_TEMPLATED_TRANSCRIPTION_INITIATION	GO_POSITIVE_REGULATION_OF_DNA_TEMPLATED_TRANSCRIPTION_INITIATION		38	0.711264	2.08122	0	0.000356668	0.041	12429	tags=68%, list=21%, signal=87%
GO_PROTEIN_HOMOOLIGOMERIZATION	GO_PROTEIN_HOMOOLIGOMERIZATION		177	0.587702	2.08107	0	0.000358094	0.041	14209	tags=54%, list=24%, signal=71%
GO_ACTIVATION_OF_MAPK_ACTIVITY	GO_ACTIVATION_OF_MAPK_ACTIVITY		151	0.614646	2.08107	0	0.000357397	0.041	15159	tags=64%, list=26%, signal=87%
GO_REGULATION_OF_GENE_EXPRESSION_BY_GENETIC_IMPRINTING	GO_REGULATION_OF_GENE_EXPRESSION_BY_GENETIC_IMPRINTING		18	0.800112	2.08082	0	0.000363114	0.042	6362	tags=61%, list=11%, signal=69%
GO_REGULATION_OF_TRANS_SYNAPTIC_SIGNALING	GO_REGULATION_OF_TRANS_SYNAPTIC_SIGNALING		445	0.558279	2.08039	0	0.000366746	0.043	15774	tags=54%, list=27%, signal=74%
GO_NEURON_APOPTOTIC_PROCESS	GO_NEURON_APOPTOTIC_PROCESS		240	0.579876	2.08008	0	0.000368271	0.043	14613	tags=53%, list=25%, signal=71%
GO_REGULATION_OF_TRANSLATIONAL_INITIATION	GO_REGULATION_OF_TRANSLATIONAL_INITIATION		79	0.713796	2.08006	0	0.00036756	0.043	9958	tags=67%, list=17%, signal=81%
GO_NUCLEAR_TRANSPORT	GO_NUCLEAR_TRANSPORT		354	0.680599	2.07993	0	0.000366851	0.043	13233	tags=70%, list=23%, signal=90%
GO_NEUROTROPHIN_TRK_RECEPTOR_SIGNALING_PATHWAY	GO_NEUROTROPHIN_TRK_RECEPTOR_SIGNALING_PATHWAY		33	0.703789	2.07979	0	0.000366146	0.043	12034	tags=67%, list=21%, signal=84%
GO_DENDRITIC_SPINE_DEVELOPMENT	GO_DENDRITIC_SPINE_DEVELOPMENT		101	0.670084	2.07978	0	0.000365443	0.043	9974	tags=60%, list=17%, signal=73%
GO_NEGATIVE_REGULATION_OF_DNA_BINDING_TRANSCRIPTION_FACTOR_ACTIVITY	GO_NEGATIVE_REGULATION_OF_DNA_BINDING_TRANSCRIPTION_FACTOR_ACTIVITY		175	0.582524	2.07953	0	0.000366675	0.043	13786	tags=50%, list=24%, signal=65%
GO_RESPONSE_TO_MECHANICAL_STIMULUS	GO_RESPONSE_TO_MECHANICAL_STIMULUS		205	0.574788	2.07929	0	0.000370003	0.044	17667	tags=62%, list=30%, signal=89%
GO_SPECIFICATION_OF_SYMMETRY	GO_SPECIFICATION_OF_SYMMETRY		133	0.59904	2.07916	0	0.000371423	0.045	14863	tags=59%, list=25%, signal=78%
GO_CYTOSOLIC_TRANSPORT	GO_CYTOSOLIC_TRANSPORT		153	0.698139	2.07889	0	0.000372676	0.045	9379	tags=65%, list=16%, signal=78%
GO_CARBOHYDRATE_DERIVATIVE_TRANSPORT	GO_CARBOHYDRATE_DERIVATIVE_TRANSPORT		94	0.622071	2.07877	0	0.000371968	0.045	12410	tags=56%, list=21%, signal=71%
GO_DNA_BIOSYNTHETIC_PROCESS	GO_DNA_BIOSYNTHETIC_PROCESS		182	0.662812	2.07876	0	0.000371262	0.045	13365	tags=68%, list=23%, signal=87%
GO_REGULATION_OF_MONOOXYGENASE_ACTIVITY	GO_REGULATION_OF_MONOOXYGENASE_ACTIVITY		66	0.58179	2.07875	0	0.000370559	0.045	14617	tags=50%, list=25%, signal=67%
GO_BONE_REMODELING	GO_BONE_REMODELING		91	0.616767	2.07835	0	0.000369858	0.045	14870	tags=65%, list=25%, signal=87%
GO_NEGATIVE_REGULATION_OF_NEURON_DEATH	GO_NEGATIVE_REGULATION_OF_NEURON_DEATH		205	0.58381	2.07803	0	0.00037327	0.045	17533	tags=62%, list=30%, signal=89%
GO_RAC_PROTEIN_SIGNAL_TRANSDUCTION	GO_RAC_PROTEIN_SIGNAL_TRANSDUCTION		37	0.739328	2.07796	0	0.000372567	0.045	7849	tags=65%, list=13%, signal=75%
GO_POSITIVE_REGULATION_OF_MACROAUTOPHAGY	GO_POSITIVE_REGULATION_OF_MACROAUTOPHAGY		65	0.730615	2.07792	0	0.000371867	0.045	8786	tags=65%, list=15%, signal=76%
GO_NEGATIVE_REGULATION_OF_DNA_REPLICATION	GO_NEGATIVE_REGULATION_OF_DNA_REPLICATION		32	0.788834	2.07788	0	0.000371169	0.045	8996	tags=81%, list=15%, signal=96%
GO_POSITIVE_REGULATION_OF_BLOOD_VESSEL_ENDOTHELIAL_CELL_MIGRATION	GO_POSITIVE_REGULATION_OF_BLOOD_VESSEL_ENDOTHELIAL_CELL_MIGRATION		76	0.616757	2.07771	0	0.000370474	0.045	13347	tags=49%, list=23%, signal=63%
GO_MITOTIC_CYTOKINESIS	GO_MITOTIC_CYTOKINESIS		71	0.726336	2.07757	0	0.000369782	0.045	7465	tags=66%, list=13%, signal=76%
GO_REGULATION_OF_PEPTIDYL_LYSINE_ACETYLATION	GO_REGULATION_OF_PEPTIDYL_LYSINE_ACETYLATION		61	0.688033	2.07744	0	0.000369092	0.045	10802	tags=61%, list=19%, signal=74%
GO_KIDNEY_EPITHELIUM_DEVELOPMENT	GO_KIDNEY_EPITHELIUM_DEVELOPMENT		142	0.590341	2.07739	0	0.000368404	0.045	12160	tags=51%, list=21%, signal=64%
GO_NUCLEOBASE_CONTAINING_COMPOUND_TRANSPORT	GO_NUCLEOBASE_CONTAINING_COMPOUND_TRANSPORT		256	0.698091	2.07729	0	0.000369628	0.045	11766	tags=70%, list=20%, signal=87%
GO_PROTEIN_KINASE_B_SIGNALING	GO_PROTEIN_KINASE_B_SIGNALING		272	0.554671	2.07723	0	0.000368942	0.045	16756	tags=53%, list=29%, signal=74%
GO_MUSCLE_HYPERTROPHY	GO_MUSCLE_HYPERTROPHY		106	0.626404	2.0769	0	0.000376429	0.046	11678	tags=45%, list=20%, signal=57%
GO_REGULATION_OF_GENE_SILENCING	GO_REGULATION_OF_GENE_SILENCING		98	0.72213	2.07683	0	0.00037766	0.046	6803	tags=60%, list=12%, signal=68%
GO_REGULATION_OF_RESPONSE_TO_WOUNDING	GO_REGULATION_OF_RESPONSE_TO_WOUNDING		181	0.562954	2.07654	0.00201613	0.000378897	0.046	10674	tags=40%, list=18%, signal=49%
GO_POSITIVE_REGULATION_OF_ION_TRANSPORT	GO_POSITIVE_REGULATION_OF_ION_TRANSPORT		275	0.55014	2.07619	0	0.000382012	0.047	14530	tags=45%, list=25%, signal=60%
GO_REGULATION_OF_BINDING	GO_REGULATION_OF_BINDING		355	0.604101	2.07615	0	0.00038131	0.047	14348	tags=60%, list=25%, signal=79%
GO_LIPOPROTEIN_BIOSYNTHETIC_PROCESS	GO_LIPOPROTEIN_BIOSYNTHETIC_PROCESS		96	0.649105	2.07596	0	0.000384477	0.048	11992	tags=63%, list=21%, signal=79%
GO_CELLULAR_RESPONSE_TO_RADIATION	GO_CELLULAR_RESPONSE_TO_RADIATION		180	0.621161	2.07588	0	0.000383773	0.048	15740	tags=63%, list=27%, signal=86%
GO_ENDOCRINE_SYSTEM_DEVELOPMENT	GO_ENDOCRINE_SYSTEM_DEVELOPMENT		125	0.577419	2.07578	0	0.000386803	0.049	8330	tags=36%, list=14%, signal=42%
GO_POSITIVE_REGULATION_OF_EPITHELIAL_CELL_MIGRATION	GO_POSITIVE_REGULATION_OF_EPITHELIAL_CELL_MIGRATION		171	0.615144	2.07567	0.00210526	0.000386097	0.049	13347	tags=53%, list=23%, signal=68%
GO_NEUTRAL_LIPID_METABOLIC_PROCESS	GO_NEUTRAL_LIPID_METABOLIC_PROCESS		135	0.549101	2.07543	0	0.000385394	0.049	10905	tags=39%, list=19%, signal=48%
GO_NEGATIVE_REGULATION_OF_CELLULAR_PROTEIN_LOCALIZATION	GO_NEGATIVE_REGULATION_OF_CELLULAR_PROTEIN_LOCALIZATION		113	0.642072	2.07537	0	0.000384693	0.049	16104	tags=71%, list=28%, signal=98%
GO_DIVALENT_INORGANIC_CATION_TRANSPORT	GO_DIVALENT_INORGANIC_CATION_TRANSPORT		463	0.56063	2.07525	0	0.000383995	0.049	14539	tags=49%, list=25%, signal=65%
GO_CELL_CYCLE_CHECKPOINT	GO_CELL_CYCLE_CHECKPOINT		211	0.68772	2.075	0	0.000390468	0.05	10531	tags=66%, list=18%, signal=81%
GO_TRANSITION_METAL_ION_TRANSPORT	GO_TRANSITION_METAL_ION_TRANSPORT		126	0.608832	2.07498	0	0.000389762	0.05	10290	tags=47%, list=18%, signal=57%
GO_MEIOTIC_CELL_CYCLE	GO_MEIOTIC_CELL_CYCLE		236	0.597888	2.07494	0	0.000389059	0.05	9538	tags=46%, list=16%, signal=55%
GO_VESICLE_LOCALIZATION	GO_VESICLE_LOCALIZATION		222	0.659764	2.07489	0	0.000388358	0.05	16120	tags=75%, list=28%, signal=103%
GO_POSITIVE_REGULATION_OF_PROTEIN_ACETYLATION	GO_POSITIVE_REGULATION_OF_PROTEIN_ACETYLATION		44	0.688917	2.07443	0	0.000395599	0.051	10802	tags=61%, list=19%, signal=75%
GO_REGULATION_OF_CHROMATIN_ASSEMBLY	GO_REGULATION_OF_CHROMATIN_ASSEMBLY		19	0.861748	2.074	0	0.000401006	0.051	3508	tags=74%, list=6%, signal=78%
GO_PLACENTA_BLOOD_VESSEL_DEVELOPMENT	GO_PLACENTA_BLOOD_VESSEL_DEVELOPMENT		34	0.727934	2.07397	0	0.000400288	0.051	11372	tags=71%, list=19%, signal=88%
GO_NEGATIVE_REGULATION_OF_CELL_CYCLE_PHASE_TRANSITION	GO_NEGATIVE_REGULATION_OF_CELL_CYCLE_PHASE_TRANSITION		262	0.634664	2.07369	0	0.000401399	0.051	11380	tags=52%, list=19%, signal=64%
GO_REGULATION_OF_DENDRITE_DEVELOPMENT	GO_REGULATION_OF_DENDRITE_DEVELOPMENT		153	0.637606	2.07347	0	0.000402509	0.051	9974	tags=56%, list=17%, signal=67%
GO_REGULATION_OF_TELOMERASE_ACTIVITY	GO_REGULATION_OF_TELOMERASE_ACTIVITY		48	0.731636	2.07346	0	0.000401791	0.051	8174	tags=67%, list=14%, signal=77%
GO_NUCLEIC_ACID_PHOSPHODIESTER_BOND_HYDROLYSIS	GO_NUCLEIC_ACID_PHOSPHODIESTER_BOND_HYDROLYSIS		298	0.645163	2.07324	0	0.000406594	0.052	11410	tags=58%, list=20%, signal=72%
GO_CELLULAR_RESPONSE_TO_RETINOIC_ACID	GO_CELLULAR_RESPONSE_TO_RETINOIC_ACID		66	0.603251	2.07306	0	0.000407812	0.053	13978	tags=53%, list=24%, signal=70%
GO_COPII_COATED_VESICLE_BUDDING	GO_COPII_COATED_VESICLE_BUDDING		72	0.717854	2.07305	0	0.000407089	0.053	12122	tags=69%, list=21%, signal=88%
GO_RETINOIC_ACID_RECEPTOR_SIGNALING_PATHWAY	GO_RETINOIC_ACID_RECEPTOR_SIGNALING_PATHWAY		33	0.668167	2.07298	0	0.000409424	0.053	15983	tags=76%, list=27%, signal=104%
GO_REGULATION_OF_OXIDOREDUCTASE_ACTIVITY	GO_REGULATION_OF_OXIDOREDUCTASE_ACTIVITY		114	0.567034	2.07281	0	0.000410681	0.053	14779	tags=49%, list=25%, signal=66%
GO_COLUMNAR_CUBOIDAL_EPITHELIAL_CELL_DIFFERENTIATION	GO_COLUMNAR_CUBOIDAL_EPITHELIAL_CELL_DIFFERENTIATION		116	0.575234	2.07247	0	0.000411728	0.053	15575	tags=56%, list=27%, signal=76%
GO_NEGATIVE_REGULATION_OF_LIPID_METABOLIC_PROCESS	GO_NEGATIVE_REGULATION_OF_LIPID_METABOLIC_PROCESS		94	0.562063	2.07219	0	0.000411003	0.053	14007	tags=47%, list=24%, signal=61%
GO_PHOSPHATIDYLINOSITOL_BIOSYNTHETIC_PROCESS	GO_PHOSPHATIDYLINOSITOL_BIOSYNTHETIC_PROCESS		117	0.686736	2.07212	0	0.000410281	0.053	11651	tags=72%, list=20%, signal=90%
GO_ENDOPLASMIC_RETICULUM_ORGANIZATION	GO_ENDOPLASMIC_RETICULUM_ORGANIZATION		63	0.706631	2.07198	0	0.000411356	0.053	12464	tags=70%, list=21%, signal=89%
GO_REGULATION_OF_ENDOTHELIAL_CELL_DIFFERENTIATION	GO_REGULATION_OF_ENDOTHELIAL_CELL_DIFFERENTIATION		47	0.648082	2.07194	0	0.000410635	0.053	11271	tags=47%, list=19%, signal=58%
GO_NEGATIVE_REGULATION_OF_LIPID_TRANSPORT	GO_NEGATIVE_REGULATION_OF_LIPID_TRANSPORT		45	0.615041	2.07186	0	0.000409917	0.053	7288	tags=31%, list=12%, signal=36%
GO_REGULATION_OF_STRESS_ACTIVATED_PROTEIN_KINASE_SIGNALING_CASCADE	GO_REGULATION_OF_STRESS_ACTIVATED_PROTEIN_KINASE_SIGNALING_CASCADE		232	0.601866	2.0718	0.00197628	0.000409202	0.053	14740	tags=61%, list=25%, signal=81%
GO_ATP_DEPENDENT_CHROMATIN_REMODELING	GO_ATP_DEPENDENT_CHROMATIN_REMODELING		72	0.747197	2.07178	0	0.000408489	0.053	8481	tags=68%, list=15%, signal=80%
GO_NEGATIVE_REGULATION_OF_CELL_PROJECTION_ORGANIZATION	GO_NEGATIVE_REGULATION_OF_CELL_PROJECTION_ORGANIZATION		183	0.607766	2.0717	0	0.000407778	0.053	16215	tags=66%, list=28%, signal=91%
GO_LOW_DENSITY_LIPOPROTEIN_RECEPTOR_PARTICLE_METABOLIC_PROCESS	GO_LOW_DENSITY_LIPOPROTEIN_RECEPTOR_PARTICLE_METABOLIC_PROCESS		23	0.745318	2.07124	0	0.00040887	0.053	7288	tags=61%, list=12%, signal=70%
GO_POSITIVE_REGULATION_OF_AUTOPHAGY	GO_POSITIVE_REGULATION_OF_AUTOPHAGY		127	0.691715	2.07098	0.00203252	0.000413459	0.053	8786	tags=59%, list=15%, signal=69%
GO_POSITIVE_REGULATION_OF_CHROMATIN_ORGANIZATION	GO_POSITIVE_REGULATION_OF_CHROMATIN_ORGANIZATION		102	0.688698	2.07078	0	0.000414514	0.053	8619	tags=59%, list=15%, signal=69%
GO_POSITIVE_REGULATION_OF_CELLULAR_PROTEIN_LOCALIZATION	GO_POSITIVE_REGULATION_OF_CELLULAR_PROTEIN_LOCALIZATION		330	0.634374	2.07069	0	0.000413798	0.053	10124	tags=55%, list=17%, signal=67%
GO_REGULATION_OF_CELL_JUNCTION_ASSEMBLY	GO_REGULATION_OF_CELL_JUNCTION_ASSEMBLY		193	0.620276	2.07037	0	0.000419486	0.056	15503	tags=63%, list=27%, signal=85%
GO_NUCLEOSIDE_BISPHOSPHATE_BIOSYNTHETIC_PROCESS	GO_NUCLEOSIDE_BISPHOSPHATE_BIOSYNTHETIC_PROCESS		64	0.679064	2.07025	0.00192678	0.000420726	0.056	13882	tags=70%, list=24%, signal=92%
GO_DNA_DOUBLE_STRAND_BREAK_PROCESSING	GO_DNA_DOUBLE_STRAND_BREAK_PROCESSING		24	0.811219	2.07014	0	0.000421736	0.056	7095	tags=75%, list=12%, signal=85%
GO_REGULATION_OF_RESPONSE_TO_OXIDATIVE_STRESS	GO_REGULATION_OF_RESPONSE_TO_OXIDATIVE_STRESS		96	0.635621	2.06985	0	0.000430565	0.058	11349	tags=53%, list=19%, signal=66%
GO_POSITIVE_REGULATION_OF_PHOSPHATIDYLINOSITOL_3_KINASE_SIGNALING	GO_POSITIVE_REGULATION_OF_PHOSPHATIDYLINOSITOL_3_KINASE_SIGNALING		88	0.647369	2.0698	0	0.000429828	0.058	11067	tags=56%, list=19%, signal=69%
GO_NEGATIVE_REGULATION_OF_CELL_GROWTH	GO_NEGATIVE_REGULATION_OF_CELL_GROWTH		186	0.569157	2.06961	0	0.000432682	0.059	17137	tags=62%, list=29%, signal=87%
GO_CARDIAC_MUSCLE_TISSUE_DEVELOPMENT	GO_CARDIAC_MUSCLE_TISSUE_DEVELOPMENT		228	0.590801	2.06959	0	0.000431943	0.059	11678	tags=44%, list=20%, signal=55%
GO_REGULATION_OF_PROTEIN_POLYMERIZATION	GO_REGULATION_OF_PROTEIN_POLYMERIZATION		217	0.612372	2.06951	0	0.000431208	0.059	16157	tags=65%, list=28%, signal=90%
GO_VESICLE_ORGANIZATION	GO_VESICLE_ORGANIZATION		326	0.635549	2.06923	0.0020284	0.000432182	0.059	12438	tags=58%, list=21%, signal=74%
GO_ORGANIC_ACID_TRANSPORT	GO_ORGANIC_ACID_TRANSPORT		346	0.524688	2.06915	0	0.000431448	0.059	17581	tags=53%, list=30%, signal=75%
GO_OSSIFICATION	GO_OSSIFICATION		394	0.590389	2.06909	0	0.000430717	0.059	16162	tags=60%, list=28%, signal=82%
GO_CELL_CYCLE_G2_M_PHASE_TRANSITION	GO_CELL_CYCLE_G2_M_PHASE_TRANSITION		264	0.672372	2.06899	0	0.000431885	0.059	11374	tags=62%, list=19%, signal=77%
GO_G0_TO_G1_TRANSITION	GO_G0_TO_G1_TRANSITION		45	0.752681	2.06843	0	0.000432852	0.059	12343	tags=82%, list=21%, signal=104%
GO_GLIAL_CELL_DEVELOPMENT	GO_GLIAL_CELL_DEVELOPMENT		120	0.573758	2.06831	0	0.000432122	0.059	11784	tags=45%, list=20%, signal=56%
GO_NEGATIVE_REGULATION_OF_LIPID_BIOSYNTHETIC_PROCESS	GO_NEGATIVE_REGULATION_OF_LIPID_BIOSYNTHETIC_PROCESS		58	0.593749	2.0676	0	0.000434892	0.059	14007	tags=50%, list=24%, signal=66%
GO_REGULATION_OF_TRANSMEMBRANE_RECEPTOR_PROTEIN_SERINE_THREONINE_KINASE_SIGNALING_PATHWAY	GO_REGULATION_OF_TRANSMEMBRANE_RECEPTOR_PROTEIN_SERINE_THREONINE_KINASE_SIGNALING_PATHWAY		249	0.597055	2.06753	0	0.000434161	0.059	14264	tags=54%, list=24%, signal=71%
GO_REGULATION_OF_PROTEIN_MODIFICATION_BY_SMALL_PROTEIN_CONJUGATION_OR_REMOVAL	GO_REGULATION_OF_PROTEIN_MODIFICATION_BY_SMALL_PROTEIN_CONJUGATION_OR_REMOVAL		228	0.641494	2.06749	0	0.000433432	0.059	13195	tags=61%, list=23%, signal=78%
GO_CHROMATIN_ORGANIZATION_INVOLVED_IN_REGULATION_OF_TRANSCRIPTION	GO_CHROMATIN_ORGANIZATION_INVOLVED_IN_REGULATION_OF_TRANSCRIPTION		89	0.718128	2.06741	0	0.000432706	0.059	12537	tags=78%, list=21%, signal=99%
GO_CELLULAR_RESPONSE_TO_STARVATION	GO_CELLULAR_RESPONSE_TO_STARVATION		154	0.638882	2.06733	0	0.000431983	0.059	12206	tags=60%, list=21%, signal=75%
GO_NEURAL_PRECURSOR_CELL_PROLIFERATION	GO_NEURAL_PRECURSOR_CELL_PROLIFERATION		149	0.608447	2.06727	0	0.000431261	0.059	16258	tags=66%, list=28%, signal=91%
GO_REGULATION_OF_PEPTIDYL_TYROSINE_PHOSPHORYLATION	GO_REGULATION_OF_PEPTIDYL_TYROSINE_PHOSPHORYLATION		259	0.577447	2.06727	0.002	0.000430543	0.059	17044	tags=60%, list=29%, signal=84%
GO_NEGATIVE_REGULATION_OF_SMALL_MOLECULE_METABOLIC_PROCESS	GO_NEGATIVE_REGULATION_OF_SMALL_MOLECULE_METABOLIC_PROCESS		101	0.567783	2.06717	0	0.000429826	0.059	7787	tags=32%, list=13%, signal=36%
GO_POSITIVE_REGULATION_OF_CELL_DIVISION	GO_POSITIVE_REGULATION_OF_CELL_DIVISION		85	0.593658	2.0671	0	0.000429112	0.059	16199	tags=58%, list=28%, signal=80%
GO_REGULATION_OF_TELOMERE_MAINTENANCE_VIA_TELOMERE_LENGTHENING	GO_REGULATION_OF_TELOMERE_MAINTENANCE_VIA_TELOMERE_LENGTHENING		59	0.748027	2.0671	0	0.000428401	0.059	8770	tags=73%, list=15%, signal=86%
GO_CARBOHYDRATE_DERIVATIVE_CATABOLIC_PROCESS	GO_CARBOHYDRATE_DERIVATIVE_CATABOLIC_PROCESS		189	0.574028	2.06611	0	0.000439772	0.061	12386	tags=51%, list=21%, signal=65%
GO_RNA_DEPENDENT_DNA_BIOSYNTHETIC_PROCESS	GO_RNA_DEPENDENT_DNA_BIOSYNTHETIC_PROCESS		68	0.73508	2.0661	0	0.000439046	0.061	8770	tags=68%, list=15%, signal=80%
GO_ENDOPLASMIC_RETICULUM_UNFOLDED_PROTEIN_RESPONSE	GO_ENDOPLASMIC_RETICULUM_UNFOLDED_PROTEIN_RESPONSE		120	0.665354	2.06595	0	0.00044174	0.062	7332	tags=52%, list=13%, signal=60%
GO_EMBRYONIC_AXIS_SPECIFICATION	GO_EMBRYONIC_AXIS_SPECIFICATION		38	0.641549	2.06591	0	0.000441013	0.062	12500	tags=58%, list=21%, signal=74%
GO_NUCLEAR_TRANSCRIBED_MRNA_POLY_A_TAIL_SHORTENING	GO_NUCLEAR_TRANSCRIBED_MRNA_POLY_A_TAIL_SHORTENING		31	0.784841	2.06589	0	0.000440287	0.062	9546	tags=77%, list=16%, signal=93%
GO_NEGATIVE_REGULATION_OF_TRANSPORT	GO_NEGATIVE_REGULATION_OF_TRANSPORT		489	0.532994	2.06563	0	0.000445206	0.062	15553	tags=47%, list=27%, signal=64%
GO_NEGATIVE_REGULATION_OF_ERK1_AND_ERK2_CASCADE	GO_NEGATIVE_REGULATION_OF_ERK1_AND_ERK2_CASCADE		79	0.607493	2.0649	0.00203252	0.00044966	0.063	14740	tags=56%, list=25%, signal=74%
GO_RESPONSE_TO_HEAT	GO_RESPONSE_TO_HEAT		161	0.659096	2.06488	0	0.000450759	0.063	13060	tags=65%, list=22%, signal=83%
GO_CELLULAR_RESPONSE_TO_OXYGEN_LEVELS	GO_CELLULAR_RESPONSE_TO_OXYGEN_LEVELS		229	0.594533	2.06467	0	0.000453532	0.063	12749	tags=48%, list=22%, signal=61%
GO_REGULATION_OF_MUSCLE_HYPERTROPHY	GO_REGULATION_OF_MUSCLE_HYPERTROPHY		74	0.638992	2.06459	0	0.000452793	0.063	11335	tags=46%, list=19%, signal=57%
GO_FAT_CELL_DIFFERENTIATION	GO_FAT_CELL_DIFFERENTIATION		229	0.584395	2.06455	0	0.000452055	0.063	16289	tags=59%, list=28%, signal=81%
GO_BODY_MORPHOGENESIS	GO_BODY_MORPHOGENESIS		49	0.698735	2.06431	0	0.000453637	0.064	11730	tags=65%, list=20%, signal=82%
GO_APPENDAGE_MORPHOGENESIS	GO_APPENDAGE_MORPHOGENESIS		145	0.629042	2.0643	0	0.000452901	0.064	14652	tags=62%, list=25%, signal=83%
GO_REGULATION_OF_ENDOCYTOSIS	GO_REGULATION_OF_ENDOCYTOSIS		208	0.614146	2.06419	0	0.000457761	0.065	13081	tags=56%, list=22%, signal=72%
GO_LIPOSACCHARIDE_METABOLIC_PROCESS	GO_LIPOSACCHARIDE_METABOLIC_PROCESS		109	0.636509	2.0638	0	0.000460645	0.065	15285	tags=68%, list=26%, signal=92%
GO_POSITIVE_REGULATION_OF_ANIMAL_ORGAN_MORPHOGENESIS	GO_POSITIVE_REGULATION_OF_ANIMAL_ORGAN_MORPHOGENESIS		84	0.601714	2.06346	0	0.000466523	0.065	11415	tags=48%, list=20%, signal=59%
GO_FEMALE_GAMETE_GENERATION	GO_FEMALE_GAMETE_GENERATION		131	0.561542	2.06344	0	0.000465771	0.065	19368	tags=63%, list=33%, signal=93%
GO_ORGANIC_ACID_BIOSYNTHETIC_PROCESS	GO_ORGANIC_ACID_BIOSYNTHETIC_PROCESS		357	0.53105	2.06297	0	0.000466662	0.065	15159	tags=48%, list=26%, signal=65%
GO_RESPONSE_TO_OSMOTIC_STRESS	GO_RESPONSE_TO_OSMOTIC_STRESS		85	0.615271	2.06296	0	0.000465911	0.065	16785	tags=69%, list=29%, signal=97%
GO_NON_CANONICAL_WNT_SIGNALING_PATHWAY	GO_NON_CANONICAL_WNT_SIGNALING_PATHWAY		151	0.639478	2.06285	0	0.000466796	0.065	13874	tags=62%, list=24%, signal=81%
GO_NEGATIVE_REGULATION_OF_EXTRINSIC_APOPTOTIC_SIGNALING_PATHWAY	GO_NEGATIVE_REGULATION_OF_EXTRINSIC_APOPTOTIC_SIGNALING_PATHWAY		106	0.618379	2.06263	0	0.000466048	0.065	14652	tags=58%, list=25%, signal=78%
GO_MITOTIC_CELL_CYCLE_CHECKPOINT	GO_MITOTIC_CELL_CYCLE_CHECKPOINT		161	0.68187	2.06204	0	0.000470529	0.065	10401	tags=64%, list=18%, signal=78%
GO_TELOMERE_MAINTENANCE_VIA_TELOMERE_LENGTHENING	GO_TELOMERE_MAINTENANCE_VIA_TELOMERE_LENGTHENING		78	0.724082	2.06197	0	0.000469777	0.065	8770	tags=67%, list=15%, signal=78%
GO_MICROTUBULE_POLYMERIZATION	GO_MICROTUBULE_POLYMERIZATION		74	0.666299	2.06194	0	0.000469028	0.065	16157	tags=77%, list=28%, signal=106%
GO_SMALL_MOLECULE_CATABOLIC_PROCESS	GO_SMALL_MOLECULE_CATABOLIC_PROCESS		442	0.554363	2.06182	0	0.000470014	0.065	15872	tags=53%, list=27%, signal=73%
GO_RNA_SPLICING	GO_RNA_SPLICING		471	0.681684	2.06159	0	0.000470874	0.065	12742	tags=65%, list=22%, signal=83%
GO_SPHINGOLIPID_METABOLIC_PROCESS	GO_SPHINGOLIPID_METABOLIC_PROCESS		150	0.61137	2.06148	0	0.000471922	0.066	14914	tags=61%, list=26%, signal=81%
GO_REGULATION_OF_MUSCLE_CELL_DIFFERENTIATION	GO_REGULATION_OF_MUSCLE_CELL_DIFFERENTIATION		178	0.585701	2.06141	0	0.000474421	0.066	12647	tags=46%, list=22%, signal=59%
GO_IMPORT_INTO_CELL	GO_IMPORT_INTO_CELL		227	0.543301	2.06128	0	0.00047367	0.066	17874	tags=56%, list=31%, signal=80%
GO_RESPONSE_TO_REACTIVE_OXYGEN_SPECIES	GO_RESPONSE_TO_REACTIVE_OXYGEN_SPECIES		231	0.581521	2.06122	0	0.000472922	0.066	15057	tags=53%, list=26%, signal=71%
GO_HISTONE_H3_K9_MODIFICATION	GO_HISTONE_H3_K9_MODIFICATION		48	0.752013	2.06065	0	0.000473759	0.066	6986	tags=65%, list=12%, signal=73%
GO_RESPONSE_TO_CORTICOSTEROID	GO_RESPONSE_TO_CORTICOSTEROID		163	0.556777	2.06057	0	0.000476176	0.066	14852	tags=48%, list=25%, signal=64%
GO_POSITIVE_REGULATION_OF_INTRACELLULAR_PROTEIN_TRANSPORT	GO_POSITIVE_REGULATION_OF_INTRACELLULAR_PROTEIN_TRANSPORT		179	0.659536	2.06041	0	0.000477677	0.067	11366	tags=63%, list=19%, signal=77%
GO_DNA_REPLICATION	GO_DNA_REPLICATION		263	0.713618	2.06041	0	0.000476927	0.067	9631	tags=71%, list=16%, signal=84%
GO_ENDOTHELIUM_DEVELOPMENT	GO_ENDOTHELIUM_DEVELOPMENT		132	0.638362	2.06009	0	0.000481603	0.068	11518	tags=56%, list=20%, signal=70%
GO_MICROTUBULE_BASED_MOVEMENT	GO_MICROTUBULE_BASED_MOVEMENT		351	0.591755	2.05994	0	0.000483992	0.068	14680	tags=59%, list=25%, signal=78%
GO_PROTEIN_LOCALIZATION_TO_CELL_JUNCTION	GO_PROTEIN_LOCALIZATION_TO_CELL_JUNCTION		101	0.618258	2.0597	0	0.000488316	0.069	18043	tags=74%, list=31%, signal=107%
GO_TELOMERE_ORGANIZATION	GO_TELOMERE_ORGANIZATION		143	0.726381	2.05935	0	0.000489442	0.069	9497	tags=69%, list=16%, signal=82%
GO_MESENCHYME_DEVELOPMENT	GO_MESENCHYME_DEVELOPMENT		286	0.578257	2.05928	0	0.00048868	0.069	14261	tags=51%, list=24%, signal=68%
GO_CELLULAR_GLUCAN_METABOLIC_PROCESS	GO_CELLULAR_GLUCAN_METABOLIC_PROCESS		70	0.64786	2.05914	0	0.000489517	0.069	12767	tags=60%, list=22%, signal=77%
GO_SULFUR_COMPOUND_METABOLIC_PROCESS	GO_SULFUR_COMPOUND_METABOLIC_PROCESS		355	0.565612	2.05898	0	0.000488757	0.069	15912	tags=58%, list=27%, signal=79%
GO_REGULATION_OF_STEM_CELL_PROLIFERATION	GO_REGULATION_OF_STEM_CELL_PROLIFERATION		74	0.60408	2.05886	0	0.000487999	0.069	15740	tags=55%, list=27%, signal=76%
GO_REGULATION_OF_TRANSCRIPTION_INITIATION_FROM_RNA_POLYMERASE_II_PROMOTER	GO_REGULATION_OF_TRANSCRIPTION_INITIATION_FROM_RNA_POLYMERASE_II_PROMOTER		37	0.717912	2.05885	0	0.000487244	0.069	12429	tags=73%, list=21%, signal=93%
GO_RECOMBINATIONAL_REPAIR	GO_RECOMBINATIONAL_REPAIR		129	0.720278	2.05823	0	0.000494995	0.07	9002	tags=67%, list=15%, signal=80%
GO_REGULATION_OF_BODY_FLUID_LEVELS	GO_REGULATION_OF_BODY_FLUID_LEVELS		492	0.552444	2.05807	0	0.000494231	0.07	17944	tags=59%, list=31%, signal=84%
GO_REGULATION_OF_VASCULATURE_DEVELOPMENT	GO_REGULATION_OF_VASCULATURE_DEVELOPMENT		425	0.548429	2.05787	0	0.000496593	0.07	15740	tags=46%, list=27%, signal=62%
GO_POSITIVE_REGULATION_OF_INTRACELLULAR_TRANSPORT	GO_POSITIVE_REGULATION_OF_INTRACELLULAR_TRANSPORT		215	0.653543	2.05754	0	0.000498925	0.07	11366	tags=61%, list=19%, signal=76%
GO_REGULATION_OF_RESPONSE_TO_ENDOPLASMIC_RETICULUM_STRESS	GO_REGULATION_OF_RESPONSE_TO_ENDOPLASMIC_RETICULUM_STRESS		88	0.682731	2.05748	0	0.000498158	0.07	12182	tags=67%, list=21%, signal=85%
GO_NEGATIVE_REGULATION_OF_DNA_REPAIR	GO_NEGATIVE_REGULATION_OF_DNA_REPAIR		29	0.773433	2.05745	0	0.000500512	0.071	8472	tags=69%, list=15%, signal=81%
GO_TEMPERATURE_HOMEOSTASIS	GO_TEMPERATURE_HOMEOSTASIS		173	0.588884	2.05677	0	0.000506054	0.071	16294	tags=61%, list=28%, signal=85%
GO_INTRINSIC_APOPTOTIC_SIGNALING_PATHWAY_IN_RESPONSE_TO_ENDOPLASMIC_RETICULUM_STRESS	GO_INTRINSIC_APOPTOTIC_SIGNALING_PATHWAY_IN_RESPONSE_TO_ENDOPLASMIC_RETICULUM_STRESS		59	0.66661	2.05646	0	0.000507101	0.071	8899	tags=51%, list=15%, signal=60%
GO_POSITIVE_REGULATION_OF_TRANSMEMBRANE_RECEPTOR_PROTEIN_SERINE_THREONINE_KINASE_SIGNALING_PATHWAY	GO_POSITIVE_REGULATION_OF_TRANSMEMBRANE_RECEPTOR_PROTEIN_SERINE_THREONINE_KINASE_SIGNALING_PATHWAY		108	0.621868	2.05632	0	0.000506327	0.071	10823	tags=53%, list=19%, signal=65%
GO_NEGATIVE_REGULATION_OF_GENE_EXPRESSION_EPIGENETIC	GO_NEGATIVE_REGULATION_OF_GENE_EXPRESSION_EPIGENETIC		60	0.733618	2.05582	0	0.000518915	0.071	12537	tags=82%, list=21%, signal=104%
GO_MIDBRAIN_DEVELOPMENT	GO_MIDBRAIN_DEVELOPMENT		88	0.591865	2.05561	0	0.000521419	0.071	17890	tags=63%, list=31%, signal=90%
GO_RETINA_DEVELOPMENT_IN_CAMERA_TYPE_EYE	GO_RETINA_DEVELOPMENT_IN_CAMERA_TYPE_EYE		147	0.588466	2.05559	0	0.000520626	0.071	10942	tags=45%, list=19%, signal=55%
GO_MIRNA_METABOLIC_PROCESS	GO_MIRNA_METABOLIC_PROCESS		26	0.80102	2.0549	0	0.000526189	0.071	4319	tags=69%, list=7%, signal=75%
GO_CELL_JUNCTION_MAINTENANCE	GO_CELL_JUNCTION_MAINTENANCE		30	0.679055	2.05462	0	0.000531532	0.071	5487	tags=50%, list=9%, signal=55%
GO_REGULATION_OF_DNA_METHYLATION	GO_REGULATION_OF_DNA_METHYLATION		27	0.751227	2.05431	0	0.000535579	0.071	7699	tags=52%, list=13%, signal=60%
GO_MAINTENANCE_OF_PROTEIN_LOCATION	GO_MAINTENANCE_OF_PROTEIN_LOCATION		93	0.661721	2.05418	0	0.000536321	0.071	11140	tags=61%, list=19%, signal=76%
GO_PROTEIN_LOCALIZATION_TO_MICROTUBULE_ORGANIZING_CENTER	GO_PROTEIN_LOCALIZATION_TO_MICROTUBULE_ORGANIZING_CENTER		33	0.781453	2.05417	0	0.000535512	0.071	11556	tags=94%, list=20%, signal=117%
GO_NUCLEAR_MIGRATION	GO_NUCLEAR_MIGRATION		23	0.809429	2.05415	0	0.000534706	0.071	7018	tags=78%, list=12%, signal=89%
GO_CARDIAC_VENTRICLE_DEVELOPMENT	GO_CARDIAC_VENTRICLE_DEVELOPMENT		127	0.622998	2.05386	0	0.000535544	0.071	11546	tags=54%, list=20%, signal=67%
GO_PROTEIN_TRANSPORT_ALONG_MICROTUBULE	GO_PROTEIN_TRANSPORT_ALONG_MICROTUBULE		67	0.693072	2.05361	0	0.000541253	0.072	11073	tags=69%, list=19%, signal=85%
GO_REGULATION_OF_NITRIC_OXIDE_SYNTHASE_ACTIVITY	GO_REGULATION_OF_NITRIC_OXIDE_SYNTHASE_ACTIVITY		52	0.605119	2.05336	0	0.000544251	0.073	13380	tags=54%, list=23%, signal=70%
GO_SPINDLE_ASSEMBLY	GO_SPINDLE_ASSEMBLY		109	0.703926	2.05322	0	0.000546793	0.073	10630	tags=71%, list=18%, signal=86%
GO_NEURON_MIGRATION	GO_NEURON_MIGRATION		159	0.592325	2.05246	0.0020202	0.000552381	0.074	15927	tags=58%, list=27%, signal=79%
GO_REGULATION_OF_PROTEIN_SUMOYLATION	GO_REGULATION_OF_PROTEIN_SUMOYLATION		26	0.75051	2.05239	0	0.000553077	0.074	4319	tags=54%, list=7%, signal=58%
GO_TOXIN_TRANSPORT	GO_TOXIN_TRANSPORT		41	0.702943	2.05224	0	0.00055375	0.074	10494	tags=66%, list=18%, signal=80%
GO_MEMBRANE_DOCKING	GO_MEMBRANE_DOCKING		178	0.665299	2.05223	0	0.000552925	0.074	15411	tags=79%, list=26%, signal=107%
GO_REGULATION_OF_CELL_CYCLE_G2_M_PHASE_TRANSITION	GO_REGULATION_OF_CELL_CYCLE_G2_M_PHASE_TRANSITION		210	0.677185	2.05195	0	0.000553653	0.074	11374	tags=62%, list=19%, signal=77%
GO_LIPOPROTEIN_LOCALIZATION	GO_LIPOPROTEIN_LOCALIZATION		18	0.76026	2.05171	0	0.000554322	0.074	9647	tags=50%, list=17%, signal=60%
GO_REGULATION_OF_OSTEOBLAST_DIFFERENTIATION	GO_REGULATION_OF_OSTEOBLAST_DIFFERENTIATION		124	0.599147	2.05125	0	0.000562808	0.074	14354	tags=52%, list=25%, signal=69%
GO_COAGULATION	GO_COAGULATION		331	0.575287	2.05114	0	0.000561976	0.074	16139	tags=57%, list=28%, signal=78%
GO_CELLULAR_RESPONSE_TO_STEROL	GO_CELLULAR_RESPONSE_TO_STEROL		26	0.70262	2.05113	0	0.000561146	0.074	9152	tags=58%, list=16%, signal=68%
GO_ESTABLISHMENT_OF_RNA_LOCALIZATION	GO_ESTABLISHMENT_OF_RNA_LOCALIZATION		198	0.713127	2.05104	0	0.000560318	0.074	11485	tags=73%, list=20%, signal=90%
GO_REGULATION_OF_ACTIN_FILAMENT_BASED_PROCESS	GO_REGULATION_OF_ACTIN_FILAMENT_BASED_PROCESS		388	0.597113	2.05082	0.00204082	0.000573081	0.075	15556	tags=60%, list=27%, signal=82%
GO_ERAD_PATHWAY	GO_ERAD_PATHWAY		94	0.696291	2.05077	0	0.000572238	0.075	13897	tags=74%, list=24%, signal=98%
GO_NEGATIVE_REGULATION_OF_AMYLOID_PRECURSOR_PROTEIN_CATABOLIC_PROCESS	GO_NEGATIVE_REGULATION_OF_AMYLOID_PRECURSOR_PROTEIN_CATABOLIC_PROCESS		17	0.736561	2.05049	0	0.000572891	0.075	10963	tags=65%, list=19%, signal=80%
GO_DNA_GEOMETRIC_CHANGE	GO_DNA_GEOMETRIC_CHANGE		113	0.737502	2.05036	0	0.000572051	0.075	11797	tags=80%, list=20%, signal=100%
GO_NEGATIVE_REGULATION_OF_AUTOPHAGY	GO_NEGATIVE_REGULATION_OF_AUTOPHAGY		82	0.679569	2.0503	0	0.000571214	0.075	13085	tags=66%, list=22%, signal=85%
GO_POLYSACCHARIDE_BIOSYNTHETIC_PROCESS	GO_POLYSACCHARIDE_BIOSYNTHETIC_PROCESS		77	0.642651	2.05019	0.00197628	0.000570379	0.075	11594	tags=58%, list=20%, signal=73%
GO_REGULATION_OF_EXTRINSIC_APOPTOTIC_SIGNALING_PATHWAY	GO_REGULATION_OF_EXTRINSIC_APOPTOTIC_SIGNALING_PATHWAY		160	0.601077	2.04978	0	0.000574163	0.075	16294	tags=60%, list=28%, signal=83%
GO_PROTEIN_MATURATION	GO_PROTEIN_MATURATION		277	0.561792	2.04977	0	0.000573326	0.075	14420	tags=52%, list=25%, signal=68%
GO_LYSOSOMAL_TRANSPORT	GO_LYSOSOMAL_TRANSPORT		108	0.696879	2.04972	0	0.000572491	0.075	12370	tags=71%, list=21%, signal=90%
GO_AMINOGLYCAN_BIOSYNTHETIC_PROCESS	GO_AMINOGLYCAN_BIOSYNTHETIC_PROCESS		115	0.638178	2.0497	0	0.000571659	0.075	15408	tags=70%, list=26%, signal=95%
GO_PROTEIN_N_LINKED_GLYCOSYLATION	GO_PROTEIN_N_LINKED_GLYCOSYLATION		73	0.702209	2.04957	0	0.00057083	0.075	12252	tags=70%, list=21%, signal=88%
GO_VESICLE_MEDIATED_TRANSPORT_IN_SYNAPSE	GO_VESICLE_MEDIATED_TRANSPORT_IN_SYNAPSE		217	0.582209	2.04949	0	0.000571458	0.075	18089	tags=65%, list=31%, signal=94%
GO_LIMBIC_SYSTEM_DEVELOPMENT	GO_LIMBIC_SYSTEM_DEVELOPMENT		108	0.591332	2.04944	0	0.000570631	0.075	9358	tags=43%, list=16%, signal=51%
GO_ORGANELLE_TRANSPORT_ALONG_MICROTUBULE	GO_ORGANELLE_TRANSPORT_ALONG_MICROTUBULE		82	0.675344	2.04921	0	0.000569806	0.075	12441	tags=66%, list=21%, signal=84%
GO_EMBRYONIC_ORGAN_MORPHOGENESIS	GO_EMBRYONIC_ORGAN_MORPHOGENESIS		299	0.561288	2.04901	0	0.000570432	0.075	16937	tags=59%, list=29%, signal=82%
GO_REGULATION_OF_RHO_PROTEIN_SIGNAL_TRANSDUCTION	GO_REGULATION_OF_RHO_PROTEIN_SIGNAL_TRANSDUCTION		81	0.676954	2.04883	0	0.000571226	0.075	13539	tags=69%, list=23%, signal=90%
GO_MITOTIC_NUCLEAR_DIVISION	GO_MITOTIC_NUCLEAR_DIVISION		266	0.659168	2.04876	0	0.000570404	0.075	12198	tags=64%, list=21%, signal=81%
GO_PARAXIAL_MESODERM_DEVELOPMENT	GO_PARAXIAL_MESODERM_DEVELOPMENT		18	0.754009	2.04844	0	0.000571082	0.075	6519	tags=56%, list=11%, signal=63%
GO_REGULATION_OF_HORMONE_SECRETION	GO_REGULATION_OF_HORMONE_SECRETION		261	0.528103	2.04827	0	0.000570263	0.075	15897	tags=49%, list=27%, signal=67%
GO_REGULATION_OF_DNA_RECOMBINATION	GO_REGULATION_OF_DNA_RECOMBINATION		86	0.693753	2.04821	0	0.000569446	0.075	10073	tags=66%, list=17%, signal=80%
GO_CHROMATIN_SILENCING	GO_CHROMATIN_SILENCING		41	0.745019	2.04792	0	0.000570284	0.075	13113	tags=85%, list=22%, signal=110%
GO_CYTOSKELETON_DEPENDENT_CYTOKINESIS	GO_CYTOSKELETON_DEPENDENT_CYTOKINESIS		85	0.696034	2.04779	0	0.000569469	0.075	11207	tags=69%, list=19%, signal=86%
GO_DEVELOPMENTAL_MATURATION	GO_DEVELOPMENTAL_MATURATION		274	0.552059	2.04778	0	0.000568657	0.075	18452	tags=61%, list=32%, signal=89%
GO_DEVELOPMENT_OF_PRIMARY_FEMALE_SEXUAL_CHARACTERISTICS	GO_DEVELOPMENT_OF_PRIMARY_FEMALE_SEXUAL_CHARACTERISTICS		105	0.581532	2.04749	0	0.000569304	0.075	13022	tags=50%, list=22%, signal=64%
GO_ESTABLISHMENT_OF_MITOCHONDRION_LOCALIZATION	GO_ESTABLISHMENT_OF_MITOCHONDRION_LOCALIZATION		25	0.738454	2.04744	0	0.000568494	0.075	8601	tags=60%, list=15%, signal=70%
GO_SELECTIVE_AUTOPHAGY	GO_SELECTIVE_AUTOPHAGY		55	0.750205	2.04688	0	0.000577183	0.076	7255	tags=67%, list=12%, signal=77%
GO_PROTEIN_DNA_COMPLEX_SUBUNIT_ORGANIZATION	GO_PROTEIN_DNA_COMPLEX_SUBUNIT_ORGANIZATION		206	0.68107	2.04659	0	0.000578813	0.076	12537	tags=68%, list=21%, signal=87%
GO_FIBROBLAST_APOPTOTIC_PROCESS	GO_FIBROBLAST_APOPTOTIC_PROCESS		23	0.742982	2.04658	0.00204499	0.000577994	0.076	8674	tags=61%, list=15%, signal=71%
GO_VENTRICULAR_SEPTUM_MORPHOGENESIS	GO_VENTRICULAR_SEPTUM_MORPHOGENESIS		43	0.71891	2.04599	0	0.0005846	0.077	12336	tags=72%, list=21%, signal=91%
GO_REGULATION_OF_HEART_GROWTH	GO_REGULATION_OF_HEART_GROWTH		86	0.583627	2.04578	0	0.000583775	0.077	14299	tags=47%, list=24%, signal=62%
GO_BONE_RESORPTION	GO_BONE_RESORPTION		64	0.631617	2.04567	0	0.000582951	0.077	14870	tags=67%, list=25%, signal=90%
GO_POSITIVE_REGULATION_OF_JUN_KINASE_ACTIVITY	GO_POSITIVE_REGULATION_OF_JUN_KINASE_ACTIVITY		71	0.666678	2.04566	0	0.00058213	0.077	13598	tags=72%, list=23%, signal=94%
GO_REGULATION_OF_PROTEIN_LOCALIZATION_TO_MEMBRANE	GO_REGULATION_OF_PROTEIN_LOCALIZATION_TO_MEMBRANE		191	0.614937	2.04562	0	0.000582888	0.077	18009	tags=75%, list=31%, signal=108%
GO_MESODERM_MORPHOGENESIS	GO_MESODERM_MORPHOGENESIS		75	0.612001	2.04561	0	0.00058207	0.077	13880	tags=55%, list=24%, signal=72%
GO_RNA_LOCALIZATION	GO_RNA_LOCALIZATION		231	0.710589	2.0456	0	0.000581253	0.077	11485	tags=72%, list=20%, signal=89%
GO_IRE1_MEDIATED_UNFOLDED_PROTEIN_RESPONSE	GO_IRE1_MEDIATED_UNFOLDED_PROTEIN_RESPONSE		65	0.717994	2.04557	0	0.000580439	0.077	5624	tags=55%, list=10%, signal=61%
GO_NEGATIVE_REGULATION_OF_MUSCLE_CELL_DIFFERENTIATION	GO_NEGATIVE_REGULATION_OF_MUSCLE_CELL_DIFFERENTIATION		66	0.603666	2.04552	0	0.000579627	0.077	12647	tags=50%, list=22%, signal=64%
GO_KIDNEY_MORPHOGENESIS	GO_KIDNEY_MORPHOGENESIS		94	0.59014	2.04516	0	0.00058457	0.078	12160	tags=50%, list=21%, signal=63%
GO_PIGMENT_GRANULE_ORGANIZATION	GO_PIGMENT_GRANULE_ORGANIZATION		28	0.749035	2.04513	0	0.000583754	0.078	10700	tags=68%, list=18%, signal=83%
GO_INTRINSIC_APOPTOTIC_SIGNALING_PATHWAY_IN_RESPONSE_TO_DNA_DAMAGE_BY_P53_CLASS_MEDIATOR	GO_INTRINSIC_APOPTOTIC_SIGNALING_PATHWAY_IN_RESPONSE_TO_DNA_DAMAGE_BY_P53_CLASS_MEDIATOR		44	0.70639	2.04513	0	0.000582941	0.078	9661	tags=59%, list=17%, signal=71%
GO_PROTEIN_K48_LINKED_DEUBIQUITINATION	GO_PROTEIN_K48_LINKED_DEUBIQUITINATION		31	0.762403	2.04513	0	0.00058213	0.078	8723	tags=68%, list=15%, signal=80%
GO_ADIPOSE_TISSUE_DEVELOPMENT	GO_ADIPOSE_TISSUE_DEVELOPMENT		41	0.699579	2.04449	0	0.000589847	0.078	12086	tags=63%, list=21%, signal=80%
GO_SIGNAL_TRANSDUCTION_INVOLVED_IN_CELL_CYCLE_CHECKPOINT	GO_SIGNAL_TRANSDUCTION_INVOLVED_IN_CELL_CYCLE_CHECKPOINT		71	0.708789	2.04409	0	0.000593261	0.078	11380	tags=69%, list=19%, signal=86%
GO_RESPONSE_TO_FIBROBLAST_GROWTH_FACTOR	GO_RESPONSE_TO_FIBROBLAST_GROWTH_FACTOR		150	0.582239	2.04409	0.00202429	0.000592439	0.078	14652	tags=54%, list=25%, signal=72%
GO_REGULATION_OF_GLUCOSE_TRANSMEMBRANE_TRANSPORT	GO_REGULATION_OF_GLUCOSE_TRANSMEMBRANE_TRANSPORT		76	0.617925	2.04403	0	0.00059162	0.078	11335	tags=50%, list=19%, signal=62%
GO_PEPTIDYL_LYSINE_TRIMETHYLATION	GO_PEPTIDYL_LYSINE_TRIMETHYLATION		43	0.777108	2.04392	0	0.000590803	0.078	8052	tags=72%, list=14%, signal=84%
GO_REGULATION_OF_CILIUM_ASSEMBLY	GO_REGULATION_OF_CILIUM_ASSEMBLY		51	0.699192	2.04389	0	0.000589988	0.078	14497	tags=78%, list=25%, signal=104%
GO_PROTEIN_PROCESSING	GO_PROTEIN_PROCESSING		213	0.562495	2.04388	0	0.000589175	0.078	15531	tags=53%, list=27%, signal=72%
GO_SPINDLE_LOCALIZATION	GO_SPINDLE_LOCALIZATION		49	0.724312	2.04349	0	0.000591288	0.078	11169	tags=71%, list=19%, signal=88%
GO_I_KAPPAB_KINASE_NF_KAPPAB_SIGNALING	GO_I_KAPPAB_KINASE_NF_KAPPAB_SIGNALING		282	0.624412	2.04328	0	0.00059469	0.079	13679	tags=58%, list=23%, signal=76%
GO_POSITIVE_REGULATION_OF_HORMONE_SECRETION	GO_POSITIVE_REGULATION_OF_HORMONE_SECRETION		128	0.545574	2.04297	0	0.00059931	0.081	15769	tags=48%, list=27%, signal=66%
GO_REGULATION_OF_POTASSIUM_ION_TRANSMEMBRANE_TRANSPORTER_ACTIVITY	GO_REGULATION_OF_POTASSIUM_ION_TRANSMEMBRANE_TRANSPORTER_ACTIVITY		64	0.595109	2.04294	0	0.000598489	0.081	12244	tags=44%, list=21%, signal=55%
GO_CARBOHYDRATE_TRANSPORT	GO_CARBOHYDRATE_TRANSPORT		145	0.572485	2.0426	0	0.000600692	0.081	11878	tags=46%, list=20%, signal=57%
GO_TRABECULA_MORPHOGENESIS	GO_TRABECULA_MORPHOGENESIS		48	0.698792	2.04252	0	0.000601243	0.081	11100	tags=63%, list=19%, signal=77%
GO_POSITIVE_REGULATION_OF_STRESS_ACTIVATED_PROTEIN_KINASE_SIGNALING_CASCADE	GO_POSITIVE_REGULATION_OF_STRESS_ACTIVATED_PROTEIN_KINASE_SIGNALING_CASCADE		166	0.604512	2.0424	0.00201207	0.000600423	0.081	14660	tags=62%, list=25%, signal=83%
GO_POSITIVE_REGULATION_OF_ORGANELLE_ASSEMBLY	GO_POSITIVE_REGULATION_OF_ORGANELLE_ASSEMBLY		67	0.706224	2.04206	0	0.000606676	0.081	13488	tags=79%, list=23%, signal=103%
GO_RNA_SPLICING_VIA_TRANSESTERIFICATION_REACTIONS	GO_RNA_SPLICING_VIA_TRANSESTERIFICATION_REACTIONS		381	0.683923	2.04179	0	0.000608787	0.081	12008	tags=63%, list=21%, signal=79%
GO_VACUOLAR_TRANSPORT	GO_VACUOLAR_TRANSPORT		148	0.676079	2.04146	0.0020284	0.000609359	0.081	12370	tags=68%, list=21%, signal=86%
GO_POSITIVE_REGULATION_OF_HISTONE_METHYLATION	GO_POSITIVE_REGULATION_OF_HISTONE_METHYLATION		39	0.739	2.0414	0	0.000611393	0.082	6438	tags=62%, list=11%, signal=69%
GO_REGULATION_OF_CHOLESTEROL_METABOLIC_PROCESS	GO_REGULATION_OF_CHOLESTEROL_METABOLIC_PROCESS		65	0.647922	2.04129	0	0.000611945	0.082	9919	tags=52%, list=17%, signal=63%
GO_COGNITION	GO_COGNITION		293	0.549112	2.04125	0	0.000611117	0.082	15856	tags=53%, list=27%, signal=72%
GO_NEGATIVE_REGULATION_OF_INTRACELLULAR_TRANSPORT	GO_NEGATIVE_REGULATION_OF_INTRACELLULAR_TRANSPORT		58	0.648994	2.04112	0	0.000613201	0.082	9909	tags=53%, list=17%, signal=64%
GO_MICROTUBULE_CYTOSKELETON_ORGANIZATION_INVOLVED_IN_MITOSIS	GO_MICROTUBULE_CYTOSKELETON_ORGANIZATION_INVOLVED_IN_MITOSIS		137	0.690633	2.04103	0	0.000613752	0.082	11496	tags=71%, list=20%, signal=88%
GO_HIPPOCAMPUS_DEVELOPMENT	GO_HIPPOCAMPUS_DEVELOPMENT		80	0.608566	2.04098	0	0.000614391	0.083	9358	tags=46%, list=16%, signal=55%
GO_NEGATIVE_REGULATION_OF_NEURON_PROJECTION_DEVELOPMENT	GO_NEGATIVE_REGULATION_OF_NEURON_PROJECTION_DEVELOPMENT		150	0.610301	2.04082	0	0.000616393	0.083	16215	tags=67%, list=28%, signal=92%
GO_NEGATIVE_REGULATION_OF_CANONICAL_WNT_SIGNALING_PATHWAY	GO_NEGATIVE_REGULATION_OF_CANONICAL_WNT_SIGNALING_PATHWAY		178	0.609265	2.04066	0	0.000616914	0.083	15236	tags=57%, list=26%, signal=77%
GO_REGULATION_OF_CARDIAC_MUSCLE_TISSUE_DEVELOPMENT	GO_REGULATION_OF_CARDIAC_MUSCLE_TISSUE_DEVELOPMENT		101	0.581416	2.04064	0	0.000616086	0.083	11578	tags=43%, list=20%, signal=53%
GO_HEART_TRABECULA_MORPHOGENESIS	GO_HEART_TRABECULA_MORPHOGENESIS		33	0.715559	2.04046	0	0.000618117	0.085	10480	tags=64%, list=18%, signal=78%
GO_CELLULAR_PROCESS_INVOLVED_IN_REPRODUCTION_IN_MULTICELLULAR_ORGANISM	GO_CELLULAR_PROCESS_INVOLVED_IN_REPRODUCTION_IN_MULTICELLULAR_ORGANISM		350	0.532155	2.04031	0	0.000617289	0.085	18792	tags=57%, list=32%, signal=83%
GO_SODIUM_ION_TRANSPORT	GO_SODIUM_ION_TRANSPORT		240	0.520948	2.04023	0	0.000617875	0.085	13009	tags=41%, list=22%, signal=52%
GO_PROTEIN_LOCALIZATION_TO_CILIUM	GO_PROTEIN_LOCALIZATION_TO_CILIUM		58	0.703336	2.04009	0	0.00061705	0.085	8987	tags=67%, list=15%, signal=79%
GO_RESPONSE_TO_CALCIUM_ION	GO_RESPONSE_TO_CALCIUM_ION		145	0.568234	2.04006	0	0.000617949	0.086	16276	tags=57%, list=28%, signal=78%
GO_POSITIVE_REGULATION_OF_SECRETION	GO_POSITIVE_REGULATION_OF_SECRETION		366	0.535181	2.04004	0	0.000617126	0.086	15774	tags=49%, list=27%, signal=67%
GO_ANATOMICAL_STRUCTURE_MATURATION	GO_ANATOMICAL_STRUCTURE_MATURATION		223	0.543583	2.04004	0	0.000616305	0.086	18429	tags=61%, list=32%, signal=88%
GO_REGULATION_OF_ESTABLISHMENT_OF_PROTEIN_LOCALIZATION_TO_MITOCHONDRION	GO_REGULATION_OF_ESTABLISHMENT_OF_PROTEIN_LOCALIZATION_TO_MITOCHONDRION		71	0.681263	2.04	0	0.000617584	0.086	8216	tags=61%, list=14%, signal=70%
GO_RESPONSE_TO_GAMMA_RADIATION	GO_RESPONSE_TO_GAMMA_RADIATION		53	0.681442	2.03959	0	0.000621956	0.087	11011	tags=62%, list=19%, signal=77%
GO_REGULATION_OF_REACTIVE_OXYGEN_SPECIES_METABOLIC_PROCESS	GO_REGULATION_OF_REACTIVE_OXYGEN_SPECIES_METABOLIC_PROCESS		191	0.568624	2.03955	0	0.000632293	0.088	14927	tags=51%, list=26%, signal=68%
GO_NEGATIVE_REGULATION_OF_INTRACELLULAR_STEROID_HORMONE_RECEPTOR_SIGNALING_PATHWAY	GO_NEGATIVE_REGULATION_OF_INTRACELLULAR_STEROID_HORMONE_RECEPTOR_SIGNALING_PATHWAY		34	0.752	2.03948	0	0.000631457	0.088	9148	tags=74%, list=16%, signal=87%
GO_POSITIVE_REGULATION_OF_PROTEIN_CONTAINING_COMPLEX_ASSEMBLY	GO_POSITIVE_REGULATION_OF_PROTEIN_CONTAINING_COMPLEX_ASSEMBLY		241	0.607274	2.03893	0	0.000634967	0.088	13039	tags=57%, list=22%, signal=73%
GO_ENDOTHELIAL_CELL_DEVELOPMENT	GO_ENDOTHELIAL_CELL_DEVELOPMENT		62	0.69864	2.03842	0.00204082	0.000638374	0.088	9761	tags=65%, list=17%, signal=77%
GO_REGULATION_OF_INTRACELLULAR_ESTROGEN_RECEPTOR_SIGNALING_PATHWAY	GO_REGULATION_OF_INTRACELLULAR_ESTROGEN_RECEPTOR_SIGNALING_PATHWAY		36	0.749201	2.03813	0	0.000637533	0.088	12435	tags=86%, list=21%, signal=109%
GO_IMPORT_ACROSS_PLASMA_MEMBRANE	GO_IMPORT_ACROSS_PLASMA_MEMBRANE		156	0.560023	2.03774	0	0.000643572	0.089	17231	tags=57%, list=30%, signal=81%
GO_LEARNING	GO_LEARNING		141	0.577886	2.03771	0	0.000642726	0.089	15740	tags=56%, list=27%, signal=77%
GO_NEGATIVE_REGULATION_OF_CELLULAR_RESPONSE_TO_INSULIN_STIMULUS	GO_NEGATIVE_REGULATION_OF_CELLULAR_RESPONSE_TO_INSULIN_STIMULUS		35	0.68131	2.03736	0.00201207	0.000644552	0.089	11292	tags=60%, list=19%, signal=74%
GO_POSITIVE_REGULATION_OF_JNK_CASCADE	GO_POSITIVE_REGULATION_OF_JNK_CASCADE		134	0.614163	2.03713	0	0.000645048	0.089	14410	tags=64%, list=25%, signal=85%
GO_REGULATION_OF_WOUND_HEALING	GO_REGULATION_OF_WOUND_HEALING		149	0.560084	2.03693	0.00208333	0.000647011	0.089	10674	tags=40%, list=18%, signal=48%
GO_EXTRINSIC_APOPTOTIC_SIGNALING_PATHWAY	GO_EXTRINSIC_APOPTOTIC_SIGNALING_PATHWAY		226	0.593864	2.03675	0	0.000647777	0.089	11003	tags=49%, list=19%, signal=60%
GO_ACTIN_FILAMENT_ORGANIZATION	GO_ACTIN_FILAMENT_ORGANIZATION		413	0.594858	2.03584	0.00204499	0.000659487	0.091	16512	tags=62%, list=28%, signal=86%
GO_CELLULAR_RESPONSE_TO_HYDROGEN_PEROXIDE	GO_CELLULAR_RESPONSE_TO_HYDROGEN_PEROXIDE		99	0.606585	2.03584	0	0.000658627	0.091	13605	tags=54%, list=23%, signal=70%
GO_PIGMENTATION	GO_PIGMENTATION		97	0.638253	2.03582	0	0.000657769	0.091	11355	tags=56%, list=19%, signal=69%
GO_REGULATION_OF_POTASSIUM_ION_TRANSPORT	GO_REGULATION_OF_POTASSIUM_ION_TRANSPORT		105	0.565721	2.03573	0	0.000656914	0.091	17518	tags=53%, list=30%, signal=76%
GO_REGULATION_OF_MICROTUBULE_DEPOLYMERIZATION	GO_REGULATION_OF_MICROTUBULE_DEPOLYMERIZATION		29	0.758437	2.03572	0	0.000656061	0.091	12465	tags=83%, list=21%, signal=105%
GO_REGULATION_OF_DENDRITE_MORPHOGENESIS	GO_REGULATION_OF_DENDRITE_MORPHOGENESIS		93	0.639061	2.03517	0	0.000664165	0.093	9873	tags=55%, list=17%, signal=66%
GO_PURINE_CONTAINING_COMPOUND_CATABOLIC_PROCESS	GO_PURINE_CONTAINING_COMPOUND_CATABOLIC_PROCESS		49	0.635987	2.03493	0	0.000663305	0.093	12386	tags=57%, list=21%, signal=72%
GO_REGULATION_OF_RESPONSE_TO_EXTRACELLULAR_STIMULUS	GO_REGULATION_OF_RESPONSE_TO_EXTRACELLULAR_STIMULUS		25	0.6624	2.03488	0	0.000662447	0.093	9277	tags=36%, list=16%, signal=43%
GO_SYNAPSE_ORGANIZATION	GO_SYNAPSE_ORGANIZATION		422	0.565027	2.03485	0	0.000663039	0.093	15927	tags=55%, list=27%, signal=75%
GO_COLUMNAR_CUBOIDAL_EPITHELIAL_CELL_DEVELOPMENT	GO_COLUMNAR_CUBOIDAL_EPITHELIAL_CELL_DEVELOPMENT		60	0.627132	2.03477	0	0.00066348	0.093	15400	tags=63%, list=26%, signal=86%
GO_MORPHOGENESIS_OF_A_POLARIZED_EPITHELIUM	GO_MORPHOGENESIS_OF_A_POLARIZED_EPITHELIUM		144	0.635844	2.03441	0	0.000669303	0.093	13098	tags=63%, list=22%, signal=80%
GO_NUCLEAR_EXPORT	GO_NUCLEAR_EXPORT		202	0.711079	2.03437	0	0.000669928	0.093	9367	tags=68%, list=16%, signal=81%
GO_POSITIVE_REGULATION_OF_PRI_MIRNA_TRANSCRIPTION_BY_RNA_POLYMERASE_II	GO_POSITIVE_REGULATION_OF_PRI_MIRNA_TRANSCRIPTION_BY_RNA_POLYMERASE_II		40	0.695626	2.03414	0	0.000670392	0.093	10419	tags=63%, list=18%, signal=76%
GO_STEROL_TRANSPORT	GO_STEROL_TRANSPORT		115	0.55477	2.03411	0	0.000669532	0.093	15304	tags=45%, list=26%, signal=61%
GO_REGULATION_OF_MYELOID_CELL_DIFFERENTIATION	GO_REGULATION_OF_MYELOID_CELL_DIFFERENTIATION		232	0.607729	2.03399	0	0.000671254	0.093	14224	tags=59%, list=24%, signal=78%
GO_REGULATION_OF_POSTSYNAPTIC_MEMBRANE_NEUROTRANSMITTER_RECEPTOR_LEVELS	GO_REGULATION_OF_POSTSYNAPTIC_MEMBRANE_NEUROTRANSMITTER_RECEPTOR_LEVELS		65	0.640947	2.03398	0	0.000670394	0.093	12219	tags=58%, list=21%, signal=74%
GO_REGULATION_OF_EXTENT_OF_CELL_GROWTH	GO_REGULATION_OF_EXTENT_OF_CELL_GROWTH		109	0.616257	2.03396	0.002079	0.000669537	0.093	11429	tags=55%, list=20%, signal=68%
GO_REGULATION_OF_MEMBRANE_PERMEABILITY	GO_REGULATION_OF_MEMBRANE_PERMEABILITY		85	0.638536	2.03385	0	0.000668682	0.093	13668	tags=59%, list=23%, signal=77%
GO_FACE_DEVELOPMENT	GO_FACE_DEVELOPMENT		48	0.69048	2.0336	0.0019685	0.000674637	0.093	8346	tags=56%, list=14%, signal=66%
GO_NEGATIVE_REGULATION_OF_PROTEOLYSIS	GO_NEGATIVE_REGULATION_OF_PROTEOLYSIS		356	0.51295	2.03332	0.00203252	0.000675081	0.093	14851	tags=44%, list=25%, signal=58%
GO_POSITIVE_REGULATION_OF_WNT_SIGNALING_PATHWAY	GO_POSITIVE_REGULATION_OF_WNT_SIGNALING_PATHWAY		181	0.621674	2.03325	0	0.000675607	0.093	11001	tags=52%, list=19%, signal=64%
GO_REGULATION_OF_CHOLESTEROL_BIOSYNTHETIC_PROCESS	GO_REGULATION_OF_CHOLESTEROL_BIOSYNTHETIC_PROCESS		50	0.686447	2.03322	0	0.000674748	0.093	9919	tags=58%, list=17%, signal=70%
GO_CELLULAR_RESPONSE_TO_IONIZING_RADIATION	GO_CELLULAR_RESPONSE_TO_IONIZING_RADIATION		66	0.677549	2.03311	0	0.000681143	0.093	12704	tags=67%, list=22%, signal=85%
GO_FEMALE_SEX_DIFFERENTIATION	GO_FEMALE_SEX_DIFFERENTIATION		119	0.571788	2.03307	0	0.000680279	0.093	13022	tags=49%, list=22%, signal=63%
GO_NEGATIVE_REGULATION_OF_PROTEIN_SERINE_THREONINE_KINASE_ACTIVITY	GO_NEGATIVE_REGULATION_OF_PROTEIN_SERINE_THREONINE_KINASE_ACTIVITY		144	0.596856	2.03301	0	0.000679418	0.093	12704	tags=51%, list=22%, signal=65%
GO_CELLULAR_AMINO_ACID_BIOSYNTHETIC_PROCESS	GO_CELLULAR_AMINO_ACID_BIOSYNTHETIC_PROCESS		81	0.616934	2.03297	0	0.000678559	0.093	13113	tags=57%, list=22%, signal=73%
GO_CONNECTIVE_TISSUE_DEVELOPMENT	GO_CONNECTIVE_TISSUE_DEVELOPMENT		248	0.598404	2.03292	0	0.00067897	0.093	16374	tags=60%, list=28%, signal=84%
GO_REGULATION_OF_PROTEIN_IMPORT	GO_REGULATION_OF_PROTEIN_IMPORT		61	0.668059	2.03282	0	0.000680828	0.093	15057	tags=70%, list=26%, signal=95%
GO_POSITIVE_REGULATION_OF_ENDOCYTOSIS	GO_POSITIVE_REGULATION_OF_ENDOCYTOSIS		99	0.645526	2.03276	0	0.000679971	0.093	17147	tags=76%, list=29%, signal=107%
GO_MUSCLE_CELL_MIGRATION	GO_MUSCLE_CELL_MIGRATION		103	0.616586	2.03256	0	0.000684677	0.094	13834	tags=52%, list=24%, signal=69%
GO_VESICLE_MEDIATED_TRANSPORT_TO_THE_PLASMA_MEMBRANE	GO_VESICLE_MEDIATED_TRANSPORT_TO_THE_PLASMA_MEMBRANE		84	0.701016	2.03248	0	0.000685083	0.094	7162	tags=61%, list=12%, signal=69%
GO_EMBRYONIC_APPENDAGE_MORPHOGENESIS	GO_EMBRYONIC_APPENDAGE_MORPHOGENESIS		123	0.629354	2.03226	0	0.000684224	0.094	14937	tags=63%, list=26%, signal=85%
GO_POSITIVE_REGULATION_OF_PROTEIN_LOCALIZATION_TO_NUCLEUS	GO_POSITIVE_REGULATION_OF_PROTEIN_LOCALIZATION_TO_NUCLEUS		80	0.675347	2.03224	0	0.000683366	0.094	11366	tags=63%, list=19%, signal=78%
GO_REGULATION_OF_LIPID_CATABOLIC_PROCESS	GO_REGULATION_OF_LIPID_CATABOLIC_PROCESS		58	0.61808	2.03216	0	0.0006838	0.094	11473	tags=48%, list=20%, signal=60%
GO_GOLGI_VESICLE_BUDDING	GO_GOLGI_VESICLE_BUDDING		80	0.708282	2.03216	0	0.000682945	0.094	12122	tags=69%, list=21%, signal=87%
GO_POSITIVE_REGULATION_OF_NITRIC_OXIDE_SYNTHASE_ACTIVITY	GO_POSITIVE_REGULATION_OF_NITRIC_OXIDE_SYNTHASE_ACTIVITY		22	0.697261	2.03204	0	0.000682092	0.094	11064	tags=64%, list=19%, signal=78%
GO_RNA_STABILIZATION	GO_RNA_STABILIZATION		49	0.702557	2.03182	0	0.000686952	0.095	7740	tags=57%, list=13%, signal=66%
GO_PROTEIN_LOCALIZATION_TO_SYNAPSE	GO_PROTEIN_LOCALIZATION_TO_SYNAPSE		83	0.600779	2.03156	0	0.000688608	0.095	18043	tags=70%, list=31%, signal=101%
GO_ESTABLISHMENT_OR_MAINTENANCE_OF_BIPOLAR_CELL_POLARITY	GO_ESTABLISHMENT_OR_MAINTENANCE_OF_BIPOLAR_CELL_POLARITY		47	0.651749	2.03097	0	0.000697137	0.096	13488	tags=68%, list=23%, signal=88%
GO_RIBOSE_PHOSPHATE_BIOSYNTHETIC_PROCESS	GO_RIBOSE_PHOSPHATE_BIOSYNTHETIC_PROCESS		166	0.598982	2.0308	0.002	0.000700549	0.096	14144	tags=56%, list=24%, signal=74%
GO_POSITIVE_REGULATION_OF_PROTEIN_MODIFICATION_BY_SMALL_PROTEIN_CONJUGATION_OR_REMOVAL	GO_POSITIVE_REGULATION_OF_PROTEIN_MODIFICATION_BY_SMALL_PROTEIN_CONJUGATION_OR_REMOVAL		132	0.648429	2.03078	0	0.00069968	0.096	13085	tags=62%, list=22%, signal=80%
GO_EMBRYONIC_PATTERN_SPECIFICATION	GO_EMBRYONIC_PATTERN_SPECIFICATION		69	0.611325	2.03067	0	0.000698813	0.096	12500	tags=55%, list=21%, signal=70%
GO_REGULATION_OF_TRANSPORTER_ACTIVITY	GO_REGULATION_OF_TRANSPORTER_ACTIVITY		280	0.546153	2.03057	0	0.000697948	0.096	14465	tags=46%, list=25%, signal=61%
GO_ACTIN_CYTOSKELETON_REORGANIZATION	GO_ACTIN_CYTOSKELETON_REORGANIZATION		105	0.642576	2.03055	0	0.000697085	0.096	15158	tags=70%, list=26%, signal=95%
GO_MUSCLE_CELL_DIFFERENTIATION	GO_MUSCLE_CELL_DIFFERENTIATION		372	0.589085	2.03045	0	0.000698134	0.097	13235	tags=49%, list=23%, signal=63%
GO_REGULATION_OF_CELLULAR_RESPONSE_TO_TRANSFORMING_GROWTH_FACTOR_BETA_STIMULUS	GO_REGULATION_OF_CELLULAR_RESPONSE_TO_TRANSFORMING_GROWTH_FACTOR_BETA_STIMULUS		129	0.628105	2.03036	0	0.000697273	0.097	14264	tags=58%, list=24%, signal=77%
GO_MUSCLE_CELL_PROLIFERATION	GO_MUSCLE_CELL_PROLIFERATION		239	0.549283	2.03024	0	0.000697933	0.097	13347	tags=44%, list=23%, signal=57%
GO_CELLULAR_RESPONSE_TO_NITRIC_OXIDE	GO_CELLULAR_RESPONSE_TO_NITRIC_OXIDE		15	0.811481	2.03016	0	0.000698309	0.097	8708	tags=67%, list=15%, signal=78%
GO_UBIQUITIN_DEPENDENT_ERAD_PATHWAY	GO_UBIQUITIN_DEPENDENT_ERAD_PATHWAY		73	0.710351	2.03003	0	0.000697452	0.097	12429	tags=71%, list=21%, signal=90%
GO_DEVELOPMENTAL_PIGMENTATION	GO_DEVELOPMENTAL_PIGMENTATION		45	0.670968	2.03	0	0.000696596	0.097	11292	tags=58%, list=19%, signal=72%
GO_POSITIVE_REGULATION_OF_TELOMERE_MAINTENANCE	GO_POSITIVE_REGULATION_OF_TELOMERE_MAINTENANCE		50	0.73735	2.02996	0	0.000695742	0.097	8691	tags=68%, list=15%, signal=80%
GO_LIPID_STORAGE	GO_LIPID_STORAGE		79	0.613428	2.02984	0	0.000698596	0.097	10019	tags=48%, list=17%, signal=58%
GO_POSITIVE_REGULATION_OF_MITOTIC_CELL_CYCLE	GO_POSITIVE_REGULATION_OF_MITOTIC_CELL_CYCLE		165	0.61738	2.02974	0	0.000700907	0.097	14652	tags=61%, list=25%, signal=81%
GO_POSITIVE_REGULATION_OF_AMYLOID_PRECURSOR_PROTEIN_CATABOLIC_PROCESS	GO_POSITIVE_REGULATION_OF_AMYLOID_PRECURSOR_PROTEIN_CATABOLIC_PROCESS		24	0.708446	2.02974	0.00211864	0.000700051	0.097	11736	tags=67%, list=20%, signal=83%
GO_ALPHA_AMINO_ACID_BIOSYNTHETIC_PROCESS	GO_ALPHA_AMINO_ACID_BIOSYNTHETIC_PROCESS		64	0.661699	2.02963	0	0.000699197	0.097	13113	tags=66%, list=22%, signal=85%
GO_EAR_DEVELOPMENT	GO_EAR_DEVELOPMENT		218	0.555272	2.02961	0	0.000699615	0.097	19789	tags=67%, list=34%, signal=100%
GO_REGULATION_OF_CELL_SHAPE	GO_REGULATION_OF_CELL_SHAPE		151	0.641778	2.02922	0	0.000706397	0.097	11271	tags=60%, list=19%, signal=74%
GO_REGULATION_OF_RAC_PROTEIN_SIGNAL_TRANSDUCTION	GO_REGULATION_OF_RAC_PROTEIN_SIGNAL_TRANSDUCTION		17	0.803601	2.02917	0	0.000705538	0.097	7708	tags=76%, list=13%, signal=88%
GO_AUTOPHAGOSOME_ORGANIZATION	GO_AUTOPHAGOSOME_ORGANIZATION		96	0.70483	2.02863	0	0.000724449	0.098	12059	tags=74%, list=21%, signal=93%
GO_MESENCHYMAL_CELL_DIFFERENTIATION	GO_MESENCHYMAL_CELL_DIFFERENTIATION		225	0.584747	2.02855	0	0.000723571	0.098	14652	tags=54%, list=25%, signal=72%
GO_PROTEIN_AUTOUBIQUITINATION	GO_PROTEIN_AUTOUBIQUITINATION		70	0.690257	2.0284	0	0.000725497	0.098	14048	tags=73%, list=24%, signal=96%
GO_REGULATION_OF_PEPTIDE_SECRETION	GO_REGULATION_OF_PEPTIDE_SECRETION		423	0.527164	2.02836	0	0.00072462	0.098	15769	tags=48%, list=27%, signal=65%
GO_EMBRYONIC_CAMERA_TYPE_EYE_DEVELOPMENT	GO_EMBRYONIC_CAMERA_TYPE_EYE_DEVELOPMENT		39	0.67988	2.02822	0	0.000726334	0.098	14652	tags=69%, list=25%, signal=92%
GO_MRNA_CIS_SPLICING_VIA_SPLICEOSOME	GO_MRNA_CIS_SPLICING_VIA_SPLICEOSOME		52	0.667737	2.02816	0	0.000725458	0.098	7886	tags=44%, list=14%, signal=51%
GO_G2_DNA_DAMAGE_CHECKPOINT	GO_G2_DNA_DAMAGE_CHECKPOINT		31	0.795284	2.02804	0	0.000725825	0.098	7064	tags=74%, list=12%, signal=84%
GO_NEPHRON_EPITHELIUM_DEVELOPMENT	GO_NEPHRON_EPITHELIUM_DEVELOPMENT		110	0.569	2.02797	0	0.000724951	0.098	12160	tags=47%, list=21%, signal=60%
GO_RESPONSE_TO_BMP	GO_RESPONSE_TO_BMP		164	0.591579	2.02785	0	0.000725292	0.098	12711	tags=49%, list=22%, signal=63%
GO_CELL_CYCLE_ARREST	GO_CELL_CYCLE_ARREST		230	0.603222	2.02761	0	0.000728169	0.099	12606	tags=56%, list=22%, signal=71%
GO_EXECUTION_PHASE_OF_APOPTOSIS	GO_EXECUTION_PHASE_OF_APOPTOSIS		94	0.596852	2.0273	0	0.000729704	0.099	8923	tags=41%, list=15%, signal=49%
GO_REGULATION_OF_CARDIAC_MUSCLE_CELL_ACTION_POTENTIAL	GO_REGULATION_OF_CARDIAC_MUSCLE_CELL_ACTION_POTENTIAL		33	0.690847	2.02729	0	0.00072883	0.099	12086	tags=55%, list=21%, signal=69%
GO_CELLULAR_LIPID_CATABOLIC_PROCESS	GO_CELLULAR_LIPID_CATABOLIC_PROCESS		233	0.567187	2.0269	0	0.000735701	0.1	14195	tags=52%, list=24%, signal=68%
GO_REGULATION_OF_INSULIN_SECRETION	GO_REGULATION_OF_INSULIN_SECRETION		176	0.543267	2.0266	0	0.000736039	0.101	15400	tags=51%, list=26%, signal=69%
GO_NEGATIVE_REGULATION_OF_WNT_SIGNALING_PATHWAY	GO_NEGATIVE_REGULATION_OF_WNT_SIGNALING_PATHWAY		212	0.595873	2.02639	0	0.000735161	0.101	14299	tags=54%, list=24%, signal=72%
GO_MORPHOGENESIS_OF_AN_EPITHELIAL_SHEET	GO_MORPHOGENESIS_OF_AN_EPITHELIAL_SHEET		55	0.696965	2.02623	0	0.000739303	0.101	10831	tags=64%, list=19%, signal=78%
GO_MYELOID_CELL_DEVELOPMENT	GO_MYELOID_CELL_DEVELOPMENT		69	0.662263	2.02599	0	0.000744612	0.102	9954	tags=61%, list=17%, signal=73%
GO_PROTEOGLYCAN_BIOSYNTHETIC_PROCESS	GO_PROTEOGLYCAN_BIOSYNTHETIC_PROCESS		64	0.688575	2.02594	0.00412371	0.000743727	0.102	11516	tags=67%, list=20%, signal=84%
GO_TELOMERE_CAPPING	GO_TELOMERE_CAPPING		38	0.772233	2.02568	0	0.000750517	0.103	8174	tags=76%, list=14%, signal=89%
GO_METENCEPHALON_DEVELOPMENT	GO_METENCEPHALON_DEVELOPMENT		110	0.599735	2.02557	0	0.000749626	0.103	7684	tags=42%, list=13%, signal=48%
GO_REGULATION_OF_PEPTIDYL_THREONINE_PHOSPHORYLATION	GO_REGULATION_OF_PEPTIDYL_THREONINE_PHOSPHORYLATION		48	0.667399	2.02554	0.00205339	0.000748738	0.103	11064	tags=63%, list=19%, signal=77%
GO_NEGATIVE_REGULATION_OF_HISTONE_MODIFICATION	GO_NEGATIVE_REGULATION_OF_HISTONE_MODIFICATION		43	0.715511	2.02545	0	0.000750229	0.103	8619	tags=58%, list=15%, signal=68%
GO_REGULATION_OF_PEPTIDE_HORMONE_SECRETION	GO_REGULATION_OF_PEPTIDE_HORMONE_SECRETION		207	0.531202	2.02515	0	0.000754793	0.104	15769	tags=50%, list=27%, signal=68%
GO_CELLULAR_RESPONSE_TO_LIGHT_STIMULUS	GO_CELLULAR_RESPONSE_TO_LIGHT_STIMULUS		123	0.604966	2.02493	0	0.000757571	0.104	15740	tags=60%, list=27%, signal=82%
GO_MRNA_TRANSPORT	GO_MRNA_TRANSPORT		148	0.718916	2.02468	0	0.00076266	0.104	11957	tags=76%, list=20%, signal=95%
GO_SKELETAL_MUSCLE_CELL_PROLIFERATION	GO_SKELETAL_MUSCLE_CELL_PROLIFERATION		15	0.78128	2.02465	0	0.000764187	0.104	8077	tags=67%, list=14%, signal=77%
GO_REGULATION_OF_MRNA_CATABOLIC_PROCESS	GO_REGULATION_OF_MRNA_CATABOLIC_PROCESS		199	0.663222	2.02463	0	0.000763288	0.104	10722	tags=57%, list=18%, signal=69%
GO_SPINDLE_ORGANIZATION	GO_SPINDLE_ORGANIZATION		174	0.678011	2.0246	0	0.000762391	0.104	11496	tags=69%, list=20%, signal=86%
GO_MOLTING_CYCLE	GO_MOLTING_CYCLE		110	0.574078	2.02439	0	0.000767759	0.104	12074	tags=49%, list=21%, signal=62%
GO_POSITIVE_REGULATION_OF_MORPHOGENESIS_OF_AN_EPITHELIUM	GO_POSITIVE_REGULATION_OF_MORPHOGENESIS_OF_AN_EPITHELIUM		36	0.636614	2.02429	0	0.000768036	0.104	12230	tags=50%, list=21%, signal=63%
GO_POSITIVE_REGULATION_OF_PEPTIDYL_TYROSINE_PHOSPHORYLATION	GO_POSITIVE_REGULATION_OF_PEPTIDYL_TYROSINE_PHOSPHORYLATION		193	0.55991	2.02427	0.00201207	0.000767137	0.104	17044	tags=57%, list=29%, signal=80%
GO_POSITIVE_REGULATION_OF_SODIUM_ION_TRANSMEMBRANE_TRANSPORT	GO_POSITIVE_REGULATION_OF_SODIUM_ION_TRANSMEMBRANE_TRANSPORT		21	0.752947	2.02388	0	0.000769807	0.104	12505	tags=81%, list=21%, signal=103%
GO_NEGATIVE_REGULATION_OF_DEVELOPMENTAL_GROWTH	GO_NEGATIVE_REGULATION_OF_DEVELOPMENTAL_GROWTH		113	0.574298	2.02348	0	0.000776156	0.104	19677	tags=66%, list=34%, signal=100%
GO_CELLULAR_KETONE_METABOLIC_PROCESS	GO_CELLULAR_KETONE_METABOLIC_PROCESS		253	0.556298	2.02345	0	0.000776473	0.104	15081	tags=49%, list=26%, signal=66%
GO_HORMONE_BIOSYNTHETIC_PROCESS	GO_HORMONE_BIOSYNTHETIC_PROCESS		66	0.581027	2.02318	0	0.000781753	0.105	15247	tags=53%, list=26%, signal=72%
GO_CARDIAC_MUSCLE_CELL_PROLIFERATION	GO_CARDIAC_MUSCLE_CELL_PROLIFERATION		67	0.600773	2.02317	0	0.000780843	0.105	13235	tags=46%, list=23%, signal=60%
GO_EPITHELIAL_CELL_APOPTOTIC_PROCESS	GO_EPITHELIAL_CELL_APOPTOTIC_PROCESS		116	0.578174	2.0231	0	0.000781126	0.105	17034	tags=56%, list=29%, signal=79%
GO_VESICLE_BUDDING_FROM_MEMBRANE	GO_VESICLE_BUDDING_FROM_MEMBRANE		108	0.678856	2.02292	0.00202429	0.000786416	0.105	7820	tags=53%, list=13%, signal=61%
GO_NEGATIVE_REGULATION_OF_NEURON_APOPTOTIC_PROCESS	GO_NEGATIVE_REGULATION_OF_NEURON_APOPTOTIC_PROCESS		145	0.567113	2.02278	0.00399202	0.000785504	0.105	10273	tags=43%, list=18%, signal=52%
GO_MULTICELLULAR_ORGANISM_AGING	GO_MULTICELLULAR_ORGANISM_AGING		34	0.653045	2.02268	0	0.000786959	0.105	12389	tags=56%, list=21%, signal=71%
GO_NEGATIVE_REGULATION_OF_MRNA_PROCESSING	GO_NEGATIVE_REGULATION_OF_MRNA_PROCESSING		31	0.830889	2.02263	0	0.000787232	0.105	5559	tags=74%, list=10%, signal=82%
GO_RECEPTOR_INTERNALIZATION	GO_RECEPTOR_INTERNALIZATION		113	0.586097	2.02237	0	0.000786322	0.105	15159	tags=55%, list=26%, signal=74%
GO_NEGATIVE_REGULATION_OF_DNA_BIOSYNTHETIC_PROCESS	GO_NEGATIVE_REGULATION_OF_DNA_BIOSYNTHETIC_PROCESS		36	0.683529	2.02235	0	0.000785414	0.105	12574	tags=64%, list=22%, signal=81%
GO_ERK1_AND_ERK2_CASCADE	GO_ERK1_AND_ERK2_CASCADE		313	0.542735	2.02229	0	0.000784508	0.105	16371	tags=52%, list=28%, signal=72%
GO_DNA_DEPENDENT_DNA_REPLICATION	GO_DNA_DEPENDENT_DNA_REPLICATION		145	0.727671	2.02187	0	0.000793155	0.105	13225	tags=83%, list=23%, signal=108%
GO_POSTSYNAPSE_ORGANIZATION	GO_POSTSYNAPSE_ORGANIZATION		171	0.584555	2.02186	0	0.000792242	0.105	16120	tags=60%, list=28%, signal=82%
GO_SKIN_EPIDERMIS_DEVELOPMENT	GO_SKIN_EPIDERMIS_DEVELOPMENT		90	0.602394	2.02179	0	0.000791332	0.105	12074	tags=54%, list=21%, signal=69%
GO_NUCLEOSIDE_PHOSPHATE_CATABOLIC_PROCESS	GO_NUCLEOSIDE_PHOSPHATE_CATABOLIC_PROCESS		71	0.609784	2.02172	0	0.000790423	0.105	12386	tags=55%, list=21%, signal=70%
GO_POSITIVE_REGULATION_OF_CYTOSKELETON_ORGANIZATION	GO_POSITIVE_REGULATION_OF_CYTOSKELETON_ORGANIZATION		219	0.593847	2.02127	0.00201613	0.000795573	0.106	16157	tags=61%, list=28%, signal=84%
GO_REGULATION_OF_MYELINATION	GO_REGULATION_OF_MYELINATION		46	0.668067	2.02124	0	0.000794662	0.106	9649	tags=59%, list=17%, signal=70%
GO_NEPHRON_MORPHOGENESIS	GO_NEPHRON_MORPHOGENESIS		77	0.583439	2.02102	0	0.000796204	0.106	12160	tags=48%, list=21%, signal=61%
GO_REGULATION_OF_ACTIN_FILAMENT_ORGANIZATION	GO_REGULATION_OF_ACTIN_FILAMENT_ORGANIZATION		263	0.605953	2.02082	0.00204499	0.000795294	0.106	16139	tags=63%, list=28%, signal=87%
GO_MUSCLE_ORGAN_DEVELOPMENT	GO_MUSCLE_ORGAN_DEVELOPMENT		393	0.577744	2.02072	0	0.000796742	0.107	13465	tags=45%, list=23%, signal=58%
GO_DIGESTIVE_TRACT_MORPHOGENESIS	GO_DIGESTIVE_TRACT_MORPHOGENESIS		49	0.635576	2.02072	0	0.000795834	0.107	14808	tags=65%, list=25%, signal=87%
GO_POSITIVE_REGULATION_OF_DENDRITE_DEVELOPMENT	GO_POSITIVE_REGULATION_OF_DENDRITE_DEVELOPMENT		74	0.660022	2.02034	0	0.000798478	0.107	9974	tags=59%, list=17%, signal=72%
GO_CELLULAR_RESPONSE_TO_ALKALOID	GO_CELLULAR_RESPONSE_TO_ALKALOID		35	0.648649	2.02031	0	0.00079757	0.107	14516	tags=60%, list=25%, signal=80%
GO_REGULATION_OF_AUTOPHAGY_OF_MITOCHONDRION	GO_REGULATION_OF_AUTOPHAGY_OF_MITOCHONDRION		40	0.753546	2.02026	0	0.000796664	0.107	10201	tags=73%, list=17%, signal=88%
GO_PROTEIN_CONTAINING_COMPLEX_DISASSEMBLY	GO_PROTEIN_CONTAINING_COMPLEX_DISASSEMBLY		316	0.639151	2.0202	0	0.000796999	0.107	13085	tags=60%, list=22%, signal=77%
GO_METANEPHROS_DEVELOPMENT	GO_METANEPHROS_DEVELOPMENT		91	0.588893	2.02017	0	0.000796095	0.107	14652	tags=53%, list=25%, signal=70%
GO_GOLGI_ORGANIZATION	GO_GOLGI_ORGANIZATION		148	0.671316	2.0201	0	0.000797149	0.107	15097	tags=76%, list=26%, signal=102%
GO_REGULATION_OF_INTRINSIC_APOPTOTIC_SIGNALING_PATHWAY	GO_REGULATION_OF_INTRINSIC_APOPTOTIC_SIGNALING_PATHWAY		159	0.612203	2.02001	0	0.000796247	0.107	10094	tags=47%, list=17%, signal=57%
GO_POSITIVE_REGULATION_OF_NUCLEOCYTOPLASMIC_TRANSPORT	GO_POSITIVE_REGULATION_OF_NUCLEOCYTOPLASMIC_TRANSPORT		66	0.69328	2.01956	0	0.000798922	0.107	10278	tags=65%, list=18%, signal=79%
GO_BLASTOCYST_DEVELOPMENT	GO_BLASTOCYST_DEVELOPMENT		103	0.609047	2.0194	0	0.000798021	0.107	16984	tags=68%, list=29%, signal=96%
GO_POSITIVE_REGULATION_OF_I_KAPPAB_KINASE_NF_KAPPAB_SIGNALING	GO_POSITIVE_REGULATION_OF_I_KAPPAB_KINASE_NF_KAPPAB_SIGNALING		186	0.637059	2.01925	0	0.000799424	0.107	12074	tags=57%, list=21%, signal=72%
GO_AMINO_ACID_TRANSPORT	GO_AMINO_ACID_TRANSPORT		152	0.549654	2.01921	0	0.000799654	0.107	17576	tags=55%, list=30%, signal=79%
GO_POSITIVE_REGULATION_OF_OSTEOBLAST_DIFFERENTIATION	GO_POSITIVE_REGULATION_OF_OSTEOBLAST_DIFFERENTIATION		63	0.635248	2.01907	0	0.00080121	0.107	12704	tags=54%, list=22%, signal=69%
GO_ANION_TRANSMEMBRANE_TRANSPORT	GO_ANION_TRANSMEMBRANE_TRANSPORT		311	0.530947	2.01868	0	0.000805469	0.107	18909	tags=58%, list=32%, signal=86%
GO_REGULATION_OF_HISTONE_H3_K4_METHYLATION	GO_REGULATION_OF_HISTONE_H3_K4_METHYLATION		28	0.749127	2.01842	0	0.000806833	0.107	7712	tags=61%, list=13%, signal=70%
GO_NUCLEAR_TRANSCRIBED_MRNA_CATABOLIC_PROCESS_DEADENYLATION_DEPENDENT_DECAY	GO_NUCLEAR_TRANSCRIBED_MRNA_CATABOLIC_PROCESS_DEADENYLATION_DEPENDENT_DECAY		72	0.700779	2.0183	0	0.000805929	0.107	11422	tags=67%, list=20%, signal=83%
GO_REGULATION_OF_MUSCLE_ADAPTATION	GO_REGULATION_OF_MUSCLE_ADAPTATION		100	0.632248	2.0181	0.00192308	0.000806151	0.107	11335	tags=43%, list=19%, signal=53%
GO_PIGMENT_METABOLIC_PROCESS	GO_PIGMENT_METABOLIC_PROCESS		71	0.623925	2.01786	0	0.000808684	0.107	10795	tags=49%, list=18%, signal=60%
GO_VIRAL_LIFE_CYCLE	GO_VIRAL_LIFE_CYCLE		330	0.612878	2.0177	0.00203252	0.000812118	0.108	11397	tags=53%, list=20%, signal=66%
GO_TISSUE_REMODELING	GO_TISSUE_REMODELING		178	0.584099	2.01751	0	0.00081349	0.108	15032	tags=56%, list=26%, signal=75%
GO_REGULATION_OF_NEUROTRANSMITTER_LEVELS	GO_REGULATION_OF_NEUROTRANSMITTER_LEVELS		231	0.539949	2.01713	0	0.000816086	0.109	17733	tags=59%, list=30%, signal=85%
GO_REGULATION_OF_SMOOTHENED_SIGNALING_PATHWAY	GO_REGULATION_OF_SMOOTHENED_SIGNALING_PATHWAY		82	0.663856	2.01701	0	0.000815177	0.109	7134	tags=56%, list=12%, signal=64%
GO_CELLULAR_RESPONSE_TO_ALCOHOL	GO_CELLULAR_RESPONSE_TO_ALCOHOL		91	0.611313	2.0166	0	0.000821845	0.11	15304	tags=64%, list=26%, signal=86%
GO_AMINOGLYCAN_METABOLIC_PROCESS	GO_AMINOGLYCAN_METABOLIC_PROCESS		170	0.5986	2.01628	0	0.0008266	0.11	16331	tags=65%, list=28%, signal=90%
GO_HISTONE_H3_K9_METHYLATION	GO_HISTONE_H3_K9_METHYLATION		37	0.763909	2.01617	0	0.000828277	0.11	4624	tags=62%, list=8%, signal=67%
GO_REGULATION_OF_DOUBLE_STRAND_BREAK_REPAIR	GO_REGULATION_OF_DOUBLE_STRAND_BREAK_REPAIR		72	0.689038	2.01611	0	0.000827359	0.11	13195	tags=71%, list=23%, signal=91%
GO_REGULATION_OF_PROTEIN_TYROSINE_KINASE_ACTIVITY	GO_REGULATION_OF_PROTEIN_TYROSINE_KINASE_ACTIVITY		89	0.629069	2.01597	0	0.000829461	0.111	17044	tags=72%, list=29%, signal=101%
GO_REGULATION_OF_GLYCOGEN_METABOLIC_PROCESS	GO_REGULATION_OF_GLYCOGEN_METABOLIC_PROCESS		34	0.663983	2.01592	0	0.000832133	0.112	11292	tags=56%, list=19%, signal=69%
GO_PRI_MIRNA_TRANSCRIPTION_BY_RNA_POLYMERASE_II	GO_PRI_MIRNA_TRANSCRIPTION_BY_RNA_POLYMERASE_II		53	0.664748	2.01585	0	0.000832343	0.112	10419	tags=58%, list=18%, signal=71%
GO_REGULATION_OF_GLUCAN_BIOSYNTHETIC_PROCESS	GO_REGULATION_OF_GLUCAN_BIOSYNTHETIC_PROCESS		29	0.697092	2.01577	0	0.000831424	0.112	11292	tags=62%, list=19%, signal=77%
GO_POSITIVE_REGULATION_OF_TRANSLATION	GO_POSITIVE_REGULATION_OF_TRANSLATION		132	0.65128	2.01556	0	0.000834115	0.112	12927	tags=63%, list=22%, signal=81%
GO_NEGATIVE_REGULATION_OF_EPITHELIAL_CELL_MIGRATION	GO_NEGATIVE_REGULATION_OF_EPITHELIAL_CELL_MIGRATION		119	0.530152	2.01552	0	0.000834302	0.112	10549	tags=31%, list=18%, signal=38%
GO_AXO_DENDRITIC_TRANSPORT	GO_AXO_DENDRITIC_TRANSPORT		69	0.665587	2.01545	0	0.000835641	0.112	9101	tags=57%, list=16%, signal=67%
GO_ORGANELLE_DISASSEMBLY	GO_ORGANELLE_DISASSEMBLY		105	0.689607	2.01539	0	0.000834723	0.112	12665	tags=71%, list=22%, signal=91%
GO_PROTEIN_LOCALIZATION_TO_CELL_SURFACE	GO_PROTEIN_LOCALIZATION_TO_CELL_SURFACE		65	0.659633	2.01538	0.0020284	0.00083493	0.112	10278	tags=58%, list=18%, signal=71%
GO_FORMATION_OF_PRIMARY_GERM_LAYER	GO_FORMATION_OF_PRIMARY_GERM_LAYER		124	0.598109	2.01472	0.00203666	0.0008466	0.112	16745	tags=63%, list=29%, signal=88%
GO_WNT_SIGNALING_PATHWAY_CALCIUM_MODULATING_PATHWAY	GO_WNT_SIGNALING_PATHWAY_CALCIUM_MODULATING_PATHWAY		38	0.728716	2.01467	0	0.000845673	0.112	7448	tags=58%, list=13%, signal=66%
GO_VITAMIN_METABOLIC_PROCESS	GO_VITAMIN_METABOLIC_PROCESS		127	0.566446	2.01455	0	0.000846981	0.112	15460	tags=55%, list=26%, signal=75%
GO_INNER_EAR_MORPHOGENESIS	GO_INNER_EAR_MORPHOGENESIS		101	0.560127	2.01453	0	0.000846055	0.112	20449	tags=69%, list=35%, signal=106%
GO_POSITIVE_REGULATION_OF_NF_KAPPAB_TRANSCRIPTION_FACTOR_ACTIVITY	GO_POSITIVE_REGULATION_OF_NF_KAPPAB_TRANSCRIPTION_FACTOR_ACTIVITY		159	0.614104	2.01452	0	0.000845132	0.112	13598	tags=57%, list=23%, signal=74%
GO_MRNA_EXPORT_FROM_NUCLEUS	GO_MRNA_EXPORT_FROM_NUCLEUS		111	0.744827	2.01441	0	0.00084768	0.112	7664	tags=70%, list=13%, signal=81%
GO_MAMMARY_GLAND_EPITHELIUM_DEVELOPMENT	GO_MAMMARY_GLAND_EPITHELIUM_DEVELOPMENT		71	0.612778	2.01378	0	0.000852911	0.113	18305	tags=70%, list=31%, signal=102%
GO_POSITIVE_REGULATION_OF_POSTTRANSCRIPTIONAL_GENE_SILENCING	GO_POSITIVE_REGULATION_OF_POSTTRANSCRIPTIONAL_GENE_SILENCING		25	0.742296	2.01364	0	0.000854168	0.113	3419	tags=52%, list=6%, signal=55%
GO_HETEROCHROMATIN_ORGANIZATION	GO_HETEROCHROMATIN_ORGANIZATION		49	0.733216	2.01307	0	0.000864726	0.113	8717	tags=71%, list=15%, signal=84%
GO_PANCREAS_DEVELOPMENT	GO_PANCREAS_DEVELOPMENT		78	0.610271	2.01298	0	0.000864968	0.113	15400	tags=59%, list=26%, signal=80%
GO_REGULATION_OF_ANDROGEN_RECEPTOR_SIGNALING_PATHWAY	GO_REGULATION_OF_ANDROGEN_RECEPTOR_SIGNALING_PATHWAY		26	0.769423	2.01296	0	0.000865461	0.113	8655	tags=73%, list=15%, signal=86%
GO_NEGATIVE_REGULATION_OF_SMALL_GTPASE_MEDIATED_SIGNAL_TRANSDUCTION	GO_NEGATIVE_REGULATION_OF_SMALL_GTPASE_MEDIATED_SIGNAL_TRANSDUCTION		57	0.695293	2.01289	0.00204499	0.000865627	0.113	10896	tags=68%, list=19%, signal=84%
GO_REGULATION_OF_HISTONE_DEACETYLATION	GO_REGULATION_OF_HISTONE_DEACETYLATION		29	0.72283	2.01279	0	0.0008671	0.114	8619	tags=62%, list=15%, signal=73%
GO_REGULATION_OF_SMOOTH_MUSCLE_CELL_DIFFERENTIATION	GO_REGULATION_OF_SMOOTH_MUSCLE_CELL_DIFFERENTIATION		44	0.639378	2.01278	0	0.000866163	0.114	7988	tags=41%, list=14%, signal=47%
GO_SPHINGOLIPID_BIOSYNTHETIC_PROCESS	GO_SPHINGOLIPID_BIOSYNTHETIC_PROCESS		95	0.609749	2.01265	0	0.000867412	0.114	10027	tags=51%, list=17%, signal=61%
GO_FIBROBLAST_MIGRATION	GO_FIBROBLAST_MIGRATION		44	0.730928	2.01265	0	0.000866476	0.114	8846	tags=70%, list=15%, signal=83%
GO_HISTONE_DEUBIQUITINATION	GO_HISTONE_DEUBIQUITINATION		22	0.839814	2.01265	0	0.000865542	0.114	4593	tags=77%, list=8%, signal=84%
GO_VASCULAR_PROCESS_IN_CIRCULATORY_SYSTEM	GO_VASCULAR_PROCESS_IN_CIRCULATORY_SYSTEM		189	0.545826	2.01232	0	0.000867954	0.115	16237	tags=52%, list=28%, signal=72%
GO_ESTABLISHMENT_OF_TISSUE_POLARITY	GO_ESTABLISHMENT_OF_TISSUE_POLARITY		123	0.637228	2.01225	0	0.00086924	0.115	13098	tags=62%, list=22%, signal=79%
GO_NEGATIVE_REGULATION_OF_TRANSMEMBRANE_RECEPTOR_PROTEIN_SERINE_THREONINE_KINASE_SIGNALING_PATHWAY	GO_NEGATIVE_REGULATION_OF_TRANSMEMBRANE_RECEPTOR_PROTEIN_SERINE_THREONINE_KINASE_SIGNALING_PATHWAY		130	0.609569	2.01223	0	0.000869606	0.115	13012	tags=52%, list=22%, signal=67%
GO_REGULATION_OF_CELLULAR_KETONE_METABOLIC_PROCESS	GO_REGULATION_OF_CELLULAR_KETONE_METABOLIC_PROCESS		187	0.566875	2.0121	0	0.000871464	0.115	14516	tags=48%, list=25%, signal=64%
GO_REGENERATION	GO_REGENERATION		196	0.54609	2.01178	0.00200401	0.00087505	0.115	14652	tags=47%, list=25%, signal=63%
GO_REGULATION_OF_PROTEIN_LOCALIZATION_TO_SYNAPSE	GO_REGULATION_OF_PROTEIN_LOCALIZATION_TO_SYNAPSE		26	0.716699	2.0116	0	0.000875216	0.115	8235	tags=62%, list=14%, signal=72%
GO_DICARBOXYLIC_ACID_TRANSPORT	GO_DICARBOXYLIC_ACID_TRANSPORT		97	0.568658	2.01156	0	0.000875673	0.115	18434	tags=64%, list=32%, signal=93%
GO_REGULATION_OF_ACTIN_FILAMENT_LENGTH	GO_REGULATION_OF_ACTIN_FILAMENT_LENGTH		178	0.608988	2.01136	0.00205339	0.000874738	0.115	16139	tags=64%, list=28%, signal=88%
GO_POSITIVE_REGULATION_OF_SUPRAMOLECULAR_FIBER_ORGANIZATION	GO_POSITIVE_REGULATION_OF_SUPRAMOLECULAR_FIBER_ORGANIZATION		197	0.600887	2.01124	0.00203252	0.000878206	0.115	16157	tags=62%, list=28%, signal=85%
GO_ORGANIC_ACID_CATABOLIC_PROCESS	GO_ORGANIC_ACID_CATABOLIC_PROCESS		276	0.566087	2.01094	0	0.000919332	0.116	15806	tags=55%, list=27%, signal=76%
GO_REGULATION_OF_OXIDATIVE_STRESS_INDUCED_CELL_DEATH	GO_REGULATION_OF_OXIDATIVE_STRESS_INDUCED_CELL_DEATH		74	0.640823	2.01093	0	0.000918353	0.116	11992	tags=53%, list=21%, signal=66%
GO_NEURAL_TUBE_PATTERNING	GO_NEURAL_TUBE_PATTERNING		41	0.681915	2.01055	0	0.000923239	0.116	7865	tags=59%, list=13%, signal=68%
GO_NEGATIVE_REGULATION_OF_CELL_ADHESION	GO_NEGATIVE_REGULATION_OF_CELL_ADHESION		292	0.576428	2.01043	0	0.000923343	0.116	14348	tags=52%, list=25%, signal=69%
GO_MAINTENANCE_OF_PROTEIN_LOCATION_IN_CELL	GO_MAINTENANCE_OF_PROTEIN_LOCATION_IN_CELL		64	0.66265	2.01021	0	0.000924671	0.116	11140	tags=58%, list=19%, signal=71%
GO_POSITIVE_REGULATION_OF_TOR_SIGNALING	GO_POSITIVE_REGULATION_OF_TOR_SIGNALING		41	0.661894	2.0102	0	0.00092369	0.116	12094	tags=56%, list=21%, signal=71%
GO_REGULATION_OF_SPROUTING_ANGIOGENESIS	GO_REGULATION_OF_SPROUTING_ANGIOGENESIS		141	0.518098	2.00995	0.00196464	0.000927554	0.117	15397	tags=37%, list=26%, signal=50%
GO_MODULATION_BY_SYMBIONT_OF_HOST_CELLULAR_PROCESS	GO_MODULATION_BY_SYMBIONT_OF_HOST_CELLULAR_PROCESS		26	0.740617	2.00975	0	0.000928725	0.117	12198	tags=81%, list=21%, signal=102%
GO_REGULATION_OF_HEMOPOIESIS	GO_REGULATION_OF_HEMOPOIESIS		464	0.58423	2.00967	0	0.000928828	0.117	14282	tags=54%, list=24%, signal=71%
GO_CALCIUM_ION_TRANSMEMBRANE_TRANSPORT	GO_CALCIUM_ION_TRANSMEMBRANE_TRANSPORT		303	0.55027	2.00967	0	0.000927847	0.117	14539	tags=50%, list=25%, signal=66%
GO_SISTER_CHROMATID_SEGREGATION	GO_SISTER_CHROMATID_SEGREGATION		187	0.672597	2.00957	0	0.000929014	0.117	12198	tags=67%, list=21%, signal=84%
GO_ER_NUCLEUS_SIGNALING_PATHWAY	GO_ER_NUCLEUS_SIGNALING_PATHWAY		50	0.733846	2.00954	0	0.000928035	0.117	9954	tags=72%, list=17%, signal=87%
GO_PIGMENT_BIOSYNTHETIC_PROCESS	GO_PIGMENT_BIOSYNTHETIC_PROCESS		56	0.661108	2.0095	0	0.000927058	0.117	10795	tags=54%, list=18%, signal=66%
GO_AORTA_DEVELOPMENT	GO_AORTA_DEVELOPMENT		60	0.695508	2.00947	0	0.000926083	0.117	12681	tags=70%, list=22%, signal=89%
GO_REGULATION_OF_MITOPHAGY	GO_REGULATION_OF_MITOPHAGY		16	0.840217	2.00936	0	0.000927288	0.117	6932	tags=75%, list=12%, signal=85%
GO_IRON_ION_HOMEOSTASIS	GO_IRON_ION_HOMEOSTASIS		84	0.615475	2.0093	0	0.00092741	0.118	9895	tags=50%, list=17%, signal=60%
GO_RESPONSE_TO_UV	GO_RESPONSE_TO_UV		135	0.657555	2.00897	0	0.000931926	0.118	10395	tags=60%, list=18%, signal=73%
GO_REGULATION_OF_FATTY_ACID_TRANSPORT	GO_REGULATION_OF_FATTY_ACID_TRANSPORT		25	0.66317	2.00886	0.0019802	0.000932021	0.118	12382	tags=52%, list=21%, signal=66%
GO_EAR_MORPHOGENESIS	GO_EAR_MORPHOGENESIS		121	0.561	2.00869	0	0.000932185	0.118	19747	tags=68%, list=34%, signal=102%
GO_DENDRITE_MORPHOGENESIS	GO_DENDRITE_MORPHOGENESIS		143	0.631173	2.00836	0	0.000937835	0.118	16120	tags=70%, list=28%, signal=96%
GO_RESPONSE_TO_ANGIOTENSIN	GO_RESPONSE_TO_ANGIOTENSIN		28	0.721488	2.00811	0	0.00093949	0.119	4319	tags=43%, list=7%, signal=46%
GO_NEGATIVE_REGULATION_OF_PEPTIDYL_SERINE_PHOSPHORYLATION	GO_NEGATIVE_REGULATION_OF_PEPTIDYL_SERINE_PHOSPHORYLATION		28	0.657352	2.00769	0	0.000943444	0.12	10447	tags=54%, list=18%, signal=65%
GO_NEGATIVE_REGULATION_OF_TRANSMEMBRANE_TRANSPORT	GO_NEGATIVE_REGULATION_OF_TRANSMEMBRANE_TRANSPORT		124	0.577351	2.00764	0	0.000943527	0.12	13598	tags=48%, list=23%, signal=62%
GO_INOSITOL_PHOSPHATE_MEDIATED_SIGNALING	GO_INOSITOL_PHOSPHATE_MEDIATED_SIGNALING		55	0.656173	2.00725	0.00199601	0.000947015	0.121	11335	tags=55%, list=19%, signal=68%
GO_POSITIVE_REGULATION_OF_COLD_INDUCED_THERMOGENESIS	GO_POSITIVE_REGULATION_OF_COLD_INDUCED_THERMOGENESIS		97	0.579881	2.00676	0	0.000957234	0.122	16294	tags=59%, list=28%, signal=81%
GO_NEGATIVE_REGULATION_OF_ION_TRANSPORT	GO_NEGATIVE_REGULATION_OF_ION_TRANSPORT		152	0.561183	2.00669	0	0.000959401	0.122	15704	tags=53%, list=27%, signal=72%
GO_NEGATIVE_REGULATION_OF_RESPONSE_TO_ENDOPLASMIC_RETICULUM_STRESS	GO_NEGATIVE_REGULATION_OF_RESPONSE_TO_ENDOPLASMIC_RETICULUM_STRESS		48	0.711257	2.00664	0	0.000958406	0.122	12900	tags=75%, list=22%, signal=96%
GO_MONOVALENT_INORGANIC_CATION_HOMEOSTASIS	GO_MONOVALENT_INORGANIC_CATION_HOMEOSTASIS		158	0.562966	2.00647	0	0.000958471	0.122	18865	tags=62%, list=32%, signal=91%
GO_POSITIVE_REGULATION_OF_MRNA_METABOLIC_PROCESS	GO_POSITIVE_REGULATION_OF_MRNA_METABOLIC_PROCESS		81	0.700651	2.00626	0	0.000958563	0.122	9012	tags=60%, list=15%, signal=71%
GO_VESICLE_TARGETING	GO_VESICLE_TARGETING		92	0.699805	2.00624	0	0.000957572	0.122	6807	tags=57%, list=12%, signal=64%
GO_LUNG_MORPHOGENESIS	GO_LUNG_MORPHOGENESIS		52	0.647424	2.00621	0.00204918	0.00095762	0.122	13563	tags=63%, list=23%, signal=83%
GO_NON_RECOMBINATIONAL_REPAIR	GO_NON_RECOMBINATIONAL_REPAIR		75	0.724651	2.00596	0	0.000959947	0.122	9012	tags=71%, list=15%, signal=83%
GO_PROTEIN_DESTABILIZATION	GO_PROTEIN_DESTABILIZATION		48	0.690504	2.00589	0	0.000962095	0.122	11581	tags=65%, list=20%, signal=80%
GO_REGULATION_OF_SYNAPTIC_VESICLE_CYCLE	GO_REGULATION_OF_SYNAPTIC_VESICLE_CYCLE		112	0.594207	2.00578	0	0.000965276	0.122	18335	tags=70%, list=31%, signal=101%
GO_PURINE_CONTAINING_COMPOUND_BIOSYNTHETIC_PROCESS	GO_PURINE_CONTAINING_COMPOUND_BIOSYNTHETIC_PROCESS		178	0.582365	2.00577	0.0020202	0.000964283	0.122	14684	tags=54%, list=25%, signal=73%
GO_EMBRYONIC_DIGIT_MORPHOGENESIS	GO_EMBRYONIC_DIGIT_MORPHOGENESIS		57	0.668165	2.00566	0	0.000963291	0.122	12830	tags=63%, list=22%, signal=81%
GO_LOCOMOTORY_BEHAVIOR	GO_LOCOMOTORY_BEHAVIOR		193	0.548553	2.00559	0	0.000964377	0.122	14334	tags=50%, list=25%, signal=66%
GO_POSITIVE_REGULATION_OF_MEMBRANE_POTENTIAL	GO_POSITIVE_REGULATION_OF_MEMBRANE_POTENTIAL		15	0.781318	2.00555	0	0.000963388	0.122	8340	tags=53%, list=14%, signal=62%
GO_INTERACTION_WITH_HOST	GO_INTERACTION_WITH_HOST		208	0.611802	2.00551	0	0.000962401	0.122	14164	tags=59%, list=24%, signal=78%
GO_ENDOCARDIAL_CUSHION_DEVELOPMENT	GO_ENDOCARDIAL_CUSHION_DEVELOPMENT		45	0.681755	2.00526	0	0.000963603	0.122	11578	tags=62%, list=20%, signal=78%
GO_RESPONSE_TO_X_RAY	GO_RESPONSE_TO_X_RAY		31	0.73356	2.00524	0	0.000964749	0.123	7753	tags=58%, list=13%, signal=67%
GO_MODULATION_OF_PROCESS_OF_OTHER_ORGANISM	GO_MODULATION_OF_PROCESS_OF_OTHER_ORGANISM		112	0.612772	2.00519	0	0.000963763	0.123	15921	tags=61%, list=27%, signal=83%
GO_GENERATION_OF_PRECURSOR_METABOLITES_AND_ENERGY	GO_GENERATION_OF_PRECURSOR_METABOLITES_AND_ENERGY		496	0.578956	2.00517	0	0.00096278	0.123	15698	tags=54%, list=27%, signal=74%
GO_GLANDULAR_EPITHELIAL_CELL_DEVELOPMENT	GO_GLANDULAR_EPITHELIAL_CELL_DEVELOPMENT		25	0.704655	2.00506	0	0.000961798	0.123	8330	tags=60%, list=14%, signal=70%
GO_VESICLE_TARGETING_TO_FROM_OR_WITHIN_GOLGI	GO_VESICLE_TARGETING_TO_FROM_OR_WITHIN_GOLGI		73	0.707713	2.00493	0	0.000961927	0.123	12122	tags=68%, list=21%, signal=86%
GO_REGULATION_OF_PROTEIN_DEPHOSPHORYLATION	GO_REGULATION_OF_PROTEIN_DEPHOSPHORYLATION		136	0.631173	2.00489	0.00201207	0.000960949	0.123	15740	tags=69%, list=27%, signal=94%
GO_HISTONE_H3_ACETYLATION	GO_HISTONE_H3_ACETYLATION		58	0.725597	2.00478	0	0.000964155	0.123	10802	tags=74%, list=19%, signal=91%
GO_MEIOTIC_CHROMOSOME_SEGREGATION	GO_MEIOTIC_CHROMOSOME_SEGREGATION		80	0.634651	2.00455	0	0.000968435	0.123	8370	tags=45%, list=14%, signal=52%
GO_NEGATIVE_REGULATION_OF_BINDING	GO_NEGATIVE_REGULATION_OF_BINDING		162	0.589761	2.00445	0.00210526	0.000967453	0.123	11001	tags=47%, list=19%, signal=58%
GO_REGULATION_OF_JUN_KINASE_ACTIVITY	GO_REGULATION_OF_JUN_KINASE_ACTIVITY		86	0.6353	2.00441	0	0.000966473	0.123	13598	tags=65%, list=23%, signal=85%
GO_GERM_CELL_DEVELOPMENT	GO_GERM_CELL_DEVELOPMENT		253	0.532478	2.00402	0	0.000974939	0.124	17351	tags=53%, list=30%, signal=75%
GO_RENAL_SYSTEM_PROCESS	GO_RENAL_SYSTEM_PROCESS		123	0.57805	2.00401	0	0.000973953	0.124	18004	tags=64%, list=31%, signal=93%
GO_POSITIVE_REGULATION_OF_MONOOXYGENASE_ACTIVITY	GO_POSITIVE_REGULATION_OF_MONOOXYGENASE_ACTIVITY		31	0.637351	2.00398	0	0.000973984	0.124	11064	tags=48%, list=19%, signal=60%
GO_REGULATION_OF_ATPASE_ACTIVITY	GO_REGULATION_OF_ATPASE_ACTIVITY		77	0.632829	2.00393	0.00393701	0.000973001	0.124	12059	tags=53%, list=21%, signal=67%
GO_EXTRINSIC_APOPTOTIC_SIGNALING_PATHWAY_VIA_DEATH_DOMAIN_RECEPTORS	GO_EXTRINSIC_APOPTOTIC_SIGNALING_PATHWAY_VIA_DEATH_DOMAIN_RECEPTORS		87	0.626581	2.00355	0	0.000977334	0.124	11003	tags=51%, list=19%, signal=62%
GO_RENAL_TUBULE_DEVELOPMENT	GO_RENAL_TUBULE_DEVELOPMENT		95	0.562151	2.00335	0	0.000982581	0.124	12160	tags=46%, list=21%, signal=58%
GO_REGULATION_OF_PROTEIN_LOCALIZATION_TO_PLASMA_MEMBRANE	GO_REGULATION_OF_PROTEIN_LOCALIZATION_TO_PLASMA_MEMBRANE		100	0.616654	2.00321	0.002	0.000983835	0.124	18302	tags=73%, list=31%, signal=106%
GO_NEUROTRANSMITTER_SECRETION	GO_NEUROTRANSMITTER_SECRETION		171	0.552464	2.00303	0	0.000987183	0.125	17733	tags=61%, list=30%, signal=88%
GO_RESPONSE_TO_TOPOLOGICALLY_INCORRECT_PROTEIN	GO_RESPONSE_TO_TOPOLOGICALLY_INCORRECT_PROTEIN		197	0.635381	2.00287	0.00199203	0.000989292	0.125	13746	tags=63%, list=24%, signal=82%
GO_REGULATION_OF_DENDRITIC_SPINE_DEVELOPMENT	GO_REGULATION_OF_DENDRITIC_SPINE_DEVELOPMENT		77	0.655374	2.00285	0	0.000988299	0.125	9974	tags=60%, list=17%, signal=72%
GO_EMBRYONIC_CAMERA_TYPE_EYE_MORPHOGENESIS	GO_EMBRYONIC_CAMERA_TYPE_EYE_MORPHOGENESIS		28	0.697082	2.00273	0	0.000991924	0.127	12336	tags=64%, list=21%, signal=81%
GO_REGULATION_OF_MEMBRANE_LIPID_DISTRIBUTION	GO_REGULATION_OF_MEMBRANE_LIPID_DISTRIBUTION		50	0.648415	2.00251	0	0.000996123	0.127	12590	tags=64%, list=22%, signal=82%
GO_ORGANIC_CATION_TRANSPORT	GO_ORGANIC_CATION_TRANSPORT		49	0.599827	2.00247	0	0.000995126	0.127	15017	tags=63%, list=26%, signal=85%
GO_REACTIVE_OXYGEN_SPECIES_METABOLIC_PROCESS	GO_REACTIVE_OXYGEN_SPECIES_METABOLIC_PROCESS		274	0.538985	2.00238	0	0.000997244	0.127	16218	tags=51%, list=28%, signal=70%
GO_NEGATIVE_REGULATION_OF_ION_TRANSMEMBRANE_TRANSPORT	GO_NEGATIVE_REGULATION_OF_ION_TRANSMEMBRANE_TRANSPORT		100	0.58815	2.00229	0	0.00099725	0.127	13598	tags=49%, list=23%, signal=64%
GO_CERAMIDE_METABOLIC_PROCESS	GO_CERAMIDE_METABOLIC_PROCESS		93	0.605715	2.00218	0	0.000998324	0.127	16970	tags=67%, list=29%, signal=94%
GO_POSITIVE_REGULATION_OF_SMALL_MOLECULE_METABOLIC_PROCESS	GO_POSITIVE_REGULATION_OF_SMALL_MOLECULE_METABOLIC_PROCESS		148	0.537967	2.00167	0	0.00100251	0.128	16000	tags=47%, list=27%, signal=65%
GO_EMBRYONIC_EYE_MORPHOGENESIS	GO_EMBRYONIC_EYE_MORPHOGENESIS		37	0.670225	2.00159	0	0.00100256	0.128	13978	tags=65%, list=24%, signal=85%
GO_EPITHELIAL_TO_MESENCHYMAL_TRANSITION	GO_EPITHELIAL_TO_MESENCHYMAL_TRANSITION		148	0.604014	2.00156	0	0.00100156	0.128	13194	tags=54%, list=23%, signal=70%
GO_CELL_FATE_COMMITMENT	GO_CELL_FATE_COMMITMENT		274	0.528604	2.00155	0	0.00100056	0.128	16745	tags=50%, list=29%, signal=70%
GO_ACTIN_FILAMENT_BUNDLE_ORGANIZATION	GO_ACTIN_FILAMENT_BUNDLE_ORGANIZATION		154	0.601985	2.0015	0.004	0.00100279	0.128	15417	tags=63%, list=26%, signal=85%
GO_SKELETAL_MUSCLE_CELL_DIFFERENTIATION	GO_SKELETAL_MUSCLE_CELL_DIFFERENTIATION		68	0.623683	2.00141	0	0.00100512	0.128	16798	tags=57%, list=29%, signal=80%
GO_REGULATION_OF_DOUBLE_STRAND_BREAK_REPAIR_VIA_HOMOLOGOUS_RECOMBINATION	GO_REGULATION_OF_DOUBLE_STRAND_BREAK_REPAIR_VIA_HOMOLOGOUS_RECOMBINATION		40	0.753965	2.00095	0	0.00101255	0.128	7356	tags=70%, list=13%, signal=80%
GO_REGULATION_OF_PROTEIN_BINDING	GO_REGULATION_OF_PROTEIN_BINDING		205	0.607034	2.00066	0.00210526	0.00101376	0.128	13022	tags=58%, list=22%, signal=74%
GO_POSITIVE_REGULATION_OF_ORGAN_GROWTH	GO_POSITIVE_REGULATION_OF_ORGAN_GROWTH		63	0.589817	2.00064	0	0.00101276	0.128	14808	tags=49%, list=25%, signal=66%
GO_POSITIVE_REGULATION_OF_MUSCLE_TISSUE_DEVELOPMENT	GO_POSITIVE_REGULATION_OF_MUSCLE_TISSUE_DEVELOPMENT		83	0.578654	2.00054	0.00193424	0.00101389	0.128	11578	tags=40%, list=20%, signal=50%
GO_MAINTENANCE_OF_SYNAPSE_STRUCTURE	GO_MAINTENANCE_OF_SYNAPSE_STRUCTURE		16	0.758111	2.00028	0	0.00101692	0.128	4894	tags=56%, list=8%, signal=61%
GO_REGULATION_OF_OSSIFICATION	GO_REGULATION_OF_OSSIFICATION		201	0.582048	1.99999	0	0.00101895	0.128	14568	tags=53%, list=25%, signal=70%
GO_NEUROTRANSMITTER_TRANSPORT	GO_NEUROTRANSMITTER_TRANSPORT		225	0.532286	1.99992	0	0.00101905	0.128	17733	tags=56%, list=30%, signal=81%
GO_ACTION_POTENTIAL	GO_ACTION_POTENTIAL		136	0.564594	1.99988	0	0.00101906	0.128	12792	tags=47%, list=22%, signal=60%
GO_POSITIVE_REGULATION_OF_PROTEIN_KINASE_B_SIGNALING	GO_POSITIVE_REGULATION_OF_PROTEIN_KINASE_B_SIGNALING		176	0.5535	1.9998	0	0.00102007	0.128	16756	tags=56%, list=29%, signal=78%
GO_RESPONSE_TO_ACID_CHEMICAL	GO_RESPONSE_TO_ACID_CHEMICAL		125	0.592423	1.99955	0	0.00102399	0.13	13526	tags=56%, list=23%, signal=73%
GO_CELLULAR_AMINO_ACID_CATABOLIC_PROCESS	GO_CELLULAR_AMINO_ACID_CATABOLIC_PROCESS		121	0.572692	1.99932	0	0.00102807	0.131	11821	tags=46%, list=20%, signal=58%
GO_ESTABLISHMENT_OF_ENDOTHELIAL_BARRIER	GO_ESTABLISHMENT_OF_ENDOTHELIAL_BARRIER		45	0.719245	1.99921	0.002	0.00102706	0.131	9761	tags=69%, list=17%, signal=83%
GO_PLASMA_LIPOPROTEIN_PARTICLE_CLEARANCE	GO_PLASMA_LIPOPROTEIN_PARTICLE_CLEARANCE		67	0.555948	1.99912	0	0.00102809	0.131	9993	tags=31%, list=17%, signal=38%
GO_REGULATION_OF_PHOSPHOPROTEIN_PHOSPHATASE_ACTIVITY	GO_REGULATION_OF_PHOSPHOPROTEIN_PHOSPHATASE_ACTIVITY		114	0.627302	1.99865	0.00202429	0.00103532	0.131	14914	tags=66%, list=26%, signal=88%
GO_POSITIVE_REGULATION_OF_TRANSCRIPTION_INITIATION_FROM_RNA_POLYMERASE_II_PROMOTER	GO_POSITIVE_REGULATION_OF_TRANSCRIPTION_INITIATION_FROM_RNA_POLYMERASE_II_PROMOTER		31	0.710482	1.99848	0	0.0010383	0.131	12429	tags=71%, list=21%, signal=90%
GO_CELL_MATURATION	GO_CELL_MATURATION		170	0.529833	1.99845	0	0.00103728	0.131	18429	tags=59%, list=32%, signal=86%
GO_REGULATION_OF_SKELETAL_MUSCLE_TISSUE_DEVELOPMENT	GO_REGULATION_OF_SKELETAL_MUSCLE_TISSUE_DEVELOPMENT		47	0.660628	1.99835	0	0.00103833	0.131	8026	tags=43%, list=14%, signal=49%
GO_RNA_PHOSPHODIESTER_BOND_HYDROLYSIS	GO_RNA_PHOSPHODIESTER_BOND_HYDROLYSIS		156	0.648627	1.99815	0	0.00103732	0.131	11571	tags=60%, list=20%, signal=74%
GO_REGULATION_OF_BONE_REMODELING	GO_REGULATION_OF_BONE_REMODELING		50	0.611201	1.99807	0	0.00103631	0.131	14870	tags=64%, list=25%, signal=86%
GO_NEGATIVE_REGULATION_OF_ESTABLISHMENT_OF_PROTEIN_LOCALIZATION	GO_NEGATIVE_REGULATION_OF_ESTABLISHMENT_OF_PROTEIN_LOCALIZATION		173	0.550431	1.99801	0	0.00103876	0.131	15553	tags=47%, list=27%, signal=64%
GO_NEGATIVE_REGULATION_OF_ORGAN_GROWTH	GO_NEGATIVE_REGULATION_OF_ORGAN_GROWTH		41	0.639503	1.99798	0	0.00103776	0.131	11415	tags=51%, list=20%, signal=64%
GO_MYELIN_ASSEMBLY	GO_MYELIN_ASSEMBLY		21	0.769507	1.99793	0	0.00103883	0.131	9867	tags=86%, list=17%, signal=103%
GO_MITOCHONDRIAL_CALCIUM_ION_HOMEOSTASIS	GO_MITOCHONDRIAL_CALCIUM_ION_HOMEOSTASIS		24	0.695591	1.99721	0	0.00106601	0.132	13206	tags=67%, list=23%, signal=86%
GO_REGULATION_OF_REPRODUCTIVE_PROCESS	GO_REGULATION_OF_REPRODUCTIVE_PROCESS		165	0.517584	1.99714	0	0.00106596	0.132	19828	tags=61%, list=34%, signal=92%
GO_MITOTIC_G1_S_TRANSITION_CHECKPOINT	GO_MITOTIC_G1_S_TRANSITION_CHECKPOINT		63	0.677376	1.99706	0	0.00106493	0.132	11380	tags=63%, list=19%, signal=79%
GO_POSITIVE_REGULATION_OF_DENDRITE_MORPHOGENESIS	GO_POSITIVE_REGULATION_OF_DENDRITE_MORPHOGENESIS		38	0.700415	1.99646	0	0.001077	0.133	9719	tags=63%, list=17%, signal=76%
GO_CENTRAL_NERVOUS_SYSTEM_NEURON_DEVELOPMENT	GO_CENTRAL_NERVOUS_SYSTEM_NEURON_DEVELOPMENT		82	0.59107	1.99644	0	0.00107596	0.133	13268	tags=52%, list=23%, signal=68%
GO_NEURON_PROJECTION_ORGANIZATION	GO_NEURON_PROJECTION_ORGANIZATION		91	0.634898	1.99643	0	0.00107493	0.133	9719	tags=53%, list=17%, signal=63%
GO_REGULATION_OF_LIPID_STORAGE	GO_REGULATION_OF_LIPID_STORAGE		51	0.630409	1.99623	0.00203666	0.00107818	0.134	9954	tags=49%, list=17%, signal=59%
GO_CELLULAR_RESPONSE_TO_GAMMA_RADIATION	GO_CELLULAR_RESPONSE_TO_GAMMA_RADIATION		28	0.716247	1.99615	0	0.00107918	0.134	11011	tags=68%, list=19%, signal=84%
GO_HEART_VALVE_DEVELOPMENT	GO_HEART_VALVE_DEVELOPMENT		60	0.689319	1.99592	0	0.00108343	0.134	11415	tags=68%, list=20%, signal=85%
GO_REGULATION_OF_NUCLEAR_DIVISION	GO_REGULATION_OF_NUCLEAR_DIVISION		184	0.607806	1.99581	0	0.00108648	0.135	9426	tags=49%, list=16%, signal=59%
GO_INTRINSIC_APOPTOTIC_SIGNALING_PATHWAY_BY_P53_CLASS_MEDIATOR	GO_INTRINSIC_APOPTOTIC_SIGNALING_PATHWAY_BY_P53_CLASS_MEDIATOR		76	0.647785	1.99563	0	0.00108946	0.135	9661	tags=49%, list=17%, signal=58%
GO_NEGATIVE_REGULATION_OF_PROTEIN_KINASE_B_SIGNALING	GO_NEGATIVE_REGULATION_OF_PROTEIN_KINASE_B_SIGNALING		60	0.611929	1.99558	0	0.00108941	0.135	13880	tags=48%, list=24%, signal=63%
GO_RESPONSE_TO_ESTRADIOL	GO_RESPONSE_TO_ESTRADIOL		139	0.549465	1.99555	0	0.00108935	0.135	16984	tags=58%, list=29%, signal=81%
GO_CARBOHYDRATE_TRANSMEMBRANE_TRANSPORT	GO_CARBOHYDRATE_TRANSMEMBRANE_TRANSPORT		112	0.574579	1.99555	0	0.00108831	0.135	17275	tags=58%, list=30%, signal=82%
GO_MULTI_ORGANISM_LOCALIZATION	GO_MULTI_ORGANISM_LOCALIZATION		64	0.723672	1.99525	0	0.00109146	0.135	7724	tags=63%, list=13%, signal=72%
GO_POSITIVE_REGULATION_OF_PEPTIDYL_LYSINE_ACETYLATION	GO_POSITIVE_REGULATION_OF_PEPTIDYL_LYSINE_ACETYLATION		33	0.672861	1.9951	0	0.00109243	0.136	13022	tags=64%, list=22%, signal=82%
GO_REGULATION_OF_VASCULAR_PERMEABILITY	GO_REGULATION_OF_VASCULAR_PERMEABILITY		45	0.635117	1.99495	0	0.00109438	0.136	9839	tags=56%, list=17%, signal=67%
GO_NEGATIVE_REGULATION_OF_INTRACELLULAR_PROTEIN_TRANSPORT	GO_NEGATIVE_REGULATION_OF_INTRACELLULAR_PROTEIN_TRANSPORT		43	0.648772	1.99475	0	0.00109555	0.136	15508	tags=70%, list=27%, signal=95%
GO_CELLULAR_MONOVALENT_INORGANIC_CATION_HOMEOSTASIS	GO_CELLULAR_MONOVALENT_INORGANIC_CATION_HOMEOSTASIS		113	0.585794	1.99466	0	0.00109894	0.137	18797	tags=67%, list=32%, signal=99%
GO_ACROSOME_ASSEMBLY	GO_ACROSOME_ASSEMBLY		15	0.712283	1.9946	0	0.00109789	0.137	8295	tags=53%, list=14%, signal=62%
GO_NEGATIVE_REGULATION_OF_PROTEIN_MODIFICATION_BY_SMALL_PROTEIN_CONJUGATION_OR_REMOVAL	GO_NEGATIVE_REGULATION_OF_PROTEIN_MODIFICATION_BY_SMALL_PROTEIN_CONJUGATION_OR_REMOVAL		87	0.614783	1.99452	0	0.00110089	0.137	7608	tags=43%, list=13%, signal=49%
GO_MULTI_MULTICELLULAR_ORGANISM_PROCESS	GO_MULTI_MULTICELLULAR_ORGANISM_PROCESS		222	0.523451	1.9945	0.0019802	0.00109984	0.137	18434	tags=55%, list=32%, signal=80%
GO_REGULATION_OF_ORGANIC_ACID_TRANSPORT	GO_REGULATION_OF_ORGANIC_ACID_TRANSPORT		63	0.583768	1.99443	0	0.00110113	0.137	12382	tags=46%, list=21%, signal=58%
GO_GLYCOGEN_BIOSYNTHETIC_PROCESS	GO_GLYCOGEN_BIOSYNTHETIC_PROCESS		45	0.660537	1.99416	0.00195312	0.00110322	0.138	12463	tags=62%, list=21%, signal=79%
GO_REGULATION_OF_NERVOUS_SYSTEM_PROCESS	GO_REGULATION_OF_NERVOUS_SYSTEM_PROCESS		143	0.546718	1.99413	0	0.00110217	0.138	15176	tags=50%, list=26%, signal=67%
GO_POST_GOLGI_VESICLE_MEDIATED_TRANSPORT	GO_POST_GOLGI_VESICLE_MEDIATED_TRANSPORT		99	0.708705	1.99396	0	0.00110432	0.138	9277	tags=68%, list=16%, signal=80%
GO_MEGAKARYOCYTE_DIFFERENTIATION	GO_MEGAKARYOCYTE_DIFFERENTIATION		70	0.676381	1.99386	0	0.00110521	0.138	12382	tags=67%, list=21%, signal=85%
GO_NUCLEOSIDE_PHOSPHATE_BIOSYNTHETIC_PROCESS	GO_NUCLEOSIDE_PHOSPHATE_BIOSYNTHETIC_PROCESS		233	0.56693	1.99345	0.0020284	0.00111609	0.14	16104	tags=57%, list=28%, signal=79%
GO_REGULATION_OF_POSTSYNAPSE_ORGANIZATION	GO_REGULATION_OF_POSTSYNAPSE_ORGANIZATION		105	0.588885	1.99323	0	0.00111794	0.14	10215	tags=47%, list=17%, signal=56%
GO_RESPONSE_TO_DIETARY_EXCESS	GO_RESPONSE_TO_DIETARY_EXCESS		27	0.636099	1.99317	0	0.00111785	0.14	11522	tags=48%, list=20%, signal=60%
GO_REGULATION_OF_PROTEIN_LOCALIZATION_TO_CELL_SURFACE	GO_REGULATION_OF_PROTEIN_LOCALIZATION_TO_CELL_SURFACE		41	0.663445	1.99306	0	0.00111776	0.14	9668	tags=54%, list=17%, signal=64%
GO_NEGATIVE_REGULATION_OF_TELOMERE_MAINTENANCE	GO_NEGATIVE_REGULATION_OF_TELOMERE_MAINTENANCE		34	0.77936	1.99304	0	0.00111774	0.14	7503	tags=76%, list=13%, signal=88%
GO_ROOF_OF_MOUTH_DEVELOPMENT	GO_ROOF_OF_MOUTH_DEVELOPMENT		90	0.630485	1.99298	0	0.00111859	0.14	14282	tags=63%, list=24%, signal=84%
GO_O_GLYCAN_PROCESSING	GO_O_GLYCAN_PROCESSING		59	0.623658	1.99298	0	0.00111754	0.14	16432	tags=68%, list=28%, signal=94%
GO_POSITIVE_REGULATION_OF_SMOOTHENED_SIGNALING_PATHWAY	GO_POSITIVE_REGULATION_OF_SMOOTHENED_SIGNALING_PATHWAY		35	0.687815	1.99279	0	0.00111844	0.14	8725	tags=63%, list=15%, signal=74%
GO_REGULATION_OF_PHOSPHOLIPID_METABOLIC_PROCESS	GO_REGULATION_OF_PHOSPHOLIPID_METABOLIC_PROCESS		91	0.610948	1.99262	0	0.00112025	0.14	12198	tags=56%, list=21%, signal=71%
GO_RHO_PROTEIN_SIGNAL_TRANSDUCTION	GO_RHO_PROTEIN_SIGNAL_TRANSDUCTION		132	0.635618	1.99261	0.00398406	0.0011192	0.14	13539	tags=63%, list=23%, signal=82%
GO_REGULATION_OF_CELL_MATRIX_ADHESION	GO_REGULATION_OF_CELL_MATRIX_ADHESION		123	0.649662	1.99259	0.00207039	0.00111815	0.14	12809	tags=63%, list=22%, signal=81%
GO_SMOOTH_MUSCLE_CELL_MIGRATION	GO_SMOOTH_MUSCLE_CELL_MIGRATION		90	0.613237	1.99249	0	0.00111711	0.14	13834	tags=51%, list=24%, signal=67%
GO_MAMMARY_GLAND_MORPHOGENESIS	GO_MAMMARY_GLAND_MORPHOGENESIS		45	0.631868	1.9922	0	0.00112327	0.142	18247	tags=71%, list=31%, signal=103%
GO_REGULATION_OF_PROTEIN_LOCALIZATION_TO_CELL_PERIPHERY	GO_REGULATION_OF_PROTEIN_LOCALIZATION_TO_CELL_PERIPHERY		121	0.613586	1.99207	0.00203666	0.00112222	0.142	18009	tags=73%, list=31%, signal=105%
GO_POSITIVE_REGULATION_OF_RECEPTOR_MEDIATED_ENDOCYTOSIS	GO_POSITIVE_REGULATION_OF_RECEPTOR_MEDIATED_ENDOCYTOSIS		51	0.652715	1.99204	0	0.00112216	0.142	11372	tags=63%, list=19%, signal=78%
GO_POSITIVE_REGULATION_OF_PROTEIN_POLYMERIZATION	GO_POSITIVE_REGULATION_OF_PROTEIN_POLYMERIZATION		128	0.607743	1.99176	0	0.00112931	0.143	16157	tags=66%, list=28%, signal=91%
GO_VASCULAR_ENDOTHELIAL_GROWTH_FACTOR_RECEPTOR_SIGNALING_PATHWAY	GO_VASCULAR_ENDOTHELIAL_GROWTH_FACTOR_RECEPTOR_SIGNALING_PATHWAY		95	0.654285	1.99174	0	0.00112928	0.143	16123	tags=71%, list=28%, signal=97%
GO_MESENCHYMAL_CELL_PROLIFERATION	GO_MESENCHYMAL_CELL_PROLIFERATION		44	0.647752	1.99166	0	0.0011311	0.143	13194	tags=61%, list=23%, signal=79%
GO_MONOSACCHARIDE_BIOSYNTHETIC_PROCESS	GO_MONOSACCHARIDE_BIOSYNTHETIC_PROCESS		95	0.594742	1.99165	0	0.00113005	0.143	14566	tags=52%, list=25%, signal=69%
GO_ACTIVATION_OF_MAPKK_ACTIVITY	GO_ACTIVATION_OF_MAPKK_ACTIVITY		50	0.688422	1.99156	0.00208333	0.00113184	0.143	8677	tags=58%, list=15%, signal=68%
GO_CELL_DEATH_IN_RESPONSE_TO_OXIDATIVE_STRESS	GO_CELL_DEATH_IN_RESPONSE_TO_OXIDATIVE_STRESS		94	0.61844	1.99131	0	0.00113783	0.145	15081	tags=59%, list=26%, signal=79%
GO_NEGATIVE_REGULATION_OF_PEPTIDYL_THREONINE_PHOSPHORYLATION	GO_NEGATIVE_REGULATION_OF_PEPTIDYL_THREONINE_PHOSPHORYLATION		21	0.748838	1.99116	0	0.00113978	0.146	12767	tags=76%, list=22%, signal=97%
GO_MEMBRANE_FUSION	GO_MEMBRANE_FUSION		156	0.592252	1.99108	0	0.00114163	0.146	12480	tags=51%, list=21%, signal=64%
GO_SMOOTH_MUSCLE_CELL_APOPTOTIC_PROCESS	GO_SMOOTH_MUSCLE_CELL_APOPTOTIC_PROCESS		32	0.639891	1.99086	0	0.00114354	0.147	14354	tags=53%, list=25%, signal=70%
GO_REGULATION_OF_CYSTEINE_TYPE_ENDOPEPTIDASE_ACTIVITY	GO_REGULATION_OF_CYSTEINE_TYPE_ENDOPEPTIDASE_ACTIVITY		234	0.556887	1.99079	0	0.00114346	0.147	14851	tags=52%, list=25%, signal=70%
GO_PEPTIDYL_LYSINE_DIMETHYLATION	GO_PEPTIDYL_LYSINE_DIMETHYLATION		21	0.784777	1.99066	0	0.00114439	0.147	7712	tags=71%, list=13%, signal=82%
GO_VESICLE_CARGO_LOADING	GO_VESICLE_CARGO_LOADING		27	0.742625	1.99056	0	0.00114643	0.148	10370	tags=67%, list=18%, signal=81%
GO_CELLULAR_PIGMENTATION	GO_CELLULAR_PIGMENTATION		52	0.670746	1.99033	0	0.00114634	0.148	11355	tags=63%, list=19%, signal=79%
GO_PROTEIN_K63_LINKED_UBIQUITINATION	GO_PROTEIN_K63_LINKED_UBIQUITINATION		56	0.665025	1.99029	0	0.00114529	0.148	9408	tags=54%, list=16%, signal=64%
GO_NEGATIVE_REGULATION_OF_PROTEASOMAL_PROTEIN_CATABOLIC_PROCESS	GO_NEGATIVE_REGULATION_OF_PROTEASOMAL_PROTEIN_CATABOLIC_PROCESS		55	0.686337	1.99002	0	0.00114707	0.148	12508	tags=71%, list=21%, signal=90%
GO_CELL_MATRIX_ADHESION	GO_CELL_MATRIX_ADHESION		227	0.628979	1.98999	0.00211416	0.00114698	0.148	15542	tags=68%, list=27%, signal=92%
GO_LEFT_RIGHT_PATTERN_FORMATION	GO_LEFT_RIGHT_PATTERN_FORMATION		22	0.702103	1.98999	0	0.00114593	0.148	14680	tags=73%, list=25%, signal=97%
GO_REGULATION_OF_REGULATED_SECRETORY_PATHWAY	GO_REGULATION_OF_REGULATED_SECRETORY_PATHWAY		157	0.560915	1.98965	0	0.0011482	0.149	15296	tags=57%, list=26%, signal=77%
GO_POSITIVE_REGULATION_OF_PROTEIN_TYROSINE_KINASE_ACTIVITY	GO_POSITIVE_REGULATION_OF_PROTEIN_TYROSINE_KINASE_ACTIVITY		58	0.618683	1.9896	0	0.00114714	0.149	17044	tags=72%, list=29%, signal=102%
GO_INTRACILIARY_TRANSPORT_INVOLVED_IN_CILIUM_ASSEMBLY	GO_INTRACILIARY_TRANSPORT_INVOLVED_IN_CILIUM_ASSEMBLY		40	0.740568	1.98939	0	0.00115265	0.15	9127	tags=70%, list=16%, signal=83%
GO_RESPONSE_TO_COCAINE	GO_RESPONSE_TO_COCAINE		47	0.611016	1.9891	0	0.00115655	0.15	12002	tags=49%, list=21%, signal=62%
GO_REGULATION_OF_ION_TRANSMEMBRANE_TRANSPORT	GO_REGULATION_OF_ION_TRANSMEMBRANE_TRANSPORT		478	0.524584	1.98909	0	0.00115549	0.15	14465	tags=44%, list=25%, signal=58%
GO_PROTEIN_LOCALIZATION_TO_MICROTUBULE	GO_PROTEIN_LOCALIZATION_TO_MICROTUBULE		18	0.799532	1.98873	0	0.00116049	0.151	8825	tags=78%, list=15%, signal=92%
GO_BONE_DEVELOPMENT	GO_BONE_DEVELOPMENT		195	0.608116	1.9884	0	0.00116978	0.152	14852	tags=61%, list=25%, signal=81%
GO_RESPONSE_TO_TESTOSTERONE	GO_RESPONSE_TO_TESTOSTERONE		41	0.619592	1.98823	0	0.00116965	0.152	15397	tags=59%, list=26%, signal=79%
GO_ACTIVATION_OF_CYSTEINE_TYPE_ENDOPEPTIDASE_ACTIVITY_INVOLVED_IN_APOPTOTIC_PROCESS	GO_ACTIVATION_OF_CYSTEINE_TYPE_ENDOPEPTIDASE_ACTIVITY_INVOLVED_IN_APOPTOTIC_PROCESS		84	0.597672	1.98821	0.00199203	0.00116858	0.152	14577	tags=57%, list=25%, signal=76%
GO_RESPONSE_TO_PURINE_CONTAINING_COMPOUND	GO_RESPONSE_TO_PURINE_CONTAINING_COMPOUND		147	0.546931	1.9882	0.00195312	0.00116752	0.152	15678	tags=50%, list=27%, signal=68%
GO_CENTRAL_NERVOUS_SYSTEM_NEURON_DIFFERENTIATION	GO_CENTRAL_NERVOUS_SYSTEM_NEURON_DIFFERENTIATION		192	0.556543	1.98819	0	0.00116646	0.152	16365	tags=54%, list=28%, signal=75%
GO_PEPTIDYL_CYSTEINE_MODIFICATION	GO_PEPTIDYL_CYSTEINE_MODIFICATION		49	0.619516	1.9881	0	0.00116632	0.152	16004	tags=71%, list=27%, signal=98%
GO_REGULATION_OF_CELL_AGING	GO_REGULATION_OF_CELL_AGING		58	0.631575	1.98804	0	0.00116617	0.152	9358	tags=48%, list=16%, signal=57%
GO_POLYOL_BIOSYNTHETIC_PROCESS	GO_POLYOL_BIOSYNTHETIC_PROCESS		64	0.594779	1.98803	0	0.00116604	0.152	12535	tags=53%, list=21%, signal=68%
GO_CELL_SUBSTRATE_ADHESION	GO_CELL_SUBSTRATE_ADHESION		352	0.607396	1.98794	0	0.00116499	0.152	16519	tags=68%, list=28%, signal=94%
GO_POSITIVE_REGULATION_OF_CELL_SUBSTRATE_ADHESION	GO_POSITIVE_REGULATION_OF_CELL_SUBSTRATE_ADHESION		120	0.61206	1.98788	0.00201613	0.00116486	0.152	17564	tags=72%, list=30%, signal=102%
GO_INORGANIC_ION_IMPORT_ACROSS_PLASMA_MEMBRANE	GO_INORGANIC_ION_IMPORT_ACROSS_PLASMA_MEMBRANE		97	0.558298	1.98785	0	0.00116489	0.152	14530	tags=51%, list=25%, signal=67%
GO_SOMATIC_STEM_CELL_POPULATION_MAINTENANCE	GO_SOMATIC_STEM_CELL_POPULATION_MAINTENANCE		75	0.585034	1.98785	0	0.00116383	0.152	14652	tags=56%, list=25%, signal=75%
GO_MEIOTIC_CELL_CYCLE_PROCESS	GO_MEIOTIC_CELL_CYCLE_PROCESS		177	0.581018	1.98765	0	0.00116573	0.152	18324	tags=64%, list=31%, signal=93%
GO_CHROMATIN_DISASSEMBLY	GO_CHROMATIN_DISASSEMBLY		18	0.802507	1.9876	0	0.00116572	0.152	8953	tags=78%, list=15%, signal=92%
GO_LOCALIZATION_WITHIN_MEMBRANE	GO_LOCALIZATION_WITHIN_MEMBRANE		95	0.604912	1.98745	0	0.00116746	0.152	15740	tags=65%, list=27%, signal=89%
GO_REGULATION_OF_DENDRITIC_SPINE_MORPHOGENESIS	GO_REGULATION_OF_DENDRITIC_SPINE_MORPHOGENESIS		47	0.660193	1.98736	0	0.00116732	0.152	9719	tags=57%, list=17%, signal=69%
GO_NUCLEOSIDE_BISPHOSPHATE_METABOLIC_PROCESS	GO_NUCLEOSIDE_BISPHOSPHATE_METABOLIC_PROCESS		131	0.569736	1.98709	0.00192308	0.00116828	0.152	15769	tags=57%, list=27%, signal=78%
GO_REGULATION_OF_CELL_SUBSTRATE_ADHESION	GO_REGULATION_OF_CELL_SUBSTRATE_ADHESION		211	0.611604	1.98699	0.0020284	0.00116932	0.153	16365	tags=67%, list=28%, signal=93%
GO_REGULATION_OF_TYPE_I_INTERFERON_MEDIATED_SIGNALING_PATHWAY	GO_REGULATION_OF_TYPE_I_INTERFERON_MEDIATED_SIGNALING_PATHWAY		35	0.739003	1.98663	0	0.00117354	0.155	6917	tags=57%, list=12%, signal=65%
GO_REGULATION_OF_METAL_ION_TRANSPORT	GO_REGULATION_OF_METAL_ION_TRANSPORT		386	0.54282	1.9865	0	0.00117551	0.155	15774	tags=48%, list=27%, signal=65%
GO_REGULATION_OF_ERAD_PATHWAY	GO_REGULATION_OF_ERAD_PATHWAY		30	0.731871	1.98631	0	0.00117539	0.155	12182	tags=80%, list=21%, signal=101%
GO_HEPARAN_SULFATE_PROTEOGLYCAN_METABOLIC_PROCESS	GO_HEPARAN_SULFATE_PROTEOGLYCAN_METABOLIC_PROCESS		32	0.71588	1.98601	0	0.00117615	0.155	11516	tags=75%, list=20%, signal=93%
GO_ACIDIC_AMINO_ACID_TRANSPORT	GO_ACIDIC_AMINO_ACID_TRANSPORT		70	0.588283	1.98596	0	0.0011751	0.155	18434	tags=66%, list=32%, signal=96%
GO_RESPONSE_TO_COLD	GO_RESPONSE_TO_COLD		46	0.605393	1.98562	0	0.00117971	0.155	8449	tags=41%, list=14%, signal=48%
GO_RETROGRADE_TRANSPORT_ENDOSOME_TO_GOLGI	GO_RETROGRADE_TRANSPORT_ENDOSOME_TO_GOLGI		83	0.702464	1.98558	0	0.00118065	0.155	9379	tags=65%, list=16%, signal=77%
GO_MITOCHONDRIAL_TRANSPORT	GO_MITOCHONDRIAL_TRANSPORT		242	0.620182	1.98545	0	0.00118309	0.156	12880	tags=59%, list=22%, signal=75%
GO_RESPONSE_TO_HYDROGEN_PEROXIDE	GO_RESPONSE_TO_HYDROGEN_PEROXIDE		145	0.582944	1.98526	0	0.00119254	0.159	13605	tags=50%, list=23%, signal=65%
GO_POSITIVE_REGULATION_OF_GLUCOSE_TRANSMEMBRANE_TRANSPORT	GO_POSITIVE_REGULATION_OF_GLUCOSE_TRANSMEMBRANE_TRANSPORT		43	0.668201	1.98523	0.00193798	0.00119521	0.159	10963	tags=58%, list=19%, signal=72%
GO_CLATHRIN_DEPENDENT_ENDOCYTOSIS	GO_CLATHRIN_DEPENDENT_ENDOCYTOSIS		45	0.71885	1.98515	0	0.00119415	0.159	11465	tags=78%, list=20%, signal=97%
GO_POSITIVE_REGULATION_OF_MULTI_ORGANISM_PROCESS	GO_POSITIVE_REGULATION_OF_MULTI_ORGANISM_PROCESS		40	0.621112	1.98515	0	0.00119309	0.159	11529	tags=58%, list=20%, signal=72%
GO_STRESS_GRANULE_ASSEMBLY	GO_STRESS_GRANULE_ASSEMBLY		23	0.796373	1.98453	0	0.00121012	0.16	7144	tags=70%, list=12%, signal=79%
GO_LIPID_PHOSPHORYLATION	GO_LIPID_PHOSPHORYLATION		70	0.670989	1.9845	0	0.00120904	0.16	11994	tags=69%, list=21%, signal=86%
GO_REGULATION_OF_CELLULAR_PH	GO_REGULATION_OF_CELLULAR_PH		93	0.590768	1.98444	0.00193798	0.00120797	0.16	18797	tags=69%, list=32%, signal=101%
GO_GLYCOSPHINGOLIPID_METABOLIC_PROCESS	GO_GLYCOSPHINGOLIPID_METABOLIC_PROCESS		64	0.636457	1.98383	0	0.00121408	0.161	9666	tags=53%, list=17%, signal=64%
GO_POSITIVE_REGULATION_OF_EXOCYTOSIS	GO_POSITIVE_REGULATION_OF_EXOCYTOSIS		90	0.582109	1.98351	0	0.00121863	0.161	15774	tags=60%, list=27%, signal=82%
GO_REGULATION_OF_RECEPTOR_INTERNALIZATION	GO_REGULATION_OF_RECEPTOR_INTERNALIZATION		57	0.622809	1.98348	0.00203666	0.00121755	0.161	13454	tags=60%, list=23%, signal=77%
GO_HEXOSE_CATABOLIC_PROCESS	GO_HEXOSE_CATABOLIC_PROCESS		54	0.604697	1.98344	0	0.00121826	0.161	16216	tags=59%, list=28%, signal=82%
GO_REGULATION_OF_PLASMA_LIPOPROTEIN_PARTICLE_LEVELS	GO_REGULATION_OF_PLASMA_LIPOPROTEIN_PARTICLE_LEVELS		104	0.546692	1.9832	0	0.00122337	0.162	10633	tags=35%, list=18%, signal=42%
GO_ESTABLISHMENT_OF_MITOTIC_SPINDLE_LOCALIZATION	GO_ESTABLISHMENT_OF_MITOTIC_SPINDLE_LOCALIZATION		35	0.737405	1.98316	0	0.00122229	0.162	8455	tags=69%, list=14%, signal=80%
GO_HOMOTYPIC_CELL_CELL_ADHESION	GO_HOMOTYPIC_CELL_CELL_ADHESION		85	0.601474	1.98311	0.00202429	0.00122228	0.162	16745	tags=66%, list=29%, signal=92%
GO_ORGANIC_HYDROXY_COMPOUND_TRANSPORT	GO_ORGANIC_HYDROXY_COMPOUND_TRANSPORT		262	0.49582	1.98281	0	0.00122594	0.162	18697	tags=50%, list=32%, signal=73%
GO_POSITIVE_REGULATION_OF_PLASMA_MEMBRANE_BOUNDED_CELL_PROJECTION_ASSEMBLY	GO_POSITIVE_REGULATION_OF_PLASMA_MEMBRANE_BOUNDED_CELL_PROJECTION_ASSEMBLY		96	0.619076	1.98277	0.002	0.00122487	0.162	15444	tags=66%, list=26%, signal=89%
GO_LIPID_TRANSLOCATION	GO_LIPID_TRANSLOCATION		44	0.658317	1.98272	0	0.00122468	0.162	12590	tags=66%, list=22%, signal=84%
GO_N_TERMINAL_PROTEIN_AMINO_ACID_ACETYLATION	GO_N_TERMINAL_PROTEIN_AMINO_ACID_ACETYLATION		16	0.792431	1.98246	0	0.00123	0.162	4588	tags=63%, list=8%, signal=68%
GO_PEPTIDYL_TYROSINE_AUTOPHOSPHORYLATION	GO_PEPTIDYL_TYROSINE_AUTOPHOSPHORYLATION		41	0.684452	1.98231	0	0.00123253	0.162	15296	tags=78%, list=26%, signal=106%
GO_POSITIVE_REGULATION_OF_VASCULATURE_DEVELOPMENT	GO_POSITIVE_REGULATION_OF_VASCULATURE_DEVELOPMENT		231	0.569058	1.98215	0	0.00123868	0.162	17727	tags=54%, list=30%, signal=77%
GO_RENAL_WATER_HOMEOSTASIS	GO_RENAL_WATER_HOMEOSTASIS		37	0.629947	1.98187	0.00193798	0.00124423	0.162	11975	tags=51%, list=21%, signal=65%
GO_REGULATION_OF_CELLULAR_RESPONSE_TO_HEAT	GO_REGULATION_OF_CELLULAR_RESPONSE_TO_HEAT		76	0.727867	1.98186	0	0.00124412	0.162	8566	tags=67%, list=15%, signal=79%
GO_ERBB_SIGNALING_PATHWAY	GO_ERBB_SIGNALING_PATHWAY		141	0.617785	1.98097	0.00200401	0.00125829	0.163	12202	tags=57%, list=21%, signal=72%
GO_REGULATION_OF_PH	GO_REGULATION_OF_PH		102	0.578903	1.98083	0.0019685	0.00126376	0.163	18797	tags=67%, list=32%, signal=98%
GO_POSITIVE_REGULATION_OF_BROWN_FAT_CELL_DIFFERENTIATION	GO_POSITIVE_REGULATION_OF_BROWN_FAT_CELL_DIFFERENTIATION		17	0.733095	1.98041	0	0.00127245	0.163	4770	tags=47%, list=8%, signal=51%
GO_REGULATION_OF_TELOMERE_CAPPING	GO_REGULATION_OF_TELOMERE_CAPPING		26	0.775079	1.9804	0	0.00127134	0.163	8174	tags=73%, list=14%, signal=85%
GO_POSITIVE_REGULATION_OF_LIPID_BIOSYNTHETIC_PROCESS	GO_POSITIVE_REGULATION_OF_LIPID_BIOSYNTHETIC_PROCESS		85	0.561905	1.98033	0.00198413	0.00127023	0.163	15761	tags=49%, list=27%, signal=68%
GO_REGULATION_OF_MORPHOGENESIS_OF_A_BRANCHING_STRUCTURE	GO_REGULATION_OF_MORPHOGENESIS_OF_A_BRANCHING_STRUCTURE		56	0.600241	1.97991	0.00201613	0.00128779	0.164	15496	tags=59%, list=27%, signal=80%
GO_AMINO_SUGAR_METABOLIC_PROCESS	GO_AMINO_SUGAR_METABOLIC_PROCESS		39	0.656848	1.97985	0	0.00128667	0.164	17648	tags=82%, list=30%, signal=118%
GO_MODULATION_BY_VIRUS_OF_HOST_CELLULAR_PROCESS	GO_MODULATION_BY_VIRUS_OF_HOST_CELLULAR_PROCESS		19	0.76773	1.97973	0	0.00128657	0.164	12198	tags=84%, list=21%, signal=106%
GO_POSITIVE_REGULATION_OF_PROTEIN_LOCALIZATION_TO_MEMBRANE	GO_POSITIVE_REGULATION_OF_PROTEIN_LOCALIZATION_TO_MEMBRANE		124	0.611362	1.97953	0	0.00128633	0.164	15927	tags=68%, list=27%, signal=93%
GO_REGULATION_OF_RESPONSE_TO_CYTOKINE_STIMULUS	GO_REGULATION_OF_RESPONSE_TO_CYTOKINE_STIMULUS		190	0.579055	1.97944	0.00204918	0.00128878	0.164	9591	tags=40%, list=16%, signal=48%
GO_POSITIVE_REGULATION_OF_BINDING	GO_POSITIVE_REGULATION_OF_BINDING		167	0.600559	1.97933	0.00205339	0.00129042	0.165	14234	tags=61%, list=24%, signal=81%
GO_MITOTIC_SPINDLE_ASSEMBLY	GO_MITOTIC_SPINDLE_ASSEMBLY		61	0.714002	1.97914	0	0.00129396	0.166	11496	tags=74%, list=20%, signal=92%
GO_DNA_METHYLATION_DEPENDENT_HETEROCHROMATIN_ASSEMBLY	GO_DNA_METHYLATION_DEPENDENT_HETEROCHROMATIN_ASSEMBLY		18	0.824861	1.97912	0	0.00129284	0.166	7699	tags=83%, list=13%, signal=96%
GO_OOGENESIS	GO_OOGENESIS		82	0.546916	1.97909	0	0.00129173	0.166	19828	tags=65%, list=34%, signal=98%
GO_RESPONSE_TO_STEROL	GO_RESPONSE_TO_STEROL		35	0.641272	1.97884	0	0.00129327	0.166	9152	tags=51%, list=16%, signal=61%
GO_REGULATION_OF_CATION_TRANSMEMBRANE_TRANSPORT	GO_REGULATION_OF_CATION_TRANSMEMBRANE_TRANSPORT		338	0.534778	1.97843	0	0.00130094	0.167	14465	tags=44%, list=25%, signal=58%
GO_LIPID_HOMEOSTASIS	GO_LIPID_HOMEOSTASIS		158	0.510802	1.97813	0	0.00130566	0.168	17722	tags=47%, list=30%, signal=67%
GO_REGULATION_OF_MICROTUBULE_POLYMERIZATION	GO_REGULATION_OF_MICROTUBULE_POLYMERIZATION		49	0.647352	1.97788	0	0.00130981	0.168	17118	tags=76%, list=29%, signal=107%
GO_REGULATION_OF_NUCLEAR_TRANSCRIBED_MRNA_CATABOLIC_PROCESS_DEADENYLATION_DEPENDENT_DECAY	GO_REGULATION_OF_NUCLEAR_TRANSCRIBED_MRNA_CATABOLIC_PROCESS_DEADENYLATION_DEPENDENT_DECAY		18	0.760742	1.97784	0.00193798	0.00130868	0.168	8085	tags=67%, list=14%, signal=77%
GO_REGULATION_OF_GASTRULATION	GO_REGULATION_OF_GASTRULATION		40	0.613689	1.9776	0	0.00131296	0.169	13443	tags=52%, list=23%, signal=68%
GO_HORMONE_METABOLIC_PROCESS	GO_HORMONE_METABOLIC_PROCESS		215	0.508945	1.97723	0	0.00132093	0.169	19005	tags=54%, list=33%, signal=80%
GO_POSITIVE_REGULATION_OF_AMYLOID_BETA_FORMATION	GO_POSITIVE_REGULATION_OF_AMYLOID_BETA_FORMATION		20	0.718574	1.97722	0	0.00131979	0.169	11736	tags=70%, list=20%, signal=88%
GO_EPIDERMAL_GROWTH_FACTOR_RECEPTOR_SIGNALING_PATHWAY	GO_EPIDERMAL_GROWTH_FACTOR_RECEPTOR_SIGNALING_PATHWAY		120	0.628555	1.97659	0.00402414	0.00133204	0.17	12202	tags=59%, list=21%, signal=75%
GO_RNA_EXPORT_FROM_NUCLEUS	GO_RNA_EXPORT_FROM_NUCLEUS		142	0.727141	1.9765	0	0.00133351	0.17	11957	tags=77%, list=20%, signal=97%
GO_RUFFLE_ASSEMBLY	GO_RUFFLE_ASSEMBLY		42	0.652951	1.97643	0	0.00133325	0.17	12820	tags=55%, list=22%, signal=70%
GO_POSITIVE_REGULATION_OF_PROTEIN_LOCALIZATION_TO_CELL_PERIPHERY	GO_POSITIVE_REGULATION_OF_PROTEIN_LOCALIZATION_TO_CELL_PERIPHERY		67	0.6258	1.9764	0	0.00133299	0.17	17118	tags=70%, list=29%, signal=99%
GO_REGULATION_OF_BICELLULAR_TIGHT_JUNCTION_ASSEMBLY	GO_REGULATION_OF_BICELLULAR_TIGHT_JUNCTION_ASSEMBLY		23	0.737754	1.97633	0	0.00133576	0.17	9694	tags=70%, list=17%, signal=83%
GO_REGULATION_OF_LIPID_TRANSPORT	GO_REGULATION_OF_LIPID_TRANSPORT		128	0.514832	1.97618	0	0.00133725	0.17	18623	tags=47%, list=32%, signal=69%
GO_REGULATION_OF_SYNAPSE_STRUCTURE_OR_ACTIVITY	GO_REGULATION_OF_SYNAPSE_STRUCTURE_OR_ACTIVITY		231	0.558919	1.97612	0.00204499	0.00133611	0.17	14465	tags=51%, list=25%, signal=68%
GO_INTRACILIARY_TRANSPORT	GO_INTRACILIARY_TRANSPORT		52	0.716054	1.97595	0.00198413	0.00134003	0.17	9854	tags=69%, list=17%, signal=83%
GO_REGULATION_OF_LIPID_LOCALIZATION	GO_REGULATION_OF_LIPID_LOCALIZATION		164	0.517946	1.97578	0	0.00134162	0.17	18623	tags=48%, list=32%, signal=71%
GO_TRANSITION_METAL_ION_HOMEOSTASIS	GO_TRANSITION_METAL_ION_HOMEOSTASIS		134	0.566975	1.97561	0	0.00134142	0.17	9895	tags=43%, list=17%, signal=51%
GO_CELLULAR_RESPONSE_TO_HEAT	GO_CELLULAR_RESPONSE_TO_HEAT		120	0.674811	1.9756	0.00199601	0.00134028	0.17	13060	tags=69%, list=22%, signal=89%
GO_REGULATION_OF_BMP_SIGNALING_PATHWAY	GO_REGULATION_OF_BMP_SIGNALING_PATHWAY		89	0.611745	1.97557	0	0.00133914	0.17	12704	tags=52%, list=22%, signal=66%
GO_NEGATIVE_REGULATION_OF_MRNA_SPLICING_VIA_SPLICEOSOME	GO_NEGATIVE_REGULATION_OF_MRNA_SPLICING_VIA_SPLICEOSOME		22	0.836357	1.97557	0	0.00133801	0.17	4618	tags=73%, list=8%, signal=79%
GO_REGULATION_OF_CHROMOSOME_SEGREGATION	GO_REGULATION_OF_CHROMOSOME_SEGREGATION		101	0.682699	1.97543	0.00193798	0.00133866	0.17	9426	tags=60%, list=16%, signal=72%
GO_PHOSPHATIDYLINOSITOL_PHOSPHORYLATION	GO_PHOSPHATIDYLINOSITOL_PHOSPHORYLATION		55	0.687251	1.97542	0	0.00133753	0.17	11994	tags=69%, list=21%, signal=87%
GO_CELLULAR_RESPONSE_TO_VASCULAR_ENDOTHELIAL_GROWTH_FACTOR_STIMULUS	GO_CELLULAR_RESPONSE_TO_VASCULAR_ENDOTHELIAL_GROWTH_FACTOR_STIMULUS		72	0.585189	1.97532	0	0.00134124	0.171	12407	tags=49%, list=21%, signal=62%
GO_POSITIVE_REGULATION_OF_CELL_CYCLE_PHASE_TRANSITION	GO_POSITIVE_REGULATION_OF_CELL_CYCLE_PHASE_TRANSITION		110	0.612601	1.97528	0	0.0013401	0.171	14652	tags=57%, list=25%, signal=76%
GO_CELLULAR_RESPONSE_TO_CORTICOSTEROID_STIMULUS	GO_CELLULAR_RESPONSE_TO_CORTICOSTEROID_STIMULUS		62	0.593354	1.97504	0	0.00134603	0.172	15529	tags=58%, list=27%, signal=79%
GO_FC_RECEPTOR_SIGNALING_PATHWAY	GO_FC_RECEPTOR_SIGNALING_PATHWAY		239	0.624749	1.97495	0.00392927	0.00134577	0.172	14401	tags=64%, list=25%, signal=85%
GO_ENDOSOME_TO_LYSOSOME_TRANSPORT	GO_ENDOSOME_TO_LYSOSOME_TRANSPORT		52	0.712706	1.97442	0.00206612	0.00135172	0.173	12306	tags=73%, list=21%, signal=93%
GO_REGULATION_OF_DNA_DEPENDENT_DNA_REPLICATION	GO_REGULATION_OF_DNA_DEPENDENT_DNA_REPLICATION		51	0.756739	1.97425	0	0.00135659	0.174	8494	tags=78%, list=15%, signal=92%
GO_MESONEPHROS_DEVELOPMENT	GO_MESONEPHROS_DEVELOPMENT		103	0.571093	1.97412	0	0.00135837	0.174	13478	tags=50%, list=23%, signal=66%
GO_REGULATION_OF_HORMONE_METABOLIC_PROCESS	GO_REGULATION_OF_HORMONE_METABOLIC_PROCESS		32	0.630649	1.9738	0.00204082	0.00136767	0.176	14084	tags=56%, list=24%, signal=74%
GO_ENDOCYTIC_RECYCLING	GO_ENDOCYTIC_RECYCLING		46	0.71236	1.9733	0	0.00137772	0.176	10015	tags=70%, list=17%, signal=84%
GO_REGULATION_OF_ESTABLISHMENT_OR_MAINTENANCE_OF_CELL_POLARITY	GO_REGULATION_OF_ESTABLISHMENT_OR_MAINTENANCE_OF_CELL_POLARITY		21	0.79808	1.97318	0	0.00137922	0.176	9949	tags=86%, list=17%, signal=103%
GO_SYNAPTIC_VESICLE_EXOCYTOSIS	GO_SYNAPTIC_VESICLE_EXOCYTOSIS		119	0.562681	1.97315	0	0.00137806	0.176	16306	tags=59%, list=28%, signal=81%
GO_RESPONSE_TO_NUTRIENT	GO_RESPONSE_TO_NUTRIENT		171	0.531952	1.97254	0	0.00138914	0.176	15397	tags=50%, list=26%, signal=67%
GO_CEREBELLAR_CORTEX_DEVELOPMENT	GO_CEREBELLAR_CORTEX_DEVELOPMENT		47	0.638791	1.97251	0	0.00139507	0.177	6633	tags=43%, list=11%, signal=48%
GO_REGULATION_OF_FAT_CELL_DIFFERENTIATION	GO_REGULATION_OF_FAT_CELL_DIFFERENTIATION		140	0.571569	1.97244	0	0.00139579	0.177	16745	tags=59%, list=29%, signal=82%
GO_POSITIVE_REGULATION_OF_ESTABLISHMENT_OF_PROTEIN_LOCALIZATION_TO_MITOCHONDRION	GO_POSITIVE_REGULATION_OF_ESTABLISHMENT_OF_PROTEIN_LOCALIZATION_TO_MITOCHONDRION		58	0.687605	1.97243	0.00203252	0.00139462	0.177	11886	tags=71%, list=20%, signal=89%
GO_PROTEIN_LOCALIZATION_TO_VACUOLE	GO_PROTEIN_LOCALIZATION_TO_VACUOLE		67	0.676742	1.97242	0.00204918	0.00139346	0.177	12026	tags=69%, list=21%, signal=86%
GO_POSITIVE_REGULATION_OF_CELLULAR_RESPONSE_TO_TRANSFORMING_GROWTH_FACTOR_BETA_STIMULUS	GO_POSITIVE_REGULATION_OF_CELLULAR_RESPONSE_TO_TRANSFORMING_GROWTH_FACTOR_BETA_STIMULUS		30	0.696647	1.97241	0.00195695	0.00139315	0.177	9752	tags=60%, list=17%, signal=72%
GO_RESPONSE_TO_ORGANOPHOSPHORUS	GO_RESPONSE_TO_ORGANOPHOSPHORUS		133	0.536073	1.97232	0.0019084	0.00139443	0.178	15983	tags=50%, list=27%, signal=69%
GO_NEGATIVE_REGULATION_OF_PROTEIN_POLYMERIZATION	GO_NEGATIVE_REGULATION_OF_PROTEIN_POLYMERIZATION		73	0.609844	1.9723	0.00612245	0.00139326	0.178	16019	tags=63%, list=27%, signal=87%
GO_PIGMENT_CELL_DIFFERENTIATION	GO_PIGMENT_CELL_DIFFERENTIATION		35	0.689161	1.97221	0	0.0013938	0.178	11292	tags=63%, list=19%, signal=78%
GO_REGULATION_OF_VIRAL_TRANSCRIPTION	GO_REGULATION_OF_VIRAL_TRANSCRIPTION		65	0.680769	1.9722	0.00197628	0.00139264	0.178	6714	tags=52%, list=11%, signal=59%
GO_AORTA_MORPHOGENESIS	GO_AORTA_MORPHOGENESIS		35	0.710462	1.97201	0	0.00139992	0.179	12681	tags=69%, list=22%, signal=88%
GO_POSITIVE_REGULATION_OF_OXIDOREDUCTASE_ACTIVITY	GO_POSITIVE_REGULATION_OF_OXIDOREDUCTASE_ACTIVITY		54	0.585955	1.97179	0	0.00140248	0.18	12127	tags=46%, list=21%, signal=58%
GO_REACTIVE_OXYGEN_SPECIES_BIOSYNTHETIC_PROCESS	GO_REACTIVE_OXYGEN_SPECIES_BIOSYNTHETIC_PROCESS		122	0.561327	1.97175	0	0.00140239	0.18	14927	tags=51%, list=26%, signal=68%
GO_REGULATION_OF_STEM_CELL_DIFFERENTIATION	GO_REGULATION_OF_STEM_CELL_DIFFERENTIATION		117	0.622092	1.97151	0.00201613	0.00140394	0.18	13235	tags=56%, list=23%, signal=72%
GO_CARTILAGE_DEVELOPMENT	GO_CARTILAGE_DEVELOPMENT		186	0.587311	1.97143	0.00203666	0.00140277	0.18	16374	tags=59%, list=28%, signal=82%
GO_POSITIVE_REGULATION_OF_PEPTIDASE_ACTIVITY	GO_POSITIVE_REGULATION_OF_PEPTIDASE_ACTIVITY		195	0.555471	1.97129	0.00197628	0.00140258	0.18	14577	tags=50%, list=25%, signal=66%
GO_POTASSIUM_ION_TRANSPORT	GO_POTASSIUM_ION_TRANSPORT		240	0.521392	1.97121	0	0.00140309	0.18	17538	tags=49%, list=30%, signal=70%
GO_REGULATION_OF_TUMOR_NECROSIS_FACTOR_MEDIATED_SIGNALING_PATHWAY	GO_REGULATION_OF_TUMOR_NECROSIS_FACTOR_MEDIATED_SIGNALING_PATHWAY		57	0.605228	1.97114	0.00199601	0.0014062	0.18	8723	tags=42%, list=15%, signal=49%
GO_LACTATION	GO_LACTATION		47	0.628619	1.97102	0	0.00140588	0.18	11271	tags=49%, list=19%, signal=61%
GO_PROTEIN_PALMITOYLATION	GO_PROTEIN_PALMITOYLATION		35	0.681057	1.97093	0	0.00140766	0.18	10712	tags=66%, list=18%, signal=80%
GO_REGULATION_OF_CARDIAC_MUSCLE_CONTRACTION	GO_REGULATION_OF_CARDIAC_MUSCLE_CONTRACTION		80	0.58694	1.97051	0	0.00141399	0.181	12792	tags=49%, list=22%, signal=62%
GO_ASPARTATE_FAMILY_AMINO_ACID_BIOSYNTHETIC_PROCESS	GO_ASPARTATE_FAMILY_AMINO_ACID_BIOSYNTHETIC_PROCESS		21	0.737908	1.9703	0	0.00142252	0.182	9346	tags=71%, list=16%, signal=85%
GO_MONOCARBOXYLIC_ACID_CATABOLIC_PROCESS	GO_MONOCARBOXYLIC_ACID_CATABOLIC_PROCESS		136	0.586194	1.97002	0	0.00142817	0.182	16760	tags=60%, list=29%, signal=84%
GO_INTRACELLULAR_STEROL_TRANSPORT	GO_INTRACELLULAR_STEROL_TRANSPORT		24	0.701281	1.96978	0.00614754	0.0014349	0.183	10019	tags=58%, list=17%, signal=70%
GO_MODULATION_BY_SYMBIONT_OF_HOST_PROCESS	GO_MODULATION_BY_SYMBIONT_OF_HOST_PROCESS		38	0.708815	1.96978	0	0.00143372	0.183	12198	tags=71%, list=21%, signal=90%
GO_REGULATION_OF_ENDOPLASMIC_RETICULUM_STRESS_INDUCED_INTRINSIC_APOPTOTIC_SIGNALING_PATHWAY	GO_REGULATION_OF_ENDOPLASMIC_RETICULUM_STRESS_INDUCED_INTRINSIC_APOPTOTIC_SIGNALING_PATHWAY		30	0.714355	1.96961	0	0.00143772	0.183	8899	tags=57%, list=15%, signal=67%
GO_POSITIVE_REGULATION_OF_CELL_JUNCTION_ASSEMBLY	GO_POSITIVE_REGULATION_OF_CELL_JUNCTION_ASSEMBLY		97	0.575052	1.96935	0	0.0014444	0.183	15503	tags=53%, list=27%, signal=71%
GO_STEROL_BIOSYNTHETIC_PROCESS	GO_STEROL_BIOSYNTHETIC_PROCESS		79	0.623468	1.96931	0.0019802	0.00144321	0.183	9919	tags=51%, list=17%, signal=61%
GO_ADHERENS_JUNCTION_ORGANIZATION	GO_ADHERENS_JUNCTION_ORGANIZATION		61	0.65604	1.9693	0.00421053	0.00144203	0.183	11271	tags=59%, list=19%, signal=73%
GO_NEUROBLAST_PROLIFERATION	GO_NEUROBLAST_PROLIFERATION		60	0.627804	1.96925	0	0.00144169	0.183	14779	tags=65%, list=25%, signal=87%
GO_PROTEIN_FOLDING	GO_PROTEIN_FOLDING		222	0.614702	1.96913	0	0.00144051	0.183	11346	tags=52%, list=19%, signal=65%
GO_MONOCARBOXYLIC_ACID_BIOSYNTHETIC_PROCESS	GO_MONOCARBOXYLIC_ACID_BIOSYNTHETIC_PROCESS		239	0.50473	1.9689	0	0.00144443	0.184	16966	tags=48%, list=29%, signal=68%
GO_POSITIVE_REGULATION_OF_DNA_RECOMBINATION	GO_POSITIVE_REGULATION_OF_DNA_RECOMBINATION		38	0.703444	1.96847	0	0.00144915	0.184	7587	tags=58%, list=13%, signal=66%
GO_AXONAL_TRANSPORT	GO_AXONAL_TRANSPORT		58	0.650149	1.96835	0	0.00144971	0.184	10687	tags=57%, list=18%, signal=70%
GO_HEAD_MORPHOGENESIS	GO_HEAD_MORPHOGENESIS		36	0.681281	1.96832	0.00197239	0.00144936	0.184	11100	tags=58%, list=19%, signal=72%
GO_MONOCARBOXYLIC_ACID_TRANSPORT	GO_MONOCARBOXYLIC_ACID_TRANSPORT		171	0.516562	1.96817	0	0.00145592	0.184	17581	tags=50%, list=30%, signal=72%
GO_NEGATIVE_REGULATION_OF_ORGANELLE_ASSEMBLY	GO_NEGATIVE_REGULATION_OF_ORGANELLE_ASSEMBLY		37	0.685557	1.96787	0.002	0.00145891	0.184	8047	tags=51%, list=14%, signal=60%
GO_REGULATION_OF_CHEMOTAXIS	GO_REGULATION_OF_CHEMOTAXIS		223	0.56022	1.96779	0	0.00146168	0.184	16478	tags=56%, list=28%, signal=78%
GO_REGULATION_OF_G_PROTEIN_COUPLED_RECEPTOR_SIGNALING_PATHWAY	GO_REGULATION_OF_G_PROTEIN_COUPLED_RECEPTOR_SIGNALING_PATHWAY		143	0.546093	1.96733	0	0.00147979	0.185	16677	tags=52%, list=29%, signal=73%
GO_PLATELET_ACTIVATION	GO_PLATELET_ACTIVATION		157	0.597053	1.96709	0	0.0014861	0.185	16139	tags=65%, list=28%, signal=90%
GO_REGULATION_OF_SYNAPTIC_PLASTICITY	GO_REGULATION_OF_SYNAPTIC_PLASTICITY		188	0.549889	1.96709	0	0.00148573	0.185	15761	tags=53%, list=27%, signal=72%
GO_CALCIUM_ION_IMPORT	GO_CALCIUM_ION_IMPORT		80	0.586569	1.96684	0	0.00148715	0.186	15889	tags=58%, list=27%, signal=79%
GO_POSITIVE_REGULATION_OF_CELL_CYCLE_G1_S_PHASE_TRANSITION	GO_POSITIVE_REGULATION_OF_CELL_CYCLE_G1_S_PHASE_TRANSITION		60	0.602672	1.96681	0	0.00148679	0.186	17998	tags=60%, list=31%, signal=87%
GO_GLYCOLIPID_BIOSYNTHETIC_PROCESS	GO_GLYCOLIPID_BIOSYNTHETIC_PROCESS		64	0.626628	1.96663	0	0.0014907	0.186	15089	tags=69%, list=26%, signal=93%
GO_THIOESTER_BIOSYNTHETIC_PROCESS	GO_THIOESTER_BIOSYNTHETIC_PROCESS		50	0.660419	1.96661	0.00194175	0.0014895	0.186	14684	tags=68%, list=25%, signal=91%
GO_ACTIN_POLYMERIZATION_OR_DEPOLYMERIZATION	GO_ACTIN_POLYMERIZATION_OR_DEPOLYMERIZATION		207	0.591623	1.96649	0.00411523	0.00148911	0.186	16139	tags=61%, list=28%, signal=84%
GO_NEGATIVE_REGULATION_OF_CELLULAR_RESPONSE_TO_TRANSFORMING_GROWTH_FACTOR_BETA_STIMULUS	GO_NEGATIVE_REGULATION_OF_CELLULAR_RESPONSE_TO_TRANSFORMING_GROWTH_FACTOR_BETA_STIMULUS		89	0.623821	1.96648	0	0.0014888	0.186	13012	tags=55%, list=22%, signal=71%
GO_HISTONE_H4_K16_ACETYLATION	GO_HISTONE_H4_K16_ACETYLATION		21	0.830566	1.96636	0	0.00149215	0.187	8350	tags=90%, list=14%, signal=106%
GO_B_CELL_DIFFERENTIATION	GO_B_CELL_DIFFERENTIATION		135	0.592233	1.96615	0	0.00149542	0.188	15414	tags=60%, list=26%, signal=81%
GO_NEGATIVE_REGULATION_OF_MACROAUTOPHAGY	GO_NEGATIVE_REGULATION_OF_MACROAUTOPHAGY		32	0.748143	1.966	0	0.00149594	0.189	8643	tags=69%, list=15%, signal=81%
GO_ACTOMYOSIN_STRUCTURE_ORGANIZATION	GO_ACTOMYOSIN_STRUCTURE_ORGANIZATION		196	0.617277	1.9659	0.00588235	0.00149838	0.189	15417	tags=60%, list=26%, signal=81%
GO_INSULIN_SECRETION_INVOLVED_IN_CELLULAR_RESPONSE_TO_GLUCOSE_STIMULUS	GO_INSULIN_SECRETION_INVOLVED_IN_CELLULAR_RESPONSE_TO_GLUCOSE_STIMULUS		62	0.590967	1.96586	0.00203252	0.00149885	0.189	15769	tags=61%, list=27%, signal=84%
GO_LONG_TERM_SYNAPTIC_POTENTIATION	GO_LONG_TERM_SYNAPTIC_POTENTIATION		86	0.573238	1.9658	0	0.00150172	0.189	15740	tags=55%, list=27%, signal=75%
GO_HIPPO_SIGNALING	GO_HIPPO_SIGNALING		44	0.748802	1.96572	0	0.00150052	0.189	10028	tags=75%, list=17%, signal=90%
GO_OUTFLOW_TRACT_MORPHOGENESIS	GO_OUTFLOW_TRACT_MORPHOGENESIS		80	0.626376	1.96544	0	0.00151144	0.191	11578	tags=52%, list=20%, signal=65%
GO_REGULATION_OF_GLIOGENESIS	GO_REGULATION_OF_GLIOGENESIS		126	0.555667	1.96537	0	0.00151248	0.192	16104	tags=52%, list=28%, signal=71%
GO_LUNG_ALVEOLUS_DEVELOPMENT	GO_LUNG_ALVEOLUS_DEVELOPMENT		41	0.668526	1.9653	0	0.00151461	0.192	9934	tags=56%, list=17%, signal=68%
GO_APOPTOTIC_MITOCHONDRIAL_CHANGES	GO_APOPTOTIC_MITOCHONDRIAL_CHANGES		120	0.600549	1.96528	0	0.00151339	0.192	13668	tags=55%, list=23%, signal=72%
GO_DENDRITIC_SPINE_MORPHOGENESIS	GO_DENDRITIC_SPINE_MORPHOGENESIS		61	0.622931	1.96526	0	0.00151299	0.192	9719	tags=52%, list=17%, signal=63%
GO_CELLULAR_MODIFIED_AMINO_ACID_METABOLIC_PROCESS	GO_CELLULAR_MODIFIED_AMINO_ACID_METABOLIC_PROCESS		184	0.525188	1.96459	0	0.0015264	0.194	18997	tags=59%, list=33%, signal=87%
GO_ALPHA_AMINO_ACID_METABOLIC_PROCESS	GO_ALPHA_AMINO_ACID_METABOLIC_PROCESS		190	0.550665	1.96439	0	0.00153512	0.194	14383	tags=51%, list=25%, signal=67%
GO_ANTERIOR_POSTERIOR_AXIS_SPECIFICATION	GO_ANTERIOR_POSTERIOR_AXIS_SPECIFICATION		51	0.604075	1.96436	0	0.0015339	0.194	12500	tags=51%, list=21%, signal=65%
GO_HINDBRAIN_MORPHOGENESIS	GO_HINDBRAIN_MORPHOGENESIS		42	0.650225	1.96421	0	0.00154187	0.195	6736	tags=45%, list=12%, signal=51%
GO_REGULATION_OF_NIK_NF_KAPPAB_SIGNALING	GO_REGULATION_OF_NIK_NF_KAPPAB_SIGNALING		116	0.606758	1.96417	0	0.00154064	0.195	17005	tags=61%, list=29%, signal=86%
GO_NEGATIVE_REGULATION_OF_NIK_NF_KAPPAB_SIGNALING	GO_NEGATIVE_REGULATION_OF_NIK_NF_KAPPAB_SIGNALING		33	0.677402	1.96409	0	0.00154191	0.195	10587	tags=45%, list=18%, signal=55%
GO_RESPONSE_TO_NITRIC_OXIDE	GO_RESPONSE_TO_NITRIC_OXIDE		19	0.732118	1.96403	0	0.00154069	0.195	8708	tags=58%, list=15%, signal=68%
GO_REGULATION_OF_POLYSACCHARIDE_METABOLIC_PROCESS	GO_REGULATION_OF_POLYSACCHARIDE_METABOLIC_PROCESS		42	0.642579	1.96377	0	0.00154358	0.196	11292	tags=55%, list=19%, signal=68%
GO_VISUAL_BEHAVIOR	GO_VISUAL_BEHAVIOR		52	0.605437	1.96364	0	0.00154507	0.197	15171	tags=58%, list=26%, signal=78%
GO_MODIFICATION_OF_SYNAPTIC_STRUCTURE	GO_MODIFICATION_OF_SYNAPTIC_STRUCTURE		24	0.734339	1.9636	0.00195312	0.00154546	0.197	12370	tags=75%, list=21%, signal=95%
GO_REGULATION_OF_PROTEIN_TARGETING_TO_MITOCHONDRION	GO_REGULATION_OF_PROTEIN_TARGETING_TO_MITOCHONDRION		43	0.686021	1.96359	0	0.00154424	0.197	8216	tags=60%, list=14%, signal=70%
GO_MITOCHONDRIAL_FISSION	GO_MITOCHONDRIAL_FISSION		39	0.694527	1.96332	0.00199203	0.00155183	0.199	7811	tags=54%, list=13%, signal=62%
GO_GOLGI_TO_ENDOSOME_TRANSPORT	GO_GOLGI_TO_ENDOSOME_TRANSPORT		15	0.843393	1.96327	0.00205339	0.0015506	0.199	7274	tags=87%, list=12%, signal=99%
GO_PERICARDIUM_DEVELOPMENT	GO_PERICARDIUM_DEVELOPMENT		20	0.720829	1.96315	0	0.00155462	0.199	6519	tags=50%, list=11%, signal=56%
GO_PULMONARY_VALVE_DEVELOPMENT	GO_PULMONARY_VALVE_DEVELOPMENT		21	0.774595	1.96281	0	0.00156508	0.199	10831	tags=86%, list=19%, signal=105%
GO_NEGATIVE_REGULATION_OF_CYSTEINE_TYPE_ENDOPEPTIDASE_ACTIVITY	GO_NEGATIVE_REGULATION_OF_CYSTEINE_TYPE_ENDOPEPTIDASE_ACTIVITY		92	0.578512	1.96253	0.00206186	0.00157077	0.2	15506	tags=57%, list=27%, signal=77%
GO_REGULATION_OF_NEUROTRANSMITTER_TRANSPORT	GO_REGULATION_OF_NEUROTRANSMITTER_TRANSPORT		117	0.563449	1.96194	0	0.00160866	0.202	17733	tags=63%, list=30%, signal=91%
GO_PROTEIN_EXIT_FROM_ENDOPLASMIC_RETICULUM	GO_PROTEIN_EXIT_FROM_ENDOPLASMIC_RETICULUM		45	0.701054	1.96165	0.00199203	0.00161427	0.203	11460	tags=71%, list=20%, signal=88%
GO_WATER_SOLUBLE_VITAMIN_METABOLIC_PROCESS	GO_WATER_SOLUBLE_VITAMIN_METABOLIC_PROCESS		81	0.605714	1.96163	0	0.00161394	0.203	15845	tags=67%, list=27%, signal=91%
GO_REGULATION_OF_OXIDATIVE_STRESS_INDUCED_INTRINSIC_APOPTOTIC_SIGNALING_PATHWAY	GO_REGULATION_OF_OXIDATIVE_STRESS_INDUCED_INTRINSIC_APOPTOTIC_SIGNALING_PATHWAY		26	0.713271	1.96136	0.00397614	0.00161916	0.203	9954	tags=62%, list=17%, signal=74%
GO_POSITIVE_REGULATION_OF_OSSIFICATION	GO_POSITIVE_REGULATION_OF_OSSIFICATION		90	0.598585	1.9613	0	0.00161869	0.203	12704	tags=51%, list=22%, signal=65%
GO_NEGATIVE_REGULATION_OF_I_KAPPAB_KINASE_NF_KAPPAB_SIGNALING	GO_NEGATIVE_REGULATION_OF_I_KAPPAB_KINASE_NF_KAPPAB_SIGNALING		52	0.649022	1.96092	0.002	0.00162458	0.204	12936	tags=58%, list=22%, signal=74%
GO_NEURON_PROJECTION_GUIDANCE	GO_NEURON_PROJECTION_GUIDANCE		281	0.558981	1.9605	0	0.00163007	0.205	18495	tags=64%, list=32%, signal=94%
GO_NEGATIVE_REGULATION_OF_EPITHELIAL_CELL_APOPTOTIC_PROCESS	GO_NEGATIVE_REGULATION_OF_EPITHELIAL_CELL_APOPTOTIC_PROCESS		48	0.593462	1.9604	0	0.00163044	0.205	10674	tags=42%, list=18%, signal=51%
GO_MUSCLE_ADAPTATION	GO_MUSCLE_ADAPTATION		123	0.608992	1.96031	0.00194175	0.00163158	0.205	11335	tags=41%, list=19%, signal=50%
GO_NEURAL_NUCLEUS_DEVELOPMENT	GO_NEURAL_NUCLEUS_DEVELOPMENT		59	0.590193	1.96021	0.00197628	0.00163112	0.205	17705	tags=61%, list=30%, signal=87%
GO_VESICLE_CYTOSKELETAL_TRAFFICKING	GO_VESICLE_CYTOSKELETAL_TRAFFICKING		72	0.662226	1.96018	0.00202429	0.00163066	0.205	8561	tags=58%, list=15%, signal=68%
GO_CELLULAR_RESPONSE_TO_CHOLESTEROL	GO_CELLULAR_RESPONSE_TO_CHOLESTEROL		21	0.686854	1.95996	0	0.0016326	0.205	9152	tags=57%, list=16%, signal=68%
GO_NEGATIVE_REGULATION_OF_FATTY_ACID_METABOLIC_PROCESS	GO_NEGATIVE_REGULATION_OF_FATTY_ACID_METABOLIC_PROCESS		34	0.605498	1.95961	0	0.0016433	0.205	6115	tags=32%, list=10%, signal=36%
GO_POSITIVE_REGULATION_OF_TELOMERASE_ACTIVITY	GO_POSITIVE_REGULATION_OF_TELOMERASE_ACTIVITY		36	0.72075	1.95951	0	0.00164202	0.205	8174	tags=67%, list=14%, signal=77%
GO_MITOTIC_RECOMBINATION	GO_MITOTIC_RECOMBINATION		21	0.77788	1.95932	0	0.00164469	0.205	9778	tags=81%, list=17%, signal=97%
GO_POSITIVE_REGULATION_OF_SYNAPTIC_TRANSMISSION	GO_POSITIVE_REGULATION_OF_SYNAPTIC_TRANSMISSION		171	0.539874	1.95885	0	0.00165728	0.205	16790	tags=53%, list=29%, signal=74%
GO_CELL_PROLIFERATION_IN_FOREBRAIN	GO_CELL_PROLIFERATION_IN_FOREBRAIN		28	0.680131	1.95863	0	0.00166401	0.206	7285	tags=50%, list=12%, signal=57%
GO_PATTERN_RECOGNITION_RECEPTOR_SIGNALING_PATHWAY	GO_PATTERN_RECOGNITION_RECEPTOR_SIGNALING_PATHWAY		194	0.60524	1.95853	0	0.0016635	0.206	16371	tags=62%, list=28%, signal=86%
GO_PROTEOGLYCAN_METABOLIC_PROCESS	GO_PROTEOGLYCAN_METABOLIC_PROCESS		88	0.631643	1.9585	0.00607287	0.00166301	0.206	12011	tags=59%, list=21%, signal=74%
GO_INOSITOL_PHOSPHATE_METABOLIC_PROCESS	GO_INOSITOL_PHOSPHATE_METABOLIC_PROCESS		70	0.60314	1.95825	0.00205761	0.00166647	0.206	16139	tags=64%, list=28%, signal=89%
GO_POSITIVE_REGULATION_OF_DNA_BIOSYNTHETIC_PROCESS	GO_POSITIVE_REGULATION_OF_DNA_BIOSYNTHETIC_PROCESS		69	0.680845	1.95818	0	0.00166676	0.206	13353	tags=77%, list=23%, signal=99%
GO_DORSAL_VENTRAL_NEURAL_TUBE_PATTERNING	GO_DORSAL_VENTRAL_NEURAL_TUBE_PATTERNING		24	0.73033	1.9579	0	0.00166942	0.206	7134	tags=67%, list=12%, signal=76%
GO_ANTEROGRADE_AXONAL_TRANSPORT	GO_ANTEROGRADE_AXONAL_TRANSPORT		47	0.653249	1.95788	0	0.00166812	0.206	10687	tags=57%, list=18%, signal=70%
GO_ESTABLISHMENT_OF_PROTEIN_LOCALIZATION_TO_VACUOLE	GO_ESTABLISHMENT_OF_PROTEIN_LOCALIZATION_TO_VACUOLE		52	0.687162	1.95767	0.00204499	0.00167258	0.206	12026	tags=73%, list=21%, signal=92%
GO_REGULATION_OF_DNA_BINDING	GO_REGULATION_OF_DNA_BINDING		119	0.562993	1.9576	0	0.00167443	0.206	14210	tags=52%, list=24%, signal=69%
GO_EPITHELIAL_CELL_MORPHOGENESIS	GO_EPITHELIAL_CELL_MORPHOGENESIS		35	0.679176	1.95746	0	0.00167565	0.206	10968	tags=63%, list=19%, signal=77%
GO_CENTRIOLE_ASSEMBLY	GO_CENTRIOLE_ASSEMBLY		38	0.729161	1.95725	0	0.0016796	0.206	8047	tags=71%, list=14%, signal=82%
GO_CELLULAR_CARBOHYDRATE_CATABOLIC_PROCESS	GO_CELLULAR_CARBOHYDRATE_CATABOLIC_PROCESS		43	0.619946	1.95694	0	0.00168686	0.207	10087	tags=49%, list=17%, signal=59%
GO_POSITIVE_REGULATION_OF_NEURON_DEATH	GO_POSITIVE_REGULATION_OF_NEURON_DEATH		97	0.608871	1.9568	0	0.00168922	0.208	10409	tags=48%, list=18%, signal=59%
GO_NEGATIVE_REGULATION_OF_ACTIN_FILAMENT_POLYMERIZATION	GO_NEGATIVE_REGULATION_OF_ACTIN_FILAMENT_POLYMERIZATION		59	0.622114	1.95638	0.00399202	0.00170303	0.208	15482	tags=61%, list=27%, signal=83%
GO_SPERMATID_NUCLEUS_DIFFERENTIATION	GO_SPERMATID_NUCLEUS_DIFFERENTIATION		19	0.736685	1.9563	0	0.00170258	0.208	7441	tags=58%, list=13%, signal=66%
GO_REGULATION_OF_FIBROBLAST_MIGRATION	GO_REGULATION_OF_FIBROBLAST_MIGRATION		33	0.725779	1.95626	0	0.00170208	0.208	7971	tags=70%, list=14%, signal=81%
GO_SMAD_PROTEIN_SIGNAL_TRANSDUCTION	GO_SMAD_PROTEIN_SIGNAL_TRANSDUCTION		76	0.604572	1.95591	0	0.00171128	0.208	10775	tags=47%, list=18%, signal=58%
GO_LYTIC_VACUOLE_ORGANIZATION	GO_LYTIC_VACUOLE_ORGANIZATION		64	0.682727	1.95561	0	0.0017261	0.211	15291	tags=77%, list=26%, signal=104%
GO_REGULATION_OF_KIDNEY_DEVELOPMENT	GO_REGULATION_OF_KIDNEY_DEVELOPMENT		56	0.57798	1.95546	0.00204082	0.00172799	0.211	12160	tags=43%, list=21%, signal=54%
GO_NEGATIVE_REGULATION_OF_REACTIVE_OXYGEN_SPECIES_METABOLIC_PROCESS	GO_NEGATIVE_REGULATION_OF_REACTIVE_OXYGEN_SPECIES_METABOLIC_PROCESS		63	0.581612	1.95513	0	0.00173682	0.211	11194	tags=41%, list=19%, signal=51%
GO_CARDIAC_ATRIUM_DEVELOPMENT	GO_CARDIAC_ATRIUM_DEVELOPMENT		34	0.675807	1.95492	0	0.00174016	0.211	12336	tags=65%, list=21%, signal=82%
GO_SKELETAL_SYSTEM_MORPHOGENESIS	GO_SKELETAL_SYSTEM_MORPHOGENESIS		222	0.576784	1.9545	0	0.00174872	0.213	15634	tags=57%, list=27%, signal=77%
GO_NEGATIVE_REGULATION_OF_NF_KAPPAB_TRANSCRIPTION_FACTOR_ACTIVITY	GO_NEGATIVE_REGULATION_OF_NF_KAPPAB_TRANSCRIPTION_FACTOR_ACTIVITY		89	0.583319	1.95442	0	0.00175087	0.213	17784	tags=63%, list=30%, signal=90%
GO_CELL_VOLUME_HOMEOSTASIS	GO_CELL_VOLUME_HOMEOSTASIS		30	0.669483	1.95401	0.00411523	0.00176242	0.214	8708	tags=60%, list=15%, signal=70%
GO_GLYCOSYL_COMPOUND_METABOLIC_PROCESS	GO_GLYCOSYL_COMPOUND_METABOLIC_PROCESS		124	0.584282	1.95389	0	0.00176347	0.214	14886	tags=57%, list=25%, signal=77%
GO_HEPARAN_SULFATE_PROTEOGLYCAN_BIOSYNTHETIC_PROCESS	GO_HEPARAN_SULFATE_PROTEOGLYCAN_BIOSYNTHETIC_PROCESS		26	0.729087	1.95376	0.00201207	0.00176292	0.214	11516	tags=77%, list=20%, signal=96%
GO_ANOIKIS	GO_ANOIKIS		33	0.671957	1.95365	0.00199601	0.00176794	0.215	10888	tags=64%, list=19%, signal=78%
GO_POSITIVE_REGULATION_OF_CANONICAL_WNT_SIGNALING_PATHWAY	GO_POSITIVE_REGULATION_OF_CANONICAL_WNT_SIGNALING_PATHWAY		149	0.599292	1.95364	0.00406504	0.0017666	0.215	11001	tags=48%, list=19%, signal=59%
GO_MITOTIC_SPINDLE_ORGANIZATION	GO_MITOTIC_SPINDLE_ORGANIZATION		111	0.675898	1.9536	0	0.00176684	0.215	12195	tags=71%, list=21%, signal=90%
GO_SUBSTRATE_ADHESION_DEPENDENT_CELL_SPREADING	GO_SUBSTRATE_ADHESION_DEPENDENT_CELL_SPREADING		103	0.632583	1.95344	0.00811359	0.00177113	0.215	14817	tags=68%, list=25%, signal=91%
GO_HISTONE_H2A_ACETYLATION	GO_HISTONE_H2A_ACETYLATION		17	0.815957	1.95323	0	0.00177548	0.215	8481	tags=82%, list=15%, signal=96%
GO_REGULATION_OF_CENTROSOME_CYCLE	GO_REGULATION_OF_CENTROSOME_CYCLE		58	0.689326	1.95309	0	0.00177646	0.215	10802	tags=67%, list=19%, signal=82%
GO_NEGATIVE_REGULATION_OF_MUSCLE_TISSUE_DEVELOPMENT	GO_NEGATIVE_REGULATION_OF_MUSCLE_TISSUE_DEVELOPMENT		63	0.581697	1.95307	0	0.00177589	0.215	11415	tags=41%, list=20%, signal=51%
GO_REGULATION_OF_EPITHELIAL_CELL_APOPTOTIC_PROCESS	GO_REGULATION_OF_EPITHELIAL_CELL_APOPTOTIC_PROCESS		93	0.55475	1.95293	0	0.00177795	0.216	17034	tags=49%, list=29%, signal=70%
GO_ADULT_LOCOMOTORY_BEHAVIOR	GO_ADULT_LOCOMOTORY_BEHAVIOR		74	0.5768	1.95286	0	0.00177817	0.216	12348	tags=46%, list=21%, signal=58%
GO_NEGATIVE_REGULATION_OF_MITOCHONDRION_ORGANIZATION	GO_NEGATIVE_REGULATION_OF_MITOCHONDRION_ORGANIZATION		58	0.618201	1.9528	0	0.00177933	0.216	15508	tags=60%, list=27%, signal=82%
GO_CENTRAL_NERVOUS_SYSTEM_NEURON_AXONOGENESIS	GO_CENTRAL_NERVOUS_SYSTEM_NEURON_AXONOGENESIS		36	0.669609	1.95266	0	0.00178143	0.216	13268	tags=67%, list=23%, signal=86%
GO_REACTIVE_NITROGEN_SPECIES_METABOLIC_PROCESS	GO_REACTIVE_NITROGEN_SPECIES_METABOLIC_PROCESS		84	0.573715	1.95241	0	0.00178591	0.218	14927	tags=51%, list=26%, signal=69%
GO_TRANSFORMING_GROWTH_FACTOR_BETA_PRODUCTION	GO_TRANSFORMING_GROWTH_FACTOR_BETA_PRODUCTION		38	0.673699	1.95224	0	0.00178697	0.219	16177	tags=76%, list=28%, signal=105%
GO_CYTOSOLIC_CALCIUM_ION_TRANSPORT	GO_CYTOSOLIC_CALCIUM_ION_TRANSPORT		172	0.561768	1.95205	0	0.00180024	0.22	14530	tags=52%, list=25%, signal=69%
GO_LAMELLIPODIUM_ORGANIZATION	GO_LAMELLIPODIUM_ORGANIZATION		84	0.647065	1.95179	0.0020284	0.00180556	0.22	11282	tags=60%, list=19%, signal=74%
GO_REGULATION_OF_MUSCLE_SYSTEM_PROCESS	GO_REGULATION_OF_MUSCLE_SYSTEM_PROCESS		248	0.562212	1.95165	0	0.00180767	0.221	12792	tags=41%, list=22%, signal=52%
GO_POSITIVE_REGULATION_OF_DENDRITIC_SPINE_DEVELOPMENT	GO_POSITIVE_REGULATION_OF_DENDRITIC_SPINE_DEVELOPMENT		43	0.677592	1.9514	0	0.00181033	0.221	9974	tags=63%, list=17%, signal=76%
GO_IRON_ION_TRANSPORT	GO_IRON_ION_TRANSPORT		77	0.592996	1.95128	0.00198413	0.0018113	0.221	10290	tags=45%, list=18%, signal=55%
GO_MOVEMENT_IN_HOST_ENVIRONMENT	GO_MOVEMENT_IN_HOST_ENVIRONMENT		165	0.58834	1.95108	0	0.00181468	0.222	16345	tags=61%, list=28%, signal=84%
GO_HEMATOPOIETIC_STEM_CELL_PROLIFERATION	GO_HEMATOPOIETIC_STEM_CELL_PROLIFERATION		26	0.715082	1.95105	0	0.00181486	0.222	10931	tags=69%, list=19%, signal=85%
GO_OVULATION_CYCLE_PROCESS	GO_OVULATION_CYCLE_PROCESS		47	0.612233	1.95095	0.0019685	0.00181425	0.222	10409	tags=49%, list=18%, signal=60%
GO_MUCOPOLYSACCHARIDE_METABOLIC_PROCESS	GO_MUCOPOLYSACCHARIDE_METABOLIC_PROCESS		111	0.619092	1.95053	0.00200401	0.00182465	0.222	11451	tags=57%, list=20%, signal=70%
GO_FIBROBLAST_PROLIFERATION	GO_FIBROBLAST_PROLIFERATION		83	0.609023	1.95044	0	0.00182328	0.222	14983	tags=58%, list=26%, signal=78%
GO_NEGATIVE_REGULATION_OF_RNA_SPLICING	GO_NEGATIVE_REGULATION_OF_RNA_SPLICING		26	0.797595	1.9504	0	0.00182277	0.222	4618	tags=65%, list=8%, signal=71%
GO_PROTEIN_K63_LINKED_DEUBIQUITINATION	GO_PROTEIN_K63_LINKED_DEUBIQUITINATION		31	0.736367	1.94993	0.00196464	0.00183315	0.222	8877	tags=68%, list=15%, signal=80%
GO_RIBONUCLEOTIDE_CATABOLIC_PROCESS	GO_RIBONUCLEOTIDE_CATABOLIC_PROCESS		31	0.670465	1.94963	0	0.00184094	0.223	12386	tags=68%, list=21%, signal=86%
GO_PROTEIN_KINASE_C_SIGNALING	GO_PROTEIN_KINASE_C_SIGNALING		30	0.659019	1.94938	0	0.00184187	0.223	16271	tags=70%, list=28%, signal=97%
GO_PROTEIN_KINASE_A_SIGNALING	GO_PROTEIN_KINASE_A_SIGNALING		36	0.630939	1.9491	0	0.00184441	0.223	15677	tags=56%, list=27%, signal=76%
GO_NEGATIVE_REGULATION_OF_SODIUM_ION_TRANSPORT	GO_NEGATIVE_REGULATION_OF_SODIUM_ION_TRANSPORT		18	0.713377	1.94906	0	0.00184556	0.224	12052	tags=72%, list=21%, signal=91%
GO_REGULATION_OF_PEPTIDASE_ACTIVITY	GO_REGULATION_OF_PEPTIDASE_ACTIVITY		450	0.49108	1.94867	0.00204918	0.00185369	0.224	14664	tags=41%, list=25%, signal=54%
GO_RNA_DESTABILIZATION	GO_RNA_DESTABILIZATION		34	0.741524	1.9484	0	0.00186285	0.225	5078	tags=59%, list=9%, signal=64%
GO_POSITIVE_REGULATION_OF_BMP_SIGNALING_PATHWAY	GO_POSITIVE_REGULATION_OF_BMP_SIGNALING_PATHWAY		33	0.665464	1.94775	0	0.00187942	0.225	10480	tags=58%, list=18%, signal=70%
GO_T_CELL_DIFFERENTIATION_IN_THYMUS	GO_T_CELL_DIFFERENTIATION_IN_THYMUS		75	0.612862	1.94754	0	0.00189041	0.228	16378	tags=65%, list=28%, signal=91%
GO_SPLEEN_DEVELOPMENT	GO_SPLEEN_DEVELOPMENT		34	0.655644	1.94754	0	0.00188901	0.228	9631	tags=56%, list=16%, signal=67%
GO_POSITIVE_REGULATION_OF_RESPONSE_TO_WOUNDING	GO_POSITIVE_REGULATION_OF_RESPONSE_TO_WOUNDING		72	0.56673	1.94746	0.002	0.00188836	0.228	10482	tags=39%, list=18%, signal=47%
GO_POSITIVE_REGULATION_OF_CREB_TRANSCRIPTION_FACTOR_ACTIVITY	GO_POSITIVE_REGULATION_OF_CREB_TRANSCRIPTION_FACTOR_ACTIVITY		19	0.705762	1.94744	0	0.00188696	0.228	14146	tags=74%, list=24%, signal=97%
GO_RESPONSE_TO_AMINO_ACID_STARVATION	GO_RESPONSE_TO_AMINO_ACID_STARVATION		45	0.674856	1.94741	0	0.00188708	0.228	5979	tags=51%, list=10%, signal=57%
GO_REGULATION_OF_GLIAL_CELL_PROLIFERATION	GO_REGULATION_OF_GLIAL_CELL_PROLIFERATION		35	0.645267	1.94738	0	0.001888	0.228	5064	tags=37%, list=9%, signal=41%
GO_CHROMOSOME_ORGANIZATION_INVOLVED_IN_MEIOTIC_CELL_CYCLE	GO_CHROMOSOME_ORGANIZATION_INVOLVED_IN_MEIOTIC_CELL_CYCLE		61	0.62467	1.94734	0.0019802	0.00188735	0.228	8370	tags=46%, list=14%, signal=54%
GO_MISMATCH_REPAIR	GO_MISMATCH_REPAIR		38	0.712073	1.9472	0	0.00189068	0.228	13004	tags=71%, list=22%, signal=91%
GO_NEGATIVE_REGULATION_OF_MICROTUBULE_POLYMERIZATION_OR_DEPOLYMERIZATION	GO_NEGATIVE_REGULATION_OF_MICROTUBULE_POLYMERIZATION_OR_DEPOLYMERIZATION		37	0.683093	1.947	0	0.00189302	0.228	13300	tags=73%, list=23%, signal=94%
GO_POSITIVE_REGULATION_OF_RESPONSE_TO_ENDOPLASMIC_RETICULUM_STRESS	GO_POSITIVE_REGULATION_OF_RESPONSE_TO_ENDOPLASMIC_RETICULUM_STRESS		37	0.687638	1.94694	0.00198413	0.00189313	0.228	13341	tags=70%, list=23%, signal=91%
GO_MONOSACCHARIDE_CATABOLIC_PROCESS	GO_MONOSACCHARIDE_CATABOLIC_PROCESS		64	0.597773	1.94687	0	0.00189327	0.228	16216	tags=59%, list=28%, signal=82%
GO_CELLULAR_RESPONSE_TO_GLUCOSE_STARVATION	GO_CELLULAR_RESPONSE_TO_GLUCOSE_STARVATION		48	0.65863	1.94681	0	0.00189261	0.228	10173	tags=60%, list=17%, signal=73%
GO_SMOOTH_MUSCLE_CELL_DIFFERENTIATION	GO_SMOOTH_MUSCLE_CELL_DIFFERENTIATION		68	0.606479	1.94681	0.00197239	0.00189121	0.228	11423	tags=49%, list=20%, signal=60%
GO_GOLGI_TO_PLASMA_MEMBRANE_TRANSPORT	GO_GOLGI_TO_PLASMA_MEMBRANE_TRANSPORT		57	0.700721	1.94671	0	0.00189477	0.231	6521	tags=60%, list=11%, signal=67%
GO_CELLULAR_IRON_ION_HOMEOSTASIS	GO_CELLULAR_IRON_ION_HOMEOSTASIS		68	0.604531	1.94664	0	0.00189487	0.231	9895	tags=49%, list=17%, signal=58%
GO_POSITIVE_REGULATION_OF_GLUCONEOGENESIS	GO_POSITIVE_REGULATION_OF_GLUCONEOGENESIS		16	0.71669	1.9465	0	0.00189959	0.231	10802	tags=50%, list=19%, signal=61%
GO_REGULATION_OF_AXON_GUIDANCE	GO_REGULATION_OF_AXON_GUIDANCE		44	0.642233	1.94605	0	0.00190933	0.232	11931	tags=61%, list=20%, signal=77%
GO_REGULATION_OF_CELL_CYCLE_ARREST	GO_REGULATION_OF_CELL_CYCLE_ARREST		104	0.603997	1.94566	0.00199203	0.00192277	0.233	10834	tags=52%, list=19%, signal=64%
GO_NEGATIVE_REGULATION_OF_ACTIN_FILAMENT_DEPOLYMERIZATION	GO_NEGATIVE_REGULATION_OF_ACTIN_FILAMENT_DEPOLYMERIZATION		39	0.664707	1.94564	0.00392927	0.00192221	0.233	15482	tags=69%, list=27%, signal=94%
GO_KETONE_BIOSYNTHETIC_PROCESS	GO_KETONE_BIOSYNTHETIC_PROCESS		41	0.616701	1.9454	0.00207469	0.00192685	0.233	14849	tags=61%, list=25%, signal=82%
GO_NEGATIVE_REGULATION_OF_VASCULATURE_DEVELOPMENT	GO_NEGATIVE_REGULATION_OF_VASCULATURE_DEVELOPMENT		194	0.512557	1.94493	0	0.00193904	0.235	15740	tags=40%, list=27%, signal=54%
GO_POSITIVE_REGULATION_OF_TELOMERE_MAINTENANCE_VIA_TELOMERE_LENGTHENING	GO_POSITIVE_REGULATION_OF_TELOMERE_MAINTENANCE_VIA_TELOMERE_LENGTHENING		37	0.731827	1.94475	0	0.00194574	0.237	8691	tags=70%, list=15%, signal=83%
GO_MAMMARY_GLAND_DUCT_MORPHOGENESIS	GO_MAMMARY_GLAND_DUCT_MORPHOGENESIS		32	0.648093	1.94468	0	0.00194807	0.237	18247	tags=78%, list=31%, signal=114%
GO_AXON_ENSHEATHMENT_IN_CENTRAL_NERVOUS_SYSTEM	GO_AXON_ENSHEATHMENT_IN_CENTRAL_NERVOUS_SYSTEM		23	0.684666	1.94427	0	0.00195751	0.237	11784	tags=52%, list=20%, signal=65%
GO_REGULATION_OF_ANION_TRANSPORT	GO_REGULATION_OF_ANION_TRANSPORT		101	0.545988	1.94414	0	0.00196055	0.237	15549	tags=50%, list=27%, signal=67%
GO_NUCLEOTIDE_SUGAR_METABOLIC_PROCESS	GO_NUCLEOTIDE_SUGAR_METABOLIC_PROCESS		37	0.711839	1.94402	0.00197239	0.00196143	0.237	9701	tags=70%, list=17%, signal=84%
GO_NEUROTRANSMITTER_RECEPTOR_TRANSPORT	GO_NEUROTRANSMITTER_RECEPTOR_TRANSPORT		46	0.628132	1.94387	0	0.00196482	0.237	7162	tags=43%, list=12%, signal=50%
GO_HYPEROSMOTIC_RESPONSE	GO_HYPEROSMOTIC_RESPONSE		28	0.670726	1.94371	0	0.0019672	0.237	13336	tags=68%, list=23%, signal=88%
GO_POSITIVE_REGULATION_OF_TRANSLATIONAL_INITIATION	GO_POSITIVE_REGULATION_OF_TRANSLATIONAL_INITIATION		31	0.69464	1.94366	0	0.00196817	0.237	12927	tags=71%, list=22%, signal=91%
GO_NEGATIVE_REGULATION_OF_TELOMERE_MAINTENANCE_VIA_TELOMERE_LENGTHENING	GO_NEGATIVE_REGULATION_OF_TELOMERE_MAINTENANCE_VIA_TELOMERE_LENGTHENING		25	0.765314	1.94364	0	0.00196673	0.237	10049	tags=80%, list=17%, signal=97%
GO_RESPONSE_TO_CATECHOLAMINE	GO_RESPONSE_TO_CATECHOLAMINE		106	0.528105	1.9435	0	0.0019693	0.237	19260	tags=57%, list=33%, signal=84%
GO_REGULATION_OF_SYMBIOTIC_PROCESS	GO_REGULATION_OF_SYMBIOTIC_PROCESS		225	0.592397	1.94347	0.00606061	0.00196861	0.237	11219	tags=47%, list=19%, signal=58%
GO_POSITIVE_REGULATION_OF_VIRAL_PROCESS	GO_POSITIVE_REGULATION_OF_VIRAL_PROCESS		105	0.666373	1.94347	0	0.00196718	0.237	12950	tags=66%, list=22%, signal=84%
GO_NEGATIVE_REGULATION_OF_PROTEIN_LOCALIZATION_TO_NUCLEUS	GO_NEGATIVE_REGULATION_OF_PROTEIN_LOCALIZATION_TO_NUCLEUS		30	0.708741	1.94315	0	0.00197418	0.238	9752	tags=67%, list=17%, signal=80%
GO_BROWN_FAT_CELL_DIFFERENTIATION	GO_BROWN_FAT_CELL_DIFFERENTIATION		49	0.60777	1.94313	0	0.00197275	0.238	14851	tags=51%, list=25%, signal=68%
GO_ACTIVATION_OF_INNATE_IMMUNE_RESPONSE	GO_ACTIVATION_OF_INNATE_IMMUNE_RESPONSE		140	0.624774	1.94307	0	0.00197368	0.238	8252	tags=46%, list=14%, signal=54%
GO_SPERMATID_DIFFERENTIATION	GO_SPERMATID_DIFFERENTIATION		152	0.535812	1.94305	0	0.00197304	0.238	10383	tags=39%, list=18%, signal=47%
GO_DIVALENT_INORGANIC_CATION_HOMEOSTASIS	GO_DIVALENT_INORGANIC_CATION_HOMEOSTASIS		500	0.517557	1.94279	0	0.00197612	0.238	15774	tags=47%, list=27%, signal=64%
GO_NEURON_PROJECTION_EXTENSION_INVOLVED_IN_NEURON_PROJECTION_GUIDANCE	GO_NEURON_PROJECTION_EXTENSION_INVOLVED_IN_NEURON_PROJECTION_GUIDANCE		37	0.664809	1.94269	0	0.00198026	0.238	11931	tags=68%, list=20%, signal=85%
GO_RESPONSE_TO_TUMOR_NECROSIS_FACTOR	GO_RESPONSE_TO_TUMOR_NECROSIS_FACTOR		308	0.542618	1.94264	0	0.00198574	0.238	14101	tags=46%, list=24%, signal=60%
GO_REGULATION_OF_ACTOMYOSIN_STRUCTURE_ORGANIZATION	GO_REGULATION_OF_ACTOMYOSIN_STRUCTURE_ORGANIZATION		99	0.61367	1.94261	0.00400802	0.00198577	0.238	17283	tags=67%, list=30%, signal=95%
GO_STRESS_FIBER_ASSEMBLY	GO_STRESS_FIBER_ASSEMBLY		104	0.61562	1.9424	0.00403226	0.00198729	0.238	15417	tags=64%, list=26%, signal=87%
GO_CENTROSOME_DUPLICATION	GO_CENTROSOME_DUPLICATION		66	0.695689	1.94233	0	0.00198806	0.238	10802	tags=70%, list=19%, signal=85%
GO_SISTER_CHROMATID_COHESION	GO_SISTER_CHROMATID_COHESION		54	0.699628	1.94225	0	0.00198813	0.238	12198	tags=72%, list=21%, signal=91%
GO_N_TERMINAL_PROTEIN_AMINO_ACID_MODIFICATION	GO_N_TERMINAL_PROTEIN_AMINO_ACID_MODIFICATION		28	0.728261	1.94213	0	0.00198984	0.238	10712	tags=68%, list=18%, signal=83%
GO_POSITIVE_REGULATION_OF_CYSTEINE_TYPE_ENDOPEPTIDASE_ACTIVITY	GO_POSITIVE_REGULATION_OF_CYSTEINE_TYPE_ENDOPEPTIDASE_ACTIVITY		147	0.559507	1.94183	0.00200803	0.00199908	0.24	13815	tags=51%, list=24%, signal=67%
GO_POSITIVE_REGULATION_OF_PROTEIN_IMPORT	GO_POSITIVE_REGULATION_OF_PROTEIN_IMPORT		42	0.665578	1.94156	0	0.00200645	0.242	11366	tags=62%, list=19%, signal=77%
GO_PHOSPHATIDYLSERINE_METABOLIC_PROCESS	GO_PHOSPHATIDYLSERINE_METABOLIC_PROCESS		33	0.634242	1.94138	0	0.00201286	0.242	11500	tags=48%, list=20%, signal=60%
GO_POSITIVE_REGULATION_OF_PEPTIDE_HORMONE_SECRETION	GO_POSITIVE_REGULATION_OF_PEPTIDE_HORMONE_SECRETION		96	0.538343	1.94116	0	0.00201505	0.243	15769	tags=49%, list=27%, signal=67%
GO_GLOMERULUS_DEVELOPMENT	GO_GLOMERULUS_DEVELOPMENT		64	0.642043	1.94112	0.00203252	0.0020136	0.243	12284	tags=59%, list=21%, signal=75%
GO_PROTEIN_K48_LINKED_UBIQUITINATION	GO_PROTEIN_K48_LINKED_UBIQUITINATION		55	0.706059	1.94079	0.00200803	0.00202363	0.243	12196	tags=76%, list=21%, signal=96%
GO_VESICLE_TRANSPORT_ALONG_MICROTUBULE	GO_VESICLE_TRANSPORT_ALONG_MICROTUBULE		46	0.697139	1.9407	0.00205339	0.00202368	0.243	8561	tags=63%, list=15%, signal=74%
GO_REGULATION_OF_PROTEIN_EXIT_FROM_ENDOPLASMIC_RETICULUM	GO_REGULATION_OF_PROTEIN_EXIT_FROM_ENDOPLASMIC_RETICULUM		27	0.718991	1.9406	0	0.00202443	0.243	11460	tags=74%, list=20%, signal=92%
GO_LIPID_OXIDATION	GO_LIPID_OXIDATION		110	0.5837	1.94034	0	0.00202895	0.243	16760	tags=62%, list=29%, signal=87%
GO_PROTEIN_LOCALIZATION_TO_MITOCHONDRION	GO_PROTEIN_LOCALIZATION_TO_MITOCHONDRION		138	0.636867	1.94032	0	0.0020275	0.243	11886	tags=60%, list=20%, signal=75%
GO_NEGATIVE_REGULATION_OF_INTRINSIC_APOPTOTIC_SIGNALING_PATHWAY	GO_NEGATIVE_REGULATION_OF_INTRINSIC_APOPTOTIC_SIGNALING_PATHWAY		95	0.621583	1.93992	0.00208333	0.00203502	0.244	10094	tags=51%, list=17%, signal=61%
GO_NEGATIVE_REGULATION_OF_PROTEIN_DEPHOSPHORYLATION	GO_NEGATIVE_REGULATION_OF_PROTEIN_DEPHOSPHORYLATION		62	0.608585	1.93983	0	0.00203677	0.246	15740	tags=63%, list=27%, signal=86%
GO_CYTOPLASMIC_PATTERN_RECOGNITION_RECEPTOR_SIGNALING_PATHWAY	GO_CYTOPLASMIC_PATTERN_RECOGNITION_RECEPTOR_SIGNALING_PATHWAY		63	0.654259	1.93979	0.00197628	0.00203735	0.247	10674	tags=56%, list=18%, signal=68%
GO_RESPONSE_TO_THYROID_HORMONE	GO_RESPONSE_TO_THYROID_HORMONE		26	0.653313	1.93976	0	0.00203735	0.247	16423	tags=73%, list=28%, signal=102%
GO_INTRACELLULAR_LIPID_TRANSPORT	GO_INTRACELLULAR_LIPID_TRANSPORT		43	0.64478	1.93965	0.00595238	0.00203809	0.247	10019	tags=56%, list=17%, signal=67%
GO_PHOSPHATIDYLCHOLINE_METABOLIC_PROCESS	GO_PHOSPHATIDYLCHOLINE_METABOLIC_PROCESS		83	0.545386	1.93959	0	0.00203954	0.247	15024	tags=52%, list=26%, signal=70%
GO_FORMATION_OF_EXTRACHROMOSOMAL_CIRCULAR_DNA	GO_FORMATION_OF_EXTRACHROMOSOMAL_CIRCULAR_DNA		15	0.842667	1.93925	0	0.00205014	0.248	4378	tags=73%, list=7%, signal=79%
GO_REGULATION_OF_NEURAL_PRECURSOR_CELL_PROLIFERATION	GO_REGULATION_OF_NEURAL_PRECURSOR_CELL_PROLIFERATION		86	0.581367	1.93902	0.0040568	0.00205618	0.249	17140	tags=64%, list=29%, signal=90%
GO_AUTOPHAGOSOME_MATURATION	GO_AUTOPHAGOSOME_MATURATION		38	0.705984	1.93899	0	0.00205553	0.25	13085	tags=79%, list=22%, signal=102%
GO_P_BODY_ASSEMBLY	GO_P_BODY_ASSEMBLY		19	0.830586	1.93891	0	0.00205407	0.25	4247	tags=74%, list=7%, signal=79%
GO_ORGANELLE_FUSION	GO_ORGANELLE_FUSION		130	0.61284	1.93888	0	0.0020549	0.25	16306	tags=65%, list=28%, signal=91%
GO_FATTY_ACID_CATABOLIC_PROCESS	GO_FATTY_ACID_CATABOLIC_PROCESS		112	0.594987	1.93887	0	0.00205344	0.25	16760	tags=63%, list=29%, signal=87%
GO_ENDODERM_DEVELOPMENT	GO_ENDODERM_DEVELOPMENT		78	0.613567	1.93852	0.00204918	0.00206073	0.251	16741	tags=68%, list=29%, signal=95%
GO_POSITIVE_REGULATION_OF_VIRAL_TRANSCRIPTION	GO_POSITIVE_REGULATION_OF_VIRAL_TRANSCRIPTION		41	0.715915	1.93833	0.0019685	0.00206184	0.252	6714	tags=59%, list=11%, signal=66%
GO_TRIGLYCERIDE_METABOLIC_PROCESS	GO_TRIGLYCERIDE_METABOLIC_PROCESS		107	0.515604	1.93787	0	0.00207971	0.253	9954	tags=34%, list=17%, signal=40%
GO_POSITIVE_REGULATION_OF_PROTEIN_BINDING	GO_POSITIVE_REGULATION_OF_PROTEIN_BINDING		83	0.62854	1.93777	0.00409836	0.00207968	0.253	11377	tags=59%, list=19%, signal=73%
GO_NEGATIVE_REGULATION_OF_UBIQUITIN_DEPENDENT_PROTEIN_CATABOLIC_PROCESS	GO_NEGATIVE_REGULATION_OF_UBIQUITIN_DEPENDENT_PROTEIN_CATABOLIC_PROCESS		47	0.6874	1.9377	0	0.0020805	0.253	10550	tags=62%, list=18%, signal=75%
GO_POSITIVE_REGULATION_OF_DENDRITIC_SPINE_MORPHOGENESIS	GO_POSITIVE_REGULATION_OF_DENDRITIC_SPINE_MORPHOGENESIS		20	0.715984	1.93763	0	0.00208282	0.253	9719	tags=65%, list=17%, signal=78%
GO_MAINTENANCE_OF_PROTEIN_LOCALIZATION_IN_ORGANELLE	GO_MAINTENANCE_OF_PROTEIN_LOCALIZATION_IN_ORGANELLE		42	0.68672	1.93737	0.00206612	0.00208667	0.253	7299	tags=52%, list=13%, signal=60%
GO_RESPONSE_TO_TOXIC_SUBSTANCE	GO_RESPONSE_TO_TOXIC_SUBSTANCE		239	0.503373	1.93731	0	0.00208739	0.253	15912	tags=46%, list=27%, signal=62%
GO_REGULATION_OF_MEGAKARYOCYTE_DIFFERENTIATION	GO_REGULATION_OF_MEGAKARYOCYTE_DIFFERENTIATION		53	0.662262	1.93718	0	0.00208736	0.253	12382	tags=64%, list=21%, signal=81%
GO_NEGATIVE_REGULATION_OF_SECRETION	GO_NEGATIVE_REGULATION_OF_SECRETION		204	0.506005	1.93715	0	0.00208732	0.253	20711	tags=54%, list=35%, signal=83%
GO_AMYLOID_FIBRIL_FORMATION	GO_AMYLOID_FIBRIL_FORMATION		18	0.701541	1.93715	0	0.00208585	0.253	10009	tags=50%, list=17%, signal=60%
GO_INTESTINAL_EPITHELIAL_CELL_DIFFERENTIATION	GO_INTESTINAL_EPITHELIAL_CELL_DIFFERENTIATION		24	0.660527	1.93711	0.00204499	0.00208684	0.254	14863	tags=54%, list=25%, signal=73%
GO_THIOESTER_METABOLIC_PROCESS	GO_THIOESTER_METABOLIC_PROCESS		98	0.578081	1.93706	0.00196464	0.00208717	0.254	15769	tags=57%, list=27%, signal=78%
GO_FC_EPSILON_RECEPTOR_SIGNALING_PATHWAY	GO_FC_EPSILON_RECEPTOR_SIGNALING_PATHWAY		168	0.620988	1.93696	0.00398406	0.00208865	0.254	14401	tags=63%, list=25%, signal=84%
GO_MICROTUBULE_ANCHORING	GO_MICROTUBULE_ANCHORING		21	0.787259	1.93687	0.0019802	0.00208933	0.254	7654	tags=76%, list=13%, signal=88%
GO_NEGATIVE_REGULATION_OF_CELL_SUBSTRATE_ADHESION	GO_NEGATIVE_REGULATION_OF_CELL_SUBSTRATE_ADHESION		65	0.632366	1.93683	0.00199601	0.00208903	0.255	14348	tags=62%, list=25%, signal=81%
GO_BLASTOCYST_GROWTH	GO_BLASTOCYST_GROWTH		20	0.760161	1.93671	0	0.00209327	0.255	13562	tags=90%, list=23%, signal=117%
GO_INORGANIC_ANION_TRANSPORT	GO_INORGANIC_ANION_TRANSPORT		170	0.508107	1.93654	0	0.00209539	0.255	18865	tags=56%, list=32%, signal=82%
GO_REGULATION_OF_TRANSCRIPTION_BY_RNA_POLYMERASE_III	GO_REGULATION_OF_TRANSCRIPTION_BY_RNA_POLYMERASE_III		23	0.750048	1.93635	0	0.0020991	0.255	12013	tags=83%, list=21%, signal=104%
GO_ESTABLISHMENT_OF_PROTEIN_LOCALIZATION_TO_PLASMA_MEMBRANE	GO_ESTABLISHMENT_OF_PROTEIN_LOCALIZATION_TO_PLASMA_MEMBRANE		54	0.682235	1.93626	0.00201207	0.00209977	0.255	13019	tags=72%, list=22%, signal=93%
GO_NEGATIVE_REGULATION_OF_RESPONSE_TO_OXIDATIVE_STRESS	GO_NEGATIVE_REGULATION_OF_RESPONSE_TO_OXIDATIVE_STRESS		57	0.614449	1.93602	0	0.00211422	0.257	17614	tags=60%, list=30%, signal=85%
GO_REGULATION_OF_CARTILAGE_DEVELOPMENT	GO_REGULATION_OF_CARTILAGE_DEVELOPMENT		65	0.625067	1.93566	0.00414938	0.00211971	0.257	16037	tags=65%, list=27%, signal=89%
GO_DORSAL_VENTRAL_PATTERN_FORMATION	GO_DORSAL_VENTRAL_PATTERN_FORMATION		92	0.585034	1.93556	0	0.00212355	0.257	8383	tags=39%, list=14%, signal=46%
GO_RECEPTOR_RECYCLING	GO_RECEPTOR_RECYCLING		31	0.70304	1.93552	0	0.00212279	0.257	8964	tags=58%, list=15%, signal=69%
GO_MECHANORECEPTOR_DIFFERENTIATION	GO_MECHANORECEPTOR_DIFFERENTIATION		62	0.577744	1.93519	0	0.0021315	0.258	18942	tags=71%, list=32%, signal=105%
GO_REGULATION_OF_MULTICELLULAR_ORGANISM_GROWTH	GO_REGULATION_OF_MULTICELLULAR_ORGANISM_GROWTH		67	0.581613	1.93485	0.00194553	0.0021382	0.258	10963	tags=48%, list=19%, signal=59%
GO_STRIATED_MUSCLE_CELL_DIFFERENTIATION	GO_STRIATED_MUSCLE_CELL_DIFFERENTIATION		283	0.575814	1.93462	0.002	0.00214262	0.259	13235	tags=47%, list=23%, signal=61%
GO_RNA_PHOSPHODIESTER_BOND_HYDROLYSIS_ENDONUCLEOLYTIC	GO_RNA_PHOSPHODIESTER_BOND_HYDROLYSIS_ENDONUCLEOLYTIC		80	0.638292	1.93438	0	0.00214619	0.259	11571	tags=63%, list=20%, signal=78%
GO_RNA_MODIFICATION	GO_RNA_MODIFICATION		156	0.663717	1.93423	0	0.00215131	0.259	11155	tags=62%, list=19%, signal=77%
GO_NCRNA_TRANSCRIPTION	GO_NCRNA_TRANSCRIPTION		101	0.694176	1.93404	0	0.00215586	0.26	9132	tags=60%, list=16%, signal=71%
GO_REGULATION_OF_DNA_TEMPLATED_TRANSCRIPTION_ELONGATION	GO_REGULATION_OF_DNA_TEMPLATED_TRANSCRIPTION_ELONGATION		46	0.746061	1.93399	0	0.00215436	0.26	9737	tags=76%, list=17%, signal=91%
GO_RUFFLE_ORGANIZATION	GO_RUFFLE_ORGANIZATION		53	0.62684	1.93364	0.00200401	0.00216567	0.263	16139	tags=60%, list=28%, signal=83%
GO_MITOTIC_G2_M_TRANSITION_CHECKPOINT	GO_MITOTIC_G2_M_TRANSITION_CHECKPOINT		29	0.765319	1.93355	0	0.00216924	0.263	11301	tags=83%, list=19%, signal=103%
GO_POSITIVE_REGULATION_OF_SMALL_GTPASE_MEDIATED_SIGNAL_TRANSDUCTION	GO_POSITIVE_REGULATION_OF_SMALL_GTPASE_MEDIATED_SIGNAL_TRANSDUCTION		74	0.629297	1.93349	0	0.00216997	0.263	15085	tags=66%, list=26%, signal=89%
GO_NEGATIVE_REGULATION_OF_DNA_RECOMBINATION	GO_NEGATIVE_REGULATION_OF_DNA_RECOMBINATION		28	0.775345	1.93336	0	0.00217211	0.263	8248	tags=79%, list=14%, signal=91%
GO_RESPONSE_TO_INTERLEUKIN_7	GO_RESPONSE_TO_INTERLEUKIN_7		28	0.707484	1.93305	0.0019305	0.00218299	0.265	10600	tags=75%, list=18%, signal=92%
GO_PLASMA_MEMBRANE_ORGANIZATION	GO_PLASMA_MEMBRANE_ORGANIZATION		110	0.564991	1.93277	0.00413223	0.00218725	0.265	12697	tags=53%, list=22%, signal=67%
GO_REGULATION_OF_MITOCHONDRIAL_MEMBRANE_POTENTIAL	GO_REGULATION_OF_MITOCHONDRIAL_MEMBRANE_POTENTIAL		67	0.580664	1.93259	0	0.00219241	0.265	9912	tags=43%, list=17%, signal=52%
GO_NEGATIVE_REGULATION_OF_EXTRINSIC_APOPTOTIC_SIGNALING_PATHWAY_VIA_DEATH_DOMAIN_RECEPTORS	GO_NEGATIVE_REGULATION_OF_EXTRINSIC_APOPTOTIC_SIGNALING_PATHWAY_VIA_DEATH_DOMAIN_RECEPTORS		41	0.634594	1.93224	0.0020202	0.00220606	0.265	13623	tags=51%, list=23%, signal=67%
GO_BETA_CATENIN_TCF_COMPLEX_ASSEMBLY	GO_BETA_CATENIN_TCF_COMPLEX_ASSEMBLY		30	0.748456	1.9322	0	0.00220704	0.265	9630	tags=80%, list=16%, signal=96%
GO_CORONARY_VASCULATURE_DEVELOPMENT	GO_CORONARY_VASCULATURE_DEVELOPMENT		49	0.682052	1.93214	0.00200803	0.00220625	0.265	15600	tags=73%, list=27%, signal=100%
GO_NUCLEOTIDE_TRANSPORT	GO_NUCLEOTIDE_TRANSPORT		38	0.660806	1.93206	0	0.00220687	0.265	5500	tags=47%, list=9%, signal=52%
GO_CEREBRAL_CORTEX_RADIALLY_ORIENTED_CELL_MIGRATION	GO_CEREBRAL_CORTEX_RADIALLY_ORIENTED_CELL_MIGRATION		29	0.684966	1.93201	0.00203252	0.00221044	0.266	8909	tags=59%, list=15%, signal=69%
GO_REGULATION_OF_MEMBRANE_POTENTIAL	GO_REGULATION_OF_MEMBRANE_POTENTIAL		431	0.499904	1.93134	0	0.0022349	0.27	18215	tags=50%, list=31%, signal=73%
GO_CELL_DIFFERENTIATION_INVOLVED_IN_EMBRYONIC_PLACENTA_DEVELOPMENT	GO_CELL_DIFFERENTIATION_INVOLVED_IN_EMBRYONIC_PLACENTA_DEVELOPMENT		26	0.65432	1.93126	0.00204082	0.00223476	0.27	11176	tags=62%, list=19%, signal=76%
GO_MODULATION_BY_VIRUS_OF_HOST_PROCESS	GO_MODULATION_BY_VIRUS_OF_HOST_PROCESS		29	0.720407	1.93112	0	0.00223632	0.271	12198	tags=76%, list=21%, signal=96%
GO_REGULATION_OF_UBIQUITIN_PROTEIN_TRANSFERASE_ACTIVITY	GO_REGULATION_OF_UBIQUITIN_PROTEIN_TRANSFERASE_ACTIVITY		54	0.665943	1.93107	0	0.00223651	0.271	11479	tags=59%, list=20%, signal=74%
GO_OLIGOSACCHARIDE_METABOLIC_PROCESS	GO_OLIGOSACCHARIDE_METABOLIC_PROCESS		53	0.607344	1.93105	0.0019685	0.00223567	0.271	16970	tags=64%, list=29%, signal=90%
GO_FOCAL_ADHESION_ASSEMBLY	GO_FOCAL_ADHESION_ASSEMBLY		83	0.684859	1.93091	0.00206612	0.00223914	0.272	11271	tags=67%, list=19%, signal=83%
GO_CARDIAC_MUSCLE_CELL_ACTION_POTENTIAL	GO_CARDIAC_MUSCLE_CELL_ACTION_POTENTIAL		73	0.589598	1.93086	0	0.00223994	0.272	12505	tags=48%, list=21%, signal=61%
GO_NEGATIVE_REGULATION_OF_MYELOID_CELL_DIFFERENTIATION	GO_NEGATIVE_REGULATION_OF_MYELOID_CELL_DIFFERENTIATION		81	0.585193	1.93063	0	0.00224715	0.273	18350	tags=68%, list=31%, signal=99%
GO_PROTEIN_TETRAMERIZATION	GO_PROTEIN_TETRAMERIZATION		87	0.570305	1.93032	0	0.00225395	0.273	14539	tags=55%, list=25%, signal=73%
GO_ENDOCARDIAL_CUSHION_MORPHOGENESIS	GO_ENDOCARDIAL_CUSHION_MORPHOGENESIS		35	0.685846	1.93012	0	0.00225596	0.273	11578	tags=63%, list=20%, signal=78%
GO_POSITIVE_REGULATION_OF_LIPID_METABOLIC_PROCESS	GO_POSITIVE_REGULATION_OF_LIPID_METABOLIC_PROCESS		149	0.542745	1.93006	0.002	0.00225608	0.273	15761	tags=50%, list=27%, signal=68%
GO_POSITIVE_REGULATION_OF_MITOCHONDRIAL_FISSION	GO_POSITIVE_REGULATION_OF_MITOCHONDRIAL_FISSION		15	0.78298	1.92993	0	0.00226117	0.273	7811	tags=67%, list=13%, signal=77%
GO_POSITIVE_REGULATION_OF_LIPID_LOCALIZATION	GO_POSITIVE_REGULATION_OF_LIPID_LOCALIZATION		92	0.536298	1.92967	0.0019685	0.00226654	0.275	19455	tags=55%, list=33%, signal=83%
GO_FATTY_ACID_TRANSPORT	GO_FATTY_ACID_TRANSPORT		98	0.531533	1.92955	0.00199601	0.00226639	0.275	9544	tags=36%, list=16%, signal=43%
GO_EXOCYTIC_PROCESS	GO_EXOCYTIC_PROCESS		82	0.603554	1.92954	0	0.00226559	0.275	16139	tags=67%, list=28%, signal=93%
GO_REGULATION_OF_STEM_CELL_POPULATION_MAINTENANCE	GO_REGULATION_OF_STEM_CELL_POPULATION_MAINTENANCE		34	0.68104	1.92953	0	0.00226405	0.275	6500	tags=50%, list=11%, signal=56%
GO_MUSCLE_CELL_APOPTOTIC_PROCESS	GO_MUSCLE_CELL_APOPTOTIC_PROCESS		94	0.551197	1.92922	0	0.00226976	0.275	13022	tags=39%, list=22%, signal=51%
GO_MIRNA_MEDIATED_INHIBITION_OF_TRANSLATION	GO_MIRNA_MEDIATED_INHIBITION_OF_TRANSLATION		97	0.493746	1.92917	0	0.00226822	0.275	1648	tags=9%, list=3%, signal=10%
GO_RNA_3_END_PROCESSING	GO_RNA_3_END_PROCESSING		145	0.680037	1.92913	0	0.00226947	0.275	11907	tags=66%, list=20%, signal=83%
GO_SYNAPSE_ASSEMBLY	GO_SYNAPSE_ASSEMBLY		176	0.547882	1.9291	0	0.00226861	0.275	17957	tags=57%, list=31%, signal=83%
GO_RECEPTOR_CLUSTERING	GO_RECEPTOR_CLUSTERING		55	0.598462	1.92903	0	0.00227352	0.276	19003	tags=76%, list=33%, signal=113%
GO_B_CELL_ACTIVATION	GO_B_CELL_ACTIVATION		307	0.592209	1.92901	0.00585938	0.00227267	0.276	18697	tags=71%, list=32%, signal=104%
GO_NEGATIVE_REGULATION_OF_RESPONSE_TO_EXTERNAL_STIMULUS	GO_NEGATIVE_REGULATION_OF_RESPONSE_TO_EXTERNAL_STIMULUS		422	0.498893	1.92889	0	0.00227707	0.276	13398	tags=38%, list=23%, signal=49%
GO_PROTEIN_LOCALIZATION_TO_CHROMOSOME	GO_PROTEIN_LOCALIZATION_TO_CHROMOSOME		74	0.713439	1.92883	0	0.00227624	0.276	9260	tags=70%, list=16%, signal=83%
GO_CELLULAR_RESPONSE_TO_CALCIUM_ION	GO_CELLULAR_RESPONSE_TO_CALCIUM_ION		81	0.557893	1.92873	0	0.00227743	0.276	16276	tags=56%, list=28%, signal=77%
GO_POSITIVE_REGULATION_OF_HISTONE_H3_K4_METHYLATION	GO_POSITIVE_REGULATION_OF_HISTONE_H3_K4_METHYLATION		18	0.7699	1.92871	0	0.00227659	0.276	5375	tags=61%, list=9%, signal=67%
GO_SEMAPHORIN_PLEXIN_SIGNALING_PATHWAY	GO_SEMAPHORIN_PLEXIN_SIGNALING_PATHWAY		40	0.678031	1.92862	0	0.00227712	0.276	13949	tags=75%, list=24%, signal=98%
GO_REGULATION_OF_GLYCOPROTEIN_METABOLIC_PROCESS	GO_REGULATION_OF_GLYCOPROTEIN_METABOLIC_PROCESS		53	0.591128	1.92855	0	0.00227834	0.276	17581	tags=64%, list=30%, signal=92%
GO_POSITIVE_REGULATION_OF_PEPTIDE_SECRETION	GO_POSITIVE_REGULATION_OF_PEPTIDE_SECRETION		221	0.520084	1.92828	0.00205339	0.00228561	0.276	16177	tags=48%, list=28%, signal=65%
GO_NUCLEOBASE_METABOLIC_PROCESS	GO_NUCLEOBASE_METABOLIC_PROCESS		34	0.662659	1.92804	0.00392157	0.00229398	0.276	12474	tags=68%, list=21%, signal=86%
GO_LUNG_EPITHELIUM_DEVELOPMENT	GO_LUNG_EPITHELIUM_DEVELOPMENT		37	0.63729	1.92799	0.00198413	0.00229316	0.276	14652	tags=68%, list=25%, signal=90%
GO_INTERSTRAND_CROSS_LINK_REPAIR	GO_INTERSTRAND_CROSS_LINK_REPAIR		49	0.72565	1.92769	0	0.00230002	0.276	10395	tags=71%, list=18%, signal=87%
GO_REGULATION_OF_ANOIKIS	GO_REGULATION_OF_ANOIKIS		23	0.689012	1.92757	0.00201613	0.00230509	0.277	13864	tags=70%, list=24%, signal=91%
GO_REGULATION_OF_EPITHELIAL_TO_MESENCHYMAL_TRANSITION	GO_REGULATION_OF_EPITHELIAL_TO_MESENCHYMAL_TRANSITION		96	0.604428	1.92748	0	0.00230713	0.277	14260	tags=56%, list=24%, signal=74%
GO_REGULATION_OF_CELL_MIGRATION_INVOLVED_IN_SPROUTING_ANGIOGENESIS	GO_REGULATION_OF_CELL_MIGRATION_INVOLVED_IN_SPROUTING_ANGIOGENESIS		84	0.520769	1.92741	0.00203252	0.00230768	0.278	15397	tags=35%, list=26%, signal=47%
GO_REGULATION_OF_CELLULAR_RESPIRATION	GO_REGULATION_OF_CELLULAR_RESPIRATION		29	0.644418	1.92735	0	0.00230777	0.278	14465	tags=55%, list=25%, signal=73%
GO_RESPONSE_TO_LEAD_ION	GO_RESPONSE_TO_LEAD_ION		23	0.68076	1.92716	0	0.00230985	0.279	7219	tags=52%, list=12%, signal=60%
GO_HOMOLOGOUS_RECOMBINATION	GO_HOMOLOGOUS_RECOMBINATION		52	0.665346	1.92715	0	0.0023083	0.279	9497	tags=54%, list=16%, signal=64%
GO_NEGATIVE_REGULATION_OF_PROTEASOMAL_UBIQUITIN_DEPENDENT_PROTEIN_CATABOLIC_PROCESS	GO_NEGATIVE_REGULATION_OF_PROTEASOMAL_UBIQUITIN_DEPENDENT_PROTEIN_CATABOLIC_PROCESS		34	0.703729	1.92712	0	0.00230744	0.279	8825	tags=62%, list=15%, signal=73%
GO_REGULATION_OF_EXTRINSIC_APOPTOTIC_SIGNALING_PATHWAY_VIA_DEATH_DOMAIN_RECEPTORS	GO_REGULATION_OF_EXTRINSIC_APOPTOTIC_SIGNALING_PATHWAY_VIA_DEATH_DOMAIN_RECEPTORS		61	0.606824	1.92706	0.00400802	0.00230658	0.279	15968	tags=56%, list=27%, signal=77%
GO_SOMATIC_DIVERSIFICATION_OF_IMMUNOGLOBULINS	GO_SOMATIC_DIVERSIFICATION_OF_IMMUNOGLOBULINS		60	0.658065	1.92687	0.00194932	0.00230855	0.279	10456	tags=60%, list=18%, signal=73%
GO_REGULATION_OF_VACUOLE_ORGANIZATION	GO_REGULATION_OF_VACUOLE_ORGANIZATION		46	0.681426	1.92675	0.00202429	0.00231138	0.279	15352	tags=76%, list=26%, signal=103%
GO_NEGATIVE_REGULATION_OF_TOR_SIGNALING	GO_NEGATIVE_REGULATION_OF_TOR_SIGNALING		39	0.68388	1.92667	0	0.00231205	0.279	8601	tags=59%, list=15%, signal=69%
GO_REGULATION_OF_NUCLEOBASE_CONTAINING_COMPOUND_TRANSPORT	GO_REGULATION_OF_NUCLEOBASE_CONTAINING_COMPOUND_TRANSPORT		19	0.85493	1.92666	0	0.00231118	0.279	5885	tags=84%, list=10%, signal=94%
GO_NEGATIVE_REGULATION_OF_GLUCONEOGENESIS	GO_NEGATIVE_REGULATION_OF_GLUCONEOGENESIS		16	0.675173	1.9266	0	0.00231323	0.279	9256	tags=38%, list=16%, signal=45%
GO_ANIMAL_ORGAN_REGENERATION	GO_ANIMAL_ORGAN_REGENERATION		75	0.573072	1.92604	0	0.00233564	0.279	14617	tags=52%, list=25%, signal=69%
GO_NEGATIVE_REGULATION_OF_RHO_PROTEIN_SIGNAL_TRANSDUCTION	GO_NEGATIVE_REGULATION_OF_RHO_PROTEIN_SIGNAL_TRANSDUCTION		21	0.728008	1.92591	0.00200803	0.00233771	0.279	10896	tags=71%, list=19%, signal=88%
GO_LYMPHOCYTE_DIFFERENTIATION	GO_LYMPHOCYTE_DIFFERENTIATION		364	0.570161	1.92583	0.00194932	0.00233894	0.279	15444	tags=57%, list=26%, signal=76%
GO_RESPONSE_TO_DOPAMINE	GO_RESPONSE_TO_DOPAMINE		87	0.522524	1.92573	0	0.00233807	0.279	18980	tags=54%, list=33%, signal=80%
GO_REGULATION_OF_PROTEIN_TARGETING	GO_REGULATION_OF_PROTEIN_TARGETING		80	0.625693	1.92573	0.00204499	0.00233719	0.279	8505	tags=54%, list=15%, signal=63%
GO_REGULATION_OF_SPINDLE_ORGANIZATION	GO_REGULATION_OF_SPINDLE_ORGANIZATION		38	0.698823	1.92555	0.00198807	0.00233983	0.279	8455	tags=61%, list=14%, signal=71%
GO_INSULIN_LIKE_GROWTH_FACTOR_RECEPTOR_SIGNALING_PATHWAY	GO_INSULIN_LIKE_GROWTH_FACTOR_RECEPTOR_SIGNALING_PATHWAY		35	0.633146	1.92546	0	0.00234114	0.279	11110	tags=51%, list=19%, signal=63%
GO_NEGATIVE_REGULATION_OF_RECEPTOR_MEDIATED_ENDOCYTOSIS	GO_NEGATIVE_REGULATION_OF_RECEPTOR_MEDIATED_ENDOCYTOSIS		29	0.620175	1.92509	0	0.00234878	0.279	7896	tags=38%, list=14%, signal=44%
GO_PHAGOCYTOSIS	GO_PHAGOCYTOSIS		362	0.584453	1.92506	0.00576923	0.0023479	0.279	16378	tags=64%, list=28%, signal=89%
GO_GLIAL_CELL_APOPTOTIC_PROCESS	GO_GLIAL_CELL_APOPTOTIC_PROCESS		15	0.763331	1.92497	0	0.0023484	0.279	8139	tags=67%, list=14%, signal=77%
GO_POSITIVE_REGULATION_OF_TRANSFORMING_GROWTH_FACTOR_BETA_PRODUCTION	GO_POSITIVE_REGULATION_OF_TRANSFORMING_GROWTH_FACTOR_BETA_PRODUCTION		20	0.697063	1.92495	0	0.00235015	0.279	17189	tags=85%, list=29%, signal=120%
GO_SOMATIC_DIVERSIFICATION_OF_IMMUNE_RECEPTORS	GO_SOMATIC_DIVERSIFICATION_OF_IMMUNE_RECEPTORS		70	0.653746	1.92491	0	0.00234927	0.279	13623	tags=69%, list=23%, signal=89%
GO_RESPONSE_TO_ETHANOL	GO_RESPONSE_TO_ETHANOL		122	0.527648	1.92485	0	0.00234977	0.279	13003	tags=43%, list=22%, signal=56%
GO_TOLL_LIKE_RECEPTOR_SIGNALING_PATHWAY	GO_TOLL_LIKE_RECEPTOR_SIGNALING_PATHWAY		150	0.594285	1.92473	0	0.0023526	0.279	14984	tags=58%, list=26%, signal=78%
GO_MITOCHONDRIAL_MEMBRANE_ORGANIZATION	GO_MITOCHONDRIAL_MEMBRANE_ORGANIZATION		117	0.631823	1.92469	0.00206186	0.00235197	0.279	12781	tags=60%, list=22%, signal=76%
GO_ADRENAL_GLAND_DEVELOPMENT	GO_ADRENAL_GLAND_DEVELOPMENT		24	0.651014	1.92458	0	0.00235322	0.279	5708	tags=33%, list=10%, signal=37%
GO_NEGATIVE_REGULATION_OF_DNA_BINDING	GO_NEGATIVE_REGULATION_OF_DNA_BINDING		52	0.585548	1.92448	0	0.00235509	0.279	9954	tags=44%, list=17%, signal=53%
GO_ACTIN_FILAMENT_DEPOLYMERIZATION	GO_ACTIN_FILAMENT_DEPOLYMERIZATION		53	0.643117	1.92433	0.00591716	0.00236149	0.281	16139	tags=66%, list=28%, signal=91%
GO_DNA_DEPENDENT_DNA_REPLICATION_MAINTENANCE_OF_FIDELITY	GO_DNA_DEPENDENT_DNA_REPLICATION_MAINTENANCE_OF_FIDELITY		40	0.748439	1.92427	0	0.00236292	0.282	12335	tags=85%, list=21%, signal=108%
GO_REGULATION_OF_LONG_TERM_SYNAPTIC_POTENTIATION	GO_REGULATION_OF_LONG_TERM_SYNAPTIC_POTENTIATION		47	0.628701	1.92423	0	0.00236136	0.282	8909	tags=45%, list=15%, signal=53%
GO_CEREBELLAR_PURKINJE_CELL_LAYER_DEVELOPMENT	GO_CEREBELLAR_PURKINJE_CELL_LAYER_DEVELOPMENT		25	0.694301	1.9241	0	0.00236183	0.282	6633	tags=52%, list=11%, signal=59%
GO_TYPE_I_INTERFERON_PRODUCTION	GO_TYPE_I_INTERFERON_PRODUCTION		121	0.658968	1.92408	0.00201207	0.00236027	0.282	13623	tags=65%, list=23%, signal=85%
GO_REGULATION_OF_RESPONSE_TO_REACTIVE_OXYGEN_SPECIES	GO_REGULATION_OF_RESPONSE_TO_REACTIVE_OXYGEN_SPECIES		42	0.621492	1.92394	0	0.00235938	0.282	7580	tags=40%, list=13%, signal=46%
GO_NEGATIVE_REGULATION_OF_CELL_MORPHOGENESIS_INVOLVED_IN_DIFFERENTIATION	GO_NEGATIVE_REGULATION_OF_CELL_MORPHOGENESIS_INVOLVED_IN_DIFFERENTIATION		96	0.590775	1.92393	0	0.00235783	0.282	17137	tags=69%, list=29%, signal=97%
GO_POSITIVE_REGULATION_OF_STEM_CELL_PROLIFERATION	GO_POSITIVE_REGULATION_OF_STEM_CELL_PROLIFERATION		43	0.607766	1.92362	0.0020202	0.00236411	0.282	14414	tags=56%, list=25%, signal=74%
GO_AXIS_ELONGATION	GO_AXIS_ELONGATION		30	0.645939	1.92344	0	0.00236944	0.284	14976	tags=63%, list=26%, signal=85%
GO_POSITIVE_REGULATION_OF_OLIGODENDROCYTE_DIFFERENTIATION	GO_POSITIVE_REGULATION_OF_OLIGODENDROCYTE_DIFFERENTIATION		23	0.689692	1.92305	0	0.00238563	0.288	10771	tags=61%, list=18%, signal=75%
GO_RESPONSE_TO_IRON_ION	GO_RESPONSE_TO_IRON_ION		33	0.626122	1.92289	0.00198807	0.00238775	0.288	9895	tags=52%, list=17%, signal=62%
GO_BLASTOCYST_FORMATION	GO_BLASTOCYST_FORMATION		39	0.635243	1.9226	0	0.0024064	0.29	9251	tags=51%, list=16%, signal=61%
GO_POSITIVE_REGULATION_OF_AXON_EXTENSION	GO_POSITIVE_REGULATION_OF_AXON_EXTENSION		42	0.668525	1.92258	0.00207039	0.00240482	0.29	11271	tags=62%, list=19%, signal=77%
GO_LABYRINTHINE_LAYER_BLOOD_VESSEL_DEVELOPMENT	GO_LABYRINTHINE_LAYER_BLOOD_VESSEL_DEVELOPMENT		20	0.717626	1.92249	0	0.00240526	0.29	9942	tags=65%, list=17%, signal=78%
GO_NEGATIVE_REGULATION_OF_CELLULAR_PROTEIN_CATABOLIC_PROCESS	GO_NEGATIVE_REGULATION_OF_CELLULAR_PROTEIN_CATABOLIC_PROCESS		83	0.633525	1.92235	0.00204082	0.00240787	0.29	12508	tags=60%, list=21%, signal=77%
GO_MITOTIC_SISTER_CHROMATID_SEGREGATION	GO_MITOTIC_SISTER_CHROMATID_SEGREGATION		154	0.668108	1.92234	0.0019685	0.0024063	0.29	13819	tags=71%, list=24%, signal=92%
GO_VASCULAR_ENDOTHELIAL_GROWTH_FACTOR_PRODUCTION	GO_VASCULAR_ENDOTHELIAL_GROWTH_FACTOR_PRODUCTION		63	0.523162	1.92228	0	0.00240608	0.29	20014	tags=48%, list=34%, signal=72%
GO_CEREBRAL_CORTEX_CELL_MIGRATION	GO_CEREBRAL_CORTEX_CELL_MIGRATION		40	0.650301	1.92225	0.00204918	0.00240451	0.29	9318	tags=58%, list=16%, signal=68%
GO_CALCIUM_MEDIATED_SIGNALING	GO_CALCIUM_MEDIATED_SIGNALING		216	0.555381	1.92212	0.00196464	0.0024085	0.29	17637	tags=57%, list=30%, signal=81%
GO_REGULATION_OF_ACTIN_FILAMENT_BUNDLE_ASSEMBLY	GO_REGULATION_OF_ACTIN_FILAMENT_BUNDLE_ASSEMBLY		101	0.611088	1.92202	0.00410678	0.00240958	0.29	17283	tags=67%, list=30%, signal=95%
GO_NEGATIVE_REGULATION_OF_CARDIAC_MUSCLE_TISSUE_DEVELOPMENT	GO_NEGATIVE_REGULATION_OF_CARDIAC_MUSCLE_TISSUE_DEVELOPMENT		44	0.583711	1.92181	0	0.00241682	0.291	11415	tags=41%, list=20%, signal=51%
GO_FATTY_ACID_BIOSYNTHETIC_PROCESS	GO_FATTY_ACID_BIOSYNTHETIC_PROCESS		166	0.503699	1.92159	0.00197628	0.00244386	0.291	16053	tags=45%, list=27%, signal=62%
GO_CERAMIDE_BIOSYNTHETIC_PROCESS	GO_CERAMIDE_BIOSYNTHETIC_PROCESS		64	0.603075	1.9213	0	0.00245579	0.295	9666	tags=48%, list=17%, signal=58%
GO_CELL_CELL_ADHESION_VIA_PLASMA_MEMBRANE_ADHESION_MOLECULES	GO_CELL_CELL_ADHESION_VIA_PLASMA_MEMBRANE_ADHESION_MOLECULES		270	0.527472	1.92119	0	0.00245632	0.295	17608	tags=58%, list=30%, signal=83%
GO_MESODERMAL_CELL_DIFFERENTIATION	GO_MESODERMAL_CELL_DIFFERENTIATION		35	0.600497	1.92097	0.00204499	0.00246288	0.295	16745	tags=54%, list=29%, signal=76%
GO_CELL_CYCLE_DNA_REPLICATION	GO_CELL_CYCLE_DNA_REPLICATION		64	0.74318	1.92031	0.00191205	0.00249729	0.3	14234	tags=92%, list=24%, signal=122%
GO_REGULATION_OF_PATTERN_RECOGNITION_RECEPTOR_SIGNALING_PATHWAY	GO_REGULATION_OF_PATTERN_RECOGNITION_RECEPTOR_SIGNALING_PATHWAY		93	0.601509	1.91993	0.00596422	0.00250373	0.3	10724	tags=45%, list=18%, signal=55%
GO_RESPONSE_TO_ACTIVITY	GO_RESPONSE_TO_ACTIVITY		69	0.580845	1.91992	0	0.0025021	0.3	11386	tags=46%, list=20%, signal=58%
GO_POSITIVE_REGULATION_OF_GENE_EXPRESSION_EPIGENETIC	GO_POSITIVE_REGULATION_OF_GENE_EXPRESSION_EPIGENETIC		48	0.691601	1.91984	0	0.00250247	0.3	8418	tags=60%, list=14%, signal=71%
GO_PROSTAGLANDIN_TRANSPORT	GO_PROSTAGLANDIN_TRANSPORT		16	0.686243	1.91966	0.00389864	0.00250635	0.3	14046	tags=63%, list=24%, signal=82%
GO_PHOSPHOLIPID_DEPHOSPHORYLATION	GO_PHOSPHOLIPID_DEPHOSPHORYLATION		32	0.723365	1.91947	0	0.00251483	0.302	5381	tags=59%, list=9%, signal=65%
GO_RESPONSE_TO_FATTY_ACID	GO_RESPONSE_TO_FATTY_ACID		89	0.562378	1.91935	0	0.00252249	0.303	16225	tags=51%, list=28%, signal=70%
GO_POSITIVE_REGULATION_OF_ACTIN_FILAMENT_POLYMERIZATION	GO_POSITIVE_REGULATION_OF_ACTIN_FILAMENT_POLYMERIZATION		93	0.600141	1.91905	0.00204918	0.00253096	0.303	16041	tags=65%, list=27%, signal=89%
GO_SENSORY_PERCEPTION_OF_MECHANICAL_STIMULUS	GO_SENSORY_PERCEPTION_OF_MECHANICAL_STIMULUS		166	0.504074	1.91901	0	0.00252932	0.303	20214	tags=57%, list=35%, signal=87%
GO_NIK_NF_KAPPAB_SIGNALING	GO_NIK_NF_KAPPAB_SIGNALING		181	0.575979	1.91877	0.00201613	0.00253635	0.304	17005	tags=55%, list=29%, signal=78%
GO_MESONEPHRIC_TUBULE_MORPHOGENESIS	GO_MESONEPHRIC_TUBULE_MORPHOGENESIS		66	0.564859	1.91867	0.00204499	0.00253734	0.304	12160	tags=45%, list=21%, signal=57%
GO_NEGATIVE_REGULATION_OF_PROTEIN_CATABOLIC_PROCESS	GO_NEGATIVE_REGULATION_OF_PROTEIN_CATABOLIC_PROCESS		128	0.598421	1.91862	0	0.00253703	0.304	16892	tags=67%, list=29%, signal=94%
GO_PROTEIN_KINASE_C_ACTIVATING_G_PROTEIN_COUPLED_RECEPTOR_SIGNALING_PATHWAY	GO_PROTEIN_KINASE_C_ACTIVATING_G_PROTEIN_COUPLED_RECEPTOR_SIGNALING_PATHWAY		27	0.632439	1.91854	0	0.0025354	0.304	14290	tags=63%, list=24%, signal=83%
GO_PROTEIN_LOCALIZATION_TO_LYSOSOME	GO_PROTEIN_LOCALIZATION_TO_LYSOSOME		42	0.665708	1.91831	0.00412371	0.00254317	0.305	12008	tags=64%, list=21%, signal=81%
GO_REGULATION_OF_VIRAL_INDUCED_CYTOPLASMIC_PATTERN_RECOGNITION_RECEPTOR_SIGNALING_PATHWAY	GO_REGULATION_OF_VIRAL_INDUCED_CYTOPLASMIC_PATTERN_RECOGNITION_RECEPTOR_SIGNALING_PATHWAY		19	0.727865	1.9181	0.00403226	0.00254905	0.305	9399	tags=47%, list=16%, signal=56%
GO_MITOTIC_G2_DNA_DAMAGE_CHECKPOINT	GO_MITOTIC_G2_DNA_DAMAGE_CHECKPOINT		21	0.782084	1.91808	0	0.0025489	0.305	6868	tags=71%, list=12%, signal=81%
GO_NUCLEAR_ENVELOPE_ORGANIZATION	GO_NUCLEAR_ENVELOPE_ORGANIZATION		52	0.686116	1.91752	0.00406504	0.00256779	0.306	9242	tags=62%, list=16%, signal=73%
GO_ALDITOL_METABOLIC_PROCESS	GO_ALDITOL_METABOLIC_PROCESS		24	0.6435	1.91748	0.00383877	0.00256814	0.306	14566	tags=54%, list=25%, signal=72%
GO_PROTEIN_INSERTION_INTO_MITOCHONDRIAL_MEMBRANE_INVOLVED_IN_APOPTOTIC_SIGNALING_PATHWAY	GO_PROTEIN_INSERTION_INTO_MITOCHONDRIAL_MEMBRANE_INVOLVED_IN_APOPTOTIC_SIGNALING_PATHWAY		30	0.706748	1.91728	0	0.00257932	0.307	10834	tags=73%, list=19%, signal=90%
GO_POSITIVE_REGULATION_OF_CATION_CHANNEL_ACTIVITY	GO_POSITIVE_REGULATION_OF_CATION_CHANNEL_ACTIVITY		69	0.575876	1.91725	0.00198413	0.00257907	0.307	13268	tags=42%, list=23%, signal=54%
GO_POSITIVE_REGULATION_OF_LONG_TERM_SYNAPTIC_POTENTIATION	GO_POSITIVE_REGULATION_OF_LONG_TERM_SYNAPTIC_POTENTIATION		23	0.70183	1.91719	0	0.00257873	0.307	13268	tags=70%, list=23%, signal=90%
GO_POSITIVE_REGULATION_OF_HEART_GROWTH	GO_POSITIVE_REGULATION_OF_HEART_GROWTH		52	0.577637	1.9169	0.00196464	0.00258686	0.308	14299	tags=44%, list=24%, signal=59%
GO_ACETYL_COA_METABOLIC_PROCESS	GO_ACETYL_COA_METABOLIC_PROCESS		38	0.659969	1.9168	0.00196078	0.00258719	0.308	15769	tags=71%, list=27%, signal=97%
GO_CELLULAR_RESPONSE_TO_AMYLOID_BETA	GO_CELLULAR_RESPONSE_TO_AMYLOID_BETA		45	0.615705	1.91615	0	0.0026093	0.31	15334	tags=58%, list=26%, signal=78%
GO_REGULATION_OF_PHOSPHOLIPASE_ACTIVITY	GO_REGULATION_OF_PHOSPHOLIPASE_ACTIVITY		72	0.600244	1.91596	0	0.00261853	0.311	18321	tags=71%, list=31%, signal=103%
GO_TYPE_B_PANCREATIC_CELL_DEVELOPMENT	GO_TYPE_B_PANCREATIC_CELL_DEVELOPMENT		20	0.698548	1.9159	0	0.00261756	0.311	8330	tags=55%, list=14%, signal=64%
GO_CELLULAR_PROTEIN_CONTAINING_COMPLEX_LOCALIZATION	GO_CELLULAR_PROTEIN_CONTAINING_COMPLEX_LOCALIZATION		23	0.723648	1.91587	0.00201613	0.00261654	0.311	15600	tags=91%, list=27%, signal=125%
GO_REGULATION_OF_CELL_SUBSTRATE_JUNCTION_ORGANIZATION	GO_REGULATION_OF_CELL_SUBSTRATE_JUNCTION_ORGANIZATION		66	0.699143	1.91577	0.00202429	0.00261751	0.311	12809	tags=76%, list=22%, signal=97%
GO_REGULATION_OF_MITOCHONDRIAL_MEMBRANE_PERMEABILITY_INVOLVED_IN_APOPTOTIC_PROCESS	GO_REGULATION_OF_MITOCHONDRIAL_MEMBRANE_PERMEABILITY_INVOLVED_IN_APOPTOTIC_PROCESS		63	0.632216	1.91576	0	0.00261584	0.311	13668	tags=59%, list=23%, signal=77%
GO_GLUTAMATE_METABOLIC_PROCESS	GO_GLUTAMATE_METABOLIC_PROCESS		32	0.625357	1.91526	0	0.00263769	0.312	9756	tags=47%, list=17%, signal=56%
GO_ERYTHROCYTE_DEVELOPMENT	GO_ERYTHROCYTE_DEVELOPMENT		33	0.643086	1.91507	0	0.00264325	0.312	9918	tags=58%, list=17%, signal=69%
GO_ACTIVIN_RECEPTOR_SIGNALING_PATHWAY	GO_ACTIVIN_RECEPTOR_SIGNALING_PATHWAY		44	0.587899	1.91503	0	0.0026442	0.312	11415	tags=45%, list=20%, signal=56%
GO_MODIFICATION_OF_POSTSYNAPTIC_STRUCTURE	GO_MODIFICATION_OF_POSTSYNAPTIC_STRUCTURE		18	0.743929	1.91453	0.00193424	0.00266147	0.312	11240	tags=72%, list=19%, signal=89%
GO_REGULATION_OF_CELL_CELL_ADHESION	GO_REGULATION_OF_CELL_CELL_ADHESION		430	0.545205	1.91452	0.00200401	0.00266149	0.314	16489	tags=55%, list=28%, signal=76%
GO_ESTABLISHMENT_OF_SPINDLE_ORIENTATION	GO_ESTABLISHMENT_OF_SPINDLE_ORIENTATION		36	0.68511	1.91449	0.00204499	0.00266129	0.314	11169	tags=64%, list=19%, signal=79%
GO_PHOSPHOLIPID_CATABOLIC_PROCESS	GO_PHOSPHOLIPID_CATABOLIC_PROCESS		49	0.583944	1.91449	0.00201207	0.00265959	0.314	16105	tags=57%, list=28%, signal=79%
GO_ALPHA_AMINO_ACID_CATABOLIC_PROCESS	GO_ALPHA_AMINO_ACID_CATABOLIC_PROCESS		101	0.548638	1.91443	0	0.00265791	0.314	11821	tags=44%, list=20%, signal=55%
GO_REGULATION_OF_PROTEIN_EXPORT_FROM_NUCLEUS	GO_REGULATION_OF_PROTEIN_EXPORT_FROM_NUCLEUS		41	0.714928	1.91419	0	0.00266562	0.315	8075	tags=63%, list=14%, signal=74%
GO_PH_REDUCTION	GO_PH_REDUCTION		58	0.610703	1.91408	0	0.00266716	0.315	12851	tags=53%, list=22%, signal=68%
GO_GASTRULATION_WITH_MOUTH_FORMING_SECOND	GO_GASTRULATION_WITH_MOUTH_FORMING_SECOND		26	0.681626	1.91387	0	0.00267148	0.316	3902	tags=46%, list=7%, signal=49%
GO_HEPATOCYTE_GROWTH_FACTOR_RECEPTOR_SIGNALING_PATHWAY	GO_HEPATOCYTE_GROWTH_FACTOR_RECEPTOR_SIGNALING_PATHWAY		16	0.706904	1.91372	0	0.00267312	0.316	13652	tags=75%, list=23%, signal=98%
GO_CRANIAL_SKELETAL_SYSTEM_DEVELOPMENT	GO_CRANIAL_SKELETAL_SYSTEM_DEVELOPMENT		68	0.622647	1.91366	0.00203252	0.00267274	0.316	16937	tags=69%, list=29%, signal=97%
GO_INTRINSIC_APOPTOTIC_SIGNALING_PATHWAY_IN_RESPONSE_TO_OXIDATIVE_STRESS	GO_INTRINSIC_APOPTOTIC_SIGNALING_PATHWAY_IN_RESPONSE_TO_OXIDATIVE_STRESS		42	0.665123	1.91366	0	0.00267105	0.316	9954	tags=57%, list=17%, signal=69%
GO_REGULATION_OF_DEVELOPMENTAL_PIGMENTATION	GO_REGULATION_OF_DEVELOPMENTAL_PIGMENTATION		15	0.758112	1.91353	0	0.00267199	0.316	11059	tags=73%, list=19%, signal=90%
GO_CELLULAR_RESPONSE_TO_UV	GO_CELLULAR_RESPONSE_TO_UV		78	0.642941	1.91337	0.00201613	0.0026739	0.316	15740	tags=72%, list=27%, signal=98%
GO_TETRAPYRROLE_METABOLIC_PROCESS	GO_TETRAPYRROLE_METABOLIC_PROCESS		58	0.617324	1.91324	0.00392927	0.00267623	0.316	10135	tags=48%, list=17%, signal=58%
GO_CARDIOCYTE_DIFFERENTIATION	GO_CARDIOCYTE_DIFFERENTIATION		154	0.567382	1.91313	0.00196078	0.00267844	0.316	12778	tags=45%, list=22%, signal=58%
GO_POSITIVE_REGULATION_OF_SODIUM_ION_TRANSMEMBRANE_TRANSPORTER_ACTIVITY	GO_POSITIVE_REGULATION_OF_SODIUM_ION_TRANSMEMBRANE_TRANSPORTER_ACTIVITY		16	0.750138	1.91303	0.00194932	0.00267802	0.316	12505	tags=81%, list=21%, signal=103%
GO_MITOCHONDRIAL_GENOME_MAINTENANCE	GO_MITOCHONDRIAL_GENOME_MAINTENANCE		23	0.740374	1.913	0	0.00267882	0.317	9779	tags=74%, list=17%, signal=89%
GO_NUCLEOSOME_ASSEMBLY	GO_NUCLEOSOME_ASSEMBLY		71	0.675876	1.91281	0	0.0026887	0.318	8953	tags=61%, list=15%, signal=71%
GO_REGULATION_OF_REACTIVE_OXYGEN_SPECIES_BIOSYNTHETIC_PROCESS	GO_REGULATION_OF_REACTIVE_OXYGEN_SPECIES_BIOSYNTHETIC_PROCESS		102	0.558533	1.91269	0	0.00269051	0.319	14927	tags=48%, list=26%, signal=64%
GO_GLANDULAR_EPITHELIAL_CELL_DIFFERENTIATION	GO_GLANDULAR_EPITHELIAL_CELL_DIFFERENTIATION		47	0.597585	1.9125	0.00607287	0.00269738	0.319	15496	tags=60%, list=27%, signal=81%
GO_REGULATION_OF_MEIOTIC_CELL_CYCLE	GO_REGULATION_OF_MEIOTIC_CELL_CYCLE		50	0.568429	1.91241	0.0020202	0.00269832	0.319	19282	tags=66%, list=33%, signal=98%
GO_RECEPTOR_SIGNALING_PATHWAY_VIA_STAT	GO_RECEPTOR_SIGNALING_PATHWAY_VIA_STAT		174	0.521711	1.91235	0	0.0026999	0.319	15185	tags=44%, list=26%, signal=59%
GO_POSITIVE_REGULATION_OF_WOUND_HEALING	GO_POSITIVE_REGULATION_OF_WOUND_HEALING		59	0.563163	1.91232	0.00199601	0.00269887	0.319	10482	tags=41%, list=18%, signal=50%
GO_RECEPTOR_CATABOLIC_PROCESS	GO_RECEPTOR_CATABOLIC_PROCESS		34	0.70704	1.91231	0	0.00269786	0.319	9500	tags=68%, list=16%, signal=81%
GO_REGULATION_OF_KETONE_BIOSYNTHETIC_PROCESS	GO_REGULATION_OF_KETONE_BIOSYNTHETIC_PROCESS		17	0.691367	1.9122	0	0.00270367	0.319	14007	tags=71%, list=24%, signal=93%
GO_SULFUR_COMPOUND_TRANSPORT	GO_SULFUR_COMPOUND_TRANSPORT		49	0.603556	1.91205	0	0.00270554	0.32	20207	tags=78%, list=35%, signal=118%
GO_REGULATION_OF_HOMOTYPIC_CELL_CELL_ADHESION	GO_REGULATION_OF_HOMOTYPIC_CELL_CELL_ADHESION		30	0.641169	1.91199	0.00200803	0.00270513	0.32	15605	tags=70%, list=27%, signal=95%
GO_INNATE_IMMUNE_RESPONSE_ACTIVATING_SIGNAL_TRANSDUCTION	GO_INNATE_IMMUNE_RESPONSE_ACTIVATING_SIGNAL_TRANSDUCTION		116	0.609617	1.91199	0	0.00270344	0.32	7972	tags=43%, list=14%, signal=50%
GO_POSITIVE_REGULATION_OF_MEMBRANE_PERMEABILITY	GO_POSITIVE_REGULATION_OF_MEMBRANE_PERMEABILITY		64	0.630689	1.91197	0	0.00270175	0.32	9661	tags=50%, list=17%, signal=60%
GO_TORC1_SIGNALING	GO_TORC1_SIGNALING		39	0.682097	1.91193	0	0.00270261	0.32	11374	tags=67%, list=19%, signal=83%
GO_POSITIVE_REGULATION_OF_NUCLEAR_DIVISION	GO_POSITIVE_REGULATION_OF_NUCLEAR_DIVISION		68	0.570353	1.91183	0	0.00270971	0.32	12831	tags=50%, list=22%, signal=64%
GO_SEQUESTERING_OF_CALCIUM_ION	GO_SEQUESTERING_OF_CALCIUM_ION		120	0.581016	1.91174	0	0.00271068	0.32	13457	tags=51%, list=23%, signal=66%
GO_MICROTUBULE_NUCLEATION	GO_MICROTUBULE_NUCLEATION		29	0.741712	1.91134	0	0.00272558	0.322	5640	tags=66%, list=10%, signal=72%
GO_CELL_CELL_ADHESION_MEDIATED_BY_CADHERIN	GO_CELL_CELL_ADHESION_MEDIATED_BY_CADHERIN		26	0.663141	1.91111	0	0.00273113	0.322	14024	tags=69%, list=24%, signal=91%
GO_CELLULAR_RESPONSE_TO_ACID_CHEMICAL	GO_CELLULAR_RESPONSE_TO_ACID_CHEMICAL		71	0.611387	1.91094	0.00202429	0.00273528	0.323	17388	tags=70%, list=30%, signal=100%
GO_REGULATION_OF_OLIGODENDROCYTE_DIFFERENTIATION	GO_REGULATION_OF_OLIGODENDROCYTE_DIFFERENTIATION		40	0.623514	1.91088	0.00200401	0.00273841	0.324	11784	tags=55%, list=20%, signal=69%
GO_ADULT_BEHAVIOR	GO_ADULT_BEHAVIOR		135	0.536721	1.91086	0	0.0027367	0.324	12600	tags=43%, list=22%, signal=55%
GO_MRNA_CLEAVAGE	GO_MRNA_CLEAVAGE		22	0.77656	1.91079	0.00197239	0.00273692	0.324	4100	tags=59%, list=7%, signal=64%
GO_REGULATION_OF_DNA_DAMAGE_RESPONSE_SIGNAL_TRANSDUCTION_BY_P53_CLASS_MEDIATOR	GO_REGULATION_OF_DNA_DAMAGE_RESPONSE_SIGNAL_TRANSDUCTION_BY_P53_CLASS_MEDIATOR		31	0.683365	1.91066	0.002	0.00274305	0.325	11374	tags=61%, list=19%, signal=76%
GO_ENTRY_INTO_HOST	GO_ENTRY_INTO_HOST		143	0.58014	1.91057	0.0040404	0.00274579	0.328	16345	tags=59%, list=28%, signal=81%
GO_RESPONSE_TO_ESTROGEN	GO_RESPONSE_TO_ESTROGEN		75	0.569205	1.91023	0.0021097	0.00275314	0.329	14852	tags=52%, list=25%, signal=70%
GO_PROTEIN_LOCALIZATION_TO_GOLGI_APPARATUS	GO_PROTEIN_LOCALIZATION_TO_GOLGI_APPARATUS		27	0.716277	1.91013	0.00207469	0.00275399	0.329	11787	tags=74%, list=20%, signal=93%
GO_CHROMOSOME_SEPARATION	GO_CHROMOSOME_SEPARATION		91	0.650659	1.90991	0.00194932	0.00276262	0.329	14932	tags=67%, list=26%, signal=90%
GO_SYNAPTIC_VESICLE_LOCALIZATION	GO_SYNAPTIC_VESICLE_LOCALIZATION		55	0.634264	1.90991	0.00208768	0.0027609	0.329	15771	tags=69%, list=27%, signal=95%
GO_CALCINEURIN_MEDIATED_SIGNALING	GO_CALCINEURIN_MEDIATED_SIGNALING		47	0.624482	1.90953	0.0039604	0.00277573	0.329	10963	tags=49%, list=19%, signal=60%
GO_SMOOTH_MUSCLE_TISSUE_DEVELOPMENT	GO_SMOOTH_MUSCLE_TISSUE_DEVELOPMENT		24	0.714694	1.90946	0	0.00277824	0.329	12681	tags=71%, list=22%, signal=90%
GO_ISOPRENOID_METABOLIC_PROCESS	GO_ISOPRENOID_METABOLIC_PROCESS		143	0.494688	1.90924	0	0.00278368	0.33	18390	tags=50%, list=31%, signal=72%
GO_NEGATIVE_REGULATION_OF_GTPASE_ACTIVITY	GO_NEGATIVE_REGULATION_OF_GTPASE_ACTIVITY		49	0.653984	1.90914	0	0.00278387	0.33	14779	tags=71%, list=25%, signal=96%
GO_HISTONE_H3_K4_TRIMETHYLATION	GO_HISTONE_H3_K4_TRIMETHYLATION		18	0.821423	1.90913	0.0019305	0.00278215	0.33	7712	tags=83%, list=13%, signal=96%
GO_ZINC_ION_TRANSPORT	GO_ZINC_ION_TRANSPORT		27	0.684937	1.90912	0	0.00278108	0.33	7859	tags=48%, list=13%, signal=56%
GO_RNA_METHYLATION	GO_RNA_METHYLATION		75	0.714462	1.90911	0	0.00277937	0.33	11155	tags=73%, list=19%, signal=91%
GO_MESENCHYME_MORPHOGENESIS	GO_MESENCHYME_MORPHOGENESIS		52	0.64102	1.90906	0	0.00277956	0.33	13287	tags=60%, list=23%, signal=77%
GO_POSITIVE_REGULATION_OF_ATPASE_ACTIVITY	GO_POSITIVE_REGULATION_OF_ATPASE_ACTIVITY		54	0.642368	1.90899	0.00406504	0.0027813	0.33	12059	tags=56%, list=21%, signal=70%
GO_POSITIVE_REGULATION_OF_MYELINATION	GO_POSITIVE_REGULATION_OF_MYELINATION		19	0.728058	1.90872	0	0.00278775	0.33	12230	tags=68%, list=21%, signal=87%
GO_CELLULAR_TRANSITION_METAL_ION_HOMEOSTASIS	GO_CELLULAR_TRANSITION_METAL_ION_HOMEOSTASIS		114	0.55919	1.90801	0	0.00281378	0.33	13935	tags=49%, list=24%, signal=64%
GO_RETROGRADE_VESICLE_MEDIATED_TRANSPORT_GOLGI_TO_ENDOPLASMIC_RETICULUM	GO_RETROGRADE_VESICLE_MEDIATED_TRANSPORT_GOLGI_TO_ENDOPLASMIC_RETICULUM		85	0.676078	1.90797	0.00406504	0.00281456	0.33	10893	tags=66%, list=19%, signal=81%
GO_ORGANIC_ACID_TRANSMEMBRANE_TRANSPORT	GO_ORGANIC_ACID_TRANSMEMBRANE_TRANSPORT		148	0.523881	1.90796	0.004	0.00281345	0.33	20296	tags=60%, list=35%, signal=92%
GO_POSITIVE_REGULATION_OF_CARDIAC_MUSCLE_TISSUE_DEVELOPMENT	GO_POSITIVE_REGULATION_OF_CARDIAC_MUSCLE_TISSUE_DEVELOPMENT		61	0.564391	1.9077	0.00193798	0.00282702	0.332	13235	tags=43%, list=23%, signal=55%
GO_POSITIVE_REGULATION_OF_VASCULAR_ENDOTHELIAL_CELL_PROLIFERATION	GO_POSITIVE_REGULATION_OF_VASCULAR_ENDOTHELIAL_CELL_PROLIFERATION		25	0.637606	1.90762	0.00401606	0.0028302	0.333	8252	tags=36%, list=14%, signal=42%
GO_LONG_CHAIN_FATTY_ACID_METABOLIC_PROCESS	GO_LONG_CHAIN_FATTY_ACID_METABOLIC_PROCESS		112	0.522245	1.90751	0.00402414	0.00283361	0.333	17103	tags=54%, list=29%, signal=77%
GO_NEGATIVE_REGULATION_OF_MAP_KINASE_ACTIVITY	GO_NEGATIVE_REGULATION_OF_MAP_KINASE_ACTIVITY		79	0.584829	1.9074	0.00203666	0.00283628	0.333	12704	tags=48%, list=22%, signal=61%
GO_PHOSPHATIDYLGLYCEROL_METABOLIC_PROCESS	GO_PHOSPHATIDYLGLYCEROL_METABOLIC_PROCESS		34	0.619047	1.90729	0	0.00283972	0.333	9060	tags=47%, list=16%, signal=56%
GO_MANNOSYLATION	GO_MANNOSYLATION		33	0.718127	1.90728	0	0.00283868	0.333	11006	tags=76%, list=19%, signal=93%
GO_CELLULAR_COMPONENT_ASSEMBLY_INVOLVED_IN_MORPHOGENESIS	GO_CELLULAR_COMPONENT_ASSEMBLY_INVOLVED_IN_MORPHOGENESIS		108	0.653754	1.90719	0.004	0.00283817	0.333	13039	tags=53%, list=22%, signal=68%
GO_POSITIVE_REGULATION_OF_PROTEIN_TARGETING_TO_MITOCHONDRION	GO_POSITIVE_REGULATION_OF_PROTEIN_TARGETING_TO_MITOCHONDRION		32	0.695367	1.90717	0.00588235	0.00283706	0.333	11886	tags=69%, list=20%, signal=86%
GO_HISTONE_H3_K9_TRIMETHYLATION	GO_HISTONE_H3_K9_TRIMETHYLATION		16	0.802839	1.90707	0	0.00284112	0.333	4540	tags=63%, list=8%, signal=68%
GO_REGULATION_OF_SIGNALING_RECEPTOR_ACTIVITY	GO_REGULATION_OF_SIGNALING_RECEPTOR_ACTIVITY		171	0.503852	1.90692	0	0.00284382	0.333	17191	tags=49%, list=29%, signal=69%
GO_CHROMOSOME_CONDENSATION	GO_CHROMOSOME_CONDENSATION		32	0.69622	1.90642	0	0.0028575	0.333	7337	tags=56%, list=13%, signal=64%
GO_LENS_FIBER_CELL_DIFFERENTIATION	GO_LENS_FIBER_CELL_DIFFERENTIATION		35	0.63659	1.90625	0	0.0028583	0.333	7625	tags=46%, list=13%, signal=53%
GO_POSITIVE_REGULATION_OF_REPRODUCTIVE_PROCESS	GO_POSITIVE_REGULATION_OF_REPRODUCTIVE_PROCESS		82	0.51721	1.90593	0	0.00286551	0.333	19828	tags=61%, list=34%, signal=92%
GO_POSITIVE_REGULATION_OF_CELL_ADHESION	GO_POSITIVE_REGULATION_OF_CELL_ADHESION		419	0.56138	1.90572	0	0.00287153	0.334	18335	tags=63%, list=31%, signal=91%
GO_NUCLEOTIDE_BINDING_DOMAIN_LEUCINE_RICH_REPEAT_CONTAINING_RECEPTOR_SIGNALING_PATHWAY	GO_NUCLEOTIDE_BINDING_DOMAIN_LEUCINE_RICH_REPEAT_CONTAINING_RECEPTOR_SIGNALING_PATHWAY		36	0.690257	1.90557	0.00198807	0.00287702	0.335	10674	tags=64%, list=18%, signal=78%
GO_REGULATION_OF_GLIAL_CELL_DIFFERENTIATION	GO_REGULATION_OF_GLIAL_CELL_DIFFERENTIATION		74	0.552887	1.90535	0.00202429	0.00288186	0.335	11784	tags=45%, list=20%, signal=56%
GO_REGULATION_OF_INTRINSIC_APOPTOTIC_SIGNALING_PATHWAY_IN_RESPONSE_TO_DNA_DAMAGE	GO_REGULATION_OF_INTRINSIC_APOPTOTIC_SIGNALING_PATHWAY_IN_RESPONSE_TO_DNA_DAMAGE		37	0.646222	1.90522	0	0.00288757	0.335	10094	tags=57%, list=17%, signal=69%
GO_CHROMOSOME_LOCALIZATION	GO_CHROMOSOME_LOCALIZATION		74	0.661336	1.905	0.00197239	0.00289414	0.335	12195	tags=65%, list=21%, signal=82%
GO_INTERLEUKIN_5_PRODUCTION	GO_INTERLEUKIN_5_PRODUCTION		20	0.646455	1.90445	0.00193798	0.00291566	0.335	9396	tags=50%, list=16%, signal=60%
GO_GLYCOSYLCERAMIDE_METABOLIC_PROCESS	GO_GLYCOSYLCERAMIDE_METABOLIC_PROCESS		18	0.714978	1.90436	0.0019802	0.00291907	0.335	9119	tags=61%, list=16%, signal=72%
GO_PROTEIN_INSERTION_INTO_MEMBRANE	GO_PROTEIN_INSERTION_INTO_MEMBRANE		61	0.631995	1.90428	0	0.00292238	0.335	11280	tags=57%, list=19%, signal=71%
GO_LAMELLIPODIUM_ASSEMBLY	GO_LAMELLIPODIUM_ASSEMBLY		67	0.635124	1.90416	0.00201613	0.00292314	0.335	10153	tags=55%, list=17%, signal=67%
GO_BILE_ACID_METABOLIC_PROCESS	GO_BILE_ACID_METABOLIC_PROCESS		48	0.583949	1.90388	0.00208768	0.00293646	0.335	14886	tags=54%, list=25%, signal=73%
GO_MEMBRANE_FISSION	GO_MEMBRANE_FISSION		15	0.766943	1.90384	0	0.00293468	0.335	6437	tags=60%, list=11%, signal=67%
GO_NEGATIVE_REGULATION_OF_PEPTIDYL_TYROSINE_PHOSPHORYLATION	GO_NEGATIVE_REGULATION_OF_PEPTIDYL_TYROSINE_PHOSPHORYLATION		54	0.633231	1.90376	0	0.00293545	0.335	12772	tags=57%, list=22%, signal=73%
GO_DNA_TEMPLATED_TRANSCRIPTION_ELONGATION	GO_DNA_TEMPLATED_TRANSCRIPTION_ELONGATION		108	0.687683	1.90367	0	0.00293429	0.335	13926	tags=74%, list=24%, signal=97%
GO_PROTEIN_MONOUBIQUITINATION	GO_PROTEIN_MONOUBIQUITINATION		66	0.699595	1.90352	0.00396825	0.00293834	0.335	12343	tags=76%, list=21%, signal=96%
GO_MYELOID_LEUKOCYTE_DIFFERENTIATION	GO_MYELOID_LEUKOCYTE_DIFFERENTIATION		208	0.56381	1.90346	0	0.00293994	0.335	13952	tags=53%, list=24%, signal=69%
GO_STEROL_HOMEOSTASIS	GO_STEROL_HOMEOSTASIS		99	0.505439	1.90325	0	0.00294767	0.336	22205	tags=54%, list=38%, signal=86%
GO_CELLULAR_AMINO_ACID_METABOLIC_PROCESS	GO_CELLULAR_AMINO_ACID_METABOLIC_PROCESS		310	0.554833	1.9027	0.00203666	0.00295993	0.336	14383	tags=51%, list=25%, signal=67%
GO_REGULATION_OF_HEMATOPOIETIC_PROGENITOR_CELL_DIFFERENTIATION	GO_REGULATION_OF_HEMATOPOIETIC_PROGENITOR_CELL_DIFFERENTIATION		86	0.648939	1.90263	0.00607287	0.0029607	0.336	11080	tags=53%, list=19%, signal=66%
GO_POSITIVE_REGULATION_OF_INTRINSIC_APOPTOTIC_SIGNALING_PATHWAY	GO_POSITIVE_REGULATION_OF_INTRINSIC_APOPTOTIC_SIGNALING_PATHWAY		58	0.593473	1.90245	0.00203252	0.00296436	0.336	9954	tags=41%, list=17%, signal=50%
GO_CALCIUM_ION_TRANSMEMBRANE_IMPORT_INTO_CYTOSOL	GO_CALCIUM_ION_TRANSMEMBRANE_IMPORT_INTO_CYTOSOL		137	0.564814	1.90203	0	0.00297703	0.336	14530	tags=52%, list=25%, signal=69%
GO_NEGATIVE_REGULATION_OF_HEMOPOIESIS	GO_NEGATIVE_REGULATION_OF_HEMOPOIESIS		143	0.555692	1.90188	0	0.00298173	0.336	18599	tags=62%, list=32%, signal=90%
GO_GENITALIA_DEVELOPMENT	GO_GENITALIA_DEVELOPMENT		47	0.579009	1.90178	0.002	0.00298362	0.336	14937	tags=57%, list=26%, signal=77%
GO_REGULATION_OF_CALCIUM_ION_TRANSPORT	GO_REGULATION_OF_CALCIUM_ION_TRANSPORT		244	0.541656	1.90165	0	0.00298567	0.336	14530	tags=47%, list=25%, signal=62%
GO_REGULATION_OF_RETINOIC_ACID_RECEPTOR_SIGNALING_PATHWAY	GO_REGULATION_OF_RETINOIC_ACID_RECEPTOR_SIGNALING_PATHWAY		17	0.680332	1.90158	0	0.00298639	0.336	17502	tags=88%, list=30%, signal=126%
GO_POSITIVE_REGULATION_OF_MICROTUBULE_POLYMERIZATION_OR_DEPOLYMERIZATION	GO_POSITIVE_REGULATION_OF_MICROTUBULE_POLYMERIZATION_OR_DEPOLYMERIZATION		33	0.664781	1.90142	0.00393701	0.00299026	0.337	16918	tags=79%, list=29%, signal=111%
GO_POSITIVE_REGULATION_OF_GLIAL_CELL_PROLIFERATION	GO_POSITIVE_REGULATION_OF_GLIAL_CELL_PROLIFERATION		19	0.679496	1.90125	0	0.00299316	0.337	5064	tags=42%, list=9%, signal=46%
GO_B_CELL_HOMEOSTASIS	GO_B_CELL_HOMEOSTASIS		29	0.704781	1.90121	0.00383877	0.0029934	0.337	11645	tags=66%, list=20%, signal=82%
GO_MATING	GO_MATING		41	0.593553	1.90077	0.00207469	0.0030021	0.337	11473	tags=46%, list=20%, signal=58%
GO_PEROXISOME_ORGANIZATION	GO_PEROXISOME_ORGANIZATION		81	0.62584	1.90057	0.00204918	0.0030068	0.337	14046	tags=60%, list=24%, signal=80%
GO_POSITIVE_REGULATION_OF_G1_S_TRANSITION_OF_MITOTIC_CELL_CYCLE	GO_POSITIVE_REGULATION_OF_G1_S_TRANSITION_OF_MITOTIC_CELL_CYCLE		49	0.599054	1.9003	0	0.00301174	0.338	17998	tags=57%, list=31%, signal=83%
GO_REGULATION_OF_LIPASE_ACTIVITY	GO_REGULATION_OF_LIPASE_ACTIVITY		99	0.561253	1.90027	0.00197628	0.00300994	0.338	18321	tags=62%, list=31%, signal=90%
GO_RESOLUTION_OF_MEIOTIC_RECOMBINATION_INTERMEDIATES	GO_RESOLUTION_OF_MEIOTIC_RECOMBINATION_INTERMEDIATES		15	0.770692	1.9002	0	0.00301147	0.338	5772	tags=53%, list=10%, signal=59%
GO_POSITIVE_REGULATION_OF_CELL_MATRIX_ADHESION	GO_POSITIVE_REGULATION_OF_CELL_MATRIX_ADHESION		55	0.629792	1.9001	0.00414079	0.00301286	0.338	17283	tags=73%, list=30%, signal=103%
GO_PROTEIN_DEGLYCOSYLATION	GO_PROTEIN_DEGLYCOSYLATION		26	0.759872	1.89991	0	0.00301648	0.34	7981	tags=73%, list=14%, signal=85%
GO_POSITIVE_REGULATION_OF_CELL_CYCLE_ARREST	GO_POSITIVE_REGULATION_OF_CELL_CYCLE_ARREST		80	0.610156	1.89985	0.00397614	0.00301591	0.34	11380	tags=55%, list=19%, signal=68%
GO_PROGRAMMED_NECROTIC_CELL_DEATH	GO_PROGRAMMED_NECROTIC_CELL_DEATH		49	0.589971	1.89976	0.00609756	0.00301534	0.34	13785	tags=39%, list=24%, signal=51%
GO_NEGATIVE_REGULATION_OF_SMOOTH_MUSCLE_CELL_DIFFERENTIATION	GO_NEGATIVE_REGULATION_OF_SMOOTH_MUSCLE_CELL_DIFFERENTIATION		23	0.661718	1.89963	0	0.0030166	0.34	7310	tags=43%, list=13%, signal=50%
GO_NEGATIVE_REGULATION_OF_NOTCH_SIGNALING_PATHWAY	GO_NEGATIVE_REGULATION_OF_NOTCH_SIGNALING_PATHWAY		38	0.628284	1.89961	0	0.00301541	0.34	15159	tags=66%, list=26%, signal=89%
GO_PATHWAY_RESTRICTED_SMAD_PROTEIN_PHOSPHORYLATION	GO_PATHWAY_RESTRICTED_SMAD_PROTEIN_PHOSPHORYLATION		65	0.605178	1.8992	0	0.00303265	0.34	11522	tags=52%, list=20%, signal=65%
GO_EXIT_FROM_MITOSIS	GO_EXIT_FROM_MITOSIS		28	0.689376	1.89916	0	0.00303146	0.34	12198	tags=68%, list=21%, signal=86%
GO_MITOCHONDRION_MORPHOGENESIS	GO_MITOCHONDRION_MORPHOGENESIS		22	0.750382	1.89912	0.00202429	0.00303228	0.34	8899	tags=68%, list=15%, signal=80%
GO_T_CELL_DIFFERENTIATION	GO_T_CELL_DIFFERENTIATION		251	0.578553	1.89899	0.00581395	0.00303352	0.34	16378	tags=60%, list=28%, signal=83%
GO_POSITIVE_REGULATION_OF_INSULIN_SECRETION	GO_POSITIVE_REGULATION_OF_INSULIN_SECRETION		72	0.553798	1.89839	0.00206612	0.00305501	0.342	15769	tags=53%, list=27%, signal=72%
GO_NEGATIVE_REGULATION_OF_EMBRYONIC_DEVELOPMENT	GO_NEGATIVE_REGULATION_OF_EMBRYONIC_DEVELOPMENT		25	0.705547	1.89821	0.00392157	0.0030608	0.342	14414	tags=80%, list=25%, signal=106%
GO_CARDIAC_MUSCLE_CELL_DIFFERENTIATION	GO_CARDIAC_MUSCLE_CELL_DIFFERENTIATION		124	0.574672	1.89748	0.00195312	0.00308358	0.343	17182	tags=55%, list=29%, signal=78%
GO_NEGATIVE_REGULATION_OF_VIRAL_RELEASE_FROM_HOST_CELL	GO_NEGATIVE_REGULATION_OF_VIRAL_RELEASE_FROM_HOST_CELL		15	0.791314	1.89743	0	0.00308365	0.343	9632	tags=73%, list=16%, signal=88%
GO_FOREBRAIN_CELL_MIGRATION	GO_FOREBRAIN_CELL_MIGRATION		56	0.610679	1.89731	0.00209205	0.00308875	0.343	15927	tags=63%, list=27%, signal=86%
GO_POSITIVE_REGULATION_OF_PROTEIN_MATURATION	GO_POSITIVE_REGULATION_OF_PROTEIN_MATURATION		25	0.635357	1.89724	0	0.00308894	0.343	11713	tags=52%, list=20%, signal=65%
GO_ORGANELLE_MEMBRANE_FUSION	GO_ORGANELLE_MEMBRANE_FUSION		100	0.609324	1.8971	0.002079	0.00309427	0.344	16306	tags=65%, list=28%, signal=90%
GO_REGULATION_OF_RECEPTOR_LOCALIZATION_TO_SYNAPSE	GO_REGULATION_OF_RECEPTOR_LOCALIZATION_TO_SYNAPSE		17	0.72039	1.89675	0	0.00310195	0.344	12219	tags=76%, list=21%, signal=97%
GO_OUTFLOW_TRACT_SEPTUM_MORPHOGENESIS	GO_OUTFLOW_TRACT_SEPTUM_MORPHOGENESIS		27	0.701467	1.8963	0.0020284	0.00311872	0.344	13235	tags=70%, list=23%, signal=91%
GO_POSITIVE_REGULATION_OF_NIK_NF_KAPPAB_SIGNALING	GO_POSITIVE_REGULATION_OF_NIK_NF_KAPPAB_SIGNALING		79	0.612767	1.89624	0.00204918	0.00312018	0.345	16794	tags=67%, list=29%, signal=94%
GO_PHOSPHATIDYLINOSITOL_DEPHOSPHORYLATION	GO_PHOSPHATIDYLINOSITOL_DEPHOSPHORYLATION		29	0.732463	1.89599	0	0.00313061	0.346	5381	tags=62%, list=9%, signal=68%
GO_DNA_DEALKYLATION	GO_DNA_DEALKYLATION		33	0.666608	1.89594	0	0.00313181	0.346	7933	tags=52%, list=14%, signal=60%
GO_BIOMINERALIZATION	GO_BIOMINERALIZATION		156	0.547424	1.89592	0	0.00312997	0.346	16104	tags=52%, list=28%, signal=72%
GO_NUCLEOTIDE_EXCISION_REPAIR	GO_NUCLEOTIDE_EXCISION_REPAIR		109	0.666481	1.89587	0.00198413	0.00313054	0.346	14540	tags=72%, list=25%, signal=96%
GO_NEGATIVE_REGULATION_OF_AXON_EXTENSION	GO_NEGATIVE_REGULATION_OF_AXON_EXTENSION		43	0.602645	1.89494	0	0.00318009	0.351	17137	tags=70%, list=29%, signal=99%
GO_NLS_BEARING_PROTEIN_IMPORT_INTO_NUCLEUS	GO_NLS_BEARING_PROTEIN_IMPORT_INTO_NUCLEUS		20	0.763312	1.89483	0	0.0031844	0.351	6037	tags=65%, list=10%, signal=72%
GO_REGULATION_OF_SISTER_CHROMATID_SEGREGATION	GO_REGULATION_OF_SISTER_CHROMATID_SEGREGATION		80	0.663448	1.89482	0.00392927	0.00318253	0.351	9426	tags=56%, list=16%, signal=67%
GO_POSITIVE_REGULATION_OF_LIPID_TRANSPORT	GO_POSITIVE_REGULATION_OF_LIPID_TRANSPORT		69	0.533698	1.89478	0.00196464	0.00318281	0.351	19442	tags=55%, list=33%, signal=82%
GO_NEURON_PROJECTION_REGENERATION	GO_NEURON_PROJECTION_REGENERATION		59	0.596002	1.89471	0	0.00318535	0.351	15740	tags=58%, list=27%, signal=79%
GO_POSITIVE_REGULATION_BY_HOST_OF_VIRAL_TRANSCRIPTION	GO_POSITIVE_REGULATION_BY_HOST_OF_VIRAL_TRANSCRIPTION		17	0.792624	1.89463	0	0.00318783	0.351	5375	tags=71%, list=9%, signal=78%
GO_PLATELET_AGGREGATION	GO_PLATELET_AGGREGATION		62	0.595498	1.89437	0.00404858	0.00319984	0.351	16745	tags=68%, list=29%, signal=95%
GO_INTRA_GOLGI_VESICLE_MEDIATED_TRANSPORT	GO_INTRA_GOLGI_VESICLE_MEDIATED_TRANSPORT		33	0.744417	1.89437	0	0.00319796	0.351	4555	tags=61%, list=8%, signal=66%
GO_ACTIVATION_OF_PROTEIN_KINASE_A_ACTIVITY	GO_ACTIVATION_OF_PROTEIN_KINASE_A_ACTIVITY		18	0.718225	1.89431	0.00194553	0.00320209	0.351	11975	tags=67%, list=21%, signal=84%
GO_TRANSCRIPTION_PREINITIATION_COMPLEX_ASSEMBLY	GO_TRANSCRIPTION_PREINITIATION_COMPLEX_ASSEMBLY		36	0.694698	1.89368	0	0.00322635	0.352	9853	tags=64%, list=17%, signal=77%
GO_POSITIVE_REGULATION_OF_CELLULAR_RESPONSE_TO_INSULIN_STIMULUS	GO_POSITIVE_REGULATION_OF_CELLULAR_RESPONSE_TO_INSULIN_STIMULUS		25	0.668182	1.8934	0.00202429	0.00323682	0.352	10059	tags=56%, list=17%, signal=68%
GO_RESPONSE_TO_DEXAMETHASONE	GO_RESPONSE_TO_DEXAMETHASONE		41	0.588417	1.89328	0	0.00323738	0.352	14852	tags=56%, list=25%, signal=75%
GO_RECEPTOR_LOCALIZATION_TO_SYNAPSE	GO_RECEPTOR_LOCALIZATION_TO_SYNAPSE		55	0.600255	1.89314	0	0.00324097	0.352	17986	tags=71%, list=31%, signal=102%
GO_CELL_COMMUNICATION_BY_ELECTRICAL_COUPLING_INVOLVED_IN_CARDIAC_CONDUCTION	GO_CELL_COMMUNICATION_BY_ELECTRICAL_COUPLING_INVOLVED_IN_CARDIAC_CONDUCTION		24	0.683181	1.89277	0.00584795	0.00325114	0.353	12792	tags=67%, list=22%, signal=85%
GO_ESTABLISHMENT_OR_MAINTENANCE_OF_MONOPOLAR_CELL_POLARITY	GO_ESTABLISHMENT_OR_MAINTENANCE_OF_MONOPOLAR_CELL_POLARITY		21	0.700224	1.89235	0.00189394	0.00326717	0.355	13488	tags=81%, list=23%, signal=105%
GO_POSITIVE_REGULATION_OF_DEPHOSPHORYLATION	GO_POSITIVE_REGULATION_OF_DEPHOSPHORYLATION		57	0.644651	1.89228	0.00203252	0.00326705	0.355	12900	tags=65%, list=22%, signal=83%
GO_MRNA_3_END_PROCESSING	GO_MRNA_3_END_PROCESSING		96	0.722072	1.89213	0	0.003272	0.355	10003	tags=72%, list=17%, signal=87%
GO_CALCIUM_ION_REGULATED_EXOCYTOSIS	GO_CALCIUM_ION_REGULATED_EXOCYTOSIS		63	0.579426	1.89195	0.00215517	0.00327869	0.355	15179	tags=60%, list=26%, signal=81%
GO_GLUTAMINE_FAMILY_AMINO_ACID_METABOLIC_PROCESS	GO_GLUTAMINE_FAMILY_AMINO_ACID_METABOLIC_PROCESS		71	0.578052	1.89173	0.00201207	0.00328899	0.355	14383	tags=55%, list=25%, signal=73%
GO_ATP_METABOLIC_PROCESS	GO_ATP_METABOLIC_PROCESS		283	0.571824	1.89163	0.00408163	0.00329383	0.355	12749	tags=45%, list=22%, signal=57%
GO_MRNA_MODIFICATION	GO_MRNA_MODIFICATION		23	0.75944	1.89161	0	0.00329191	0.355	10069	tags=74%, list=17%, signal=89%
GO_POSITIVE_REGULATION_OF_HEMOPOIESIS	GO_POSITIVE_REGULATION_OF_HEMOPOIESIS		202	0.564718	1.89155	0.00402414	0.00329125	0.355	16177	tags=57%, list=28%, signal=79%
GO_POSTSYNAPTIC_SIGNAL_TRANSDUCTION	GO_POSTSYNAPTIC_SIGNAL_TRANSDUCTION		35	0.606027	1.89152	0	0.00329646	0.356	6745	tags=37%, list=12%, signal=42%
GO_SMOOTH_MUSCLE_CELL_PROLIFERATION	GO_SMOOTH_MUSCLE_CELL_PROLIFERATION		171	0.522602	1.89143	0.00199601	0.00329642	0.356	19260	tags=54%, list=33%, signal=81%
GO_CEREBELLAR_CORTEX_FORMATION	GO_CEREBELLAR_CORTEX_FORMATION		23	0.700177	1.89128	0.00204499	0.00329924	0.356	6437	tags=48%, list=11%, signal=54%
GO_POSITIVE_REGULATION_OF_ORGANIC_ACID_TRANSPORT	GO_POSITIVE_REGULATION_OF_ORGANIC_ACID_TRANSPORT		38	0.586916	1.89127	0	0.00329796	0.356	11946	tags=42%, list=20%, signal=53%
GO_MITOTIC_SISTER_CHROMATID_COHESION	GO_MITOTIC_SISTER_CHROMATID_COHESION		21	0.769142	1.89119	0	0.00329733	0.356	7032	tags=67%, list=12%, signal=76%
GO_NUCLEOBASE_CONTAINING_SMALL_MOLECULE_BIOSYNTHETIC_PROCESS	GO_NUCLEOBASE_CONTAINING_SMALL_MOLECULE_BIOSYNTHETIC_PROCESS		102	0.568409	1.89111	0	0.00329961	0.356	12558	tags=51%, list=22%, signal=65%
GO_MYOBLAST_DIFFERENTIATION	GO_MYOBLAST_DIFFERENTIATION		84	0.564333	1.89089	0.00407332	0.00330827	0.356	18424	tags=56%, list=32%, signal=82%
GO_PULMONARY_VALVE_MORPHOGENESIS	GO_PULMONARY_VALVE_MORPHOGENESIS		17	0.761389	1.89085	0	0.00330813	0.356	10831	tags=82%, list=19%, signal=101%
GO_REGULATION_OF_STRIATED_MUSCLE_CELL_DIFFERENTIATION	GO_REGULATION_OF_STRIATED_MUSCLE_CELL_DIFFERENTIATION		113	0.546025	1.89082	0.00196078	0.0033068	0.356	12511	tags=42%, list=21%, signal=53%
GO_NEGATIVE_REGULATION_OF_OXIDATIVE_STRESS_INDUCED_INTRINSIC_APOPTOTIC_SIGNALING_PATHWAY	GO_NEGATIVE_REGULATION_OF_OXIDATIVE_STRESS_INDUCED_INTRINSIC_APOPTOTIC_SIGNALING_PATHWAY		18	0.712909	1.89075	0.00199203	0.0033088	0.356	9591	tags=56%, list=16%, signal=66%
GO_BASE_EXCISION_REPAIR	GO_BASE_EXCISION_REPAIR		40	0.719139	1.89075	0	0.00330689	0.356	13318	tags=80%, list=23%, signal=104%
GO_REGULATION_OF_DNA_TEMPLATED_TRANSCRIPTION_IN_RESPONSE_TO_STRESS	GO_REGULATION_OF_DNA_TEMPLATED_TRANSCRIPTION_IN_RESPONSE_TO_STRESS		111	0.626678	1.89063	0.00416667	0.00331081	0.356	11271	tags=50%, list=19%, signal=61%
GO_REGULATION_OF_TUBE_SIZE	GO_REGULATION_OF_TUBE_SIZE		143	0.520176	1.89041	0.0038835	0.00331654	0.357	16237	tags=48%, list=28%, signal=66%
GO_SKELETAL_MUSCLE_ORGAN_DEVELOPMENT	GO_SKELETAL_MUSCLE_ORGAN_DEVELOPMENT		161	0.57054	1.8903	0.00401606	0.00332132	0.358	16798	tags=50%, list=29%, signal=70%
GO_VASCULAR_ENDOTHELIAL_CELL_PROLIFERATION	GO_VASCULAR_ENDOTHELIAL_CELL_PROLIFERATION		48	0.526635	1.89028	0	0.00332127	0.358	8252	tags=23%, list=14%, signal=27%
GO_SNRNA_TRANSCRIPTION	GO_SNRNA_TRANSCRIPTION		71	0.704526	1.89027	0	0.00331936	0.358	12634	tags=73%, list=22%, signal=93%
GO_XENOBIOTIC_TRANSPORT	GO_XENOBIOTIC_TRANSPORT		34	0.60453	1.89023	0.00400802	0.00331922	0.358	9635	tags=47%, list=17%, signal=56%
GO_NEGATIVE_REGULATION_OF_CELL_MATRIX_ADHESION	GO_NEGATIVE_REGULATION_OF_CELL_MATRIX_ADHESION		41	0.67034	1.89017	0.00200401	0.0033199	0.358	9358	tags=54%, list=16%, signal=64%
GO_PROTEIN_DEMETHYLATION	GO_PROTEIN_DEMETHYLATION		30	0.719971	1.89009	0.00392157	0.00332324	0.358	14251	tags=87%, list=24%, signal=115%
GO_CELLULAR_RESPONSE_TO_OSMOTIC_STRESS	GO_CELLULAR_RESPONSE_TO_OSMOTIC_STRESS		42	0.622806	1.89002	0.00392927	0.00332266	0.358	13555	tags=64%, list=23%, signal=84%
GO_PRESYNAPTIC_ENDOCYTOSIS	GO_PRESYNAPTIC_ENDOCYTOSIS		62	0.611605	1.88991	0.00618557	0.00332322	0.358	15590	tags=66%, list=27%, signal=90%
GO_RESPONSE_TO_SALT_STRESS	GO_RESPONSE_TO_SALT_STRESS		27	0.621669	1.88961	0	0.0033342	0.358	13001	tags=56%, list=22%, signal=71%
GO_DNA_SYNTHESIS_INVOLVED_IN_DNA_REPAIR	GO_DNA_SYNTHESIS_INVOLVED_IN_DNA_REPAIR		49	0.67238	1.88952	0.00392927	0.00333354	0.358	12100	tags=63%, list=21%, signal=80%
GO_POLARIZED_EPITHELIAL_CELL_DIFFERENTIATION	GO_POLARIZED_EPITHELIAL_CELL_DIFFERENTIATION		22	0.702629	1.88947	0.00194553	0.00333284	0.358	13488	tags=82%, list=23%, signal=106%
GO_POSITIVE_REGULATION_OF_MYELOID_CELL_DIFFERENTIATION	GO_POSITIVE_REGULATION_OF_MYELOID_CELL_DIFFERENTIATION		100	0.576178	1.88932	0.006	0.00334063	0.358	13623	tags=53%, list=23%, signal=69%
GO_REGULATION_OF_CYTOPLASMIC_TRANSLATION	GO_REGULATION_OF_CYTOPLASMIC_TRANSLATION		29	0.680522	1.8893	0.00387597	0.00333932	0.358	16289	tags=72%, list=28%, signal=100%
GO_REGULATION_OF_ACTIN_NUCLEATION	GO_REGULATION_OF_ACTIN_NUCLEATION		29	0.682935	1.88926	0	0.00333995	0.359	11282	tags=66%, list=19%, signal=81%
GO_NEURONAL_STEM_CELL_POPULATION_MAINTENANCE	GO_NEURONAL_STEM_CELL_POPULATION_MAINTENANCE		23	0.705407	1.88917	0.002	0.00334115	0.359	14024	tags=83%, list=24%, signal=109%
GO_SECOND_MESSENGER_MEDIATED_SIGNALING	GO_SECOND_MESSENGER_MEDIATED_SIGNALING		427	0.504921	1.88904	0	0.00334441	0.359	17973	tags=51%, list=31%, signal=73%
GO_BONE_MINERALIZATION	GO_BONE_MINERALIZATION		112	0.556124	1.88892	0	0.00334754	0.36	16104	tags=57%, list=28%, signal=79%
GO_PHOSPHATIDYLETHANOLAMINE_METABOLIC_PROCESS	GO_PHOSPHATIDYLETHANOLAMINE_METABOLIC_PROCESS		24	0.671507	1.88887	0.002079	0.0033486	0.36	16035	tags=75%, list=27%, signal=103%
GO_PEPTIDYL_ASPARAGINE_MODIFICATION	GO_PEPTIDYL_ASPARAGINE_MODIFICATION		31	0.723191	1.88874	0.0020202	0.00335021	0.36	11006	tags=71%, list=19%, signal=87%
GO_RESPONSE_TO_ELECTRICAL_STIMULUS	GO_RESPONSE_TO_ELECTRICAL_STIMULUS		40	0.581003	1.88872	0	0.00335003	0.36	18331	tags=55%, list=31%, signal=80%
GO_POSITIVE_REGULATION_OF_PROTEIN_CONTAINING_COMPLEX_DISASSEMBLY	GO_POSITIVE_REGULATION_OF_PROTEIN_CONTAINING_COMPLEX_DISASSEMBLY		33	0.643419	1.88819	0.00396825	0.00336995	0.36	11668	tags=48%, list=20%, signal=61%
GO_POSITIVE_REGULATION_OF_FAT_CELL_DIFFERENTIATION	GO_POSITIVE_REGULATION_OF_FAT_CELL_DIFFERENTIATION		71	0.587671	1.88818	0	0.00336872	0.36	16289	tags=58%, list=28%, signal=80%
GO_RESPONSE_TO_AXON_INJURY	GO_RESPONSE_TO_AXON_INJURY		80	0.555238	1.88798	0	0.00337102	0.36	10840	tags=41%, list=19%, signal=51%
GO_POSITIVE_REGULATION_OF_TRANSCRIPTION_FROM_RNA_POLYMERASE_II_PROMOTER_INVOLVED_IN_CELLULAR_RESPONSE_TO_CHEMICAL_STIMULUS	GO_POSITIVE_REGULATION_OF_TRANSCRIPTION_FROM_RNA_POLYMERASE_II_PROMOTER_INVOLVED_IN_CELLULAR_RESPONSE_TO_CHEMICAL_STIMULUS		23	0.727747	1.88778	0.00204499	0.00337927	0.36	11676	tags=70%, list=20%, signal=87%
GO_HISTONE_H3_DEACETYLATION	GO_HISTONE_H3_DEACETYLATION		20	0.748444	1.88768	0	0.00338287	0.36	10124	tags=75%, list=17%, signal=91%
GO_THYROID_GLAND_DEVELOPMENT	GO_THYROID_GLAND_DEVELOPMENT		21	0.671175	1.88749	0.00201613	0.00338965	0.361	6906	tags=48%, list=12%, signal=54%
GO_HISTONE_UBIQUITINATION	GO_HISTONE_UBIQUITINATION		48	0.723852	1.88722	0.008	0.00339792	0.361	9980	tags=73%, list=17%, signal=88%
GO_REGULATION_OF_TRANSLATION_IN_RESPONSE_TO_STRESS	GO_REGULATION_OF_TRANSLATION_IN_RESPONSE_TO_STRESS		20	0.766493	1.88677	0.00383142	0.00341718	0.361	6049	tags=65%, list=10%, signal=72%
GO_TUMOR_NECROSIS_FACTOR_MEDIATED_SIGNALING_PATHWAY	GO_TUMOR_NECROSIS_FACTOR_MEDIATED_SIGNALING_PATHWAY		167	0.564267	1.88674	0.010101	0.00341524	0.361	14395	tags=50%, list=25%, signal=67%
GO_RNA_CATABOLIC_PROCESS	GO_RNA_CATABOLIC_PROCESS		398	0.619906	1.88669	0.00209644	0.00341971	0.362	10085	tags=47%, list=17%, signal=56%
GO_MYD88_INDEPENDENT_TOLL_LIKE_RECEPTOR_SIGNALING_PATHWAY	GO_MYD88_INDEPENDENT_TOLL_LIKE_RECEPTOR_SIGNALING_PATHWAY		34	0.690378	1.88667	0	0.00341845	0.362	9984	tags=59%, list=17%, signal=71%
GO_POSITIVE_REGULATION_OF_TYPE_I_INTERFERON_PRODUCTION	GO_POSITIVE_REGULATION_OF_TYPE_I_INTERFERON_PRODUCTION		71	0.66386	1.88661	0.004	0.00341903	0.362	14117	tags=69%, list=24%, signal=91%
GO_CHONDROCYTE_DIFFERENTIATION	GO_CHONDROCYTE_DIFFERENTIATION		100	0.600811	1.88658	0.00616016	0.00341825	0.362	16104	tags=62%, list=28%, signal=85%
GO_POSITIVE_REGULATION_OF_DOUBLE_STRAND_BREAK_REPAIR	GO_POSITIVE_REGULATION_OF_DOUBLE_STRAND_BREAK_REPAIR		28	0.717581	1.88648	0	0.00342109	0.362	11619	tags=71%, list=20%, signal=89%
GO_POSITIVE_REGULATION_OF_SMOOTH_MUSCLE_CELL_PROLIFERATION	GO_POSITIVE_REGULATION_OF_SMOOTH_MUSCLE_CELL_PROLIFERATION		102	0.552486	1.88599	0	0.00344349	0.363	19260	tags=61%, list=33%, signal=91%
GO_NEGATIVE_REGULATION_OF_CELL_JUNCTION_ASSEMBLY	GO_NEGATIVE_REGULATION_OF_CELL_JUNCTION_ASSEMBLY		32	0.694278	1.88588	0	0.00345248	0.364	9358	tags=63%, list=16%, signal=74%
GO_REGULATION_OF_SYNAPTIC_VESICLE_EXOCYTOSIS	GO_REGULATION_OF_SYNAPTIC_VESICLE_EXOCYTOSIS		78	0.565321	1.88583	0	0.00345579	0.365	19021	tags=65%, list=33%, signal=97%
GO_HEMATOPOIETIC_STEM_CELL_DIFFERENTIATION	GO_HEMATOPOIETIC_STEM_CELL_DIFFERENTIATION		87	0.631036	1.88563	0.00608519	0.00346266	0.365	12927	tags=54%, list=22%, signal=69%
GO_GLUTAMINE_METABOLIC_PROCESS	GO_GLUTAMINE_METABOLIC_PROCESS		21	0.71142	1.8856	0.00197239	0.00346127	0.365	6073	tags=57%, list=10%, signal=64%
GO_EMBRYONIC_SKELETAL_SYSTEM_DEVELOPMENT	GO_EMBRYONIC_SKELETAL_SYSTEM_DEVELOPMENT		129	0.572519	1.88534	0	0.0034706	0.365	16937	tags=60%, list=29%, signal=85%
GO_CELLULAR_RESPONSE_TO_ESTRADIOL_STIMULUS	GO_CELLULAR_RESPONSE_TO_ESTRADIOL_STIMULUS		37	0.611088	1.88505	0	0.00348	0.366	18013	tags=73%, list=31%, signal=105%
GO_POSITIVE_REGULATION_OF_VASCULAR_PERMEABILITY	GO_POSITIVE_REGULATION_OF_VASCULAR_PERMEABILITY		17	0.669885	1.88453	0.00377358	0.00349866	0.367	16104	tags=76%, list=28%, signal=106%
GO_POSITIVE_REGULATION_OF_PHOSPHOLIPASE_ACTIVITY	GO_POSITIVE_REGULATION_OF_PHOSPHOLIPASE_ACTIVITY		61	0.60234	1.88429	0	0.00351217	0.368	18321	tags=74%, list=31%, signal=107%
GO_COCHLEA_DEVELOPMENT	GO_COCHLEA_DEVELOPMENT		51	0.575836	1.88427	0	0.00351075	0.368	19668	tags=69%, list=34%, signal=103%
GO_PLATELET_DERIVED_GROWTH_FACTOR_RECEPTOR_SIGNALING_PATHWAY	GO_PLATELET_DERIVED_GROWTH_FACTOR_RECEPTOR_SIGNALING_PATHWAY		59	0.65935	1.88427	0.0020202	0.00350878	0.368	15057	tags=73%, list=26%, signal=98%
GO_MATING_BEHAVIOR	GO_MATING_BEHAVIOR		23	0.663392	1.88391	0.002079	0.00352554	0.368	11017	tags=52%, list=19%, signal=64%
GO_CELL_RECOGNITION	GO_CELL_RECOGNITION		212	0.525527	1.88389	0.00588235	0.00352413	0.368	18485	tags=62%, list=32%, signal=91%
GO_RESPONSE_TO_INTERLEUKIN_1	GO_RESPONSE_TO_INTERLEUKIN_1		206	0.54616	1.88387	0.00595238	0.00352389	0.368	14884	tags=46%, list=25%, signal=62%
GO_PURINE_NUCLEOTIDE_TRANSPORT	GO_PURINE_NUCLEOTIDE_TRANSPORT		34	0.653456	1.88356	0	0.00354205	0.369	12410	tags=59%, list=21%, signal=75%
GO_REGULATION_OF_ARP2_3_COMPLEX_MEDIATED_ACTIN_NUCLEATION	GO_REGULATION_OF_ARP2_3_COMPLEX_MEDIATED_ACTIN_NUCLEATION		20	0.720217	1.88331	0.002	0.00354891	0.369	7125	tags=60%, list=12%, signal=68%
GO_RESPONSE_TO_CAMP	GO_RESPONSE_TO_CAMP		93	0.536124	1.8833	0.00598802	0.00354748	0.369	15319	tags=45%, list=26%, signal=61%
GO_ENDOCARDIAL_CUSHION_FORMATION	GO_ENDOCARDIAL_CUSHION_FORMATION		24	0.724513	1.88319	0	0.00354794	0.369	11415	tags=67%, list=20%, signal=83%
GO_REGULATION_OF_HISTONE_H3_K9_METHYLATION	GO_REGULATION_OF_HISTONE_H3_K9_METHYLATION		22	0.73432	1.88315	0	0.00354857	0.369	6689	tags=59%, list=11%, signal=67%
GO_ESTABLISHMENT_OF_PROTEIN_LOCALIZATION_TO_MITOCHONDRIAL_MEMBRANE	GO_ESTABLISHMENT_OF_PROTEIN_LOCALIZATION_TO_MITOCHONDRIAL_MEMBRANE		47	0.667522	1.88314	0	0.00354658	0.369	11280	tags=66%, list=19%, signal=82%
GO_CELLULAR_RESPONSE_TO_DEXAMETHASONE_STIMULUS	GO_CELLULAR_RESPONSE_TO_DEXAMETHASONE_STIMULUS		31	0.601349	1.88294	0	0.00355972	0.37	14852	tags=55%, list=25%, signal=74%
GO_VENTRICULAR_TRABECULA_MYOCARDIUM_MORPHOGENESIS	GO_VENTRICULAR_TRABECULA_MYOCARDIUM_MORPHOGENESIS		16	0.781034	1.8829	0	0.00356042	0.37	10480	tags=81%, list=18%, signal=99%
GO_PROTEIN_TARGETING_TO_VACUOLE	GO_PROTEIN_TARGETING_TO_VACUOLE		40	0.729395	1.88279	0.0020202	0.0035616	0.37	12026	tags=85%, list=21%, signal=107%
GO_REGULATION_OF_FATTY_ACID_OXIDATION	GO_REGULATION_OF_FATTY_ACID_OXIDATION		31	0.629962	1.88272	0.00195312	0.00356076	0.37	13558	tags=52%, list=23%, signal=67%
GO_POSITIVE_REGULATION_OF_RECEPTOR_INTERNALIZATION	GO_POSITIVE_REGULATION_OF_RECEPTOR_INTERNALIZATION		25	0.681675	1.88253	0	0.00357272	0.371	15159	tags=84%, list=26%, signal=113%
GO_REGULATION_OF_MESENCHYMAL_CELL_PROLIFERATION	GO_REGULATION_OF_MESENCHYMAL_CELL_PROLIFERATION		33	0.635389	1.88245	0.00203252	0.00357256	0.371	13194	tags=61%, list=23%, signal=78%
GO_REGULATION_OF_CENTRIOLE_REPLICATION	GO_REGULATION_OF_CENTRIOLE_REPLICATION		22	0.750654	1.88239	0.00193424	0.00357302	0.371	8047	tags=73%, list=14%, signal=84%
GO_OVULATION_CYCLE	GO_OVULATION_CYCLE		69	0.565904	1.88226	0.00198807	0.00358057	0.372	16501	tags=57%, list=28%, signal=79%
GO_LEUKOCYTE_HOMEOSTASIS	GO_LEUKOCYTE_HOMEOSTASIS		86	0.606448	1.88213	0.00192308	0.00358149	0.372	11672	tags=53%, list=20%, signal=67%
GO_GOLGI_TO_PLASMA_MEMBRANE_PROTEIN_TRANSPORT	GO_GOLGI_TO_PLASMA_MEMBRANE_PROTEIN_TRANSPORT		39	0.685447	1.88182	0.00610998	0.00359663	0.373	10233	tags=64%, list=18%, signal=78%
GO_TRANSCRIPTION_BY_RNA_POLYMERASE_I	GO_TRANSCRIPTION_BY_RNA_POLYMERASE_I		61	0.682394	1.88124	0	0.0036186	0.374	12634	tags=69%, list=22%, signal=88%
GO_NEGATIVE_REGULATION_OF_VIRAL_TRANSCRIPTION	GO_NEGATIVE_REGULATION_OF_VIRAL_TRANSCRIPTION		27	0.682183	1.88119	0.00192678	0.00361772	0.374	5836	tags=48%, list=10%, signal=53%
GO_REGULATION_OF_CYCLIN_DEPENDENT_PROTEIN_KINASE_ACTIVITY	GO_REGULATION_OF_CYCLIN_DEPENDENT_PROTEIN_KINASE_ACTIVITY		104	0.581427	1.88095	0.00197239	0.00362328	0.375	18227	tags=67%, list=31%, signal=98%
GO_RNA_POLYADENYLATION	GO_RNA_POLYADENYLATION		42	0.72902	1.88092	0.00195312	0.00362369	0.375	10823	tags=76%, list=19%, signal=93%
GO_POSITIVE_REGULATION_OF_POTASSIUM_ION_TRANSMEMBRANE_TRANSPORTER_ACTIVITY	GO_POSITIVE_REGULATION_OF_POTASSIUM_ION_TRANSMEMBRANE_TRANSPORTER_ACTIVITY		25	0.639543	1.8809	0	0.00362225	0.375	12081	tags=40%, list=21%, signal=50%
GO_DOSAGE_COMPENSATION	GO_DOSAGE_COMPENSATION		17	0.800125	1.88089	0	0.00362137	0.375	6362	tags=76%, list=11%, signal=86%
GO_PHOSPHATIDYLCHOLINE_BIOSYNTHETIC_PROCESS	GO_PHOSPHATIDYLCHOLINE_BIOSYNTHETIC_PROCESS		38	0.599915	1.88063	0.0040568	0.003633	0.375	14568	tags=61%, list=25%, signal=81%
GO_NEGATIVE_REGULATION_OF_MUSCLE_HYPERTROPHY	GO_NEGATIVE_REGULATION_OF_MUSCLE_HYPERTROPHY		38	0.62152	1.88054	0.00197239	0.00363438	0.375	10480	tags=39%, list=18%, signal=48%
GO_NECROTIC_CELL_DEATH	GO_NECROTIC_CELL_DEATH		61	0.554012	1.87965	0	0.0036733	0.377	9373	tags=28%, list=16%, signal=33%
GO_POSITIVE_REGULATION_OF_CHEMOTAXIS	GO_POSITIVE_REGULATION_OF_CHEMOTAXIS		141	0.561093	1.87879	0.002	0.00371438	0.379	16311	tags=56%, list=28%, signal=78%
GO_SYNAPTIC_VESICLE_TRANSPORT	GO_SYNAPTIC_VESICLE_TRANSPORT		42	0.643715	1.87876	0.00608519	0.00371459	0.379	15771	tags=69%, list=27%, signal=95%
GO_NEGATIVE_REGULATION_OF_TRANSPORTER_ACTIVITY	GO_NEGATIVE_REGULATION_OF_TRANSPORTER_ACTIVITY		85	0.55006	1.87874	0.00198413	0.00371428	0.379	13598	tags=46%, list=23%, signal=60%
GO_REGULATION_OF_FIBROBLAST_GROWTH_FACTOR_RECEPTOR_SIGNALING_PATHWAY	GO_REGULATION_OF_FIBROBLAST_GROWTH_FACTOR_RECEPTOR_SIGNALING_PATHWAY		39	0.583468	1.87855	0.00206612	0.00372308	0.38	13162	tags=49%, list=23%, signal=63%
GO_NEGATIVE_REGULATION_OF_GENE_SILENCING	GO_NEGATIVE_REGULATION_OF_GENE_SILENCING		26	0.67286	1.87847	0.002	0.00372272	0.38	8355	tags=54%, list=14%, signal=63%
GO_MAINTENANCE_OF_PROTEIN_LOCATION_IN_NUCLEUS	GO_MAINTENANCE_OF_PROTEIN_LOCATION_IN_NUCLEUS		23	0.702261	1.87829	0.00403226	0.00372461	0.38	7299	tags=52%, list=13%, signal=60%
GO_PEROXISOMAL_TRANSPORT	GO_PEROXISOMAL_TRANSPORT		72	0.613772	1.87812	0.00403226	0.0037283	0.38	14046	tags=60%, list=24%, signal=79%
GO_ENDOTHELIAL_CELL_CHEMOTAXIS	GO_ENDOTHELIAL_CELL_CHEMOTAXIS		31	0.620558	1.878	0.00393701	0.00373102	0.38	15570	tags=68%, list=27%, signal=92%
GO_REGULATION_OF_COAGULATION	GO_REGULATION_OF_COAGULATION		88	0.547519	1.87768	0.00207469	0.00374536	0.38	17249	tags=51%, list=30%, signal=72%
GO_REGULATION_OF_RNA_EXPORT_FROM_NUCLEUS	GO_REGULATION_OF_RNA_EXPORT_FROM_NUCLEUS		16	0.873833	1.87752	0	0.00375427	0.381	5885	tags=94%, list=10%, signal=104%
GO_NEGATIVE_REGULATION_OF_EPIDERMIS_DEVELOPMENT	GO_NEGATIVE_REGULATION_OF_EPIDERMIS_DEVELOPMENT		19	0.631615	1.87745	0.00210084	0.00375447	0.381	11522	tags=53%, list=20%, signal=66%
GO_RESPONSE_TO_AMYLOID_BETA	GO_RESPONSE_TO_AMYLOID_BETA		56	0.587934	1.87744	0	0.0037524	0.381	15677	tags=55%, list=27%, signal=76%
GO_SYNAPTIC_VESICLE_RECYCLING	GO_SYNAPTIC_VESICLE_RECYCLING		74	0.610684	1.87728	0.0063425	0.0037577	0.381	16745	tags=68%, list=29%, signal=95%
GO_ENDOTHELIAL_CELL_APOPTOTIC_PROCESS	GO_ENDOTHELIAL_CELL_APOPTOTIC_PROCESS		67	0.566766	1.87722	0.00200401	0.00375835	0.382	18994	tags=57%, list=33%, signal=84%
GO_SPLICEOSOMAL_COMPLEX_ASSEMBLY	GO_SPLICEOSOMAL_COMPLEX_ASSEMBLY		78	0.623167	1.87714	0	0.00375858	0.382	12280	tags=46%, list=21%, signal=58%
GO_CELLULAR_RESPONSE_TO_MECHANICAL_STIMULUS	GO_CELLULAR_RESPONSE_TO_MECHANICAL_STIMULUS		78	0.597873	1.87708	0.00607287	0.00375938	0.383	16461	tags=63%, list=28%, signal=87%
GO_POSITIVE_REGULATION_OF_MUSCLE_HYPERTROPHY	GO_POSITIVE_REGULATION_OF_MUSCLE_HYPERTROPHY		40	0.648496	1.87702	0.00202429	0.00375843	0.383	11335	tags=45%, list=19%, signal=56%
GO_REGULATION_OF_TRANSCRIPTION_REGULATORY_REGION_DNA_BINDING	GO_REGULATION_OF_TRANSCRIPTION_REGULATORY_REGION_DNA_BINDING		50	0.577401	1.87691	0.00804829	0.00376101	0.383	13290	tags=48%, list=23%, signal=62%
GO_MEIOTIC_CHROMOSOME_SEPARATION	GO_MEIOTIC_CHROMOSOME_SEPARATION		22	0.71926	1.87674	0.00199601	0.0037689	0.384	5772	tags=50%, list=10%, signal=55%
GO_SOMATIC_RECOMBINATION_OF_IMMUNOGLOBULIN_GENE_SEGMENTS	GO_SOMATIC_RECOMBINATION_OF_IMMUNOGLOBULIN_GENE_SEGMENTS		50	0.662223	1.87652	0.00195695	0.00377625	0.385	10073	tags=60%, list=17%, signal=72%
GO_RNA_INTERFERENCE	GO_RNA_INTERFERENCE		17	0.7885	1.87631	0	0.00378948	0.387	5712	tags=71%, list=10%, signal=78%
GO_NEGATIVE_REGULATION_OF_RESPONSE_TO_WOUNDING	GO_NEGATIVE_REGULATION_OF_RESPONSE_TO_WOUNDING		93	0.51964	1.87625	0.00204918	0.00379029	0.387	9358	tags=33%, list=16%, signal=40%
GO_SIGNAL_TRANSDUCTION_IN_ABSENCE_OF_LIGAND	GO_SIGNAL_TRANSDUCTION_IN_ABSENCE_OF_LIGAND		74	0.57544	1.87573	0	0.00381102	0.387	14914	tags=57%, list=26%, signal=76%
GO_ASSOCIATIVE_LEARNING	GO_ASSOCIATIVE_LEARNING		75	0.562384	1.87569	0	0.00381111	0.388	15171	tags=52%, list=26%, signal=70%
GO_REPLICATION_FORK_PROCESSING	GO_REPLICATION_FORK_PROCESSING		31	0.738583	1.87561	0	0.00381187	0.388	13225	tags=84%, list=23%, signal=108%
GO_REGULATION_OF_RECEPTOR_SIGNALING_PATHWAY_VIA_STAT	GO_REGULATION_OF_RECEPTOR_SIGNALING_PATHWAY_VIA_STAT		151	0.495122	1.87519	0	0.00382712	0.388	18599	tags=48%, list=32%, signal=71%
GO_POSITIVE_REGULATION_OF_CYTOKINE_PRODUCTION	GO_POSITIVE_REGULATION_OF_CYTOKINE_PRODUCTION		450	0.538527	1.87514	0.00994036	0.00382559	0.388	17697	tags=54%, list=30%, signal=77%
GO_NEGATIVE_REGULATION_OF_ANOIKIS	GO_NEGATIVE_REGULATION_OF_ANOIKIS		17	0.720029	1.87478	0.00406504	0.00384457	0.39	13864	tags=76%, list=24%, signal=100%
GO_LIPID_EXPORT_FROM_CELL	GO_LIPID_EXPORT_FROM_CELL		38	0.579391	1.8747	0	0.0038443	0.39	19232	tags=63%, list=33%, signal=94%
GO_NEGATIVE_REGULATION_OF_NEURAL_PRECURSOR_CELL_PROLIFERATION	GO_NEGATIVE_REGULATION_OF_NEURAL_PRECURSOR_CELL_PROLIFERATION		23	0.684035	1.87465	0.0020202	0.00384391	0.39	11208	tags=65%, list=19%, signal=81%
GO_OOCYTE_DIFFERENTIATION	GO_OOCYTE_DIFFERENTIATION		48	0.571625	1.87454	0	0.00384522	0.39	19828	tags=71%, list=34%, signal=107%
GO_CELLULAR_PROTEIN_COMPLEX_DISASSEMBLY	GO_CELLULAR_PROTEIN_COMPLEX_DISASSEMBLY		215	0.60194	1.87443	0.00610998	0.00385035	0.391	13062	tags=54%, list=22%, signal=69%
GO_REGULATION_OF_RESPONSE_TO_BIOTIC_STIMULUS	GO_REGULATION_OF_RESPONSE_TO_BIOTIC_STIMULUS		397	0.555225	1.87417	0.010142	0.00385658	0.392	11067	tags=42%, list=19%, signal=52%
GO_REGULATION_OF_VASCULAR_ASSOCIATED_SMOOTH_MUSCLE_CELL_DIFFERENTIATION	GO_REGULATION_OF_VASCULAR_ASSOCIATED_SMOOTH_MUSCLE_CELL_DIFFERENTIATION		26	0.621518	1.8741	0	0.00385683	0.392	7988	tags=35%, list=14%, signal=40%
GO_REGULATION_OF_HEART_MORPHOGENESIS	GO_REGULATION_OF_HEART_MORPHOGENESIS		41	0.622152	1.87397	0	0.00387454	0.393	11578	tags=49%, list=20%, signal=61%
GO_NEGATIVE_REGULATION_OF_TOLL_LIKE_RECEPTOR_SIGNALING_PATHWAY	GO_NEGATIVE_REGULATION_OF_TOLL_LIKE_RECEPTOR_SIGNALING_PATHWAY		43	0.629618	1.87396	0.00192678	0.00387299	0.393	14090	tags=58%, list=24%, signal=77%
GO_NEGATIVE_REGULATION_OF_TELOMERE_MAINTENANCE_VIA_TELOMERASE	GO_NEGATIVE_REGULATION_OF_TELOMERE_MAINTENANCE_VIA_TELOMERASE		18	0.773638	1.87394	0.00589391	0.00387089	0.393	10049	tags=83%, list=17%, signal=101%
GO_POSITIVE_REGULATION_OF_MITOTIC_NUCLEAR_DIVISION	GO_POSITIVE_REGULATION_OF_MITOTIC_NUCLEAR_DIVISION		54	0.598798	1.87387	0.00200803	0.00387214	0.393	12198	tags=54%, list=21%, signal=68%
GO_REGULATION_OF_RECEPTOR_RECYCLING	GO_REGULATION_OF_RECEPTOR_RECYCLING		22	0.698234	1.87353	0	0.00388486	0.394	16756	tags=77%, list=29%, signal=108%
GO_REGULATION_OF_DEFENSE_RESPONSE_TO_VIRUS	GO_REGULATION_OF_DEFENSE_RESPONSE_TO_VIRUS		71	0.621488	1.87339	0.00817996	0.00388986	0.394	11051	tags=46%, list=19%, signal=57%
GO_VESICLE_MEDIATED_TRANSPORT_BETWEEN_ENDOSOMAL_COMPARTMENTS	GO_VESICLE_MEDIATED_TRANSPORT_BETWEEN_ENDOSOMAL_COMPARTMENTS		41	0.698818	1.87311	0.0060241	0.00389983	0.394	7082	tags=63%, list=12%, signal=72%
GO_POSITIVE_REGULATION_OF_MUSCLE_CELL_DIFFERENTIATION	GO_POSITIVE_REGULATION_OF_MUSCLE_CELL_DIFFERENTIATION		105	0.556378	1.87301	0.00387597	0.00390427	0.395	18126	tags=50%, list=31%, signal=73%
GO_CELL_SUBSTRATE_JUNCTION_ORGANIZATION	GO_CELL_SUBSTRATE_JUNCTION_ORGANIZATION		102	0.66658	1.87293	0.0104167	0.00390782	0.395	15501	tags=77%, list=27%, signal=105%
GO_POSITIVE_REGULATION_OF_PATHWAY_RESTRICTED_SMAD_PROTEIN_PHOSPHORYLATION	GO_POSITIVE_REGULATION_OF_PATHWAY_RESTRICTED_SMAD_PROTEIN_PHOSPHORYLATION		48	0.609991	1.87293	0	0.0039057	0.395	11522	tags=52%, list=20%, signal=65%
GO_NEGATIVE_REGULATION_OF_LIPID_STORAGE	GO_NEGATIVE_REGULATION_OF_LIPID_STORAGE		22	0.676991	1.87291	0.00817996	0.00390414	0.395	6574	tags=50%, list=11%, signal=56%
GO_RESPONSE_TO_MINERALOCORTICOID	GO_RESPONSE_TO_MINERALOCORTICOID		31	0.585045	1.87252	0	0.00391936	0.395	11335	tags=35%, list=19%, signal=44%
GO_NEGATIVE_REGULATION_OF_PROTEIN_LOCALIZATION_TO_MEMBRANE	GO_NEGATIVE_REGULATION_OF_PROTEIN_LOCALIZATION_TO_MEMBRANE		31	0.658667	1.87251	0.00406504	0.00391724	0.395	17140	tags=81%, list=29%, signal=114%
GO_NEGATIVE_REGULATION_OF_PROTEIN_BINDING	GO_NEGATIVE_REGULATION_OF_PROTEIN_BINDING		102	0.576182	1.87238	0.00212314	0.00392257	0.395	17822	tags=61%, list=31%, signal=87%
GO_TERPENOID_METABOLIC_PROCESS	GO_TERPENOID_METABOLIC_PROCESS		124	0.487224	1.87216	0	0.00393498	0.396	17722	tags=48%, list=30%, signal=68%
GO_NEGATIVE_REGULATION_OF_CARDIAC_MUSCLE_TISSUE_GROWTH	GO_NEGATIVE_REGULATION_OF_CARDIAC_MUSCLE_TISSUE_GROWTH		33	0.599182	1.87207	0.00199203	0.00393813	0.396	11415	tags=42%, list=20%, signal=53%
GO_INORGANIC_ANION_TRANSMEMBRANE_TRANSPORT	GO_INORGANIC_ANION_TRANSMEMBRANE_TRANSPORT		120	0.505317	1.87186	0.00201613	0.00394725	0.396	20461	tags=59%, list=35%, signal=91%
GO_POSITIVE_REGULATION_OF_GLIOGENESIS	GO_POSITIVE_REGULATION_OF_GLIOGENESIS		76	0.561092	1.87182	0.00200803	0.00394623	0.396	13275	tags=47%, list=23%, signal=61%
GO_INTERLEUKIN_1_MEDIATED_SIGNALING_PATHWAY	GO_INTERLEUKIN_1_MEDIATED_SIGNALING_PATHWAY		103	0.644223	1.8716	0.0041841	0.00395483	0.396	10085	tags=49%, list=17%, signal=59%
GO_ESTABLISHMENT_OF_EPITHELIAL_CELL_POLARITY	GO_ESTABLISHMENT_OF_EPITHELIAL_CELL_POLARITY		30	0.665891	1.87156	0.00198413	0.00395382	0.396	14602	tags=80%, list=25%, signal=107%
GO_NCRNA_EXPORT_FROM_NUCLEUS	GO_NCRNA_EXPORT_FROM_NUCLEUS		36	0.785477	1.87136	0.00386847	0.00395946	0.396	11397	tags=94%, list=20%, signal=117%
GO_POSITIVE_REGULATION_OF_TRANSCRIPTION_BY_RNA_POLYMERASE_I	GO_POSITIVE_REGULATION_OF_TRANSCRIPTION_BY_RNA_POLYMERASE_I		20	0.779705	1.87121	0	0.00396077	0.396	6472	tags=70%, list=11%, signal=79%
GO_POSITIVE_REGULATION_OF_MITOCHONDRIAL_OUTER_MEMBRANE_PERMEABILIZATION_INVOLVED_IN_APOPTOTIC_SIGNALING_PATHWAY	GO_POSITIVE_REGULATION_OF_MITOCHONDRIAL_OUTER_MEMBRANE_PERMEABILIZATION_INVOLVED_IN_APOPTOTIC_SIGNALING_PATHWAY		34	0.671354	1.87105	0	0.00396343	0.396	10834	tags=62%, list=19%, signal=76%
GO_REGULATION_OF_LYMPHOCYTE_ACTIVATION	GO_REGULATION_OF_LYMPHOCYTE_ACTIVATION		489	0.543173	1.87099	0.0077821	0.00396466	0.396	18776	tags=62%, list=32%, signal=90%
GO_REGULATION_OF_LEUKOCYTE_DIFFERENTIATION	GO_REGULATION_OF_LEUKOCYTE_DIFFERENTIATION		287	0.554625	1.87084	0.00398406	0.00397061	0.396	16177	tags=56%, list=28%, signal=77%
GO_MICROTUBULE_ORGANIZING_CENTER_LOCALIZATION	GO_MICROTUBULE_ORGANIZING_CENTER_LOCALIZATION		29	0.750532	1.87077	0	0.00397178	0.396	11073	tags=79%, list=19%, signal=98%
GO_CELLULAR_RESPONSE_TO_DRUG	GO_CELLULAR_RESPONSE_TO_DRUG		70	0.569065	1.87073	0.00601202	0.00397133	0.396	14617	tags=53%, list=25%, signal=70%
GO_RESPONSE_TO_VIRUS	GO_RESPONSE_TO_VIRUS		337	0.549001	1.87046	0.00826446	0.00398186	0.396	12812	tags=42%, list=22%, signal=53%
GO_NCRNA_METABOLIC_PROCESS	GO_NCRNA_METABOLIC_PROCESS		447	0.62305	1.86995	0.00598802	0.00401474	0.4	14511	tags=63%, list=25%, signal=83%
GO_REGULATION_OF_PROTEIN_AUTOPHOSPHORYLATION	GO_REGULATION_OF_PROTEIN_AUTOPHOSPHORYLATION		47	0.673339	1.86978	0.00403226	0.00402738	0.401	12767	tags=70%, list=22%, signal=90%
GO_PYRIMIDINE_CONTAINING_COMPOUND_METABOLIC_PROCESS	GO_PYRIMIDINE_CONTAINING_COMPOUND_METABOLIC_PROCESS		81	0.567596	1.86978	0.0038835	0.00402522	0.401	7936	tags=41%, list=14%, signal=47%
GO_MEMBRANE_PROTEIN_PROTEOLYSIS	GO_MEMBRANE_PROTEIN_PROTEOLYSIS		60	0.640481	1.86973	0	0.00402541	0.401	16104	tags=70%, list=28%, signal=97%
GO_VESICLE_DOCKING	GO_VESICLE_DOCKING		65	0.618054	1.86949	0.0123457	0.00403786	0.402	15411	tags=69%, list=26%, signal=94%
GO_DIACYLGLYCEROL_METABOLIC_PROCESS	GO_DIACYLGLYCEROL_METABOLIC_PROCESS		24	0.636846	1.86941	0.0019802	0.0040385	0.402	15303	tags=67%, list=26%, signal=90%
GO_NERVE_DEVELOPMENT	GO_NERVE_DEVELOPMENT		79	0.538151	1.86933	0.00407332	0.00404042	0.402	14818	tags=49%, list=25%, signal=66%
GO_ENTEROENDOCRINE_CELL_DIFFERENTIATION	GO_ENTEROENDOCRINE_CELL_DIFFERENTIATION		27	0.640106	1.86925	0	0.00403994	0.402	8330	tags=48%, list=14%, signal=56%
GO_ENDOSOME_ORGANIZATION	GO_ENDOSOME_ORGANIZATION		75	0.641332	1.86911	0.0141129	0.00404825	0.402	7829	tags=52%, list=13%, signal=60%
GO_EMBRYONIC_HEMOPOIESIS	GO_EMBRYONIC_HEMOPOIESIS		23	0.683439	1.86907	0.00198413	0.00404851	0.402	15999	tags=83%, list=27%, signal=114%
GO_SECONDARY_METABOLIC_PROCESS	GO_SECONDARY_METABOLIC_PROCESS		59	0.564723	1.86905	0.0083682	0.0040469	0.402	16939	tags=58%, list=29%, signal=81%
GO_REGULATION_OF_VASCULAR_ENDOTHELIAL_GROWTH_FACTOR_RECEPTOR_SIGNALING_PATHWAY	GO_REGULATION_OF_VASCULAR_ENDOTHELIAL_GROWTH_FACTOR_RECEPTOR_SIGNALING_PATHWAY		33	0.640931	1.86897	0	0.00405206	0.402	15570	tags=64%, list=27%, signal=87%
GO_POSITIVE_REGULATION_OF_VIRAL_LIFE_CYCLE	GO_POSITIVE_REGULATION_OF_VIRAL_LIFE_CYCLE		60	0.653528	1.86864	0.0120724	0.00406357	0.402	12950	tags=65%, list=22%, signal=83%
GO_CELLULAR_HORMONE_METABOLIC_PROCESS	GO_CELLULAR_HORMONE_METABOLIC_PROCESS		132	0.489326	1.86839	0.00414938	0.00407517	0.404	19005	tags=50%, list=33%, signal=74%
GO_CELLULAR_RESPONSE_TO_CAMP	GO_CELLULAR_RESPONSE_TO_CAMP		52	0.595801	1.86768	0.0040404	0.00410309	0.406	15205	tags=58%, list=26%, signal=78%
GO_POSITIVE_REGULATION_OF_ATP_METABOLIC_PROCESS	GO_POSITIVE_REGULATION_OF_ATP_METABOLIC_PROCESS		46	0.571402	1.86741	0.00575816	0.0041282	0.407	12588	tags=39%, list=22%, signal=50%
GO_SALIVARY_GLAND_DEVELOPMENT	GO_SALIVARY_GLAND_DEVELOPMENT		39	0.606979	1.86737	0.00200803	0.00412765	0.407	16794	tags=74%, list=29%, signal=104%
GO_RESPONSE_TO_WATER	GO_RESPONSE_TO_WATER		15	0.70365	1.86721	0	0.00413949	0.407	13038	tags=67%, list=22%, signal=86%
GO_REGULATION_OF_CENTROSOME_DUPLICATION	GO_REGULATION_OF_CENTROSOME_DUPLICATION		43	0.67788	1.86718	0.00779727	0.00413729	0.407	10802	tags=65%, list=19%, signal=80%
GO_POSITIVE_REGULATION_OF_LIPASE_ACTIVITY	GO_POSITIVE_REGULATION_OF_LIPASE_ACTIVITY		75	0.571098	1.86704	0	0.00413967	0.407	18321	tags=65%, list=31%, signal=95%
GO_BRANCHING_INVOLVED_IN_MAMMARY_GLAND_DUCT_MORPHOGENESIS	GO_BRANCHING_INVOLVED_IN_MAMMARY_GLAND_DUCT_MORPHOGENESIS		24	0.653969	1.86702	0	0.00413805	0.407	13880	tags=63%, list=24%, signal=82%
GO_NEGATIVE_REGULATION_OF_ACTIN_FILAMENT_BUNDLE_ASSEMBLY	GO_NEGATIVE_REGULATION_OF_ACTIN_FILAMENT_BUNDLE_ASSEMBLY		33	0.647137	1.86662	0.00204082	0.00415443	0.409	17683	tags=76%, list=30%, signal=109%
GO_SINGLE_FERTILIZATION	GO_SINGLE_FERTILIZATION		153	0.473375	1.86654	0	0.00415721	0.409	19698	tags=50%, list=34%, signal=76%
GO_REGULATION_OF_LAMELLIPODIUM_ORGANIZATION	GO_REGULATION_OF_LAMELLIPODIUM_ORGANIZATION		48	0.6371	1.8665	0.008	0.00415927	0.409	16258	tags=71%, list=28%, signal=98%
GO_NEGATIVE_REGULATION_OF_MORPHOGENESIS_OF_AN_EPITHELIUM	GO_NEGATIVE_REGULATION_OF_MORPHOGENESIS_OF_AN_EPITHELIUM		17	0.730444	1.86635	0	0.00416594	0.409	11790	tags=59%, list=20%, signal=74%
GO_HOMOLOGOUS_CHROMOSOME_SEGREGATION	GO_HOMOLOGOUS_CHROMOSOME_SEGREGATION		53	0.579384	1.86633	0.00395257	0.0041655	0.409	8370	tags=38%, list=14%, signal=44%
GO_FILOPODIUM_ASSEMBLY	GO_FILOPODIUM_ASSEMBLY		58	0.641619	1.86632	0.00207469	0.0041633	0.409	15444	tags=71%, list=26%, signal=96%
GO_REGULATION_OF_MITOCHONDRIAL_FISSION	GO_REGULATION_OF_MITOCHONDRIAL_FISSION		24	0.70687	1.86614	0.00399202	0.0041732	0.409	7811	tags=54%, list=13%, signal=63%
GO_REGULATION_OF_TRANSCRIPTION_INVOLVED_IN_G1_S_TRANSITION_OF_MITOTIC_CELL_CYCLE	GO_REGULATION_OF_TRANSCRIPTION_INVOLVED_IN_G1_S_TRANSITION_OF_MITOTIC_CELL_CYCLE		35	0.681909	1.86612	0.00590551	0.00417269	0.409	14210	tags=77%, list=24%, signal=102%
GO_REGULATION_OF_CELL_CELL_ADHESION_MEDIATED_BY_CADHERIN	GO_REGULATION_OF_CELL_CELL_ADHESION_MEDIATED_BY_CADHERIN		19	0.680153	1.86582	0	0.00418112	0.409	12657	tags=68%, list=22%, signal=87%
GO_CELL_DIFFERENTIATION_IN_HINDBRAIN	GO_CELL_DIFFERENTIATION_IN_HINDBRAIN		22	0.684115	1.86568	0.00208768	0.00419028	0.41	12336	tags=55%, list=21%, signal=69%
GO_POSITIVE_REGULATION_OF_VIRAL_GENOME_REPLICATION	GO_POSITIVE_REGULATION_OF_VIRAL_GENOME_REPLICATION		36	0.698126	1.8654	0.00390625	0.0041996	0.41	14393	tags=78%, list=25%, signal=103%
GO_NEGATIVE_REGULATION_OF_PROTEIN_TYROSINE_KINASE_ACTIVITY	GO_NEGATIVE_REGULATION_OF_PROTEIN_TYROSINE_KINASE_ACTIVITY		27	0.680422	1.86539	0.00592885	0.00419739	0.41	10658	tags=56%, list=18%, signal=68%
GO_NEGATIVE_REGULATION_OF_NECROTIC_CELL_DEATH	GO_NEGATIVE_REGULATION_OF_NECROTIC_CELL_DEATH		22	0.593922	1.86534	0.00404858	0.00419642	0.41	6458	tags=23%, list=11%, signal=26%
GO_LAMELLIPODIUM_MORPHOGENESIS	GO_LAMELLIPODIUM_MORPHOGENESIS		17	0.75454	1.86499	0	0.0042137	0.41	5303	tags=65%, list=9%, signal=71%
GO_MEGAKARYOCYTE_DEVELOPMENT	GO_MEGAKARYOCYTE_DEVELOPMENT		16	0.770079	1.8649	0.0019685	0.00421428	0.41	7881	tags=75%, list=13%, signal=87%
GO_POSTSYNAPTIC_MEMBRANE_ORGANIZATION	GO_POSTSYNAPTIC_MEMBRANE_ORGANIZATION		40	0.605131	1.86485	0	0.00421371	0.41	18971	tags=73%, list=32%, signal=107%
GO_EXPORT_ACROSS_PLASMA_MEMBRANE	GO_EXPORT_ACROSS_PLASMA_MEMBRANE		60	0.553082	1.86483	0.00205761	0.00421203	0.41	12319	tags=45%, list=21%, signal=57%
GO_MRNA_SPLICE_SITE_SELECTION	GO_MRNA_SPLICE_SITE_SELECTION		48	0.613861	1.86408	0.00199203	0.00424931	0.413	13933	tags=46%, list=24%, signal=60%
GO_ANTIGEN_PROCESSING_AND_PRESENTATION_OF_PEPTIDE_OR_POLYSACCHARIDE_ANTIGEN_VIA_MHC_CLASS_II	GO_ANTIGEN_PROCESSING_AND_PRESENTATION_OF_PEPTIDE_OR_POLYSACCHARIDE_ANTIGEN_VIA_MHC_CLASS_II		100	0.643612	1.86392	0.00627615	0.00425432	0.413	13657	tags=60%, list=23%, signal=78%
GO_FATTY_ACID_BETA_OXIDATION	GO_FATTY_ACID_BETA_OXIDATION		73	0.591621	1.86386	0.00589391	0.00425493	0.413	15806	tags=62%, list=27%, signal=84%
GO_NEGATIVE_CHEMOTAXIS	GO_NEGATIVE_CHEMOTAXIS		47	0.607845	1.86374	0	0.00425755	0.413	12654	tags=57%, list=22%, signal=73%
GO_REGULATION_OF_HAIR_CYCLE	GO_REGULATION_OF_HAIR_CYCLE		29	0.612433	1.86353	0.00422833	0.00426628	0.413	10409	tags=48%, list=18%, signal=59%
GO_POSITIVE_REGULATION_OF_ERK1_AND_ERK2_CASCADE	GO_POSITIVE_REGULATION_OF_ERK1_AND_ERK2_CASCADE		204	0.525434	1.86351	0.00199203	0.0042711	0.413	16371	tags=50%, list=28%, signal=69%
GO_BRAIN_MORPHOGENESIS	GO_BRAIN_MORPHOGENESIS		34	0.637246	1.8634	0	0.00427177	0.414	9358	tags=53%, list=16%, signal=63%
GO_REGULATION_OF_PROTEIN_KINASE_C_SIGNALING	GO_REGULATION_OF_PROTEIN_KINASE_C_SIGNALING		17	0.697169	1.86322	0	0.00427595	0.414	16237	tags=82%, list=28%, signal=114%
GO_VIRAL_RNA_GENOME_REPLICATION	GO_VIRAL_RNA_GENOME_REPLICATION		33	0.689021	1.86309	0	0.00427691	0.414	11240	tags=67%, list=19%, signal=83%
GO_TRNA_TRANSPORT	GO_TRNA_TRANSPORT		35	0.78113	1.86296	0.00390625	0.00428258	0.414	11397	tags=94%, list=20%, signal=117%
GO_PROTEIN_LOCALIZATION_TO_CHROMOSOME_TELOMERIC_REGION	GO_PROTEIN_LOCALIZATION_TO_CHROMOSOME_TELOMERIC_REGION		29	0.737878	1.86295	0.002	0.00428195	0.414	10049	tags=76%, list=17%, signal=92%
GO_PROTEIN_TARGETING	GO_PROTEIN_TARGETING		429	0.584223	1.86283	0.00622407	0.00428529	0.414	12026	tags=49%, list=21%, signal=61%
GO_COPII_COATED_VESICLE_CARGO_LOADING	GO_COPII_COATED_VESICLE_CARGO_LOADING		15	0.841518	1.86279	0	0.00428495	0.414	4390	tags=80%, list=8%, signal=86%
GO_REGULATION_OF_BEHAVIOR	GO_REGULATION_OF_BEHAVIOR		70	0.557027	1.8627	0	0.00428598	0.414	11884	tags=40%, list=20%, signal=50%
GO_NEURON_DEATH_IN_RESPONSE_TO_OXIDATIVE_STRESS	GO_NEURON_DEATH_IN_RESPONSE_TO_OXIDATIVE_STRESS		27	0.683598	1.86259	0.00195312	0.00429118	0.414	16892	tags=85%, list=29%, signal=120%
GO_NEGATIVE_REGULATION_OF_ERBB_SIGNALING_PATHWAY	GO_NEGATIVE_REGULATION_OF_ERBB_SIGNALING_PATHWAY		53	0.642187	1.86259	0.0078125	0.00429005	0.414	7222	tags=49%, list=12%, signal=56%
GO_IMMUNE_RESPONSE_REGULATING_SIGNALING_PATHWAY	GO_IMMUNE_RESPONSE_REGULATING_SIGNALING_PATHWAY		496	0.571438	1.86238	0.00795229	0.00429768	0.414	18282	tags=66%, list=31%, signal=96%
GO_INNER_EAR_RECEPTOR_CELL_DEVELOPMENT	GO_INNER_EAR_RECEPTOR_CELL_DEVELOPMENT		40	0.591944	1.86202	0	0.00431885	0.415	19747	tags=80%, list=34%, signal=121%
GO_POSITIVE_REGULATION_OF_MESENCHYMAL_CELL_PROLIFERATION	GO_POSITIVE_REGULATION_OF_MESENCHYMAL_CELL_PROLIFERATION		25	0.663087	1.86193	0.00396825	0.00432051	0.415	11415	tags=64%, list=20%, signal=80%
GO_PROTEIN_DNA_COMPLEX_DISASSEMBLY	GO_PROTEIN_DNA_COMPLEX_DISASSEMBLY		18	0.76595	1.86189	0	0.00432149	0.415	8953	tags=72%, list=15%, signal=85%
GO_NEGATIVE_REGULATION_OF_ENDOTHELIAL_CELL_APOPTOTIC_PROCESS	GO_NEGATIVE_REGULATION_OF_ENDOTHELIAL_CELL_APOPTOTIC_PROCESS		34	0.602575	1.86184	0	0.00432141	0.415	10674	tags=44%, list=18%, signal=54%
GO_FERTILIZATION	GO_FERTILIZATION		184	0.470154	1.86174	0	0.00432209	0.415	19698	tags=49%, list=34%, signal=74%
GO_HISTONE_PHOSPHORYLATION	GO_HISTONE_PHOSPHORYLATION		37	0.643741	1.8617	0.00200803	0.0043209	0.415	10401	tags=54%, list=18%, signal=66%
GO_PHOTORECEPTOR_CELL_DIFFERENTIATION	GO_PHOTORECEPTOR_CELL_DIFFERENTIATION		62	0.540079	1.86155	0	0.00432801	0.415	11271	tags=42%, list=19%, signal=52%
GO_NEGATIVE_REGULATION_OF_BMP_SIGNALING_PATHWAY	GO_NEGATIVE_REGULATION_OF_BMP_SIGNALING_PATHWAY		50	0.610204	1.86144	0	0.00433183	0.415	12704	tags=50%, list=22%, signal=64%
GO_EMBRYONIC_CRANIAL_SKELETON_MORPHOGENESIS	GO_EMBRYONIC_CRANIAL_SKELETON_MORPHOGENESIS		48	0.625591	1.86108	0.00200401	0.00435193	0.415	16937	tags=71%, list=29%, signal=100%
GO_SYNCYTIUM_FORMATION	GO_SYNCYTIUM_FORMATION		55	0.579605	1.86105	0.004158	0.00435023	0.415	18270	tags=64%, list=31%, signal=93%
GO_NEGATIVE_REGULATION_OF_AXONOGENESIS	GO_NEGATIVE_REGULATION_OF_AXONOGENESIS		69	0.583451	1.86099	0	0.00435067	0.415	17593	tags=70%, list=30%, signal=99%
GO_VENTRICULAR_CARDIAC_MUSCLE_TISSUE_DEVELOPMENT	GO_VENTRICULAR_CARDIAC_MUSCLE_TISSUE_DEVELOPMENT		55	0.588945	1.86097	0.0100806	0.00434906	0.415	12336	tags=47%, list=21%, signal=60%
GO_MULTICELLULAR_ORGANISMAL_SIGNALING	GO_MULTICELLULAR_ORGANISMAL_SIGNALING		204	0.518336	1.86094	0	0.00434841	0.415	13759	tags=43%, list=24%, signal=56%
GO_REGULATION_OF_ERYTHROCYTE_DIFFERENTIATION	GO_REGULATION_OF_ERYTHROCYTE_DIFFERENTIATION		49	0.633001	1.86088	0.006	0.00434791	0.415	11080	tags=59%, list=19%, signal=73%
GO_NEGATIVE_REGULATION_OF_CELL_CELL_ADHESION	GO_NEGATIVE_REGULATION_OF_CELL_CELL_ADHESION		186	0.533465	1.86086	0.00617284	0.00434767	0.416	18719	tags=55%, list=32%, signal=81%
GO_MAINTENANCE_OF_BLOOD_BRAIN_BARRIER	GO_MAINTENANCE_OF_BLOOD_BRAIN_BARRIER		34	0.661134	1.86082	0.00404858	0.00434866	0.416	13016	tags=74%, list=22%, signal=95%
GO_REGULATION_OF_TISSUE_REMODELING	GO_REGULATION_OF_TISSUE_REMODELING		91	0.532087	1.86082	0	0.00434641	0.416	14870	tags=47%, list=25%, signal=63%
GO_ACTIVATION_OF_JUN_KINASE_ACTIVITY	GO_ACTIVATION_OF_JUN_KINASE_ACTIVITY		37	0.671922	1.86073	0.00205761	0.00435119	0.416	8382	tags=62%, list=14%, signal=73%
GO_NEGATIVE_REGULATION_OF_STRIATED_MUSCLE_CELL_DIFFERENTIATION	GO_NEGATIVE_REGULATION_OF_STRIATED_MUSCLE_CELL_DIFFERENTIATION		41	0.574673	1.86047	0.0019685	0.00436084	0.416	12511	tags=49%, list=21%, signal=62%
GO_MEMORY	GO_MEMORY		118	0.531998	1.86031	0.00208768	0.0043663	0.416	14199	tags=48%, list=24%, signal=64%
GO_LIPID_IMPORT_INTO_CELL	GO_LIPID_IMPORT_INTO_CELL		16	0.698906	1.86029	0.00196078	0.00436464	0.416	16966	tags=69%, list=29%, signal=97%
GO_NEGATIVE_REGULATION_OF_CYTOKINE_PRODUCTION	GO_NEGATIVE_REGULATION_OF_CYTOKINE_PRODUCTION		357	0.46951	1.86008	0.00199203	0.00437513	0.417	18350	tags=41%, list=31%, signal=60%
GO_EPIDERMIS_MORPHOGENESIS	GO_EPIDERMIS_MORPHOGENESIS		32	0.59099	1.86006	0	0.00437372	0.417	10480	tags=53%, list=18%, signal=65%
GO_POSITIVE_REGULATION_OF_TELOMERE_CAPPING	GO_POSITIVE_REGULATION_OF_TELOMERE_CAPPING		17	0.730243	1.85997	0	0.00437601	0.418	8174	tags=65%, list=14%, signal=75%
GO_CELLULAR_RESPONSE_TO_LIPOPROTEIN_PARTICLE_STIMULUS	GO_CELLULAR_RESPONSE_TO_LIPOPROTEIN_PARTICLE_STIMULUS		36	0.647921	1.85988	0.00196078	0.00437939	0.418	9373	tags=47%, list=16%, signal=56%
GO_NEURON_MATURATION	GO_NEURON_MATURATION		46	0.609685	1.85972	0.00420168	0.00438569	0.42	11767	tags=54%, list=20%, signal=68%
GO_POSTREPLICATION_REPAIR	GO_POSTREPLICATION_REPAIR		49	0.683696	1.85963	0.00397614	0.00438715	0.42	12100	tags=65%, list=21%, signal=82%
GO_NEGATIVE_REGULATION_OF_NUCLEOTIDE_METABOLIC_PROCESS	GO_NEGATIVE_REGULATION_OF_NUCLEOTIDE_METABOLIC_PROCESS		21	0.632097	1.85944	0	0.00439379	0.42	6597	tags=33%, list=11%, signal=38%
GO_DNA_TEMPLATED_TRANSCRIPTION_TERMINATION	GO_DNA_TEMPLATED_TRANSCRIPTION_TERMINATION		74	0.705766	1.85911	0	0.00441322	0.424	11920	tags=72%, list=20%, signal=90%
GO_REGULATION_OF_TRANSCRIPTION_ELONGATION_FROM_RNA_POLYMERASE_II_PROMOTER	GO_REGULATION_OF_TRANSCRIPTION_ELONGATION_FROM_RNA_POLYMERASE_II_PROMOTER		26	0.771859	1.85909	0	0.00441382	0.424	9630	tags=81%, list=16%, signal=97%
GO_RESPONSE_TO_GLUCAGON	GO_RESPONSE_TO_GLUCAGON		36	0.590761	1.85885	0	0.00442386	0.425	13001	tags=44%, list=22%, signal=57%
GO_MITOCHONDRIAL_FUSION	GO_MITOCHONDRIAL_FUSION		24	0.716103	1.85813	0.00201613	0.00446443	0.427	9101	tags=63%, list=16%, signal=74%
GO_REGULATION_OF_TOLL_LIKE_RECEPTOR_SIGNALING_PATHWAY	GO_REGULATION_OF_TOLL_LIKE_RECEPTOR_SIGNALING_PATHWAY		72	0.596951	1.8581	0.00394477	0.00446436	0.428	14090	tags=53%, list=24%, signal=69%
GO_OSTEOCLAST_DIFFERENTIATION	GO_OSTEOCLAST_DIFFERENTIATION		96	0.590593	1.85735	0.00412371	0.00450178	0.428	13880	tags=56%, list=24%, signal=74%
GO_APOPTOTIC_DNA_FRAGMENTATION	GO_APOPTOTIC_DNA_FRAGMENTATION		25	0.682194	1.85698	0.00397614	0.00451891	0.429	8258	tags=48%, list=14%, signal=56%
GO_NEGATIVE_REGULATION_OF_CELL_CYCLE_G2_M_PHASE_TRANSITION	GO_NEGATIVE_REGULATION_OF_CELL_CYCLE_G2_M_PHASE_TRANSITION		102	0.646805	1.85685	0.00609756	0.00452199	0.429	10722	tags=51%, list=18%, signal=62%
GO_RESPONSE_TO_IMMOBILIZATION_STRESS	GO_RESPONSE_TO_IMMOBILIZATION_STRESS		26	0.614415	1.85652	0.00212314	0.00455274	0.429	8744	tags=42%, list=15%, signal=50%
GO_CHEMICAL_SYNAPTIC_TRANSMISSION_POSTSYNAPTIC	GO_CHEMICAL_SYNAPTIC_TRANSMISSION_POSTSYNAPTIC		110	0.515494	1.85626	0.00205339	0.00456239	0.429	20461	tags=62%, list=35%, signal=95%
GO_HISTONE_H2A_UBIQUITINATION	GO_HISTONE_H2A_UBIQUITINATION		26	0.751265	1.85581	0.0060241	0.00458855	0.43	12343	tags=85%, list=21%, signal=107%
GO_STORE_OPERATED_CALCIUM_ENTRY	GO_STORE_OPERATED_CALCIUM_ENTRY		20	0.639308	1.85544	0.0039604	0.00460541	0.43	14084	tags=60%, list=24%, signal=79%
GO_CENTROSOME_SEPARATION	GO_CENTROSOME_SEPARATION		15	0.781322	1.8553	0.00201207	0.004609	0.43	6618	tags=67%, list=11%, signal=75%
GO_PROTON_TRANSMEMBRANE_TRANSPORT	GO_PROTON_TRANSMEMBRANE_TRANSPORT		137	0.527092	1.85522	0.00198807	0.00460927	0.43	12198	tags=39%, list=21%, signal=49%
GO_RESPIRATORY_GASEOUS_EXCHANGE_BY_RESPIRATORY_SYSTEM	GO_RESPIRATORY_GASEOUS_EXCHANGE_BY_RESPIRATORY_SYSTEM		66	0.551466	1.85517	0.0019802	0.00460759	0.43	15643	tags=52%, list=27%, signal=70%
GO_REGULATION_OF_PROTEIN_MATURATION	GO_REGULATION_OF_PROTEIN_MATURATION		66	0.545221	1.85514	0.00414079	0.00460713	0.43	13563	tags=45%, list=23%, signal=59%
GO_REGULATION_OF_CALCINEURIN_MEDIATED_SIGNALING	GO_REGULATION_OF_CALCINEURIN_MEDIATED_SIGNALING		35	0.627895	1.85503	0.00399202	0.0046116	0.431	12287	tags=49%, list=21%, signal=61%
GO_MYOTUBE_DIFFERENTIATION	GO_MYOTUBE_DIFFERENTIATION		106	0.564221	1.85463	0.00204918	0.00463285	0.431	13013	tags=46%, list=22%, signal=59%
GO_HAIR_CELL_DIFFERENTIATION	GO_HAIR_CELL_DIFFERENTIATION		43	0.567372	1.8545	0.00200803	0.00463637	0.431	19747	tags=72%, list=34%, signal=109%
GO_DENDRITIC_SPINE_MAINTENANCE	GO_DENDRITIC_SPINE_MAINTENANCE		20	0.678162	1.85449	0.0021322	0.00463504	0.431	9719	tags=50%, list=17%, signal=60%
GO_SECONDARY_PALATE_DEVELOPMENT	GO_SECONDARY_PALATE_DEVELOPMENT		24	0.671852	1.85433	0.0020284	0.00464146	0.431	11415	tags=58%, list=20%, signal=72%
GO_GLYCEROLIPID_CATABOLIC_PROCESS	GO_GLYCEROLIPID_CATABOLIC_PROCESS		74	0.514577	1.85397	0.00199203	0.00466342	0.432	11492	tags=36%, list=20%, signal=45%
GO_POSITIVE_REGULATION_OF_ENDOTHELIAL_CELL_DIFFERENTIATION	GO_POSITIVE_REGULATION_OF_ENDOTHELIAL_CELL_DIFFERENTIATION		27	0.613663	1.85394	0	0.00466269	0.432	10480	tags=37%, list=18%, signal=45%
GO_REGULATION_OF_PROGRAMMED_NECROTIC_CELL_DEATH	GO_REGULATION_OF_PROGRAMMED_NECROTIC_CELL_DEATH		26	0.597603	1.85385	0.00424628	0.0046641	0.432	8723	tags=27%, list=15%, signal=32%
GO_DNA_REPLICATION_INITIATION	GO_DNA_REPLICATION_INITIATION		39	0.74531	1.85378	0.00579151	0.00466277	0.432	11643	tags=82%, list=20%, signal=102%
GO_SOMATIC_DIVERSIFICATION_OF_IMMUNE_RECEPTORS_VIA_SOMATIC_MUTATION	GO_SOMATIC_DIVERSIFICATION_OF_IMMUNE_RECEPTORS_VIA_SOMATIC_MUTATION		17	0.749938	1.85364	0	0.00466508	0.432	10456	tags=76%, list=18%, signal=93%
GO_MEMBRANE_INVAGINATION	GO_MEMBRANE_INVAGINATION		129	0.616104	1.85355	0.00967118	0.00466608	0.432	18461	tags=78%, list=32%, signal=113%
GO_NEGATIVE_REGULATION_OF_LIPID_CATABOLIC_PROCESS	GO_NEGATIVE_REGULATION_OF_LIPID_CATABOLIC_PROCESS		22	0.634381	1.85347	0.00202429	0.00466975	0.432	6099	tags=41%, list=10%, signal=46%
GO_CARDIAC_VENTRICLE_MORPHOGENESIS	GO_CARDIAC_VENTRICLE_MORPHOGENESIS		73	0.570603	1.85335	0.00819672	0.00467428	0.432	12704	tags=47%, list=22%, signal=59%
GO_PRESYNAPSE_ORGANIZATION	GO_PRESYNAPSE_ORGANIZATION		53	0.586849	1.85329	0.00594059	0.00467535	0.432	18549	tags=64%, list=32%, signal=94%
GO_REGULATION_OF_CARDIAC_CONDUCTION	GO_REGULATION_OF_CARDIAC_CONDUCTION		72	0.578075	1.8532	0.00801603	0.0046819	0.433	13216	tags=47%, list=23%, signal=61%
GO_POSITIVE_REGULATION_OF_GLYCOPROTEIN_METABOLIC_PROCESS	GO_POSITIVE_REGULATION_OF_GLYCOPROTEIN_METABOLIC_PROCESS		26	0.66241	1.85309	0.00596422	0.00468783	0.434	7288	tags=54%, list=12%, signal=61%
GO_NEGATIVE_REGULATION_OF_COLD_INDUCED_THERMOGENESIS	GO_NEGATIVE_REGULATION_OF_COLD_INDUCED_THERMOGENESIS		46	0.635746	1.85307	0.0040568	0.0046872	0.434	12277	tags=63%, list=21%, signal=80%
GO_POLYOL_CATABOLIC_PROCESS	GO_POLYOL_CATABOLIC_PROCESS		24	0.684083	1.85279	0.00196078	0.00469954	0.435	5622	tags=54%, list=10%, signal=60%
GO_CARDIAC_EPITHELIAL_TO_MESENCHYMAL_TRANSITION	GO_CARDIAC_EPITHELIAL_TO_MESENCHYMAL_TRANSITION		32	0.660532	1.85274	0.00407332	0.00469954	0.436	11415	tags=56%, list=20%, signal=70%
GO_POSITIVE_REGULATION_OF_RESPONSE_TO_BIOTIC_STIMULUS	GO_POSITIVE_REGULATION_OF_RESPONSE_TO_BIOTIC_STIMULUS		245	0.549718	1.85269	0.0159681	0.00470195	0.437	9373	tags=38%, list=16%, signal=45%
GO_NEGATIVE_REGULATION_OF_STEROID_METABOLIC_PROCESS	GO_NEGATIVE_REGULATION_OF_STEROID_METABOLIC_PROCESS		30	0.578322	1.85263	0	0.00470221	0.437	14007	tags=47%, list=24%, signal=61%
GO_NEGATIVE_REGULATION_OF_HISTONE_METHYLATION	GO_NEGATIVE_REGULATION_OF_HISTONE_METHYLATION		19	0.758401	1.85252	0	0.00470621	0.438	6689	tags=68%, list=11%, signal=77%
GO_BRANCHING_INVOLVED_IN_BLOOD_VESSEL_MORPHOGENESIS	GO_BRANCHING_INVOLVED_IN_BLOOD_VESSEL_MORPHOGENESIS		36	0.64893	1.85247	0.00203252	0.00471669	0.439	12704	tags=56%, list=22%, signal=71%
GO_REGULATION_OF_RELEASE_OF_SEQUESTERED_CALCIUM_ION_INTO_CYTOSOL	GO_REGULATION_OF_RELEASE_OF_SEQUESTERED_CALCIUM_ION_INTO_CYTOSOL		79	0.586433	1.85229	0.00403226	0.00472477	0.44	13457	tags=49%, list=23%, signal=64%
GO_PHOTORECEPTOR_CELL_DEVELOPMENT	GO_PHOTORECEPTOR_CELL_DEVELOPMENT		47	0.558168	1.85228	0	0.00472239	0.44	11271	tags=45%, list=19%, signal=55%
GO_REGULATION_OF_FATTY_ACID_BETA_OXIDATION	GO_REGULATION_OF_FATTY_ACID_BETA_OXIDATION		19	0.678639	1.85227	0	0.00472137	0.44	13558	tags=68%, list=23%, signal=89%
GO_RESPONSE_TO_MITOCHONDRIAL_DEPOLARISATION	GO_RESPONSE_TO_MITOCHONDRIAL_DEPOLARISATION		19	0.749725	1.85195	0	0.00474059	0.441	6932	tags=63%, list=12%, signal=72%
GO_CHAPERONE_MEDIATED_PROTEIN_FOLDING	GO_CHAPERONE_MEDIATED_PROTEIN_FOLDING		59	0.63676	1.8519	0.0060241	0.00474029	0.441	12008	tags=59%, list=21%, signal=75%
GO_LYSOSOME_LOCALIZATION	GO_LYSOSOME_LOCALIZATION		71	0.59606	1.85189	0.00201613	0.00473791	0.441	15296	tags=59%, list=26%, signal=80%
GO_BONE_CELL_DEVELOPMENT	GO_BONE_CELL_DEVELOPMENT		34	0.690392	1.8517	0.00622407	0.00474591	0.444	13081	tags=74%, list=22%, signal=95%
GO_REGULATION_OF_CYTOSOLIC_CALCIUM_ION_CONCENTRATION	GO_REGULATION_OF_CYTOSOLIC_CALCIUM_ION_CONCENTRATION		351	0.503968	1.85167	0.00199203	0.004746	0.445	21158	tags=58%, list=36%, signal=91%
GO_TRANSCRIPTION_BY_RNA_POLYMERASE_III	GO_TRANSCRIPTION_BY_RNA_POLYMERASE_III		46	0.671729	1.85153	0.002	0.00475491	0.446	17021	tags=87%, list=29%, signal=123%
GO_NEURAL_RETINA_DEVELOPMENT	GO_NEURAL_RETINA_DEVELOPMENT		72	0.537872	1.85151	0	0.00475253	0.446	9033	tags=33%, list=15%, signal=39%
GO_POSITIVE_REGULATION_OF_CELL_ACTIVATION	GO_POSITIVE_REGULATION_OF_CELL_ACTIVATION		394	0.550872	1.85132	0.00978474	0.00476307	0.446	18331	tags=61%, list=31%, signal=88%
[truncated: 2,155 more rows]
