# Supplementary material for: The Prognostic Value of PERK in Cancer and Its Relationship With Immune Cell Infiltration
Source: Front Mol Biosci. 2021 Apr 16;8:648752. doi: 10.3389/fmolb.2021.648752 (PMC8085429; doi:10.3389/fmolb.2021.648752)
Supplement: Supplementary file 6 [file Table_6.XLSX]

## Sheet: Low
NAME	GSbr follow link to MSigDB	GS DETAILS	SIZE	ES	NES	NOM p-val	FDR q-val	FWER p-val	RANK AT MAX	LEADING EDGE
GO_KERATINIZATION	GO_KERATINIZATION	Details ...	223	-0.395653	-1.39064	0.138614	1	0.974	4712	tags=41%, list=8%, signal=44%
GO_ANTIMICROBIAL_HUMORAL_IMMUNE_RESPONSE_MEDIATED_BY_ANTIMICROBIAL_PEPTIDE	GO_ANTIMICROBIAL_HUMORAL_IMMUNE_RESPONSE_MEDIATED_BY_ANTIMICROBIAL_PEPTIDE	Details ...	66	-0.396735	-1.29906	0.134122	0.931446	0.984	2736	tags=27%, list=5%, signal=29%
GO_CORNIFICATION	GO_CORNIFICATION	Details ...	112	-0.425821	-1.29489	0.222892	0.631956	0.984	4632	tags=49%, list=8%, signal=53%
GO_KILLING_OF_CELLS_IN_OTHER_ORGANISM_INVOLVED_IN_SYMBIOTIC_INTERACTION	GO_KILLING_OF_CELLS_IN_OTHER_ORGANISM_INVOLVED_IN_SYMBIOTIC_INTERACTION	Details ...	28	-0.332256	-1.00589	0.427975	1	0.999	3598	tags=36%, list=6%, signal=38%
GO_KILLING_OF_CELLS_OF_OTHER_ORGANISM	GO_KILLING_OF_CELLS_OF_OTHER_ORGANISM	Details ...	63	-0.28862	-0.970065	0.500982	1	1	3873	tags=33%, list=7%, signal=36%
GO_ANTIMICROBIAL_HUMORAL_RESPONSE	GO_ANTIMICROBIAL_HUMORAL_RESPONSE	Details ...	125	-0.249487	-0.914548	0.574757	1	1	2830	tags=22%, list=5%, signal=23%
GO_REGULATION_OF_PEPTIDYL_SERINE_PHOSPHORYLATION_OF_STAT_PROTEIN	GO_REGULATION_OF_PEPTIDYL_SERINE_PHOSPHORYLATION_OF_STAT_PROTEIN	Details ...	23	-0.311043	-0.878462	0.604374	1	1	5286	tags=52%, list=9%, signal=57%
GO_PEPTIDE_CROSS_LINKING	GO_PEPTIDE_CROSS_LINKING	Details ...	33	-0.299122	-0.823446	0.659091	1	1	2263	tags=36%, list=4%, signal=38%
GO_DEFENSE_RESPONSE_TO_FUNGUS	GO_DEFENSE_RESPONSE_TO_FUNGUS	Details ...	41	-0.263089	-0.790726	0.790787	1	1	5179	tags=34%, list=9%, signal=37%
GO_INNATE_IMMUNE_RESPONSE_IN_MUCOSA	GO_INNATE_IMMUNE_RESPONSE_IN_MUCOSA	Details ...	17	-0.306949	-0.743615	0.885932	1	1	5587	tags=41%, list=10%, signal=46%
GO_ANTIBACTERIAL_HUMORAL_RESPONSE	GO_ANTIBACTERIAL_HUMORAL_RESPONSE	Details ...	49	-0.222833	-0.71771	0.87251	0.964926	1	2736	tags=20%, list=5%, signal=21%
GO_DEFENSE_RESPONSE_TO_GRAM_NEGATIVE_BACTERIUM	GO_DEFENSE_RESPONSE_TO_GRAM_NEGATIVE_BACTERIUM	Details ...	78	-0.195473	-0.670701	0.946215	0.971274	1	2736	tags=21%, list=5%, signal=21%
GO_NEGATIVE_REGULATION_OF_VASCULAR_ENDOTHELIAL_GROWTH_FACTOR_PRODUCTION	GO_NEGATIVE_REGULATION_OF_VASCULAR_ENDOTHELIAL_GROWTH_FACTOR_PRODUCTION	Details ...	30	-0.209425	-0.66695	0.923529	0.902693	1	46165	tags=100%, list=79%, signal=478%
GO_MUSCLE_FILAMENT_SLIDING	GO_MUSCLE_FILAMENT_SLIDING	Details ...	39	-0.247348	-0.524761	0.843058	1	1	5480	tags=38%, list=9%, signal=42%
GO_SENSORY_PERCEPTION_OF_SMELL	GO_SENSORY_PERCEPTION_OF_SMELL	Details ...	446	-0.100114	-0.377115	1	0.99639	1	5581	tags=20%, list=10%, signal=22%
