# Supplementary material for: The Prognostic Value of PERK in Cancer and Its Relationship With Immune Cell Infiltration
Source: Front Mol Biosci. 2021 Apr 16;8:648752. doi: 10.3389/fmolb.2021.648752 (PMC8085429; doi:10.3389/fmolb.2021.648752)
Supplement: Supplementary file 7 [file Table_7.XLSX]

## Sheet: High
NAME	GSbr follow link to MSigDB	GS DETAILS	SIZE	ES	NES	NOM p-val	FDR q-val	FWER p-val	RANK AT MAX	LEADING EDGE
KEGG_INSULIN_SIGNALING_PATHWAY	KEGG_INSULIN_SIGNALING_PATHWAY	Details ...	137	0.7139	2.27884	0	0.00120833	0.001	11298	tags=64%, list=19%, signal=79%
KEGG_MAPK_SIGNALING_PATHWAY	KEGG_MAPK_SIGNALING_PATHWAY	Details ...	266	0.627991	2.22231	0	0.00240434	0.002	16365	tags=67%, list=28%, signal=92%
KEGG_PATHWAYS_IN_CANCER	KEGG_PATHWAYS_IN_CANCER	Details ...	322	0.642042	2.19843	0	0.00239201	0.002	14976	tags=66%, list=26%, signal=89%
KEGG_GNRH_SIGNALING_PATHWAY	KEGG_GNRH_SIGNALING_PATHWAY	Details ...	101	0.664494	2.18808	0	0.001794	0.002	11240	tags=57%, list=19%, signal=71%
KEGG_TYPE_II_DIABETES_MELLITUS	KEGG_TYPE_II_DIABETES_MELLITUS	Details ...	47	0.68023	2.18121	0	0.0014352	0.002	11298	tags=57%, list=19%, signal=71%
KEGG_NEUROTROPHIN_SIGNALING_PATHWAY	KEGG_NEUROTROPHIN_SIGNALING_PATHWAY	Details ...	125	0.718438	2.17069	0	0.001196	0.002	11298	tags=71%, list=19%, signal=88%
KEGG_TIGHT_JUNCTION	KEGG_TIGHT_JUNCTION	Details ...	129	0.647438	2.16203	0	0.00102515	0.002	14170	tags=64%, list=24%, signal=84%
KEGG_WNT_SIGNALING_PATHWAY	KEGG_WNT_SIGNALING_PATHWAY	Details ...	150	0.654608	2.14416	0	0.00104804	0.002	12809	tags=63%, list=22%, signal=80%
KEGG_APOPTOSIS	KEGG_APOPTOSIS	Details ...	87	0.708717	2.1409	0	0.000931595	0.002	9500	tags=62%, list=16%, signal=74%
KEGG_FC_EPSILON_RI_SIGNALING_PATHWAY	KEGG_FC_EPSILON_RI_SIGNALING_PATHWAY	Details ...	79	0.66366	2.13766	0	0.000959269	0.002	12809	tags=61%, list=22%, signal=78%
KEGG_VEGF_SIGNALING_PATHWAY	KEGG_VEGF_SIGNALING_PATHWAY	Details ...	76	0.655419	2.13629	0	0.000872062	0.002	9071	tags=53%, list=16%, signal=62%
KEGG_GLYCEROPHOSPHOLIPID_METABOLISM	KEGG_GLYCEROPHOSPHOLIPID_METABOLISM	Details ...	72	0.627428	2.13016	0	0.000900085	0.002	14568	tags=61%, list=25%, signal=81%
KEGG_MELANOGENESIS	KEGG_MELANOGENESIS	Details ...	101	0.634473	2.11931	0	0.000830848	0.002	12767	tags=58%, list=22%, signal=75%
KEGG_ERBB_SIGNALING_PATHWAY	KEGG_ERBB_SIGNALING_PATHWAY	Details ...	86	0.696825	2.113	0	0.000857811	0.002	9071	tags=58%, list=16%, signal=69%
KEGG_VASCULAR_SMOOTH_MUSCLE_CONTRACTION	KEGG_VASCULAR_SMOOTH_MUSCLE_CONTRACTION	Details ...	112	0.621844	2.10284	0	0.000879535	0.002	11064	tags=52%, list=19%, signal=64%
KEGG_PROGESTERONE_MEDIATED_OOCYTE_MATURATION	KEGG_PROGESTERONE_MEDIATED_OOCYTE_MATURATION	Details ...	85	0.682688	2.10031	0	0.000824564	0.002	12459	tags=67%, list=21%, signal=85%
KEGG_LONG_TERM_POTENTIATION	KEGG_LONG_TERM_POTENTIATION	Details ...	70	0.660549	2.09302	0	0.00077606	0.002	14354	tags=64%, list=25%, signal=85%
KEGG_PROSTATE_CANCER	KEGG_PROSTATE_CANCER	Details ...	89	0.684201	2.0918	0	0.000799156	0.003	14711	tags=78%, list=25%, signal=103%
KEGG_GLIOMA	KEGG_GLIOMA	Details ...	65	0.689973	2.07898	0	0.000874896	0.004	11149	tags=65%, list=19%, signal=80%
KEGG_UBIQUITIN_MEDIATED_PROTEOLYSIS	KEGG_UBIQUITIN_MEDIATED_PROTEOLYSIS	Details ...	130	0.72548	2.07161	0	0.000955122	0.006	9408	tags=67%, list=16%, signal=80%
KEGG_ENDOMETRIAL_CANCER	KEGG_ENDOMETRIAL_CANCER		52	0.735952	2.05212	0	0.00127528	0.008	9358	tags=69%, list=16%, signal=82%
KEGG_CHRONIC_MYELOID_LEUKEMIA	KEGG_CHRONIC_MYELOID_LEUKEMIA		73	0.728319	2.05159	0	0.00121731	0.008	11415	tags=74%, list=20%, signal=92%
KEGG_PHOSPHATIDYLINOSITOL_SIGNALING_SYSTEM	KEGG_PHOSPHATIDYLINOSITOL_SIGNALING_SYSTEM		76	0.683433	2.04786	0	0.00116439	0.008	14290	tags=75%, list=24%, signal=99%
KEGG_ADIPOCYTOKINE_SIGNALING_PATHWAY	KEGG_ADIPOCYTOKINE_SIGNALING_PATHWAY		67	0.654417	2.04409	0	0.00111587	0.008	11298	tags=55%, list=19%, signal=68%
KEGG_REGULATION_OF_ACTIN_CYTOSKELETON	KEGG_REGULATION_OF_ACTIN_CYTOSKELETON		212	0.617257	2.04169	0	0.00118244	0.01	15570	tags=63%, list=27%, signal=86%
KEGG_GLYCEROLIPID_METABOLISM	KEGG_GLYCEROLIPID_METABOLISM		43	0.613053	2.03029	0	0.00124119	0.011	12699	tags=51%, list=22%, signal=65%
KEGG_NON_SMALL_CELL_LUNG_CANCER	KEGG_NON_SMALL_CELL_LUNG_CANCER		54	0.703201	2.02997	0	0.00119522	0.011	9071	tags=63%, list=16%, signal=74%
KEGG_LEUKOCYTE_TRANSENDOTHELIAL_MIGRATION	KEGG_LEUKOCYTE_TRANSENDOTHELIAL_MIGRATION		115	0.621478	2.02918	0	0.00119211	0.012	16123	tags=66%, list=28%, signal=91%
KEGG_TOLL_LIKE_RECEPTOR_SIGNALING_PATHWAY	KEGG_TOLL_LIKE_RECEPTOR_SIGNALING_PATHWAY		102	0.620778	2.02854	0	0.00115101	0.012	9448	tags=45%, list=16%, signal=54%
KEGG_JAK_STAT_SIGNALING_PATHWAY	KEGG_JAK_STAT_SIGNALING_PATHWAY		155	0.58079	2.02477	0	0.00121705	0.014	13491	tags=46%, list=23%, signal=59%
KEGG_VALINE_LEUCINE_AND_ISOLEUCINE_DEGRADATION	KEGG_VALINE_LEUCINE_AND_ISOLEUCINE_DEGRADATION		43	0.728711	2.01341	0	0.00158076	0.016	11021	tags=72%, list=19%, signal=89%
KEGG_NOTCH_SIGNALING_PATHWAY	KEGG_NOTCH_SIGNALING_PATHWAY		47	0.709995	2.01302	0	0.00153136	0.016	11051	tags=70%, list=19%, signal=87%
KEGG_RENAL_CELL_CARCINOMA	KEGG_RENAL_CELL_CARCINOMA		66	0.710762	2.01256	0	0.00148496	0.016	12129	tags=73%, list=21%, signal=92%
KEGG_MELANOMA	KEGG_MELANOMA		71	0.615688	2.01109	0	0.00144128	0.016	15570	tags=63%, list=27%, signal=86%
KEGG_LONG_TERM_DEPRESSION	KEGG_LONG_TERM_DEPRESSION		68	0.606542	2.00805	0	0.00156452	0.018	14914	tags=57%, list=26%, signal=77%
KEGG_ALDOSTERONE_REGULATED_SODIUM_REABSORPTION	KEGG_ALDOSTERONE_REGULATED_SODIUM_REABSORPTION		42	0.646639	2.00711	0	0.00152106	0.018	11298	tags=57%, list=19%, signal=71%
KEGG_AMYOTROPHIC_LATERAL_SCLEROSIS_ALS	KEGG_AMYOTROPHIC_LATERAL_SCLEROSIS_ALS		53	0.638754	2.00661	0	0.00147995	0.018	14685	tags=62%, list=25%, signal=83%
KEGG_ADHERENS_JUNCTION	KEGG_ADHERENS_JUNCTION		68	0.724433	2.00598	0	0.001441	0.018	8000	tags=66%, list=14%, signal=77%
KEGG_ACUTE_MYELOID_LEUKEMIA	KEGG_ACUTE_MYELOID_LEUKEMIA		57	0.710409	2.00375	0	0.00143811	0.019	8995	tags=61%, list=15%, signal=73%
KEGG_PURINE_METABOLISM	KEGG_PURINE_METABOLISM		154	0.595511	2.00041	0	0.00146116	0.02	13649	tags=55%, list=23%, signal=71%
KEGG_RIG_I_LIKE_RECEPTOR_SIGNALING_PATHWAY	KEGG_RIG_I_LIKE_RECEPTOR_SIGNALING_PATHWAY		69	0.619369	2	0	0.00142552	0.02	12407	tags=49%, list=21%, signal=62%
KEGG_FC_GAMMA_R_MEDIATED_PHAGOCYTOSIS	KEGG_FC_GAMMA_R_MEDIATED_PHAGOCYTOSIS		93	0.657563	1.99868	0	0.00141747	0.021	9331	tags=57%, list=16%, signal=68%
KEGG_OOCYTE_MEIOSIS	KEGG_OOCYTE_MEIOSIS		111	0.639702	1.99725	0.00200803	0.00141203	0.021	12767	tags=60%, list=22%, signal=77%
KEGG_REGULATION_OF_AUTOPHAGY	KEGG_REGULATION_OF_AUTOPHAGY		34	0.63777	1.98831	0	0.00156573	0.023	12297	tags=50%, list=21%, signal=63%
KEGG_SMALL_CELL_LUNG_CANCER	KEGG_SMALL_CELL_LUNG_CANCER		84	0.673794	1.98636	0	0.0015974	0.025	15542	tags=79%, list=27%, signal=107%
KEGG_LYSOSOME	KEGG_LYSOSOME		121	0.66267	1.98544	0.00200401	0.0015884	0.025	13749	tags=68%, list=24%, signal=88%
KEGG_COLORECTAL_CANCER	KEGG_COLORECTAL_CANCER		62	0.70101	1.98526	0	0.00155461	0.025	8995	tags=65%, list=15%, signal=76%
KEGG_EPITHELIAL_CELL_SIGNALING_IN_HELICOBACTER_PYLORI_INFECTION	KEGG_EPITHELIAL_CELL_SIGNALING_IN_HELICOBACTER_PYLORI_INFECTION		68	0.675035	1.9809	0	0.00154317	0.026	11693	tags=60%, list=20%, signal=75%
KEGG_VIBRIO_CHOLERAE_INFECTION	KEGG_VIBRIO_CHOLERAE_INFECTION		53	0.676615	1.97958	0	0.0015639	0.027	11693	tags=60%, list=20%, signal=75%
KEGG_PROTEIN_EXPORT	KEGG_PROTEIN_EXPORT		23	0.790907	1.97637	0	0.00159818	0.029	8222	tags=74%, list=14%, signal=86%
KEGG_CALCIUM_SIGNALING_PATHWAY	KEGG_CALCIUM_SIGNALING_PATHWAY		177	0.549942	1.97614	0	0.00156685	0.029	16237	tags=55%, list=28%, signal=76%
KEGG_PANCREATIC_CANCER	KEGG_PANCREATIC_CANCER		69	0.684314	1.9726	0	0.00164628	0.03	11415	tags=70%, list=20%, signal=86%
KEGG_GAP_JUNCTION	KEGG_GAP_JUNCTION		88	0.609962	1.97232	0	0.00161522	0.03	15159	tags=63%, list=26%, signal=84%
KEGG_ENDOCYTOSIS	KEGG_ENDOCYTOSIS		179	0.634503	1.97214	0	0.00158531	0.03	10092	tags=56%, list=17%, signal=67%
KEGG_CELL_CYCLE	KEGG_CELL_CYCLE		124	0.675212	1.97206	0	0.00157626	0.03	8075	tags=58%, list=14%, signal=67%
KEGG_AXON_GUIDANCE	KEGG_AXON_GUIDANCE		128	0.602409	1.96712	0	0.00165091	0.032	10327	tags=55%, list=18%, signal=66%
KEGG_INOSITOL_PHOSPHATE_METABOLISM	KEGG_INOSITOL_PHOSPHATE_METABOLISM		54	0.691444	1.96595	0	0.00164314	0.032	9964	tags=65%, list=17%, signal=78%
KEGG_HEDGEHOG_SIGNALING_PATHWAY	KEGG_HEDGEHOG_SIGNALING_PATHWAY		56	0.614363	1.96528	0.00210084	0.00163404	0.033	14299	tags=55%, list=24%, signal=73%
KEGG_CYSTEINE_AND_METHIONINE_METABOLISM	KEGG_CYSTEINE_AND_METHIONINE_METABOLISM		34	0.655894	1.95285	0	0.00178496	0.039	10090	tags=50%, list=17%, signal=60%
KEGG_FOCAL_ADHESION	KEGG_FOCAL_ADHESION		197	0.626832	1.94264	0	0.0023203	0.047	16978	tags=70%, list=29%, signal=98%
KEGG_THYROID_CANCER	KEGG_THYROID_CANCER		29	0.71148	1.94257	0	0.00228226	0.047	6803	tags=59%, list=12%, signal=66%
KEGG_LYSINE_DEGRADATION	KEGG_LYSINE_DEGRADATION		39	0.736655	1.93891	0	0.00239653	0.05	10608	tags=77%, list=18%, signal=94%
KEGG_B_CELL_RECEPTOR_SIGNALING_PATHWAY	KEGG_B_CELL_RECEPTOR_SIGNALING_PATHWAY		75	0.667338	1.93812	0.00196464	0.00235849	0.05	9664	tags=60%, list=17%, signal=72%
KEGG_CHEMOKINE_SIGNALING_PATHWAY	KEGG_CHEMOKINE_SIGNALING_PATHWAY		185	0.598187	1.93582	0.00201207	0.00239201	0.05	13275	tags=54%, list=23%, signal=69%
KEGG_N_GLYCAN_BIOSYNTHESIS	KEGG_N_GLYCAN_BIOSYNTHESIS		46	0.720275	1.91953	0	0.00290015	0.064	11241	tags=76%, list=19%, signal=94%
KEGG_O_GLYCAN_BIOSYNTHESIS	KEGG_O_GLYCAN_BIOSYNTHESIS		29	0.665288	1.91876	0	0.00285621	0.064	11594	tags=62%, list=20%, signal=77%
KEGG_TGF_BETA_SIGNALING_PATHWAY	KEGG_TGF_BETA_SIGNALING_PATHWAY		85	0.622684	1.91443	0.00402414	0.00299652	0.067	15308	tags=64%, list=26%, signal=86%
KEGG_MTOR_SIGNALING_PATHWAY	KEGG_MTOR_SIGNALING_PATHWAY		51	0.655841	1.91335	0	0.00296787	0.068	12363	tags=63%, list=21%, signal=80%
KEGG_ARGININE_AND_PROLINE_METABOLISM	KEGG_ARGININE_AND_PROLINE_METABOLISM		53	0.56288	1.9105	0.00192308	0.0029872	0.07	10469	tags=42%, list=18%, signal=51%
KEGG_T_CELL_RECEPTOR_SIGNALING_PATHWAY	KEGG_T_CELL_RECEPTOR_SIGNALING_PATHWAY		107	0.654096	1.90387	0	0.00323985	0.075	13424	tags=64%, list=23%, signal=82%
KEGG_ARRHYTHMOGENIC_RIGHT_VENTRICULAR_CARDIOMYOPATHY_ARVC	KEGG_ARRHYTHMOGENIC_RIGHT_VENTRICULAR_CARDIOMYOPATHY_ARVC		74	0.619526	1.89155	0.00199203	0.00393803	0.089	15889	tags=61%, list=27%, signal=83%
KEGG_GLYCOSAMINOGLYCAN_DEGRADATION	KEGG_GLYCOSAMINOGLYCAN_DEGRADATION		21	0.706983	1.88657	0	0.0041197	0.092	12011	tags=67%, list=21%, signal=84%
KEGG_BASAL_CELL_CARCINOMA	KEGG_BASAL_CELL_CARCINOMA		55	0.608912	1.87777	0.00627615	0.00461361	0.108	17140	tags=65%, list=29%, signal=93%
KEGG_NOD_LIKE_RECEPTOR_SIGNALING_PATHWAY	KEGG_NOD_LIKE_RECEPTOR_SIGNALING_PATHWAY		61	0.624002	1.86851	0.00623701	0.00508596	0.12	10674	tags=46%, list=18%, signal=56%
KEGG_VASOPRESSIN_REGULATED_WATER_REABSORPTION	KEGG_VASOPRESSIN_REGULATED_WATER_REABSORPTION		44	0.656377	1.86833	0	0.00501814	0.12	13657	tags=68%, list=23%, signal=89%
KEGG_SPHINGOLIPID_METABOLISM	KEGG_SPHINGOLIPID_METABOLISM		36	0.661015	1.86683	0.00205761	0.00509847	0.122	9305	tags=56%, list=16%, signal=66%
KEGG_PROXIMAL_TUBULE_BICARBONATE_RECLAMATION	KEGG_PROXIMAL_TUBULE_BICARBONATE_RECLAMATION		23	0.630892	1.86265	0	0.00527902	0.129	9249	tags=48%, list=16%, signal=57%
KEGG_SELENOAMINO_ACID_METABOLISM	KEGG_SELENOAMINO_ACID_METABOLISM		24	0.717014	1.85417	0	0.00564934	0.133	10090	tags=71%, list=17%, signal=86%
KEGG_NUCLEOTIDE_EXCISION_REPAIR	KEGG_NUCLEOTIDE_EXCISION_REPAIR		44	0.701154	1.85034	0.00211864	0.00590887	0.137	14540	tags=75%, list=25%, signal=100%
KEGG_GLYCOSPHINGOLIPID_BIOSYNTHESIS_LACTO_AND_NEOLACTO_SERIES	KEGG_GLYCOSPHINGOLIPID_BIOSYNTHESIS_LACTO_AND_NEOLACTO_SERIES		26	0.605619	1.84336	0.00417537	0.00626224	0.144	19638	tags=77%, list=34%, signal=116%
KEGG_ABC_TRANSPORTERS	KEGG_ABC_TRANSPORTERS		44	0.580398	1.84331	0.00419287	0.00618493	0.144	19205	tags=66%, list=33%, signal=98%
KEGG_STARCH_AND_SUCROSE_METABOLISM	KEGG_STARCH_AND_SUCROSE_METABOLISM		52	0.543465	1.83651	0.0019685	0.00662818	0.155	12463	tags=42%, list=21%, signal=54%
KEGG_CELL_ADHESION_MOLECULES_CAMS	KEGG_CELL_ADHESION_MOLECULES_CAMS		128	0.577807	1.83549	0.0100604	0.00658958	0.158	17585	tags=63%, list=30%, signal=89%
KEGG_ALANINE_ASPARTATE_AND_GLUTAMATE_METABOLISM	KEGG_ALANINE_ASPARTATE_AND_GLUTAMATE_METABOLISM		30	0.59957	1.83324	0.00387597	0.00655061	0.159	11042	tags=47%, list=19%, signal=58%
KEGG_P53_SIGNALING_PATHWAY	KEGG_P53_SIGNALING_PATHWAY		66	0.608078	1.83124	0.00414938	0.00659142	0.161	16218	tags=68%, list=28%, signal=94%
KEGG_BASAL_TRANSCRIPTION_FACTORS	KEGG_BASAL_TRANSCRIPTION_FACTORS		35	0.678582	1.83016	0.00201207	0.00664695	0.163	12442	tags=69%, list=21%, signal=87%
KEGG_PYRIMIDINE_METABOLISM	KEGG_PYRIMIDINE_METABOLISM		98	0.599688	1.82291	0.00854701	0.00709761	0.171	13649	tags=56%, list=23%, signal=73%
KEGG_RNA_DEGRADATION	KEGG_RNA_DEGRADATION		56	0.657888	1.81771	0.00207039	0.00728367	0.173	10569	tags=61%, list=18%, signal=74%
KEGG_GLYCOSYLPHOSPHATIDYLINOSITOL_GPI_ANCHOR_BIOSYNTHESIS	KEGG_GLYCOSYLPHOSPHATIDYLINOSITOL_GPI_ANCHOR_BIOSYNTHESIS		25	0.69774	1.80521	0.00403226	0.00855884	0.189	13301	tags=76%, list=23%, signal=98%
KEGG_DORSO_VENTRAL_AXIS_FORMATION	KEGG_DORSO_VENTRAL_AXIS_FORMATION		24	0.646208	1.8009	0.00590551	0.00880844	0.196	6395	tags=50%, list=11%, signal=56%
KEGG_PROPANOATE_METABOLISM	KEGG_PROPANOATE_METABOLISM		32	0.680345	1.79814	0	0.00899735	0.201	10987	tags=66%, list=19%, signal=81%
KEGG_PEROXISOME	KEGG_PEROXISOME		78	0.587783	1.79731	0	0.00893842	0.201	15460	tags=59%, list=26%, signal=80%
KEGG_ALZHEIMERS_DISEASE	KEGG_ALZHEIMERS_DISEASE		152	0.561537	1.79242	0.00421053	0.00928334	0.202	15927	tags=48%, list=27%, signal=66%
KEGG_NATURAL_KILLER_CELL_MEDIATED_CYTOTOXICITY	KEGG_NATURAL_KILLER_CELL_MEDIATED_CYTOTOXICITY		132	0.548386	1.78991	0.0121457	0.00946205	0.204	13424	tags=42%, list=23%, signal=55%
KEGG_AMINO_SUGAR_AND_NUCLEOTIDE_SUGAR_METABOLISM	KEGG_AMINO_SUGAR_AND_NUCLEOTIDE_SUGAR_METABOLISM		43	0.619877	1.78892	0.00202429	0.00954015	0.207	12463	tags=58%, list=21%, signal=74%
KEGG_SPLICEOSOME	KEGG_SPLICEOSOME		126	0.66912	1.78407	0.00210084	0.00983915	0.215	9165	tags=57%, list=16%, signal=68%
KEGG_DILATED_CARDIOMYOPATHY	KEGG_DILATED_CARDIOMYOPATHY		90	0.587508	1.77573	0.021611	0.0104022	0.227	16519	tags=59%, list=28%, signal=82%
KEGG_AMINOACYL_TRNA_BIOSYNTHESIS	KEGG_AMINOACYL_TRNA_BIOSYNTHESIS		22	0.73053	1.76868	0.00207469	0.0108996	0.238	13998	tags=91%, list=24%, signal=120%
KEGG_FATTY_ACID_METABOLISM	KEGG_FATTY_ACID_METABOLISM		42	0.607628	1.76728	0.0040404	0.0110961	0.244	9544	tags=45%, list=16%, signal=54%
KEGG_HUNTINGTONS_DISEASE	KEGG_HUNTINGTONS_DISEASE		167	0.56079	1.7662	0.0105263	0.0110831	0.245	13827	tags=47%, list=24%, signal=62%
KEGG_ECM_RECEPTOR_INTERACTION	KEGG_ECM_RECEPTOR_INTERACTION		84	0.622915	1.7642	0.0252427	0.0112266	0.246	16978	tags=73%, list=29%, signal=102%
KEGG_GLYOXYLATE_AND_DICARBOXYLATE_METABOLISM	KEGG_GLYOXYLATE_AND_DICARBOXYLATE_METABOLISM		16	0.690128	1.75494	0.00819672	0.0125167	0.26	10558	tags=50%, list=18%, signal=61%
KEGG_GLYCOLYSIS_GLUCONEOGENESIS	KEGG_GLYCOLYSIS_GLUCONEOGENESIS		62	0.543404	1.75041	0.0174757	0.013267	0.269	16729	tags=53%, list=29%, signal=75%
KEGG_CITRATE_CYCLE_TCA_CYCLE	KEGG_CITRATE_CYCLE_TCA_CYCLE		31	0.695419	1.7488	0.0083682	0.0132864	0.272	14867	tags=84%, list=25%, signal=112%
KEGG_OTHER_GLYCAN_DEGRADATION	KEGG_OTHER_GLYCAN_DEGRADATION		16	0.713711	1.74777	0.00407332	0.0133146	0.273	12748	tags=81%, list=22%, signal=104%
KEGG_PYRUVATE_METABOLISM	KEGG_PYRUVATE_METABOLISM		40	0.599203	1.74053	0.0125	0.0140819	0.278	15667	tags=58%, list=27%, signal=79%
KEGG_MISMATCH_REPAIR	KEGG_MISMATCH_REPAIR		23	0.73621	1.74052	0.0123457	0.0139503	0.278	13004	tags=78%, list=22%, signal=101%
KEGG_HOMOLOGOUS_RECOMBINATION	KEGG_HOMOLOGOUS_RECOMBINATION		26	0.697934	1.7353	0.0101626	0.0145692	0.282	14364	tags=77%, list=25%, signal=102%
KEGG_BIOSYNTHESIS_OF_UNSATURATED_FATTY_ACIDS	KEGG_BIOSYNTHESIS_OF_UNSATURATED_FATTY_ACIDS		20	0.652763	1.73348	0.00793651	0.014701	0.287	7615	tags=50%, list=13%, signal=57%
KEGG_BETA_ALANINE_METABOLISM	KEGG_BETA_ALANINE_METABOLISM		22	0.621333	1.73246	0.010101	0.0146939	0.289	10987	tags=50%, list=19%, signal=62%
KEGG_BUTANOATE_METABOLISM	KEGG_BUTANOATE_METABOLISM		34	0.600393	1.73213	0.00626305	0.0146048	0.289	15796	tags=62%, list=27%, signal=85%
KEGG_BASE_EXCISION_REPAIR	KEGG_BASE_EXCISION_REPAIR		34	0.681557	1.73153	0.0127119	0.0145768	0.29	13318	tags=74%, list=23%, signal=95%
KEGG_TRYPTOPHAN_METABOLISM	KEGG_TRYPTOPHAN_METABOLISM		39	0.559536	1.71375	0.00796813	0.0167805	0.309	13958	tags=49%, list=24%, signal=64%
KEGG_GALACTOSE_METABOLISM	KEGG_GALACTOSE_METABOLISM		26	0.595279	1.71349	0.0139721	0.0166732	0.311	14049	tags=58%, list=24%, signal=76%
KEGG_HYPERTROPHIC_CARDIOMYOPATHY_HCM	KEGG_HYPERTROPHIC_CARDIOMYOPATHY_HCM		83	0.580972	1.71037	0.0375494	0.0171537	0.319	16519	tags=59%, list=28%, signal=82%
KEGG_CYTOSOLIC_DNA_SENSING_PATHWAY	KEGG_CYTOSOLIC_DNA_SENSING_PATHWAY		53	0.529427	1.70745	0.03	0.0174712	0.324	11139	tags=38%, list=19%, signal=47%
KEGG_ETHER_LIPID_METABOLISM	KEGG_ETHER_LIPID_METABOLISM		30	0.548138	1.70399	0.00603622	0.0176702	0.327	11048	tags=43%, list=19%, signal=53%
KEGG_CYTOKINE_CYTOKINE_RECEPTOR_INTERACTION	KEGG_CYTOKINE_CYTOKINE_RECEPTOR_INTERACTION		262	0.474934	1.70188	0.028	0.0178077	0.329	19276	tags=50%, list=33%, signal=74%
KEGG_SNARE_INTERACTIONS_IN_VESICULAR_TRANSPORT	KEGG_SNARE_INTERACTIONS_IN_VESICULAR_TRANSPORT		38	0.609979	1.69919	0.0206612	0.0181826	0.335	18009	tags=68%, list=31%, signal=99%
KEGG_PENTOSE_PHOSPHATE_PATHWAY	KEGG_PENTOSE_PHOSPHATE_PATHWAY		27	0.599096	1.69862	0.0220441	0.0181273	0.336	18641	tags=70%, list=32%, signal=103%
KEGG_TASTE_TRANSDUCTION	KEGG_TASTE_TRANSDUCTION		51	0.5106	1.69455	0	0.0187915	0.344	14786	tags=45%, list=25%, signal=60%
KEGG_GLYCOSAMINOGLYCAN_BIOSYNTHESIS_HEPARAN_SULFATE	KEGG_GLYCOSAMINOGLYCAN_BIOSYNTHESIS_HEPARAN_SULFATE		26	0.592415	1.69386	0.0218688	0.0187756	0.346	15361	tags=62%, list=26%, signal=83%
KEGG_DNA_REPLICATION	KEGG_DNA_REPLICATION		36	0.724819	1.69269	0.0184426	0.0188286	0.348	13004	tags=78%, list=22%, signal=100%
KEGG_FRUCTOSE_AND_MANNOSE_METABOLISM	KEGG_FRUCTOSE_AND_MANNOSE_METABOLISM		33	0.573952	1.68909	0.0311284	0.0191866	0.35	16340	tags=64%, list=28%, signal=88%
KEGG_PATHOGENIC_ESCHERICHIA_COLI_INFECTION	KEGG_PATHOGENIC_ESCHERICHIA_COLI_INFECTION		56	0.567141	1.68154	0.0208333	0.0201489	0.361	18452	tags=64%, list=32%, signal=94%
KEGG_NICOTINATE_AND_NICOTINAMIDE_METABOLISM	KEGG_NICOTINATE_AND_NICOTINAMIDE_METABOLISM		24	0.566825	1.67541	0.0083682	0.0209443	0.368	15321	tags=50%, list=26%, signal=68%
KEGG_PENTOSE_AND_GLUCURONATE_INTERCONVERSIONS	KEGG_PENTOSE_AND_GLUCURONATE_INTERCONVERSIONS		28	0.593202	1.67496	0.0243902	0.020881	0.37	12093	tags=54%, list=21%, signal=68%
KEGG_GLYCINE_SERINE_AND_THREONINE_METABOLISM	KEGG_GLYCINE_SERINE_AND_THREONINE_METABOLISM		31	0.556449	1.67	0.00847458	0.0218533	0.384	17078	tags=58%, list=29%, signal=82%
KEGG_PPAR_SIGNALING_PATHWAY	KEGG_PPAR_SIGNALING_PATHWAY		69	0.483259	1.66975	0.0154143	0.0217465	0.385	10633	tags=30%, list=18%, signal=37%
KEGG_PRION_DISEASES	KEGG_PRION_DISEASES		35	0.551276	1.66518	0.0102881	0.0224607	0.394	10600	tags=37%, list=18%, signal=45%
KEGG_GLYCOSAMINOGLYCAN_BIOSYNTHESIS_KERATAN_SULFATE	KEGG_GLYCOSAMINOGLYCAN_BIOSYNTHESIS_KERATAN_SULFATE		15	0.674295	1.66304	0.025	0.022534	0.395	14898	tags=80%, list=26%, signal=107%
KEGG_HISTIDINE_METABOLISM	KEGG_HISTIDINE_METABOLISM		28	0.543043	1.65783	0.0101215	0.0232404	0.404	9247	tags=36%, list=16%, signal=42%
KEGG_GLYCOSAMINOGLYCAN_BIOSYNTHESIS_CHONDROITIN_SULFATE	KEGG_GLYCOSAMINOGLYCAN_BIOSYNTHESIS_CHONDROITIN_SULFATE		22	0.666322	1.65314	0.0343434	0.0238142	0.415	14492	tags=73%, list=25%, signal=97%
KEGG_PORPHYRIN_AND_CHLOROPHYLL_METABOLISM	KEGG_PORPHYRIN_AND_CHLOROPHYLL_METABOLISM		40	0.539362	1.64535	0.027027	0.0252494	0.424	17776	tags=58%, list=30%, signal=83%
KEGG_ONE_CARBON_POOL_BY_FOLATE	KEGG_ONE_CARBON_POOL_BY_FOLATE		17	0.650125	1.64224	0.0328542	0.0255681	0.426	14805	tags=76%, list=25%, signal=102%
KEGG_STEROID_HORMONE_BIOSYNTHESIS	KEGG_STEROID_HORMONE_BIOSYNTHESIS		55	0.487147	1.6339	0.0239521	0.0276789	0.441	19649	tags=56%, list=34%, signal=85%
KEGG_ALPHA_LINOLENIC_ACID_METABOLISM	KEGG_ALPHA_LINOLENIC_ACID_METABOLISM		19	0.574049	1.62657	0.0119048	0.0289356	0.453	10333	tags=37%, list=18%, signal=45%
KEGG_PANTOTHENATE_AND_COA_BIOSYNTHESIS	KEGG_PANTOTHENATE_AND_COA_BIOSYNTHESIS		16	0.615993	1.61432	0.0269151	0.0311517	0.462	16528	tags=69%, list=28%, signal=96%
KEGG_RNA_POLYMERASE	KEGG_RNA_POLYMERASE		29	0.610867	1.60759	0.0454545	0.0326248	0.477	13285	tags=59%, list=23%, signal=76%
KEGG_STEROID_BIOSYNTHESIS	KEGG_STEROID_BIOSYNTHESIS		17	0.647131	1.60458	0.0426829	0.0330781	0.485	9993	tags=53%, list=17%, signal=64%
KEGG_NITROGEN_METABOLISM	KEGG_NITROGEN_METABOLISM		23	0.548236	1.59696	0.0244898	0.034835	0.496	9346	tags=35%, list=16%, signal=41%
KEGG_GLYCOSPHINGOLIPID_BIOSYNTHESIS_GANGLIO_SERIES	KEGG_GLYCOSPHINGOLIPID_BIOSYNTHESIS_GANGLIO_SERIES		15	0.662961	1.59622	0.0363636	0.0349365	0.498	7913	tags=60%, list=14%, signal=69%
KEGG_NEUROACTIVE_LIGAND_RECEPTOR_INTERACTION	KEGG_NEUROACTIVE_LIGAND_RECEPTOR_INTERACTION		271	0.405656	1.58895	0.0207469	0.0363011	0.505	26302	tags=60%, list=45%, signal=109%
KEGG_TYROSINE_METABOLISM	KEGG_TYROSINE_METABOLISM		40	0.490469	1.56111	0.0337972	0.0441768	0.541	13762	tags=40%, list=24%, signal=52%
KEGG_BLADDER_CANCER	KEGG_BLADDER_CANCER		41	0.520587	1.55859	0.057377	0.0445136	0.543	15159	tags=51%, list=26%, signal=69%
KEGG_GLUTATHIONE_METABOLISM	KEGG_GLUTATHIONE_METABOLISM		49	0.498281	1.55326	0.0530612	0.0455484	0.548	20534	tags=63%, list=35%, signal=98%
KEGG_VIRAL_MYOCARDITIS	KEGG_VIRAL_MYOCARDITIS		68	0.542626	1.5469	0.0688259	0.0471102	0.561	16365	tags=46%, list=28%, signal=63%
KEGG_HEMATOPOIETIC_CELL_LINEAGE	KEGG_HEMATOPOIETIC_CELL_LINEAGE		85	0.514311	1.54338	0.0767677	0.0480783	0.569	21059	tags=59%, list=36%, signal=92%
KEGG_ASCORBATE_AND_ALDARATE_METABOLISM	KEGG_ASCORBATE_AND_ALDARATE_METABOLISM		25	0.55465	1.54219	0.0542169	0.0481422	0.569	21848	tags=72%, list=37%, signal=115%
KEGG_LEISHMANIA_INFECTION	KEGG_LEISHMANIA_INFECTION		70	0.539936	1.54133	0.0905512	0.0480251	0.569	16123	tags=50%, list=28%, signal=69%
KEGG_DRUG_METABOLISM_OTHER_ENZYMES	KEGG_DRUG_METABOLISM_OTHER_ENZYMES		51	0.447308	1.53997	0.0283401	0.0481876	0.57	17821	tags=51%, list=31%, signal=73%
KEGG_PHENYLALANINE_METABOLISM	KEGG_PHENYLALANINE_METABOLISM		17	0.559048	1.5021	0.0566802	0.0610154	0.634	13904	tags=47%, list=24%, signal=62%
KEGG_DRUG_METABOLISM_CYTOCHROME_P450	KEGG_DRUG_METABOLISM_CYTOCHROME_P450		71	0.441055	1.44681	0.0850202	0.0815239	0.713	24801	tags=68%, list=42%, signal=117%
KEGG_RETINOL_METABOLISM	KEGG_RETINOL_METABOLISM		64	0.423442	1.44673	0.0748031	0.0810156	0.713	25626	tags=61%, list=44%, signal=108%
KEGG_CARDIAC_MUSCLE_CONTRACTION	KEGG_CARDIAC_MUSCLE_CONTRACTION		78	0.461324	1.41694	0.125	0.093286	0.747	20849	tags=45%, list=36%, signal=70%
KEGG_RENIN_ANGIOTENSIN_SYSTEM	KEGG_RENIN_ANGIOTENSIN_SYSTEM		17	0.527863	1.39344	0.129412	0.103521	0.775	17387	tags=53%, list=30%, signal=75%
KEGG_PRIMARY_IMMUNODEFICIENCY	KEGG_PRIMARY_IMMUNODEFICIENCY		35	0.554678	1.38135	0.196356	0.109216	0.788	21059	tags=66%, list=36%, signal=103%
KEGG_ARACHIDONIC_ACID_METABOLISM	KEGG_ARACHIDONIC_ACID_METABOLISM		58	0.394205	1.3765	0.0853659	0.110924	0.791	25754	tags=59%, list=44%, signal=105%
KEGG_METABOLISM_OF_XENOBIOTICS_BY_CYTOCHROME_P450	KEGG_METABOLISM_OF_XENOBIOTICS_BY_CYTOCHROME_P450		69	0.426731	1.36446	0.139489	0.116509	0.799	17776	tags=48%, list=30%, signal=69%
KEGG_TERPENOID_BACKBONE_BIOSYNTHESIS	KEGG_TERPENOID_BACKBONE_BIOSYNTHESIS		15	0.566095	1.36316	0.18254	0.116319	0.799	9653	tags=47%, list=17%, signal=56%
KEGG_INTESTINAL_IMMUNE_NETWORK_FOR_IGA_PRODUCTION	KEGG_INTESTINAL_IMMUNE_NETWORK_FOR_IGA_PRODUCTION		46	0.51939	1.34649	0.217391	0.124484	0.809	21033	tags=59%, list=36%, signal=92%
KEGG_COMPLEMENT_AND_COAGULATION_CASCADES	KEGG_COMPLEMENT_AND_COAGULATION_CASCADES		69	0.419535	1.33969	0.156604	0.127111	0.81	21171	tags=43%, list=36%, signal=68%
KEGG_PARKINSONS_DISEASE	KEGG_PARKINSONS_DISEASE		113	0.459605	1.30099	0.225322	0.148307	0.841	20112	tags=46%, list=34%, signal=70%
KEGG_PROTEASOME	KEGG_PROTEASOME		45	0.508051	1.30053	0.227368	0.147644	0.841	10722	tags=31%, list=18%, signal=38%
KEGG_PRIMARY_BILE_ACID_BIOSYNTHESIS	KEGG_PRIMARY_BILE_ACID_BIOSYNTHESIS		16	0.474471	1.2906	0.192534	0.15214	0.847	26171	tags=69%, list=45%, signal=125%
KEGG_ANTIGEN_PROCESSING_AND_PRESENTATION	KEGG_ANTIGEN_PROCESSING_AND_PRESENTATION		81	0.433969	1.27067	0.262397	0.164074	0.863	13123	tags=25%, list=22%, signal=32%
KEGG_OXIDATIVE_PHOSPHORYLATION	KEGG_OXIDATIVE_PHOSPHORYLATION		115	0.431162	1.19935	0.297826	0.20981	0.904	20035	tags=42%, list=34%, signal=63%
KEGG_MATURITY_ONSET_DIABETES_OF_THE_YOUNG	KEGG_MATURITY_ONSET_DIABETES_OF_THE_YOUNG		25	0.405122	1.18333	0.241164	0.220353	0.91	30629	tags=76%, list=52%, signal=160%
KEGG_LINOLEIC_ACID_METABOLISM	KEGG_LINOLEIC_ACID_METABOLISM		29	0.346352	1.06104	0.372745	0.32017	0.952	25580	tags=52%, list=44%, signal=92%
KEGG_SYSTEMIC_LUPUS_ERYTHEMATOSUS	KEGG_SYSTEMIC_LUPUS_ERYTHEMATOSUS		55	0.386341	1.02884	0.436759	0.347802	0.96	25218	tags=51%, list=43%, signal=90%
KEGG_ASTHMA	KEGG_ASTHMA		28	0.34207	0.845223	0.606855	0.548141	0.994	32354	tags=64%, list=55%, signal=144%
KEGG_TYPE_I_DIABETES_MELLITUS	KEGG_TYPE_I_DIABETES_MELLITUS		41	0.285835	0.724143	0.714876	0.704251	0.999	26249	tags=41%, list=45%, signal=75%
KEGG_ALLOGRAFT_REJECTION	KEGG_ALLOGRAFT_REJECTION		35	0.253349	0.585152	0.831643	0.877171	1	21739	tags=31%, list=37%, signal=50%
KEGG_GRAFT_VERSUS_HOST_DISEASE	KEGG_GRAFT_VERSUS_HOST_DISEASE		37	0.162408	0.381375	0.971429	0.991462	1	21739	tags=24%, list=37%, signal=39%
