# Supplementary material for: The Prognostic Value of PERK in Cancer and Its Relationship With Immune Cell Infiltration
Source: Front Mol Biosci. 2021 Apr 16;8:648752. doi: 10.3389/fmolb.2021.648752 (PMC8085429; doi:10.3389/fmolb.2021.648752)
Supplement: Supplementary file 9 [file Table_9.XLSX]

## Sheet: High
NAME	GS<br> follow link to MSigDB	GS DETAILS	SIZE	ES	NES	NOM p-val	FDR q-val	FWER p-val	RANK AT MAX	LEADING EDGE
GO_CAMERA_TYPE_EYE_MORPHOGENESIS	GO_CAMERA_TYPE_EYE_MORPHOGENESIS	Details ...	123	0.690498	2.32481	0	0	0	11414	tags=51%, list=20%, signal=64%
GO_HORMONE_MEDIATED_SIGNALING_PATHWAY	GO_HORMONE_MEDIATED_SIGNALING_PATHWAY	Details ...	195	0.698972	2.30763	0	0	0	10421	tags=53%, list=18%, signal=64%
GO_MULTICELLULAR_ORGANISM_GROWTH	GO_MULTICELLULAR_ORGANISM_GROWTH	Details ...	146	0.701569	2.30058	0	0	0	8274	tags=48%, list=14%, signal=56%
GO_NEGATIVE_REGULATION_OF_CELLULAR_AMIDE_METABOLIC_PROCESS	GO_NEGATIVE_REGULATION_OF_CELLULAR_AMIDE_METABOLIC_PROCESS	Details ...	232	0.676888	2.27684	0	0	0	10731	tags=44%, list=18%, signal=53%
GO_RECEPTOR_METABOLIC_PROCESS	GO_RECEPTOR_METABOLIC_PROCESS	Details ...	192	0.675456	2.2688	0	0	0	10610	tags=52%, list=18%, signal=63%
GO_DEPHOSPHORYLATION	GO_DEPHOSPHORYLATION	Details ...	458	0.702959	2.25511	0	0	0	9898	tags=59%, list=17%, signal=70%
GO_EYE_MORPHOGENESIS	GO_EYE_MORPHOGENESIS	Details ...	154	0.662913	2.25066	0	0	0	10656	tags=47%, list=18%, signal=57%
GO_REGULATION_OF_ORGAN_GROWTH	GO_REGULATION_OF_ORGAN_GROWTH	Details ...	115	0.659018	2.24413	0	0	0	11301	tags=45%, list=19%, signal=56%
GO_RESPONSE_TO_PEPTIDE_HORMONE	GO_RESPONSE_TO_PEPTIDE_HORMONE	Details ...	439	0.65174	2.2428	0	0	0	11179	tags=52%, list=19%, signal=64%
GO_REGULATION_OF_LIPID_METABOLIC_PROCESS	GO_REGULATION_OF_LIPID_METABOLIC_PROCESS	Details ...	416	0.645188	2.24099	0	0	0	13090	tags=54%, list=22%, signal=69%
GO_CELLULAR_CARBOHYDRATE_METABOLIC_PROCESS	GO_CELLULAR_CARBOHYDRATE_METABOLIC_PROCESS	Details ...	281	0.66296	2.24024	0	0	0	11183	tags=54%, list=19%, signal=67%
GO_LIPID_MODIFICATION	GO_LIPID_MODIFICATION	Details ...	255	0.683956	2.23957	0	0	0	10701	tags=60%, list=18%, signal=73%
GO_STEROID_HORMONE_MEDIATED_SIGNALING_PATHWAY	GO_STEROID_HORMONE_MEDIATED_SIGNALING_PATHWAY	Details ...	135	0.726081	2.23871	0	0	0	10421	tags=63%, list=18%, signal=76%
GO_CAMERA_TYPE_EYE_DEVELOPMENT	GO_CAMERA_TYPE_EYE_DEVELOPMENT	Details ...	329	0.636023	2.23739	0	0	0	12146	tags=47%, list=21%, signal=59%
GO_ANATOMICAL_STRUCTURE_HOMEOSTASIS	GO_ANATOMICAL_STRUCTURE_HOMEOSTASIS	Details ...	438	0.655246	2.22963	0	7.05053e-05	0.001	12370	tags=54%, list=21%, signal=68%
GO_PEPTIDYL_SERINE_MODIFICATION	GO_PEPTIDYL_SERINE_MODIFICATION	Details ...	326	0.675316	2.22938	0	6.60987e-05	0.001	11764	tags=56%, list=20%, signal=70%
GO_FOREBRAIN_DEVELOPMENT	GO_FOREBRAIN_DEVELOPMENT	Details ...	384	0.624025	2.2291	0	6.22106e-05	0.001	12742	tags=48%, list=22%, signal=61%
GO_RIBOSE_PHOSPHATE_METABOLIC_PROCESS	GO_RIBOSE_PHOSPHATE_METABOLIC_PROCESS	Details ...	389	0.698448	2.22797	0	5.87544e-05	0.001	11508	tags=61%, list=20%, signal=75%
GO_REGULATION_OF_CELL_PROJECTION_ASSEMBLY	GO_REGULATION_OF_CELL_PROJECTION_ASSEMBLY	Details ...	175	0.705942	2.22691	0	5.56621e-05	0.001	10394	tags=58%, list=18%, signal=71%
GO_ALCOHOL_METABOLIC_PROCESS	GO_ALCOHOL_METABOLIC_PROCESS	Details ...	376	0.638656	2.22586	0	5.2879e-05	0.001	14135	tags=57%, list=24%, signal=74%
GO_POLYOL_METABOLIC_PROCESS	GO_POLYOL_METABOLIC_PROCESS		126	0.673353	2.22534	0	5.03609e-05	0.001	12833	tags=61%, list=22%, signal=78%
GO_NEGATIVE_REGULATION_OF_PHOSPHORYLATION	GO_NEGATIVE_REGULATION_OF_PHOSPHORYLATION		466	0.647518	2.22514	0	4.80718e-05	0.001	14273	tags=59%, list=24%, signal=77%
GO_GLYCEROLIPID_METABOLIC_PROCESS	GO_GLYCEROLIPID_METABOLIC_PROCESS		419	0.65557	2.22445	0	4.59817e-05	0.001	10779	tags=50%, list=18%, signal=61%
GO_REGULATION_OF_CELLULAR_AMIDE_METABOLIC_PROCESS	GO_REGULATION_OF_CELLULAR_AMIDE_METABOLIC_PROCESS		493	0.700793	2.22282	0	4.40658e-05	0.001	11117	tags=56%, list=19%, signal=69%
GO_MAINTENANCE_OF_CELL_NUMBER	GO_MAINTENANCE_OF_CELL_NUMBER		163	0.721207	2.22279	0	4.23032e-05	0.001	10656	tags=63%, list=18%, signal=76%
GO_NEGATIVE_REGULATION_OF_ESTABLISHMENT_OF_PROTEIN_LOCALIZATION	GO_NEGATIVE_REGULATION_OF_ESTABLISHMENT_OF_PROTEIN_LOCALIZATION		173	0.631317	2.21944	0	4.06761e-05	0.001	13778	tags=49%, list=24%, signal=64%
GO_REGULATION_OF_CARDIAC_MUSCLE_TISSUE_DEVELOPMENT	GO_REGULATION_OF_CARDIAC_MUSCLE_TISSUE_DEVELOPMENT		101	0.645696	2.21684	0	3.91696e-05	0.001	8979	tags=38%, list=15%, signal=44%
GO_RESPONSE_TO_EXTRACELLULAR_STIMULUS	GO_RESPONSE_TO_EXTRACELLULAR_STIMULUS		494	0.627774	2.21663	0	3.77707e-05	0.001	12670	tags=50%, list=22%, signal=64%
GO_CELLULAR_RESPONSE_TO_PEPTIDE_HORMONE_STIMULUS	GO_CELLULAR_RESPONSE_TO_PEPTIDE_HORMONE_STIMULUS		324	0.660361	2.21647	0	3.64683e-05	0.001	10949	tags=53%, list=19%, signal=65%
GO_RETINA_DEVELOPMENT_IN_CAMERA_TYPE_EYE	GO_RETINA_DEVELOPMENT_IN_CAMERA_TYPE_EYE		147	0.639863	2.21625	0	3.52527e-05	0.001	11477	tags=44%, list=20%, signal=54%
GO_REGULATION_OF_STEROID_BIOSYNTHETIC_PROCESS	GO_REGULATION_OF_STEROID_BIOSYNTHETIC_PROCESS		98	0.683796	2.21592	0	3.41155e-05	0.001	11263	tags=52%, list=19%, signal=64%
GO_REGULATION_OF_HEART_GROWTH	GO_REGULATION_OF_HEART_GROWTH		86	0.650993	2.21543	0	3.30494e-05	0.001	8979	tags=37%, list=15%, signal=44%
GO_INTRACELLULAR_RECEPTOR_SIGNALING_PATHWAY	GO_INTRACELLULAR_RECEPTOR_SIGNALING_PATHWAY		256	0.689643	2.21479	0	3.20479e-05	0.001	11081	tags=58%, list=19%, signal=71%
GO_PROTEIN_DEPHOSPHORYLATION	GO_PROTEIN_DEPHOSPHORYLATION		316	0.709518	2.21459	0	3.11053e-05	0.001	9309	tags=59%, list=16%, signal=69%
GO_RESPONSE_TO_INSULIN	GO_RESPONSE_TO_INSULIN		276	0.671206	2.2143	0	3.02166e-05	0.001	10075	tags=54%, list=17%, signal=65%
GO_MAINTENANCE_OF_LOCATION_IN_CELL	GO_MAINTENANCE_OF_LOCATION_IN_CELL		211	0.640681	2.21416	0	2.93772e-05	0.001	10002	tags=44%, list=17%, signal=52%
GO_REGULATION_OF_DEVELOPMENTAL_GROWTH	GO_REGULATION_OF_DEVELOPMENTAL_GROWTH		347	0.623037	2.21379	0	2.85832e-05	0.001	10974	tags=42%, list=19%, signal=52%
GO_CELLULAR_RESPONSE_TO_PEPTIDE	GO_CELLULAR_RESPONSE_TO_PEPTIDE		392	0.651002	2.21305	0	2.7831e-05	0.001	12451	tags=54%, list=21%, signal=69%
GO_PURINE_CONTAINING_COMPOUND_METABOLIC_PROCESS	GO_PURINE_CONTAINING_COMPOUND_METABOLIC_PROCESS		430	0.674466	2.21037	0	2.71174e-05	0.001	11873	tags=57%, list=20%, signal=71%
GO_CARBOHYDRATE_TRANSPORT	GO_CARBOHYDRATE_TRANSPORT		145	0.658093	2.20971	0	2.64395e-05	0.001	12882	tags=51%, list=22%, signal=65%
GO_RESPONSE_TO_LIGHT_STIMULUS	GO_RESPONSE_TO_LIGHT_STIMULUS		309	0.660647	2.20942	0	2.57946e-05	0.001	12166	tags=55%, list=21%, signal=70%
GO_CELLULAR_RESPONSE_TO_INSULIN_STIMULUS	GO_CELLULAR_RESPONSE_TO_INSULIN_STIMULUS		220	0.681814	2.20942	0	2.51805e-05	0.001	10949	tags=59%, list=19%, signal=72%
GO_GLYCEROLIPID_BIOSYNTHETIC_PROCESS	GO_GLYCEROLIPID_BIOSYNTHETIC_PROCESS		264	0.676905	2.20833	0	2.45949e-05	0.001	11213	tags=56%, list=19%, signal=69%
GO_ESTABLISHMENT_OR_MAINTENANCE_OF_CELL_POLARITY	GO_ESTABLISHMENT_OR_MAINTENANCE_OF_CELL_POLARITY		214	0.693343	2.20713	0	2.40359e-05	0.001	13248	tags=67%, list=23%, signal=87%
GO_CARBOHYDRATE_CATABOLIC_PROCESS	GO_CARBOHYDRATE_CATABOLIC_PROCESS		194	0.698949	2.20663	0	2.35018e-05	0.001	10631	tags=61%, list=18%, signal=75%
GO_POSITIVE_REGULATION_OF_GROWTH	GO_POSITIVE_REGULATION_OF_GROWTH		265	0.633206	2.20589	0	2.29909e-05	0.001	9916	tags=42%, list=17%, signal=51%
GO_CELLULAR_RESPONSE_TO_STEROID_HORMONE_STIMULUS	GO_CELLULAR_RESPONSE_TO_STEROID_HORMONE_STIMULUS		201	0.68579	2.2055	0	2.25017e-05	0.001	12511	tags=59%, list=21%, signal=75%
GO_PROTEIN_LOCALIZATION_TO_CELL_PERIPHERY	GO_PROTEIN_LOCALIZATION_TO_CELL_PERIPHERY		330	0.681712	2.20429	0	2.20329e-05	0.001	10994	tags=58%, list=19%, signal=71%
GO_RESPONSE_TO_STARVATION	GO_RESPONSE_TO_STARVATION		196	0.717788	2.20425	0	2.15833e-05	0.001	12005	tags=68%, list=21%, signal=85%
GO_KIDNEY_EPITHELIUM_DEVELOPMENT	GO_KIDNEY_EPITHELIUM_DEVELOPMENT		142	0.638002	2.20421	0	2.11516e-05	0.001	14407	tags=54%, list=25%, signal=72%
GO_FAT_CELL_DIFFERENTIATION	GO_FAT_CELL_DIFFERENTIATION		229	0.654396	2.2036	0	2.07369e-05	0.001	14075	tags=57%, list=24%, signal=75%
GO_CELLULAR_GLUCOSE_HOMEOSTASIS	GO_CELLULAR_GLUCOSE_HOMEOSTASIS		148	0.652088	2.20341	0	2.03381e-05	0.001	13178	tags=54%, list=23%, signal=70%
GO_GLYCEROPHOSPHOLIPID_METABOLIC_PROCESS	GO_GLYCEROPHOSPHOLIPID_METABOLIC_PROCESS		328	0.680128	2.2034	0	1.99543e-05	0.001	11284	tags=57%, list=19%, signal=71%
GO_MAINTENANCE_OF_LOCATION	GO_MAINTENANCE_OF_LOCATION		317	0.628739	2.20171	0	1.95848e-05	0.001	11073	tags=45%, list=19%, signal=55%
GO_PHOSPHOLIPID_METABOLIC_PROCESS	GO_PHOSPHOLIPID_METABOLIC_PROCESS		427	0.662975	2.20162	0	1.92287e-05	0.001	11450	tags=55%, list=20%, signal=68%
GO_ENSHEATHMENT_OF_NEURONS	GO_ENSHEATHMENT_OF_NEURONS		138	0.663442	2.20162	0	1.88854e-05	0.001	12963	tags=54%, list=22%, signal=70%
GO_ORGANIC_HYDROXY_COMPOUND_BIOSYNTHETIC_PROCESS	GO_ORGANIC_HYDROXY_COMPOUND_BIOSYNTHETIC_PROCESS		256	0.635691	2.20142	0	1.8554e-05	0.001	13461	tags=52%, list=23%, signal=68%
GO_REGULATION_OF_STEROID_METABOLIC_PROCESS	GO_REGULATION_OF_STEROID_METABOLIC_PROCESS		131	0.649028	2.20069	0	1.82341e-05	0.001	13090	tags=53%, list=22%, signal=68%
GO_CIRCADIAN_RHYTHM	GO_CIRCADIAN_RHYTHM		215	0.661502	2.20058	0	1.79251e-05	0.001	14544	tags=63%, list=25%, signal=83%
GO_PHOSPHATIDYLINOSITOL_METABOLIC_PROCESS	GO_PHOSPHATIDYLINOSITOL_METABOLIC_PROCESS		179	0.706537	2.20057	0	1.76263e-05	0.001	10733	tags=62%, list=18%, signal=76%
GO_CARBOHYDRATE_HOMEOSTASIS	GO_CARBOHYDRATE_HOMEOSTASIS		235	0.625443	2.20055	0	1.73374e-05	0.001	14153	tags=52%, list=24%, signal=69%
GO_HEART_GROWTH	GO_HEART_GROWTH		112	0.643555	2.20039	0	1.70577e-05	0.001	8979	tags=38%, list=15%, signal=45%
GO_REGULATION_OF_GLUCOSE_TRANSMEMBRANE_TRANSPORT	GO_REGULATION_OF_GLUCOSE_TRANSMEMBRANE_TRANSPORT		76	0.678957	2.20028	0	1.6787e-05	0.001	12638	tags=51%, list=22%, signal=65%
GO_CELLULAR_RESPONSE_TO_INORGANIC_SUBSTANCE	GO_CELLULAR_RESPONSE_TO_INORGANIC_SUBSTANCE		214	0.622299	2.19975	0	1.65247e-05	0.001	14135	tags=53%, list=24%, signal=69%
GO_HORMONE_TRANSPORT	GO_HORMONE_TRANSPORT		315	0.594535	2.19951	0	1.62705e-05	0.001	13252	tags=45%, list=23%, signal=58%
GO_REGULATION_OF_PEPTIDYL_SERINE_PHOSPHORYLATION	GO_REGULATION_OF_PEPTIDYL_SERINE_PHOSPHORYLATION		142	0.642788	2.19945	0	1.60239e-05	0.001	13293	tags=52%, list=23%, signal=67%
GO_REGULATION_OF_FAT_CELL_DIFFERENTIATION	GO_REGULATION_OF_FAT_CELL_DIFFERENTIATION		140	0.650361	2.19928	0	1.57848e-05	0.001	14041	tags=54%, list=24%, signal=71%
GO_AXIS_SPECIFICATION	GO_AXIS_SPECIFICATION		87	0.661743	2.19698	0	1.55526e-05	0.001	9906	tags=46%, list=17%, signal=55%
GO_CELLULAR_RESPONSE_TO_ALCOHOL	GO_CELLULAR_RESPONSE_TO_ALCOHOL		91	0.674915	2.196	0	1.53272e-05	0.001	11319	tags=52%, list=19%, signal=64%
GO_SENSORY_SYSTEM_DEVELOPMENT	GO_SENSORY_SYSTEM_DEVELOPMENT		391	0.621485	2.19575	0	1.51083e-05	0.001	12146	tags=45%, list=21%, signal=56%
GO_GLYCOPROTEIN_BIOSYNTHETIC_PROCESS	GO_GLYCOPROTEIN_BIOSYNTHETIC_PROCESS		329	0.665345	2.19559	0	1.48955e-05	0.001	12268	tags=57%, list=21%, signal=72%
GO_REGULATION_OF_LIPID_BIOSYNTHETIC_PROCESS	GO_REGULATION_OF_LIPID_BIOSYNTHETIC_PROCESS		204	0.63766	2.19474	0	1.46886e-05	0.001	13090	tags=51%, list=22%, signal=65%
GO_CELLULAR_RESPONSE_TO_EXTERNAL_STIMULUS	GO_CELLULAR_RESPONSE_TO_EXTERNAL_STIMULUS		315	0.664118	2.19416	0	1.44874e-05	0.001	12670	tags=59%, list=22%, signal=75%
GO_NEGATIVE_REGULATION_OF_CYTOSKELETON_ORGANIZATION	GO_NEGATIVE_REGULATION_OF_CYTOSKELETON_ORGANIZATION		154	0.683878	2.19365	0	1.42916e-05	0.001	11579	tags=57%, list=20%, signal=71%
GO_NEURON_DEATH	GO_NEURON_DEATH		352	0.632354	2.19174	0	1.41011e-05	0.001	15138	tags=58%, list=26%, signal=78%
GO_CARBOHYDRATE_TRANSMEMBRANE_TRANSPORT	GO_CARBOHYDRATE_TRANSMEMBRANE_TRANSPORT		112	0.648136	2.19165	0	1.39155e-05	0.001	12856	tags=49%, list=22%, signal=63%
GO_NEGATIVE_REGULATION_OF_TRANSPORT	GO_NEGATIVE_REGULATION_OF_TRANSPORT		489	0.590707	2.19163	0	1.37348e-05	0.001	15190	tags=47%, list=26%, signal=64%
GO_NUCLEOSIDE_DIPHOSPHATE_METABOLIC_PROCESS	GO_NUCLEOSIDE_DIPHOSPHATE_METABOLIC_PROCESS		151	0.712061	2.19155	0	1.35587e-05	0.001	10630	tags=63%, list=18%, signal=77%
GO_REGULATION_OF_NITRIC_OXIDE_SYNTHASE_ACTIVITY	GO_REGULATION_OF_NITRIC_OXIDE_SYNTHASE_ACTIVITY		52	0.679037	2.19122	0	1.33871e-05	0.001	9250	tags=48%, list=16%, signal=57%
GO_INTRACELLULAR_STEROID_HORMONE_RECEPTOR_SIGNALING_PATHWAY	GO_INTRACELLULAR_STEROID_HORMONE_RECEPTOR_SIGNALING_PATHWAY		112	0.726576	2.19065	0	1.32197e-05	0.001	10421	tags=63%, list=18%, signal=77%
GO_GLYCOSYLATION	GO_GLYCOSYLATION		253	0.677565	2.19064	0	1.30565e-05	0.001	11046	tags=57%, list=19%, signal=70%
GO_STRESS_ACTIVATED_PROTEIN_KINASE_SIGNALING_CASCADE	GO_STRESS_ACTIVATED_PROTEIN_KINASE_SIGNALING_CASCADE		291	0.664705	2.19049	0	1.28973e-05	0.001	12579	tags=57%, list=22%, signal=72%
GO_ALCOHOL_BIOSYNTHETIC_PROCESS	GO_ALCOHOL_BIOSYNTHETIC_PROCESS		163	0.669301	2.19005	0	1.27419e-05	0.001	10686	tags=53%, list=18%, signal=64%
GO_REGULATION_OF_SMALL_MOLECULE_METABOLIC_PROCESS	GO_REGULATION_OF_SMALL_MOLECULE_METABOLIC_PROCESS		440	0.647934	2.18987	0	1.25902e-05	0.001	11873	tags=52%, list=20%, signal=65%
GO_REGULATION_OF_POSTSYNAPTIC_MEMBRANE_NEUROTRANSMITTER_RECEPTOR_LEVELS	GO_REGULATION_OF_POSTSYNAPTIC_MEMBRANE_NEUROTRANSMITTER_RECEPTOR_LEVELS		65	0.705302	2.18925	0	2.59962e-05	0.002	7973	tags=51%, list=14%, signal=59%
GO_RHYTHMIC_PROCESS	GO_RHYTHMIC_PROCESS		301	0.646418	2.18907	0	2.56939e-05	0.002	14395	tags=58%, list=25%, signal=77%
GO_NEGATIVE_REGULATION_OF_CARDIAC_MUSCLE_TISSUE_DEVELOPMENT	GO_NEGATIVE_REGULATION_OF_CARDIAC_MUSCLE_TISSUE_DEVELOPMENT		44	0.704498	2.189	0	2.53986e-05	0.002	9906	tags=50%, list=17%, signal=60%
GO_RESPONSE_TO_MONOSACCHARIDE	GO_RESPONSE_TO_MONOSACCHARIDE		200	0.630332	2.18898	0	2.51099e-05	0.002	13178	tags=52%, list=23%, signal=67%
GO_REGULATION_OF_STRESS_ACTIVATED_PROTEIN_KINASE_SIGNALING_CASCADE	GO_REGULATION_OF_STRESS_ACTIVATED_PROTEIN_KINASE_SIGNALING_CASCADE		232	0.657849	2.18864	0	2.48278e-05	0.002	13675	tags=58%, list=23%, signal=76%
GO_ADAPTIVE_THERMOGENESIS	GO_ADAPTIVE_THERMOGENESIS		154	0.649431	2.18772	0	2.45519e-05	0.002	9348	tags=49%, list=16%, signal=59%
GO_ESTABLISHMENT_OF_ORGANELLE_LOCALIZATION	GO_ESTABLISHMENT_OF_ORGANELLE_LOCALIZATION		417	0.709084	2.18757	0	2.42821e-05	0.002	10565	tags=61%, list=18%, signal=74%
GO_JNK_CASCADE	GO_JNK_CASCADE		208	0.67484	2.18738	0	2.40182e-05	0.002	12579	tags=59%, list=22%, signal=74%
GO_REGULATION_OF_ALCOHOL_BIOSYNTHETIC_PROCESS	GO_REGULATION_OF_ALCOHOL_BIOSYNTHETIC_PROCESS		82	0.684938	2.18679	0	2.37599e-05	0.002	10686	tags=51%, list=18%, signal=63%
GO_CELLULAR_TRANSITION_METAL_ION_HOMEOSTASIS	GO_CELLULAR_TRANSITION_METAL_ION_HOMEOSTASIS		114	0.677144	2.18665	0	2.35072e-05	0.002	8674	tags=46%, list=15%, signal=54%
GO_INSULIN_RECEPTOR_SIGNALING_PATHWAY	GO_INSULIN_RECEPTOR_SIGNALING_PATHWAY		141	0.689777	2.18632	0	2.32597e-05	0.002	10057	tags=60%, list=17%, signal=72%
GO_METENCEPHALON_DEVELOPMENT	GO_METENCEPHALON_DEVELOPMENT		110	0.656235	2.18614	0	2.30174e-05	0.002	11331	tags=47%, list=19%, signal=59%
GO_NEGATIVE_REGULATION_OF_ORGANELLE_ORGANIZATION	GO_NEGATIVE_REGULATION_OF_ORGANELLE_ORGANIZATION		387	0.697674	2.18612	0	2.27802e-05	0.002	11579	tags=61%, list=20%, signal=76%
GO_PHOSPHOLIPID_BIOSYNTHETIC_PROCESS	GO_PHOSPHOLIPID_BIOSYNTHETIC_PROCESS		263	0.69629	2.18587	0	2.25477e-05	0.002	11213	tags=62%, list=19%, signal=76%
GO_REGULATION_OF_CARBOHYDRATE_METABOLIC_PROCESS	GO_REGULATION_OF_CARBOHYDRATE_METABOLIC_PROCESS		199	0.668062	2.18462	0	2.23199e-05	0.002	11508	tags=56%, list=20%, signal=69%
GO_REGULATION_OF_PHOSPHOPROTEIN_PHOSPHATASE_ACTIVITY	GO_REGULATION_OF_PHOSPHOPROTEIN_PHOSPHATASE_ACTIVITY		114	0.717584	2.18451	0	2.20968e-05	0.002	8693	tags=57%, list=15%, signal=67%
GO_REGULATION_OF_MULTICELLULAR_ORGANISM_GROWTH	GO_REGULATION_OF_MULTICELLULAR_ORGANISM_GROWTH		67	0.690603	2.18426	0	2.1878e-05	0.002	7962	tags=45%, list=14%, signal=52%
GO_REGULATION_OF_PHOSPHATASE_ACTIVITY	GO_REGULATION_OF_PHOSPHATASE_ACTIVITY		168	0.696589	2.18247	0	2.16635e-05	0.002	8727	tags=55%, list=15%, signal=65%
GO_NEURON_APOPTOTIC_PROCESS	GO_NEURON_APOPTOTIC_PROCESS		240	0.626151	2.18162	0	2.14532e-05	0.002	15138	tags=57%, list=26%, signal=76%
GO_RESPONSE_TO_NERVE_GROWTH_FACTOR	GO_RESPONSE_TO_NERVE_GROWTH_FACTOR		52	0.734718	2.18142	0	2.12469e-05	0.002	8983	tags=58%, list=15%, signal=68%
GO_IN_UTERO_EMBRYONIC_DEVELOPMENT	GO_IN_UTERO_EMBRYONIC_DEVELOPMENT		378	0.674735	2.18108	0	2.10445e-05	0.002	13487	tags=62%, list=23%, signal=81%
GO_RESPONSE_TO_CARBOHYDRATE	GO_RESPONSE_TO_CARBOHYDRATE		226	0.621601	2.17972	0	2.0846e-05	0.002	13299	tags=51%, list=23%, signal=66%
GO_ANION_TRANSMEMBRANE_TRANSPORT	GO_ANION_TRANSMEMBRANE_TRANSPORT		311	0.598964	2.17961	0	2.06512e-05	0.002	13188	tags=48%, list=23%, signal=62%
GO_LIPID_LOCALIZATION	GO_LIPID_LOCALIZATION		424	0.587832	2.17895	0	2.046e-05	0.002	14216	tags=47%, list=24%, signal=62%
GO_REGULATION_OF_RECEPTOR_MEDIATED_ENDOCYTOSIS	GO_REGULATION_OF_RECEPTOR_MEDIATED_ENDOCYTOSIS		104	0.651739	2.17825	0	2.02722e-05	0.002	12728	tags=53%, list=22%, signal=68%
GO_UROGENITAL_SYSTEM_DEVELOPMENT	GO_UROGENITAL_SYSTEM_DEVELOPMENT		328	0.620848	2.17729	0	2.0088e-05	0.002	13023	tags=49%, list=22%, signal=63%
GO_RESPONSE_TO_RADIATION	GO_RESPONSE_TO_RADIATION		429	0.66076	2.17667	0	1.9907e-05	0.002	13008	tags=59%, list=22%, signal=75%
GO_PYRUVATE_METABOLIC_PROCESS	GO_PYRUVATE_METABOLIC_PROCESS		148	0.705374	2.17635	0	1.97292e-05	0.002	12102	tags=66%, list=21%, signal=83%
GO_CELL_CYCLE_G1_S_PHASE_TRANSITION	GO_CELL_CYCLE_G1_S_PHASE_TRANSITION		306	0.695805	2.17608	0	1.95546e-05	0.002	12557	tags=59%, list=22%, signal=75%
GO_CELLULAR_RESPONSE_TO_KETONE	GO_CELLULAR_RESPONSE_TO_KETONE		96	0.671852	2.17489	0	1.93831e-05	0.002	12698	tags=54%, list=22%, signal=69%
GO_GLUCOSE_IMPORT	GO_GLUCOSE_IMPORT		71	0.6841	2.17401	0	1.92146e-05	0.002	12638	tags=55%, list=22%, signal=70%
GO_RIBOSE_PHOSPHATE_BIOSYNTHETIC_PROCESS	GO_RIBOSE_PHOSPHATE_BIOSYNTHETIC_PROCESS		166	0.697602	2.17385	0	1.90489e-05	0.002	11437	tags=62%, list=20%, signal=77%
GO_NEGATIVE_REGULATION_OF_ORGAN_GROWTH	GO_NEGATIVE_REGULATION_OF_ORGAN_GROWTH		41	0.729148	2.17328	0	1.88861e-05	0.002	10183	tags=56%, list=17%, signal=68%
GO_NEGATIVE_REGULATION_OF_SUPRAMOLECULAR_FIBER_ORGANIZATION	GO_NEGATIVE_REGULATION_OF_SUPRAMOLECULAR_FIBER_ORGANIZATION		147	0.674792	2.17257	0	1.87261e-05	0.002	11579	tags=54%, list=20%, signal=68%
GO_PEPTIDE_HORMONE_SECRETION	GO_PEPTIDE_HORMONE_SECRETION		251	0.602114	2.1723	0	1.85687e-05	0.002	13252	tags=47%, list=23%, signal=61%
GO_GLYCOPROTEIN_METABOLIC_PROCESS	GO_GLYCOPROTEIN_METABOLIC_PROCESS		398	0.653158	2.17217	0	1.8414e-05	0.002	12268	tags=55%, list=21%, signal=69%
GO_POST_EMBRYONIC_DEVELOPMENT	GO_POST_EMBRYONIC_DEVELOPMENT		83	0.692804	2.17201	0	1.82618e-05	0.002	9602	tags=53%, list=16%, signal=63%
GO_SMOOTHENED_SIGNALING_PATHWAY	GO_SMOOTHENED_SIGNALING_PATHWAY		135	0.719796	2.16972	0	1.81121e-05	0.002	8743	tags=59%, list=15%, signal=70%
GO_REGULATION_OF_CELL_CYCLE_G1_S_PHASE_TRANSITION	GO_REGULATION_OF_CELL_CYCLE_G1_S_PHASE_TRANSITION		202	0.671189	2.16956	0	1.79648e-05	0.002	12557	tags=53%, list=22%, signal=68%
GO_ENDOMEMBRANE_SYSTEM_ORGANIZATION	GO_ENDOMEMBRANE_SYSTEM_ORGANIZATION		448	0.707545	2.1694	0	1.782e-05	0.002	11865	tags=67%, list=20%, signal=83%
GO_EXECUTION_PHASE_OF_APOPTOSIS	GO_EXECUTION_PHASE_OF_APOPTOSIS		94	0.645364	2.16939	0	1.76774e-05	0.002	12588	tags=48%, list=22%, signal=61%
GO_REGULATION_OF_ORGANELLE_ASSEMBLY	GO_REGULATION_OF_ORGANELLE_ASSEMBLY		185	0.739524	2.16936	0	1.75371e-05	0.002	10911	tags=68%, list=19%, signal=83%
GO_MUSCLE_CELL_PROLIFERATION	GO_MUSCLE_CELL_PROLIFERATION		239	0.600432	2.16936	0	1.7399e-05	0.002	12975	tags=42%, list=22%, signal=54%
GO_POSITIVE_REGULATION_OF_CELL_CYCLE	GO_POSITIVE_REGULATION_OF_CELL_CYCLE		389	0.659493	2.16889	0	1.72631e-05	0.002	13271	tags=59%, list=23%, signal=75%
GO_REGULATION_OF_MUSCLE_ORGAN_DEVELOPMENT	GO_REGULATION_OF_MUSCLE_ORGAN_DEVELOPMENT		154	0.628832	2.1678	0	1.71293e-05	0.002	8979	tags=36%, list=15%, signal=43%
GO_RESPONSE_TO_TEMPERATURE_STIMULUS	GO_RESPONSE_TO_TEMPERATURE_STIMULUS		225	0.684734	2.16743	0	1.69975e-05	0.002	12662	tags=61%, list=22%, signal=77%
GO_RESPONSE_TO_TRANSFORMING_GROWTH_FACTOR_BETA	GO_RESPONSE_TO_TRANSFORMING_GROWTH_FACTOR_BETA		258	0.649173	2.16722	0	1.68677e-05	0.002	12975	tags=53%, list=22%, signal=67%
GO_DENDRITE_DEVELOPMENT	GO_DENDRITE_DEVELOPMENT		244	0.676885	2.16688	0	1.674e-05	0.002	11912	tags=60%, list=20%, signal=75%
GO_REGULATION_OF_HORMONE_SECRETION	GO_REGULATION_OF_HORMONE_SECRETION		261	0.58362	2.16664	0	1.66141e-05	0.002	13178	tags=44%, list=23%, signal=57%
GO_POSITIVE_REGULATION_OF_CATABOLIC_PROCESS	GO_POSITIVE_REGULATION_OF_CATABOLIC_PROCESS		442	0.702923	2.16655	0	1.64901e-05	0.002	12392	tags=67%, list=21%, signal=84%
GO_TELENCEPHALON_DEVELOPMENT	GO_TELENCEPHALON_DEVELOPMENT		252	0.623854	2.16647	0	1.6368e-05	0.002	12742	tags=50%, list=22%, signal=64%
GO_REGULATION_OF_INTRACELLULAR_TRANSPORT	GO_REGULATION_OF_INTRACELLULAR_TRANSPORT		344	0.709106	2.16609	0	1.62476e-05	0.002	11332	tags=63%, list=19%, signal=77%
GO_REGULATION_OF_CARDIOCYTE_DIFFERENTIATION	GO_REGULATION_OF_CARDIOCYTE_DIFFERENTIATION		65	0.662856	2.1659	0	1.6129e-05	0.002	9906	tags=38%, list=17%, signal=46%
GO_INSULIN_SECRETION	GO_INSULIN_SECRETION		207	0.616398	2.16578	0	1.60121e-05	0.002	13694	tags=50%, list=23%, signal=65%
GO_REGULATION_OF_CELLULAR_COMPONENT_SIZE	GO_REGULATION_OF_CELLULAR_COMPONENT_SIZE		367	0.65197	2.16509	0	1.58969e-05	0.002	10788	tags=51%, list=18%, signal=62%
GO_NEGATIVE_REGULATION_OF_TRANSFERASE_ACTIVITY	GO_NEGATIVE_REGULATION_OF_TRANSFERASE_ACTIVITY		283	0.658138	2.16504	0	1.57834e-05	0.002	13252	tags=58%, list=23%, signal=75%
GO_POSITIVE_REGULATION_OF_GTPASE_ACTIVITY	GO_POSITIVE_REGULATION_OF_GTPASE_ACTIVITY		394	0.664949	2.16473	0	1.56715e-05	0.002	12966	tags=61%, list=22%, signal=78%
GO_REGULATION_OF_DEPHOSPHORYLATION	GO_REGULATION_OF_DEPHOSPHORYLATION		202	0.695135	2.16471	0	1.55611e-05	0.002	9872	tags=58%, list=17%, signal=70%
GO_TRANSITION_METAL_ION_TRANSPORT	GO_TRANSITION_METAL_ION_TRANSPORT		126	0.667968	2.16418	0	2.28877e-05	0.003	14613	tags=60%, list=25%, signal=80%
GO_RESPONSE_TO_ISCHEMIA	GO_RESPONSE_TO_ISCHEMIA		53	0.710834	2.16375	0	2.27288e-05	0.003	9250	tags=53%, list=16%, signal=63%
GO_ESTABLISHMENT_OF_CELL_POLARITY	GO_ESTABLISHMENT_OF_CELL_POLARITY		137	0.702291	2.16362	0	2.2572e-05	0.003	11344	tags=65%, list=19%, signal=80%
GO_TEMPERATURE_HOMEOSTASIS	GO_TEMPERATURE_HOMEOSTASIS		173	0.630014	2.16345	0	2.24174e-05	0.003	11073	tags=49%, list=19%, signal=60%
GO_NEGATIVE_REGULATION_OF_CATABOLIC_PROCESS	GO_NEGATIVE_REGULATION_OF_CATABOLIC_PROCESS		304	0.685504	2.16308	0	2.22649e-05	0.003	11081	tags=56%, list=19%, signal=69%
GO_CARBOHYDRATE_BIOSYNTHETIC_PROCESS	GO_CARBOHYDRATE_BIOSYNTHETIC_PROCESS		208	0.628899	2.16279	0	2.21145e-05	0.003	14183	tags=57%, list=24%, signal=75%
GO_REGULATION_OF_GTPASE_ACTIVITY	GO_REGULATION_OF_GTPASE_ACTIVITY		469	0.663051	2.16225	0	2.19661e-05	0.003	12878	tags=60%, list=22%, signal=77%
GO_CELLULAR_RESPONSE_TO_STARVATION	GO_CELLULAR_RESPONSE_TO_STARVATION		154	0.728168	2.16147	0	2.18196e-05	0.003	12005	tags=71%, list=21%, signal=90%
GO_REGULATION_OF_TRANSPORTER_ACTIVITY	GO_REGULATION_OF_TRANSPORTER_ACTIVITY		280	0.587131	2.16146	0	2.16751e-05	0.003	10816	tags=39%, list=19%, signal=48%
GO_CELLULAR_RESPONSE_TO_CARBOHYDRATE_STIMULUS	GO_CELLULAR_RESPONSE_TO_CARBOHYDRATE_STIMULUS		140	0.639822	2.1614	0	2.15325e-05	0.003	13299	tags=52%, list=23%, signal=67%
GO_VESICLE_MEDIATED_TRANSPORT_IN_SYNAPSE	GO_VESICLE_MEDIATED_TRANSPORT_IN_SYNAPSE		217	0.647071	2.16111	0	2.13918e-05	0.003	14169	tags=57%, list=24%, signal=75%
GO_NEGATIVE_REGULATION_OF_MAPK_CASCADE	GO_NEGATIVE_REGULATION_OF_MAPK_CASCADE		185	0.643563	2.16083	0	2.81572e-05	0.003	14855	tags=61%, list=25%, signal=81%
GO_POSITIVE_REGULATION_OF_COLD_INDUCED_THERMOGENESIS	GO_POSITIVE_REGULATION_OF_COLD_INDUCED_THERMOGENESIS		97	0.647243	2.1606	0	2.79756e-05	0.003	10336	tags=47%, list=18%, signal=58%
GO_NEGATIVE_REGULATION_OF_KINASE_ACTIVITY	GO_NEGATIVE_REGULATION_OF_KINASE_ACTIVITY		255	0.654834	2.16057	0	2.77962e-05	0.003	13252	tags=58%, list=23%, signal=75%
GO_STEROID_BIOSYNTHETIC_PROCESS	GO_STEROID_BIOSYNTHETIC_PROCESS		193	0.6389	2.16036	0	2.76192e-05	0.003	13411	tags=52%, list=23%, signal=67%
GO_CELL_GROWTH	GO_CELL_GROWTH		475	0.629948	2.16028	0	2.74444e-05	0.003	10788	tags=47%, list=18%, signal=58%
GO_ERYTHROCYTE_HOMEOSTASIS	GO_ERYTHROCYTE_HOMEOSTASIS		125	0.697073	2.15963	0	2.72718e-05	0.003	10336	tags=58%, list=18%, signal=71%
GO_PEPTIDYL_TYROSINE_DEPHOSPHORYLATION	GO_PEPTIDYL_TYROSINE_DEPHOSPHORYLATION		100	0.690213	2.15952	0	2.71013e-05	0.003	10862	tags=59%, list=19%, signal=72%
GO_PROTEIN_LOCALIZATION_TO_PLASMA_MEMBRANE	GO_PROTEIN_LOCALIZATION_TO_PLASMA_MEMBRANE		271	0.682409	2.15944	0	2.6933e-05	0.003	11277	tags=59%, list=19%, signal=73%
GO_STEROID_METABOLIC_PROCESS	GO_STEROID_METABOLIC_PROCESS		326	0.59739	2.15906	0	2.67667e-05	0.003	14670	tags=50%, list=25%, signal=66%
GO_GLAND_DEVELOPMENT	GO_GLAND_DEVELOPMENT		441	0.608508	2.15896	0	2.66025e-05	0.003	14041	tags=49%, list=24%, signal=65%
GO_CELLULAR_RESPONSE_TO_EXTRACELLULAR_STIMULUS	GO_CELLULAR_RESPONSE_TO_EXTRACELLULAR_STIMULUS		243	0.670496	2.1589	0	2.64403e-05	0.003	12670	tags=60%, list=22%, signal=76%
GO_HOMEOSTASIS_OF_NUMBER_OF_CELLS	GO_HOMEOSTASIS_OF_NUMBER_OF_CELLS		251	0.658676	2.15832	0	2.62801e-05	0.003	12394	tags=56%, list=21%, signal=71%
GO_TRANSFORMING_GROWTH_FACTOR_BETA_RECEPTOR_SIGNALING_PATHWAY	GO_TRANSFORMING_GROWTH_FACTOR_BETA_RECEPTOR_SIGNALING_PATHWAY		202	0.653799	2.15808	0	2.61218e-05	0.003	13355	tags=54%, list=23%, signal=70%
GO_REGULATION_OF_GLUCONEOGENESIS	GO_REGULATION_OF_GLUCONEOGENESIS		44	0.713842	2.15747	0	3.23453e-05	0.004	7119	tags=48%, list=12%, signal=54%
GO_LIMBIC_SYSTEM_DEVELOPMENT	GO_LIMBIC_SYSTEM_DEVELOPMENT		108	0.623311	2.15737	0	3.21528e-05	0.004	11256	tags=44%, list=19%, signal=55%
GO_CARDIAC_MUSCLE_CELL_PROLIFERATION	GO_CARDIAC_MUSCLE_CELL_PROLIFERATION		67	0.672121	2.15735	0	3.19625e-05	0.004	11301	tags=43%, list=19%, signal=54%
GO_NUCLEOSIDE_PHOSPHATE_BIOSYNTHETIC_PROCESS	GO_NUCLEOSIDE_PHOSPHATE_BIOSYNTHETIC_PROCESS		233	0.66315	2.15675	0	3.17745e-05	0.004	12389	tags=58%, list=21%, signal=73%
GO_RESPONSE_TO_OXIDATIVE_STRESS	GO_RESPONSE_TO_OXIDATIVE_STRESS		446	0.638921	2.15671	0	3.15887e-05	0.004	13698	tags=55%, list=23%, signal=72%
GO_NEGATIVE_REGULATION_OF_MUSCLE_CELL_DIFFERENTIATION	GO_NEGATIVE_REGULATION_OF_MUSCLE_CELL_DIFFERENTIATION		66	0.656882	2.15654	0	3.1405e-05	0.004	11865	tags=48%, list=20%, signal=61%
GO_INOSITOL_LIPID_MEDIATED_SIGNALING	GO_INOSITOL_LIPID_MEDIATED_SIGNALING		194	0.633534	2.15607	0	3.12235e-05	0.004	14273	tags=57%, list=24%, signal=75%
GO_ORGAN_GROWTH	GO_ORGAN_GROWTH		188	0.62204	2.1559	0	3.1044e-05	0.004	8979	tags=38%, list=15%, signal=44%
GO_NEGATIVE_REGULATION_OF_CELL_CYCLE_G1_S_PHASE_TRANSITION	GO_NEGATIVE_REGULATION_OF_CELL_CYCLE_G1_S_PHASE_TRANSITION		130	0.670814	2.15583	0	3.08666e-05	0.004	12557	tags=54%, list=22%, signal=68%
GO_REGULATION_OF_DNA_BINDING_TRANSCRIPTION_FACTOR_ACTIVITY	GO_REGULATION_OF_DNA_BINDING_TRANSCRIPTION_FACTOR_ACTIVITY		444	0.634779	2.15511	0	3.06913e-05	0.004	13555	tags=54%, list=23%, signal=69%
GO_SULFUR_COMPOUND_BIOSYNTHETIC_PROCESS	GO_SULFUR_COMPOUND_BIOSYNTHETIC_PROCESS		187	0.658833	2.15484	0	3.05179e-05	0.004	12389	tags=56%, list=21%, signal=71%
GO_TISSUE_HOMEOSTASIS	GO_TISSUE_HOMEOSTASIS		253	0.594322	2.15442	0	3.03464e-05	0.004	10912	tags=42%, list=19%, signal=51%
GO_CELLULAR_IRON_ION_HOMEOSTASIS	GO_CELLULAR_IRON_ION_HOMEOSTASIS		68	0.698471	2.15433	0	3.01769e-05	0.004	8674	tags=51%, list=15%, signal=60%
GO_MAMMARY_GLAND_DEVELOPMENT	GO_MAMMARY_GLAND_DEVELOPMENT		140	0.636725	2.15391	0	3.00092e-05	0.004	14019	tags=54%, list=24%, signal=71%
GO_STRIATED_MUSCLE_CELL_PROLIFERATION	GO_STRIATED_MUSCLE_CELL_PROLIFERATION		81	0.664303	2.15391	0	2.98434e-05	0.004	12975	tags=48%, list=22%, signal=62%
GO_REGULATION_OF_MONOOXYGENASE_ACTIVITY	GO_REGULATION_OF_MONOOXYGENASE_ACTIVITY		66	0.647469	2.15371	0	2.96795e-05	0.004	13252	tags=50%, list=23%, signal=65%
GO_AGING	GO_AGING		311	0.620563	2.1528	0	3.72221e-05	0.005	12885	tags=50%, list=22%, signal=64%
GO_RECEPTOR_MEDIATED_ENDOCYTOSIS	GO_RECEPTOR_MEDIATED_ENDOCYTOSIS		323	0.609441	2.1527	0	3.70198e-05	0.005	10788	tags=37%, list=18%, signal=45%
GO_TRANSITION_METAL_ION_HOMEOSTASIS	GO_TRANSITION_METAL_ION_HOMEOSTASIS		134	0.658667	2.15232	0	3.68197e-05	0.005	13139	tags=54%, list=23%, signal=69%
GO_REGULATION_OF_EPITHELIAL_CELL_DIFFERENTIATION	GO_REGULATION_OF_EPITHELIAL_CELL_DIFFERENTIATION		166	0.612982	2.15211	0	3.66218e-05	0.005	15349	tags=52%, list=26%, signal=70%
GO_POSITIVE_REGULATION_OF_CELL_MORPHOGENESIS_INVOLVED_IN_DIFFERENTIATION	GO_POSITIVE_REGULATION_OF_CELL_MORPHOGENESIS_INVOLVED_IN_DIFFERENTIATION		154	0.668957	2.15194	0	3.64259e-05	0.005	9916	tags=53%, list=17%, signal=63%
GO_REGULATION_OF_EXOCYTOSIS	GO_REGULATION_OF_EXOCYTOSIS		212	0.619028	2.15184	0	3.62322e-05	0.005	14536	tags=54%, list=25%, signal=71%
GO_NEURAL_RETINA_DEVELOPMENT	GO_NEURAL_RETINA_DEVELOPMENT		72	0.637299	2.15182	0	3.60405e-05	0.005	10656	tags=36%, list=18%, signal=44%
GO_POSITIVE_REGULATION_OF_GLUCOSE_TRANSMEMBRANE_TRANSPORT	GO_POSITIVE_REGULATION_OF_GLUCOSE_TRANSMEMBRANE_TRANSPORT		43	0.727968	2.15175	0	3.58508e-05	0.005	12638	tags=63%, list=22%, signal=80%
GO_CELLULAR_RESPONSE_TO_CHEMICAL_STRESS	GO_CELLULAR_RESPONSE_TO_CHEMICAL_STRESS		353	0.655829	2.15174	0	3.56631e-05	0.005	13797	tags=60%, list=24%, signal=78%
GO_MYELOID_CELL_HOMEOSTASIS	GO_MYELOID_CELL_HOMEOSTASIS		150	0.687381	2.15149	0	3.54773e-05	0.005	10336	tags=57%, list=18%, signal=69%
GO_ADIPOSE_TISSUE_DEVELOPMENT	GO_ADIPOSE_TISSUE_DEVELOPMENT		41	0.747514	2.1513	0	3.52935e-05	0.005	8411	tags=61%, list=14%, signal=71%
GO_CELLULAR_RESPONSE_TO_CALCIUM_ION	GO_CELLULAR_RESPONSE_TO_CALCIUM_ION		81	0.628035	2.15051	0	3.51116e-05	0.005	13908	tags=53%, list=24%, signal=70%
GO_NEPHRON_EPITHELIUM_DEVELOPMENT	GO_NEPHRON_EPITHELIUM_DEVELOPMENT		110	0.625937	2.15039	0	3.49315e-05	0.005	14006	tags=52%, list=24%, signal=68%
GO_REGULATION_OF_CELL_DIVISION	GO_REGULATION_OF_CELL_DIVISION		167	0.639569	2.1502	0	3.47533e-05	0.005	13190	tags=53%, list=23%, signal=69%
GO_REGULATION_OF_MUSCLE_CELL_DIFFERENTIATION	GO_REGULATION_OF_MUSCLE_CELL_DIFFERENTIATION		178	0.618437	2.1492	0	3.45769e-05	0.005	13347	tags=46%, list=23%, signal=59%
GO_ORGANELLE_FISSION	GO_ORGANELLE_FISSION		438	0.664094	2.1477	0	5.02187e-05	0.006	12262	tags=57%, list=21%, signal=71%
GO_POSITIVE_REGULATION_OF_DEVELOPMENTAL_GROWTH	GO_POSITIVE_REGULATION_OF_DEVELOPMENTAL_GROWTH		185	0.614193	2.14669	0	4.99663e-05	0.006	12878	tags=45%, list=22%, signal=57%
GO_POSITIVE_REGULATION_OF_CELL_GROWTH	GO_POSITIVE_REGULATION_OF_CELL_GROWTH		162	0.653281	2.14608	0	5.50328e-05	0.006	10216	tags=46%, list=17%, signal=56%
GO_REGULATION_OF_PROTEIN_LOCALIZATION_TO_MEMBRANE	GO_REGULATION_OF_PROTEIN_LOCALIZATION_TO_MEMBRANE		191	0.676687	2.14565	0	5.4759e-05	0.006	11280	tags=55%, list=19%, signal=69%
GO_REGULATION_OF_NUCLEOTIDE_METABOLIC_PROCESS	GO_REGULATION_OF_NUCLEOTIDE_METABOLIC_PROCESS		115	0.693193	2.14559	0	5.4488e-05	0.006	11873	tags=61%, list=20%, signal=76%
GO_MUSCLE_CELL_APOPTOTIC_PROCESS	GO_MUSCLE_CELL_APOPTOTIC_PROCESS		94	0.623482	2.14514	0	5.42195e-05	0.006	12885	tags=40%, list=22%, signal=52%
GO_MYELOID_CELL_DIFFERENTIATION	GO_MYELOID_CELL_DIFFERENTIATION		396	0.644758	2.14501	0	5.39538e-05	0.006	13380	tags=54%, list=23%, signal=70%
GO_REGULATION_OF_OXIDOREDUCTASE_ACTIVITY	GO_REGULATION_OF_OXIDOREDUCTASE_ACTIVITY		114	0.6235	2.14483	0	5.36906e-05	0.006	12635	tags=48%, list=22%, signal=61%
GO_RECEPTOR_LOCALIZATION_TO_SYNAPSE	GO_RECEPTOR_LOCALIZATION_TO_SYNAPSE		55	0.694827	2.14475	0	5.34299e-05	0.006	10746	tags=60%, list=18%, signal=73%
GO_CELLULAR_RESPONSE_TO_ABIOTIC_STIMULUS	GO_CELLULAR_RESPONSE_TO_ABIOTIC_STIMULUS		320	0.654168	2.14467	0	5.31718e-05	0.006	12614	tags=58%, list=22%, signal=73%
GO_IRON_ION_HOMEOSTASIS	GO_IRON_ION_HOMEOSTASIS		84	0.680925	2.14454	0	5.29162e-05	0.006	13139	tags=58%, list=23%, signal=75%
GO_RESPONSE_TO_OXYGEN_LEVELS	GO_RESPONSE_TO_OXYGEN_LEVELS		387	0.647558	2.14421	0	6.0155e-05	0.006	12604	tags=54%, list=22%, signal=68%
GO_REGULATION_OF_PROTEIN_DEPHOSPHORYLATION	GO_REGULATION_OF_PROTEIN_DEPHOSPHORYLATION		136	0.701265	2.14408	0	5.98685e-05	0.006	8693	tags=56%, list=15%, signal=66%
GO_HINDBRAIN_DEVELOPMENT	GO_HINDBRAIN_DEVELOPMENT		152	0.628643	2.14402	0	5.95848e-05	0.006	11552	tags=45%, list=20%, signal=56%
GO_REGULATION_OF_OSSIFICATION	GO_REGULATION_OF_OSSIFICATION		201	0.619046	2.1433	0	5.93037e-05	0.006	13594	tags=49%, list=23%, signal=63%
GO_CELL_CYCLE_ARREST	GO_CELL_CYCLE_ARREST		230	0.676148	2.14328	0	5.90253e-05	0.006	13299	tags=64%, list=23%, signal=82%
GO_POSITIVE_REGULATION_OF_TRANSMEMBRANE_TRANSPORT	GO_POSITIVE_REGULATION_OF_TRANSMEMBRANE_TRANSPORT		201	0.591635	2.14327	0	5.87495e-05	0.006	11073	tags=39%, list=19%, signal=48%
GO_SENSORY_ORGAN_MORPHOGENESIS	GO_SENSORY_ORGAN_MORPHOGENESIS		265	0.608506	2.14318	0	5.84762e-05	0.006	11414	tags=41%, list=20%, signal=51%
GO_RESPONSE_TO_CALCIUM_ION	GO_RESPONSE_TO_CALCIUM_ION		145	0.60658	2.14306	0	5.82055e-05	0.006	14806	tags=54%, list=25%, signal=72%
GO_REGULATION_OF_FATTY_ACID_METABOLIC_PROCESS	GO_REGULATION_OF_FATTY_ACID_METABOLIC_PROCESS		99	0.63593	2.14296	0	5.79373e-05	0.006	12852	tags=52%, list=22%, signal=66%
GO_NUCLEOTIDE_PHOSPHORYLATION	GO_NUCLEOTIDE_PHOSPHORYLATION		131	0.703104	2.14269	0	5.76715e-05	0.006	11173	tags=62%, list=19%, signal=76%
GO_RECEPTOR_INTERNALIZATION	GO_RECEPTOR_INTERNALIZATION		113	0.62823	2.14225	0	5.74082e-05	0.006	10610	tags=44%, list=18%, signal=54%
GO_ENDOPLASMIC_RETICULUM_ORGANIZATION	GO_ENDOPLASMIC_RETICULUM_ORGANIZATION		63	0.790484	2.14134	0	5.71472e-05	0.006	8496	tags=71%, list=15%, signal=84%
GO_LIPOPROTEIN_METABOLIC_PROCESS	GO_LIPOPROTEIN_METABOLIC_PROCESS		132	0.693623	2.1406	0	6.16998e-05	0.006	10755	tags=56%, list=18%, signal=69%
GO_RESPONSE_TO_LEUKEMIA_INHIBITORY_FACTOR	GO_RESPONSE_TO_LEUKEMIA_INHIBITORY_FACTOR		97	0.717745	2.14058	0	6.14219e-05	0.006	9659	tags=61%, list=17%, signal=73%
GO_NEGATIVE_REGULATION_OF_DNA_METABOLIC_PROCESS	GO_NEGATIVE_REGULATION_OF_DNA_METABOLIC_PROCESS		107	0.723945	2.14042	0	6.11465e-05	0.006	10679	tags=64%, list=18%, signal=78%
GO_FATTY_ACID_METABOLIC_PROCESS	GO_FATTY_ACID_METABOLIC_PROCESS		384	0.611711	2.14041	0	6.08735e-05	0.006	13283	tags=48%, list=23%, signal=62%
GO_REGULATION_OF_CELL_MORPHOGENESIS_INVOLVED_IN_DIFFERENTIATION	GO_REGULATION_OF_CELL_MORPHOGENESIS_INVOLVED_IN_DIFFERENTIATION		303	0.634653	2.14036	0	6.06029e-05	0.006	12450	tags=51%, list=21%, signal=65%
GO_PALLIUM_DEVELOPMENT	GO_PALLIUM_DEVELOPMENT		166	0.645478	2.14009	0	6.56943e-05	0.007	12599	tags=54%, list=22%, signal=68%
GO_SEX_DIFFERENTIATION	GO_SEX_DIFFERENTIATION		276	0.60106	2.14004	0	6.54049e-05	0.007	13047	tags=46%, list=22%, signal=59%
GO_TRANSMEMBRANE_RECEPTOR_PROTEIN_SERINE_THREONINE_KINASE_SIGNALING_PATHWAY	GO_TRANSMEMBRANE_RECEPTOR_PROTEIN_SERINE_THREONINE_KINASE_SIGNALING_PATHWAY		353	0.615943	2.13854	0	6.51181e-05	0.007	13727	tags=49%, list=24%, signal=64%
GO_POSITIVE_REGULATION_OF_NEURON_DIFFERENTIATION	GO_POSITIVE_REGULATION_OF_NEURON_DIFFERENTIATION		372	0.624967	2.13848	0	6.48337e-05	0.007	12440	tags=49%, list=21%, signal=61%
GO_DEMETHYLATION	GO_DEMETHYLATION		69	0.732346	2.13845	0	6.45518e-05	0.007	8950	tags=59%, list=15%, signal=70%
GO_DIVALENT_INORGANIC_CATION_TRANSPORT	GO_DIVALENT_INORGANIC_CATION_TRANSPORT		463	0.575707	2.13832	0	6.42724e-05	0.007	14211	tags=45%, list=24%, signal=59%
GO_MEMBRANE_FUSION	GO_MEMBRANE_FUSION		156	0.68659	2.1383	0	6.39953e-05	0.007	9432	tags=52%, list=16%, signal=62%
GO_ACTIVATION_OF_PROTEIN_KINASE_ACTIVITY	GO_ACTIVATION_OF_PROTEIN_KINASE_ACTIVITY		325	0.63572	2.1382	0	6.37207e-05	0.007	13299	tags=54%, list=23%, signal=69%
GO_REGULATION_OF_CELL_MORPHOGENESIS	GO_REGULATION_OF_CELL_MORPHOGENESIS		486	0.636889	2.13779	0	6.34484e-05	0.007	10992	tags=48%, list=19%, signal=59%
GO_NEGATIVE_REGULATION_OF_ACTIN_FILAMENT_BUNDLE_ASSEMBLY	GO_NEGATIVE_REGULATION_OF_ACTIN_FILAMENT_BUNDLE_ASSEMBLY		33	0.75281	2.13776	0	6.31784e-05	0.007	11579	tags=61%, list=20%, signal=76%
GO_REGULATION_OF_CHOLESTEROL_METABOLIC_PROCESS	GO_REGULATION_OF_CHOLESTEROL_METABOLIC_PROCESS		65	0.714596	2.13766	0	6.29107e-05	0.007	10680	tags=57%, list=18%, signal=70%
GO_REGULATION_OF_MICROTUBULE_BASED_PROCESS	GO_REGULATION_OF_MICROTUBULE_BASED_PROCESS		232	0.683269	2.13761	0	6.26452e-05	0.007	12329	tags=63%, list=21%, signal=80%
GO_RESPONSE_TO_METAL_ION	GO_RESPONSE_TO_METAL_ION		360	0.590895	2.13757	0	6.2382e-05	0.007	14135	tags=49%, list=24%, signal=64%
GO_SPLEEN_DEVELOPMENT	GO_SPLEEN_DEVELOPMENT		34	0.745069	2.13736	0	6.2121e-05	0.007	9769	tags=53%, list=17%, signal=64%
GO_PROTEIN_LOCALIZATION_TO_CELL_JUNCTION	GO_PROTEIN_LOCALIZATION_TO_CELL_JUNCTION		101	0.656457	2.13676	0	6.18622e-05	0.007	11053	tags=53%, list=19%, signal=66%
GO_EPITHELIAL_CELL_DEVELOPMENT	GO_EPITHELIAL_CELL_DEVELOPMENT		215	0.631924	2.13655	0	6.16055e-05	0.007	14068	tags=56%, list=24%, signal=73%
GO_MONOSACCHARIDE_METABOLIC_PROCESS	GO_MONOSACCHARIDE_METABOLIC_PROCESS		286	0.629877	2.13654	0	6.13509e-05	0.007	14183	tags=57%, list=24%, signal=75%
GO_CELLULAR_RESPONSE_TO_LIGHT_STIMULUS	GO_CELLULAR_RESPONSE_TO_LIGHT_STIMULUS		123	0.67718	2.1358	0	6.10984e-05	0.007	12879	tags=59%, list=22%, signal=76%
GO_VESICLE_LOCALIZATION	GO_VESICLE_LOCALIZATION		222	0.72771	2.13568	0	6.0848e-05	0.007	10745	tags=67%, list=18%, signal=82%
GO_POSITIVE_REGULATION_OF_PROTEIN_CONTAINING_COMPLEX_ASSEMBLY	GO_POSITIVE_REGULATION_OF_PROTEIN_CONTAINING_COMPLEX_ASSEMBLY		241	0.684792	2.13566	0	6.05997e-05	0.007	10086	tags=53%, list=17%, signal=63%
GO_LIPID_CATABOLIC_PROCESS	GO_LIPID_CATABOLIC_PROCESS		334	0.605798	2.13473	0	6.03533e-05	0.007	14513	tags=52%, list=25%, signal=69%
GO_PROTEIN_LOCALIZATION_TO_POSTSYNAPSE	GO_PROTEIN_LOCALIZATION_TO_POSTSYNAPSE		46	0.678284	2.13467	0	6.0109e-05	0.007	10935	tags=54%, list=19%, signal=67%
GO_NEPHRON_DEVELOPMENT	GO_NEPHRON_DEVELOPMENT		143	0.623213	2.13459	0	5.98666e-05	0.007	14068	tags=53%, list=24%, signal=70%
GO_ORGANIC_ACID_TRANSPORT	GO_ORGANIC_ACID_TRANSPORT		346	0.561114	2.13458	0	5.96262e-05	0.007	14635	tags=48%, list=25%, signal=63%
GO_REPRODUCTIVE_SYSTEM_DEVELOPMENT	GO_REPRODUCTIVE_SYSTEM_DEVELOPMENT		443	0.607218	2.13429	0	5.93877e-05	0.007	13047	tags=46%, list=22%, signal=59%
GO_OSSIFICATION	GO_OSSIFICATION		394	0.61343	2.13423	0	5.91511e-05	0.007	13594	tags=47%, list=23%, signal=60%
GO_ASTROCYTE_DIFFERENTIATION	GO_ASTROCYTE_DIFFERENTIATION		82	0.628162	2.13417	0	5.89164e-05	0.007	14150	tags=55%, list=24%, signal=72%
GO_POST_TRANSLATIONAL_PROTEIN_MODIFICATION	GO_POST_TRANSLATIONAL_PROTEIN_MODIFICATION		356	0.67561	2.13413	0	5.86835e-05	0.007	10325	tags=53%, list=18%, signal=64%
GO_EPITHELIAL_TUBE_MORPHOGENESIS	GO_EPITHELIAL_TUBE_MORPHOGENESIS		330	0.619783	2.13391	0	5.84524e-05	0.007	14019	tags=51%, list=24%, signal=66%
GO_POSITIVE_REGULATION_OF_CELL_CYCLE_PROCESS	GO_POSITIVE_REGULATION_OF_CELL_CYCLE_PROCESS		297	0.659339	2.13373	0	5.82232e-05	0.007	12557	tags=57%, list=22%, signal=72%
GO_POSITIVE_REGULATION_OF_PEPTIDYL_SERINE_PHOSPHORYLATION	GO_POSITIVE_REGULATION_OF_PEPTIDYL_SERINE_PHOSPHORYLATION		108	0.617196	2.13366	0	5.79958e-05	0.007	14273	tags=49%, list=24%, signal=65%
GO_GASTRULATION	GO_GASTRULATION		185	0.635244	2.13364	0	5.77701e-05	0.007	10974	tags=45%, list=19%, signal=55%
GO_REGULATION_OF_BINDING	GO_REGULATION_OF_BINDING		355	0.638872	2.13357	0	5.75462e-05	0.007	15128	tags=59%, list=26%, signal=79%
GO_COGNITION	GO_COGNITION		293	0.577682	2.13351	0	5.7324e-05	0.007	12234	tags=41%, list=21%, signal=52%
GO_GLIAL_CELL_DIFFERENTIATION	GO_GLIAL_CELL_DIFFERENTIATION		228	0.603236	2.1333	0	5.71035e-05	0.007	14244	tags=50%, list=24%, signal=65%
GO_REGULATION_OF_ATP_METABOLIC_PROCESS	GO_REGULATION_OF_ATP_METABOLIC_PROCESS		117	0.71464	2.13316	0	5.68848e-05	0.007	11508	tags=66%, list=20%, signal=82%
GO_VESICLE_ORGANIZATION	GO_VESICLE_ORGANIZATION		326	0.718788	2.13299	0	5.66676e-05	0.007	9422	tags=60%, list=16%, signal=72%
GO_FATTY_ACID_CATABOLIC_PROCESS	GO_FATTY_ACID_CATABOLIC_PROCESS		112	0.716463	2.13281	0	5.64522e-05	0.007	10168	tags=62%, list=17%, signal=74%
GO_NEGATIVE_REGULATION_OF_CARDIAC_MUSCLE_TISSUE_GROWTH	GO_NEGATIVE_REGULATION_OF_CARDIAC_MUSCLE_TISSUE_GROWTH		33	0.705135	2.13253	0	5.62383e-05	0.007	8979	tags=45%, list=15%, signal=54%
GO_SULFUR_COMPOUND_METABOLIC_PROCESS	GO_SULFUR_COMPOUND_METABOLIC_PROCESS		355	0.651597	2.13218	0	5.60261e-05	0.007	12748	tags=55%, list=22%, signal=70%
GO_NEGATIVE_REGULATION_OF_PROTEIN_KINASE_B_SIGNALING	GO_NEGATIVE_REGULATION_OF_PROTEIN_KINASE_B_SIGNALING		60	0.690117	2.13177	0	5.58155e-05	0.007	11179	tags=50%, list=19%, signal=62%
GO_PURINE_CONTAINING_COMPOUND_BIOSYNTHETIC_PROCESS	GO_PURINE_CONTAINING_COMPOUND_BIOSYNTHETIC_PROCESS		178	0.668221	2.13114	0	5.56064e-05	0.007	12758	tags=58%, list=22%, signal=75%
GO_CELL_AGING	GO_CELL_AGING		113	0.688506	2.13103	0	5.5399e-05	0.007	9732	tags=53%, list=17%, signal=64%
GO_RESPONSE_TO_STEROID_HORMONE	GO_RESPONSE_TO_STEROID_HORMONE		340	0.603597	2.1307	0	5.91457e-05	0.007	13629	tags=49%, list=23%, signal=63%
GO_OSTEOBLAST_DIFFERENTIATION	GO_OSTEOBLAST_DIFFERENTIATION		220	0.634155	2.13069	0	5.89266e-05	0.007	13108	tags=50%, list=22%, signal=64%
GO_DEVELOPMENTAL_MATURATION	GO_DEVELOPMENTAL_MATURATION		274	0.593904	2.13057	0	5.87092e-05	0.007	14930	tags=49%, list=26%, signal=65%
GO_REGULATION_OF_GLUCOSE_IMPORT	GO_REGULATION_OF_GLUCOSE_IMPORT		58	0.69507	2.13011	0	5.84933e-05	0.007	12638	tags=55%, list=22%, signal=70%
GO_ORGANIC_HYDROXY_COMPOUND_TRANSPORT	GO_ORGANIC_HYDROXY_COMPOUND_TRANSPORT		262	0.546975	2.12994	0	5.82791e-05	0.007	16538	tags=45%, list=28%, signal=63%
GO_GLIAL_CELL_DEVELOPMENT	GO_GLIAL_CELL_DEVELOPMENT		120	0.607291	2.12972	0	5.80664e-05	0.007	12362	tags=47%, list=21%, signal=59%
GO_BLASTOCYST_DEVELOPMENT	GO_BLASTOCYST_DEVELOPMENT		103	0.687804	2.12969	0	5.78552e-05	0.007	10570	tags=53%, list=18%, signal=65%
GO_REGULATION_OF_PEPTIDE_HORMONE_SECRETION	GO_REGULATION_OF_PEPTIDE_HORMONE_SECRETION		207	0.59314	2.12956	0	5.76456e-05	0.007	13178	tags=47%, list=23%, signal=60%
GO_CELLULAR_CARBOHYDRATE_BIOSYNTHETIC_PROCESS	GO_CELLULAR_CARBOHYDRATE_BIOSYNTHETIC_PROCESS		85	0.646185	2.12945	0	5.74375e-05	0.007	11179	tags=52%, list=19%, signal=64%
GO_REGULATION_OF_DENDRITE_DEVELOPMENT	GO_REGULATION_OF_DENDRITE_DEVELOPMENT		153	0.676815	2.12849	0	6.10556e-05	0.007	12387	tags=62%, list=21%, signal=79%
GO_CELL_JUNCTION_ASSEMBLY	GO_CELL_JUNCTION_ASSEMBLY		422	0.6133	2.1281	0	6.08368e-05	0.007	14474	tags=53%, list=25%, signal=70%
GO_RECEPTOR_BIOSYNTHETIC_PROCESS	GO_RECEPTOR_BIOSYNTHETIC_PROCESS		28	0.751548	2.12809	0	6.06195e-05	0.007	7078	tags=46%, list=12%, signal=53%
GO_REGULATION_OF_CELL_SIZE	GO_REGULATION_OF_CELL_SIZE		178	0.652464	2.12797	0	6.04038e-05	0.007	10963	tags=52%, list=19%, signal=63%
GO_CELLULAR_SENESCENCE	GO_CELLULAR_SENESCENCE		75	0.696135	2.12789	0	6.01896e-05	0.007	10169	tags=56%, list=17%, signal=68%
GO_POSITIVE_REGULATION_OF_CELL_PROJECTION_ORGANIZATION	GO_POSITIVE_REGULATION_OF_CELL_PROJECTION_ORGANIZATION		378	0.633703	2.12772	0	6.3734e-05	0.007	10563	tags=47%, list=18%, signal=57%
GO_REGULATION_OF_SUPRAMOLECULAR_FIBER_ORGANIZATION	GO_REGULATION_OF_SUPRAMOLECULAR_FIBER_ORGANIZATION		353	0.657451	2.12765	0	6.35096e-05	0.007	11579	tags=54%, list=20%, signal=67%
GO_GLIOGENESIS	GO_GLIOGENESIS		303	0.594744	2.12725	0	6.32868e-05	0.007	14480	tags=49%, list=25%, signal=65%
GO_ACTIVATION_OF_GTPASE_ACTIVITY	GO_ACTIVATION_OF_GTPASE_ACTIVITY		106	0.690461	2.12682	0	6.30655e-05	0.007	12644	tags=63%, list=22%, signal=81%
GO_REGULATION_OF_INSULIN_SECRETION	GO_REGULATION_OF_INSULIN_SECRETION		176	0.60947	2.1267	0	6.28457e-05	0.007	13178	tags=49%, list=23%, signal=64%
GO_REGULATION_OF_CARBOHYDRATE_CATABOLIC_PROCESS	GO_REGULATION_OF_CARBOHYDRATE_CATABOLIC_PROCESS		86	0.736517	2.12657	0	6.26275e-05	0.007	9494	tags=64%, list=16%, signal=76%
GO_POSITIVE_REGULATION_OF_TRANSMEMBRANE_RECEPTOR_PROTEIN_SERINE_THREONINE_KINASE_SIGNALING_PATHWAY	GO_POSITIVE_REGULATION_OF_TRANSMEMBRANE_RECEPTOR_PROTEIN_SERINE_THREONINE_KINASE_SIGNALING_PATHWAY		108	0.636957	2.1265	0	6.24108e-05	0.007	13682	tags=53%, list=23%, signal=69%
GO_POSITIVE_REGULATION_OF_MITOTIC_CELL_CYCLE	GO_POSITIVE_REGULATION_OF_MITOTIC_CELL_CYCLE		165	0.669058	2.12607	0	6.21956e-05	0.007	10399	tags=52%, list=18%, signal=63%
GO_LAMELLIPODIUM_ASSEMBLY	GO_LAMELLIPODIUM_ASSEMBLY		67	0.724572	2.12599	0	6.19819e-05	0.007	10394	tags=61%, list=18%, signal=74%
GO_CALCIUM_ION_TRANSMEMBRANE_TRANSPORT	GO_CALCIUM_ION_TRANSMEMBRANE_TRANSPORT		303	0.578348	2.12594	0	6.17696e-05	0.007	14211	tags=45%, list=24%, signal=59%
GO_PROTEIN_AUTOPHOSPHORYLATION	GO_PROTEIN_AUTOPHOSPHORYLATION		235	0.676338	2.12575	0	6.15588e-05	0.007	10992	tags=57%, list=19%, signal=70%
GO_NEGATIVE_REGULATION_OF_NEURON_DEATH	GO_NEGATIVE_REGULATION_OF_NEURON_DEATH		205	0.612796	2.12571	0	6.13494e-05	0.007	15138	tags=54%, list=26%, signal=72%
GO_PROTEIN_LOCALIZATION_TO_NUCLEUS	GO_PROTEIN_LOCALIZATION_TO_NUCLEUS		272	0.70837	2.12518	0	6.11414e-05	0.007	11348	tags=65%, list=19%, signal=80%
GO_CELLULAR_RESPONSE_TO_OXYGEN_LEVELS	GO_CELLULAR_RESPONSE_TO_OXYGEN_LEVELS		229	0.676449	2.12516	0	6.09349e-05	0.007	12604	tags=59%, list=22%, signal=75%
GO_ORGANIC_ACID_BIOSYNTHETIC_PROCESS	GO_ORGANIC_ACID_BIOSYNTHETIC_PROCESS		357	0.595504	2.12512	0	6.07297e-05	0.007	14125	tags=49%, list=24%, signal=64%
GO_REGULATION_OF_PROTEIN_POLYMERIZATION	GO_REGULATION_OF_PROTEIN_POLYMERIZATION		217	0.66789	2.12511	0	6.05259e-05	0.007	10086	tags=52%, list=17%, signal=63%
GO_REGULATION_OF_ENDOCYTOSIS	GO_REGULATION_OF_ENDOCYTOSIS		208	0.640686	2.12498	0	6.03235e-05	0.007	12950	tags=54%, list=22%, signal=70%
GO_POSITIVE_REGULATION_OF_BINDING	GO_POSITIVE_REGULATION_OF_BINDING		167	0.663197	2.12479	0	6.01224e-05	0.007	13293	tags=60%, list=23%, signal=77%
GO_REGULATION_OF_PROTEIN_CONTAINING_COMPLEX_ASSEMBLY	GO_REGULATION_OF_PROTEIN_CONTAINING_COMPLEX_ASSEMBLY		422	0.664124	2.12443	0	5.99227e-05	0.007	10122	tags=51%, list=17%, signal=62%
GO_REGULATION_OF_EPITHELIAL_CELL_MIGRATION	GO_REGULATION_OF_EPITHELIAL_CELL_MIGRATION		291	0.59322	2.12298	0	6.3245e-05	0.007	14670	tags=47%, list=25%, signal=63%
GO_LOCALIZATION_WITHIN_MEMBRANE	GO_LOCALIZATION_WITHIN_MEMBRANE		95	0.65732	2.12288	0	6.30363e-05	0.007	12615	tags=56%, list=22%, signal=71%
GO_CENTRAL_NERVOUS_SYSTEM_NEURON_DIFFERENTIATION	GO_CENTRAL_NERVOUS_SYSTEM_NEURON_DIFFERENTIATION		192	0.590683	2.12279	0	6.28289e-05	0.007	12876	tags=43%, list=22%, signal=55%
GO_ANATOMICAL_STRUCTURE_MATURATION	GO_ANATOMICAL_STRUCTURE_MATURATION		223	0.586597	2.12232	0	6.26229e-05	0.007	14930	tags=47%, list=26%, signal=62%
GO_NEGATIVE_REGULATION_OF_NEURON_APOPTOTIC_PROCESS	GO_NEGATIVE_REGULATION_OF_NEURON_APOPTOTIC_PROCESS		145	0.60414	2.12227	0	6.24183e-05	0.007	15138	tags=52%, list=26%, signal=71%
GO_DEVELOPMENTAL_CELL_GROWTH	GO_DEVELOPMENTAL_CELL_GROWTH		233	0.63796	2.12219	0	6.2215e-05	0.007	10963	tags=47%, list=19%, signal=58%
GO_VITAMIN_METABOLIC_PROCESS	GO_VITAMIN_METABOLIC_PROCESS		127	0.635905	2.12186	0	6.2013e-05	0.007	14657	tags=58%, list=25%, signal=78%
GO_NEGATIVE_REGULATION_OF_CELLULAR_CATABOLIC_PROCESS	GO_NEGATIVE_REGULATION_OF_CELLULAR_CATABOLIC_PROCESS		248	0.698316	2.12139	0	6.18123e-05	0.007	11081	tags=58%, list=19%, signal=72%
GO_REGULATION_OF_CIRCADIAN_RHYTHM	GO_REGULATION_OF_CIRCADIAN_RHYTHM		120	0.675397	2.12128	0	6.50428e-05	0.007	11764	tags=57%, list=20%, signal=71%
GO_CELLULAR_RESPONSE_TO_RADIATION	GO_CELLULAR_RESPONSE_TO_RADIATION		180	0.674124	2.12102	0	6.48336e-05	0.007	13005	tags=62%, list=22%, signal=80%
GO_ACTION_POTENTIAL	GO_ACTION_POTENTIAL		136	0.588596	2.12047	0	6.80338e-05	0.007	18714	tags=60%, list=32%, signal=89%
GO_POSITIVE_REGULATION_OF_PROTEIN_SERINE_THREONINE_KINASE_ACTIVITY	GO_POSITIVE_REGULATION_OF_PROTEIN_SERINE_THREONINE_KINASE_ACTIVITY		338	0.628303	2.11939	0	7.25732e-05	0.008	13555	tags=53%, list=23%, signal=69%
GO_POSTSYNAPSE_ORGANIZATION	GO_POSTSYNAPSE_ORGANIZATION		171	0.64212	2.11938	0	7.23421e-05	0.008	12108	tags=50%, list=21%, signal=63%
GO_ORGANOPHOSPHATE_ESTER_TRANSPORT	GO_ORGANOPHOSPHATE_ESTER_TRANSPORT		129	0.637525	2.11901	0	7.21124e-05	0.008	13188	tags=56%, list=23%, signal=72%
GO_STRIATED_MUSCLE_CELL_APOPTOTIC_PROCESS	GO_STRIATED_MUSCLE_CELL_APOPTOTIC_PROCESS		59	0.651137	2.11861	0	7.18842e-05	0.008	11332	tags=39%, list=19%, signal=48%
GO_POSITIVE_REGULATION_OF_PLASMA_MEMBRANE_BOUNDED_CELL_PROJECTION_ASSEMBLY	GO_POSITIVE_REGULATION_OF_PLASMA_MEMBRANE_BOUNDED_CELL_PROJECTION_ASSEMBLY		96	0.690106	2.11808	0	7.16575e-05	0.008	10394	tags=54%, list=18%, signal=66%
GO_REGULATION_OF_LIPID_LOCALIZATION	GO_REGULATION_OF_LIPID_LOCALIZATION		164	0.570809	2.11804	0	7.14321e-05	0.008	14855	tags=45%, list=25%, signal=60%
GO_INTRACELLULAR_LIPID_TRANSPORT	GO_INTRACELLULAR_LIPID_TRANSPORT		43	0.729736	2.1179	0	7.12082e-05	0.008	12748	tags=70%, list=22%, signal=89%
GO_REGULATION_OF_DNA_METABOLIC_PROCESS	GO_REGULATION_OF_DNA_METABOLIC_PROCESS		332	0.698957	2.11745	0	7.43084e-05	0.008	12176	tags=64%, list=21%, signal=81%
GO_PROTEIN_HOMOOLIGOMERIZATION	GO_PROTEIN_HOMOOLIGOMERIZATION		177	0.628297	2.11741	0	7.40769e-05	0.008	15432	tags=59%, list=26%, signal=80%
GO_REGULATION_OF_MICROTUBULE_CYTOSKELETON_ORGANIZATION	GO_REGULATION_OF_MICROTUBULE_CYTOSKELETON_ORGANIZATION		184	0.704108	2.1172	0	7.85707e-05	0.009	12112	tags=67%, list=21%, signal=85%
GO_EAR_DEVELOPMENT	GO_EAR_DEVELOPMENT		218	0.584654	2.11667	0	7.83274e-05	0.009	14677	tags=45%, list=25%, signal=60%
GO_MEIOTIC_CELL_CYCLE	GO_MEIOTIC_CELL_CYCLE		236	0.632513	2.11662	0	7.80857e-05	0.009	12428	tags=50%, list=21%, signal=63%
GO_REGULATION_OF_POSTTRANSCRIPTIONAL_GENE_SILENCING	GO_REGULATION_OF_POSTTRANSCRIPTIONAL_GENE_SILENCING		88	0.770127	2.11659	0	7.78454e-05	0.009	9439	tags=68%, list=16%, signal=81%
GO_REGULATION_OF_CARDIAC_MUSCLE_CELL_DIFFERENTIATION	GO_REGULATION_OF_CARDIAC_MUSCLE_CELL_DIFFERENTIATION		49	0.675199	2.11641	0	7.76066e-05	0.009	8227	tags=39%, list=14%, signal=45%
GO_PROTEIN_IMPORT	GO_PROTEIN_IMPORT		198	0.712033	2.1163	0	7.73693e-05	0.009	9784	tags=63%, list=17%, signal=75%
GO_REGULATION_OF_PROTEIN_CATABOLIC_PROCESS	GO_REGULATION_OF_PROTEIN_CATABOLIC_PROCESS		385	0.693056	2.11626	0	7.71334e-05	0.009	12878	tags=66%, list=22%, signal=84%
GO_STEROL_BIOSYNTHETIC_PROCESS	GO_STEROL_BIOSYNTHETIC_PROCESS		79	0.731512	2.11613	0	7.68989e-05	0.009	9831	tags=58%, list=17%, signal=70%
GO_POSITIVE_REGULATION_OF_CELLULAR_PROTEIN_LOCALIZATION	GO_POSITIVE_REGULATION_OF_CELLULAR_PROTEIN_LOCALIZATION		330	0.691203	2.11584	0	7.66659e-05	0.009	11562	tags=61%, list=20%, signal=76%
GO_IRON_ION_TRANSPORT	GO_IRON_ION_TRANSPORT		77	0.664419	2.11583	0	7.64343e-05	0.009	12072	tags=52%, list=21%, signal=65%
GO_GLUCOSE_METABOLIC_PROCESS	GO_GLUCOSE_METABOLIC_PROCESS		206	0.641127	2.11524	0	7.62041e-05	0.009	10096	tags=49%, list=17%, signal=58%
GO_CARDIAC_MUSCLE_TISSUE_DEVELOPMENT	GO_CARDIAC_MUSCLE_TISSUE_DEVELOPMENT		228	0.620988	2.1149	0	7.59752e-05	0.009	11529	tags=41%, list=20%, signal=51%
GO_SMALL_GTPASE_MEDIATED_SIGNAL_TRANSDUCTION	GO_SMALL_GTPASE_MEDIATED_SIGNAL_TRANSDUCTION		495	0.665607	2.11468	0	7.57478e-05	0.009	13047	tags=62%, list=22%, signal=79%
GO_AMINO_ACID_TRANSPORT	GO_AMINO_ACID_TRANSPORT		152	0.578741	2.11462	0	7.55217e-05	0.009	16147	tags=55%, list=28%, signal=76%
GO_NEGATIVE_REGULATION_OF_PROTEIN_DEPHOSPHORYLATION	GO_NEGATIVE_REGULATION_OF_PROTEIN_DEPHOSPHORYLATION		62	0.704878	2.11446	0	7.52969e-05	0.009	7941	tags=52%, list=14%, signal=60%
GO_PROTEIN_COMPLEX_OLIGOMERIZATION	GO_PROTEIN_COMPLEX_OLIGOMERIZATION		227	0.631014	2.11402	0	7.50735e-05	0.009	13410	tags=55%, list=23%, signal=71%
GO_SMALL_MOLECULE_CATABOLIC_PROCESS	GO_SMALL_MOLECULE_CATABOLIC_PROCESS		442	0.631075	2.11378	0	7.48513e-05	0.009	14850	tags=59%, list=25%, signal=79%
GO_REGULATION_OF_GENERATION_OF_PRECURSOR_METABOLITES_AND_ENERGY	GO_REGULATION_OF_GENERATION_OF_PRECURSOR_METABOLITES_AND_ENERGY		150	0.699636	2.1137	0	7.46305e-05	0.009	12758	tags=68%, list=22%, signal=87%
GO_POSITIVE_REGULATION_OF_PROTEIN_CATABOLIC_PROCESS	GO_POSITIVE_REGULATION_OF_PROTEIN_CATABOLIC_PROCESS		218	0.696528	2.11331	0	7.4411e-05	0.009	12691	tags=67%, list=22%, signal=86%
GO_ERBB_SIGNALING_PATHWAY	GO_ERBB_SIGNALING_PATHWAY		141	0.691414	2.11299	0	7.41928e-05	0.009	12752	tags=64%, list=22%, signal=81%
GO_EMBRYONIC_AXIS_SPECIFICATION	GO_EMBRYONIC_AXIS_SPECIFICATION		38	0.685259	2.11299	0	7.39759e-05	0.009	6679	tags=39%, list=11%, signal=45%
GO_REGULATION_OF_RECEPTOR_INTERNALIZATION	GO_REGULATION_OF_RECEPTOR_INTERNALIZATION		57	0.655291	2.11286	0	7.37602e-05	0.009	9606	tags=46%, list=16%, signal=55%
GO_GOLGI_TO_PLASMA_MEMBRANE_PROTEIN_TRANSPORT	GO_GOLGI_TO_PLASMA_MEMBRANE_PROTEIN_TRANSPORT		39	0.809768	2.11275	0	7.35458e-05	0.009	6688	tags=67%, list=11%, signal=75%
GO_REGULATION_OF_SMALL_GTPASE_MEDIATED_SIGNAL_TRANSDUCTION	GO_REGULATION_OF_SMALL_GTPASE_MEDIATED_SIGNAL_TRANSDUCTION		314	0.665569	2.11259	0	7.33326e-05	0.009	12975	tags=62%, list=22%, signal=79%
GO_POSITIVE_REGULATION_OF_ESTABLISHMENT_OF_PROTEIN_LOCALIZATION	GO_POSITIVE_REGULATION_OF_ESTABLISHMENT_OF_PROTEIN_LOCALIZATION		393	0.649133	2.11249	0	7.31207e-05	0.009	12392	tags=53%, list=21%, signal=67%
GO_STEM_CELL_DIFFERENTIATION	GO_STEM_CELL_DIFFERENTIATION		258	0.635197	2.11129	0	7.291e-05	0.009	13108	tags=51%, list=22%, signal=66%
GO_DENDRITE_MORPHOGENESIS	GO_DENDRITE_MORPHOGENESIS		143	0.690602	2.11111	0	7.27004e-05	0.009	11432	tags=60%, list=20%, signal=75%
GO_LAMELLIPODIUM_ORGANIZATION	GO_LAMELLIPODIUM_ORGANIZATION		84	0.706078	2.11089	0	7.24921e-05	0.009	12966	tags=64%, list=22%, signal=83%
GO_REGULATION_OF_NEUROTRANSMITTER_LEVELS	GO_REGULATION_OF_NEUROTRANSMITTER_LEVELS		231	0.585387	2.11039	0	8.13208e-05	0.011	15190	tags=50%, list=26%, signal=67%
GO_REGULATION_OF_CILIUM_ASSEMBLY	GO_REGULATION_OF_CILIUM_ASSEMBLY		51	0.773276	2.11026	0	8.10892e-05	0.011	10178	tags=73%, list=17%, signal=88%
GO_EMBRYONIC_PATTERN_SPECIFICATION	GO_EMBRYONIC_PATTERN_SPECIFICATION		69	0.654491	2.11014	0	8.08588e-05	0.011	9906	tags=41%, list=17%, signal=49%
GO_REGULATION_OF_TOR_SIGNALING	GO_REGULATION_OF_TOR_SIGNALING		92	0.747176	2.1097	0	8.06297e-05	0.011	8174	tags=65%, list=14%, signal=76%
GO_REGULATION_OF_BODY_FLUID_LEVELS	GO_REGULATION_OF_BODY_FLUID_LEVELS		492	0.574717	2.10953	0	8.39967e-05	0.012	14302	tags=46%, list=24%, signal=61%
GO_RENAL_TUBULE_DEVELOPMENT	GO_RENAL_TUBULE_DEVELOPMENT		95	0.62101	2.10926	0	8.65961e-05	0.013	13924	tags=51%, list=24%, signal=66%
GO_NEGATIVE_REGULATION_OF_PROTEIN_SERINE_THREONINE_KINASE_ACTIVITY	GO_NEGATIVE_REGULATION_OF_PROTEIN_SERINE_THREONINE_KINASE_ACTIVITY		144	0.637141	2.10916	0	8.63529e-05	0.013	12459	tags=51%, list=21%, signal=65%
GO_REGULATION_OF_TRANSCRIPTION_REGULATORY_REGION_DNA_BINDING	GO_REGULATION_OF_TRANSCRIPTION_REGULATORY_REGION_DNA_BINDING		50	0.663363	2.10892	0	8.90893e-05	0.013	13293	tags=58%, list=23%, signal=75%
GO_EMBRYONIC_CAMERA_TYPE_EYE_MORPHOGENESIS	GO_EMBRYONIC_CAMERA_TYPE_EYE_MORPHOGENESIS		28	0.759187	2.10827	0	8.88405e-05	0.013	9206	tags=57%, list=16%, signal=68%
GO_PROTEIN_POLYMERIZATION	GO_PROTEIN_POLYMERIZATION		283	0.65734	2.10781	0	8.8593e-05	0.013	10788	tags=52%, list=18%, signal=64%
GO_PROTEIN_CONTAINING_COMPLEX_LOCALIZATION	GO_PROTEIN_CONTAINING_COMPLEX_LOCALIZATION		283	0.745444	2.10751	0	8.83469e-05	0.013	10746	tags=73%, list=18%, signal=89%
GO_RETINA_MORPHOGENESIS_IN_CAMERA_TYPE_EYE	GO_RETINA_MORPHOGENESIS_IN_CAMERA_TYPE_EYE		59	0.664158	2.10738	0	8.81022e-05	0.013	10656	tags=41%, list=18%, signal=50%
GO_CELL_CELL_JUNCTION_ASSEMBLY	GO_CELL_CELL_JUNCTION_ASSEMBLY		143	0.63506	2.10734	0	8.78588e-05	0.013	12888	tags=54%, list=22%, signal=69%
GO_IMPORT_INTO_CELL	GO_IMPORT_INTO_CELL		227	0.572636	2.10718	0	9.05459e-05	0.013	14828	tags=46%, list=25%, signal=62%
GO_APICAL_JUNCTION_ASSEMBLY	GO_APICAL_JUNCTION_ASSEMBLY		81	0.688223	2.10711	0	9.36064e-05	0.014	12322	tags=62%, list=21%, signal=78%
GO_PROTEIN_LOCALIZATION_TO_SYNAPSE	GO_PROTEIN_LOCALIZATION_TO_SYNAPSE		83	0.642187	2.10711	0	9.335e-05	0.014	11053	tags=49%, list=19%, signal=61%
GO_INSULIN_SECRETION_INVOLVED_IN_CELLULAR_RESPONSE_TO_GLUCOSE_STIMULUS	GO_INSULIN_SECRETION_INVOLVED_IN_CELLULAR_RESPONSE_TO_GLUCOSE_STIMULUS		62	0.677766	2.10706	0	9.30949e-05	0.014	13178	tags=60%, list=23%, signal=77%
GO_RESPONSE_TO_BMP	GO_RESPONSE_TO_BMP		164	0.616881	2.10706	0	9.28413e-05	0.014	14260	tags=48%, list=24%, signal=63%
GO_REGULATION_OF_MEMBRANE_PERMEABILITY	GO_REGULATION_OF_MEMBRANE_PERMEABILITY		85	0.721929	2.1063	0	9.68439e-05	0.014	8529	tags=56%, list=15%, signal=66%
GO_EPIDERMAL_GROWTH_FACTOR_RECEPTOR_SIGNALING_PATHWAY	GO_EPIDERMAL_GROWTH_FACTOR_RECEPTOR_SIGNALING_PATHWAY		120	0.695402	2.10613	0	9.65815e-05	0.014	12752	tags=65%, list=22%, signal=83%
GO_RESPONSE_TO_DRUG	GO_RESPONSE_TO_DRUG		395	0.575384	2.10603	0	9.63204e-05	0.014	13479	tags=45%, list=23%, signal=58%
GO_TOR_SIGNALING	GO_TOR_SIGNALING		113	0.74566	2.10567	0	9.94218e-05	0.015	8897	tags=65%, list=15%, signal=77%
GO_POSITIVE_REGULATION_OF_INTRACELLULAR_TRANSPORT	GO_POSITIVE_REGULATION_OF_INTRACELLULAR_TRANSPORT		215	0.706692	2.10559	0	9.91545e-05	0.015	9784	tags=59%, list=17%, signal=70%
GO_ALCOHOL_CATABOLIC_PROCESS	GO_ALCOHOL_CATABOLIC_PROCESS		53	0.668654	2.10548	0	9.88887e-05	0.015	13542	tags=60%, list=23%, signal=79%
GO_NEUROTRANSMITTER_TRANSPORT	GO_NEUROTRANSMITTER_TRANSPORT		225	0.579673	2.10532	0	0.000101826	0.016	15587	tags=51%, list=27%, signal=69%
GO_NEGATIVE_REGULATION_OF_JNK_CASCADE	GO_NEGATIVE_REGULATION_OF_JNK_CASCADE		38	0.736732	2.10514	0	0.000101554	0.016	10934	tags=61%, list=19%, signal=74%
GO_NEGATIVE_REGULATION_OF_STRESS_ACTIVATED_PROTEIN_KINASE_SIGNALING_CASCADE	GO_NEGATIVE_REGULATION_OF_STRESS_ACTIVATED_PROTEIN_KINASE_SIGNALING_CASCADE		49	0.710028	2.10497	0	0.000101284	0.016	13675	tags=65%, list=23%, signal=85%
GO_RAS_PROTEIN_SIGNAL_TRANSDUCTION	GO_RAS_PROTEIN_SIGNAL_TRANSDUCTION		334	0.668697	2.10482	0	0.000101015	0.016	10421	tags=55%, list=18%, signal=66%
GO_REGULATION_OF_MAP_KINASE_ACTIVITY	GO_REGULATION_OF_MAP_KINASE_ACTIVITY		337	0.620976	2.10476	0	0.000100748	0.016	13675	tags=52%, list=23%, signal=68%
GO_SPECIFICATION_OF_SYMMETRY	GO_SPECIFICATION_OF_SYMMETRY		133	0.642844	2.10456	0	0.000103288	0.016	13034	tags=54%, list=22%, signal=70%
GO_REGULATION_OF_CELL_CYCLE_PHASE_TRANSITION	GO_REGULATION_OF_CELL_CYCLE_PHASE_TRANSITION		475	0.689402	2.10393	0	0.000103016	0.016	12557	tags=61%, list=22%, signal=77%
GO_ALPHA_AMINO_ACID_METABOLIC_PROCESS	GO_ALPHA_AMINO_ACID_METABOLIC_PROCESS		190	0.65823	2.10392	0	0.000102746	0.016	12519	tags=57%, list=21%, signal=72%
GO_POSITIVE_REGULATION_OF_MITOCHONDRION_ORGANIZATION	GO_POSITIVE_REGULATION_OF_MITOCHONDRION_ORGANIZATION		116	0.736798	2.10377	0	0.000102477	0.016	9076	tags=63%, list=16%, signal=74%
GO_REGULATION_OF_MYELOID_CELL_DIFFERENTIATION	GO_REGULATION_OF_MYELOID_CELL_DIFFERENTIATION		232	0.637894	2.1037	0	0.000102209	0.016	12394	tags=50%, list=21%, signal=64%
GO_VACUOLE_ORGANIZATION	GO_VACUOLE_ORGANIZATION		168	0.753538	2.10343	0	0.00010602	0.016	11508	tags=79%, list=20%, signal=98%
GO_REGULATION_OF_GENE_SILENCING	GO_REGULATION_OF_GENE_SILENCING		98	0.766666	2.10318	0	0.000105745	0.016	9002	tags=67%, list=15%, signal=79%
GO_METHYLATION	GO_METHYLATION		333	0.716898	2.10305	0	0.000105471	0.016	9606	tags=62%, list=16%, signal=73%
GO_REGULATION_OF_ACTIN_FILAMENT_BASED_PROCESS	GO_REGULATION_OF_ACTIN_FILAMENT_BASED_PROCESS		388	0.630524	2.10267	0	0.000105199	0.016	12888	tags=52%, list=22%, signal=67%
GO_CYTOSKELETON_DEPENDENT_INTRACELLULAR_TRANSPORT	GO_CYTOSKELETON_DEPENDENT_INTRACELLULAR_TRANSPORT		196	0.717234	2.10257	0	0.000104927	0.016	10646	tags=67%, list=18%, signal=81%
GO_INOSITOL_PHOSPHATE_METABOLIC_PROCESS	GO_INOSITOL_PHOSPHATE_METABOLIC_PROCESS		70	0.664568	2.10223	0	0.000107348	0.017	12513	tags=60%, list=21%, signal=76%
GO_NEGATIVE_REGULATION_OF_MUSCLE_TISSUE_DEVELOPMENT	GO_NEGATIVE_REGULATION_OF_MUSCLE_TISSUE_DEVELOPMENT		63	0.64622	2.10221	0	0.000107073	0.017	9906	tags=43%, list=17%, signal=52%
GO_STEROL_METABOLIC_PROCESS	GO_STEROL_METABOLIC_PROCESS		164	0.633896	2.10196	0	0.000106799	0.017	10908	tags=48%, list=19%, signal=58%
GO_NEGATIVE_REGULATION_OF_DEPHOSPHORYLATION	GO_NEGATIVE_REGULATION_OF_DEPHOSPHORYLATION		104	0.685371	2.10138	0	0.000106527	0.017	7941	tags=52%, list=14%, signal=60%
GO_VESICLE_BUDDING_FROM_MEMBRANE	GO_VESICLE_BUDDING_FROM_MEMBRANE		108	0.771214	2.10122	0	0.000106256	0.017	7277	tags=64%, list=12%, signal=73%
GO_REGULATION_OF_DNA_BINDING	GO_REGULATION_OF_DNA_BINDING		119	0.627013	2.10117	0	0.000105986	0.017	13293	tags=50%, list=23%, signal=65%
GO_NEGATIVE_REGULATION_OF_CELLULAR_COMPONENT_MOVEMENT	GO_NEGATIVE_REGULATION_OF_CELLULAR_COMPONENT_MOVEMENT		384	0.564394	2.10024	0	0.000105718	0.017	14855	tags=42%, list=25%, signal=56%
GO_LIPID_OXIDATION	GO_LIPID_OXIDATION		110	0.704146	2.09975	0	0.000109405	0.017	10656	tags=61%, list=18%, signal=74%
GO_DEVELOPMENT_OF_PRIMARY_SEXUAL_CHARACTERISTICS	GO_DEVELOPMENT_OF_PRIMARY_SEXUAL_CHARACTERISTICS		226	0.60381	2.09915	0	0.000115752	0.017	13005	tags=46%, list=22%, signal=58%
GO_LIPID_PHOSPHORYLATION	GO_LIPID_PHOSPHORYLATION		70	0.712638	2.09904	0	0.000115461	0.017	10134	tags=64%, list=17%, signal=78%
GO_REGULATION_OF_AUTOPHAGY	GO_REGULATION_OF_AUTOPHAGY		338	0.718149	2.09885	0	0.000115172	0.017	9407	tags=64%, list=16%, signal=76%
GO_REGULATION_OF_RESPONSE_TO_OXIDATIVE_STRESS	GO_REGULATION_OF_RESPONSE_TO_OXIDATIVE_STRESS		96	0.672609	2.0987	0	0.000114884	0.017	13252	tags=59%, list=23%, signal=77%
GO_REGULATION_OF_INTRACELLULAR_PROTEIN_TRANSPORT	GO_REGULATION_OF_INTRACELLULAR_PROTEIN_TRANSPORT		257	0.703492	2.09854	0	0.000114597	0.017	11332	tags=63%, list=19%, signal=78%
GO_TRANSCRIPTION_INITIATION_FROM_RNA_POLYMERASE_II_PROMOTER	GO_TRANSCRIPTION_INITIATION_FROM_RNA_POLYMERASE_II_PROMOTER		187	0.710389	2.09834	0	0.000114312	0.017	8959	tags=59%, list=15%, signal=70%
GO_TISSUE_MIGRATION	GO_TISSUE_MIGRATION		362	0.582284	2.09779	0	0.000116667	0.017	15571	tags=49%, list=27%, signal=66%
GO_DEVELOPMENTAL_GROWTH_INVOLVED_IN_MORPHOGENESIS	GO_DEVELOPMENTAL_GROWTH_INVOLVED_IN_MORPHOGENESIS		233	0.633243	2.09741	0	0.000116378	0.017	10963	tags=47%, list=19%, signal=58%
GO_MESONEPHROS_DEVELOPMENT	GO_MESONEPHROS_DEVELOPMENT		103	0.622055	2.09718	0	0.000116091	0.017	14407	tags=51%, list=25%, signal=68%
GO_PHOSPHATIDYLINOSITOL_BIOSYNTHETIC_PROCESS	GO_PHOSPHATIDYLINOSITOL_BIOSYNTHETIC_PROCESS		117	0.737073	2.09711	0	0.000115805	0.017	10733	tags=72%, list=18%, signal=88%
GO_EMBRYONIC_HEART_TUBE_DEVELOPMENT	GO_EMBRYONIC_HEART_TUBE_DEVELOPMENT		80	0.648165	2.09685	0	0.00011552	0.017	12876	tags=54%, list=22%, signal=69%
GO_INTRACELLULAR_ESTROGEN_RECEPTOR_SIGNALING_PATHWAY	GO_INTRACELLULAR_ESTROGEN_RECEPTOR_SIGNALING_PATHWAY		54	0.745034	2.0968	0	0.000115237	0.017	11081	tags=69%, list=19%, signal=84%
GO_REGULATION_OF_ACTOMYOSIN_STRUCTURE_ORGANIZATION	GO_REGULATION_OF_ACTOMYOSIN_STRUCTURE_ORGANIZATION		99	0.698387	2.09663	0	0.000114955	0.017	11742	tags=60%, list=20%, signal=74%
GO_RESPONSE_TO_KETONE	GO_RESPONSE_TO_KETONE		199	0.593796	2.09648	0	0.000114675	0.017	14749	tags=50%, list=25%, signal=66%
GO_ESTABLISHMENT_OF_PROTEIN_LOCALIZATION_TO_PLASMA_MEMBRANE	GO_ESTABLISHMENT_OF_PROTEIN_LOCALIZATION_TO_PLASMA_MEMBRANE		54	0.795934	2.09641	0	0.000114396	0.017	6688	tags=69%, list=11%, signal=77%
GO_ENDOPLASMIC_RETICULUM_TO_GOLGI_VESICLE_MEDIATED_TRANSPORT	GO_ENDOPLASMIC_RETICULUM_TO_GOLGI_VESICLE_MEDIATED_TRANSPORT		204	0.745044	2.09632	0	0.000114118	0.017	8303	tags=63%, list=14%, signal=73%
GO_GOLGI_VESICLE_TRANSPORT	GO_GOLGI_VESICLE_TRANSPORT		365	0.74274	2.09626	0	0.000113842	0.017	7918	tags=63%, list=14%, signal=72%
GO_NEGATIVE_REGULATION_OF_HYDROLASE_ACTIVITY	GO_NEGATIVE_REGULATION_OF_HYDROLASE_ACTIVITY		457	0.569051	2.09624	0	0.000113567	0.017	10012	tags=33%, list=17%, signal=40%
GO_REGULATION_OF_CHOLESTEROL_BIOSYNTHETIC_PROCESS	GO_REGULATION_OF_CHOLESTEROL_BIOSYNTHETIC_PROCESS		50	0.748979	2.09612	0	0.000113293	0.017	9735	tags=60%, list=17%, signal=72%
GO_REGULATION_OF_CELLULAR_KETONE_METABOLIC_PROCESS	GO_REGULATION_OF_CELLULAR_KETONE_METABOLIC_PROCESS		187	0.648729	2.09573	0	0.000115577	0.017	11568	tags=51%, list=20%, signal=64%
GO_EPITHELIAL_CELL_PROLIFERATION	GO_EPITHELIAL_CELL_PROLIFERATION		441	0.57179	2.09559	0	0.0001153	0.017	15715	tags=48%, list=27%, signal=65%
GO_POSITIVE_REGULATION_OF_JNK_CASCADE	GO_POSITIVE_REGULATION_OF_JNK_CASCADE		134	0.655726	2.0954	0	0.000115024	0.017	12579	tags=56%, list=22%, signal=71%
GO_EMBRYONIC_ORGAN_DEVELOPMENT	GO_EMBRYONIC_ORGAN_DEVELOPMENT		447	0.594596	2.09531	0	0.000114749	0.017	13005	tags=45%, list=22%, signal=57%
GO_NEGATIVE_REGULATION_OF_EPITHELIAL_CELL_DIFFERENTIATION	GO_NEGATIVE_REGULATION_OF_EPITHELIAL_CELL_DIFFERENTIATION		52	0.654246	2.09526	0	0.000114476	0.017	13355	tags=50%, list=23%, signal=65%
GO_MICROTUBULE_POLYMERIZATION_OR_DEPOLYMERIZATION	GO_MICROTUBULE_POLYMERIZATION_OR_DEPOLYMERIZATION		112	0.690491	2.09485	0	0.000114204	0.017	11568	tags=63%, list=20%, signal=78%
GO_NEGATIVE_REGULATION_OF_CELL_CYCLE_PROCESS	GO_NEGATIVE_REGULATION_OF_CELL_CYCLE_PROCESS		349	0.679178	2.09454	0	0.000117644	0.017	12564	tags=58%, list=22%, signal=73%
GO_RESPONSE_TO_CATECHOLAMINE	GO_RESPONSE_TO_CATECHOLAMINE		106	0.58024	2.09443	0	0.000117366	0.017	14416	tags=43%, list=25%, signal=58%
GO_POLYOL_BIOSYNTHETIC_PROCESS	GO_POLYOL_BIOSYNTHETIC_PROCESS		64	0.656097	2.09401	0	0.000117089	0.017	13954	tags=63%, list=24%, signal=82%
GO_NEGATIVE_REGULATION_OF_NEURON_DIFFERENTIATION	GO_NEGATIVE_REGULATION_OF_NEURON_DIFFERENTIATION		219	0.608737	2.09386	0	0.000116814	0.017	12753	tags=46%, list=22%, signal=59%
GO_CELLULAR_AMINO_ACID_METABOLIC_PROCESS	GO_CELLULAR_AMINO_ACID_METABOLIC_PROCESS		310	0.6768	2.09372	0	0.000116539	0.017	12519	tags=60%, list=21%, signal=76%
GO_DNA_METHYLATION	GO_DNA_METHYLATION		70	0.686112	2.09344	0	0.000116266	0.017	9606	tags=51%, list=16%, signal=61%
GO_REGULATION_OF_CYTOKINESIS	GO_REGULATION_OF_CYTOKINESIS		89	0.699196	2.09339	0	0.000115995	0.017	9346	tags=56%, list=16%, signal=67%
GO_POSITIVE_REGULATION_OF_STRESS_ACTIVATED_PROTEIN_KINASE_SIGNALING_CASCADE	GO_POSITIVE_REGULATION_OF_STRESS_ACTIVATED_PROTEIN_KINASE_SIGNALING_CASCADE		166	0.637217	2.09337	0	0.000115724	0.017	13555	tags=55%, list=23%, signal=71%
GO_REGULATION_OF_RAS_PROTEIN_SIGNAL_TRANSDUCTION	GO_REGULATION_OF_RAS_PROTEIN_SIGNAL_TRANSDUCTION		187	0.67322	2.09325	0	0.000115455	0.017	10421	tags=56%, list=18%, signal=67%
GO_CEREBRAL_CORTEX_DEVELOPMENT	GO_CEREBRAL_CORTEX_DEVELOPMENT		112	0.670084	2.09295	0	0.000115187	0.017	12599	tags=60%, list=22%, signal=76%
GO_RESPONSE_TO_HEAT	GO_RESPONSE_TO_HEAT		161	0.713786	2.09263	0	0.000114921	0.017	12551	tags=70%, list=21%, signal=88%
GO_NEUROTRANSMITTER_SECRETION	GO_NEUROTRANSMITTER_SECRETION		171	0.601291	2.09243	0	0.000114655	0.017	14418	tags=52%, list=25%, signal=69%
GO_REGULATION_OF_ACTIN_FILAMENT_LENGTH	GO_REGULATION_OF_ACTIN_FILAMENT_LENGTH		178	0.665366	2.09231	0	0.000114391	0.017	10086	tags=52%, list=17%, signal=62%
GO_PRODUCTION_OF_SMALL_RNA_INVOLVED_IN_GENE_SILENCING_BY_RNA	GO_PRODUCTION_OF_SMALL_RNA_INVOLVED_IN_GENE_SILENCING_BY_RNA		51	0.776063	2.09212	0	0.000120172	0.017	9002	tags=71%, list=15%, signal=83%
GO_PROTEIN_TETRAMERIZATION	GO_PROTEIN_TETRAMERIZATION		87	0.653233	2.0921	0	0.000119897	0.017	13410	tags=56%, list=23%, signal=73%
GO_RESPONSE_TO_ENDOPLASMIC_RETICULUM_STRESS	GO_RESPONSE_TO_ENDOPLASMIC_RETICULUM_STRESS		281	0.711189	2.09206	0	0.000119622	0.017	11995	tags=69%, list=21%, signal=87%
GO_ERYTHROCYTE_DEVELOPMENT	GO_ERYTHROCYTE_DEVELOPMENT		33	0.757805	2.09129	0	0.000119349	0.017	10169	tags=67%, list=17%, signal=81%
GO_RESPONSE_TO_REACTIVE_OXYGEN_SPECIES	GO_RESPONSE_TO_REACTIVE_OXYGEN_SPECIES		231	0.622731	2.09106	0	0.000119077	0.017	13698	tags=52%, list=23%, signal=68%
GO_REGULATION_OF_CELL_JUNCTION_ASSEMBLY	GO_REGULATION_OF_CELL_JUNCTION_ASSEMBLY		193	0.624591	2.09079	0	0.000118807	0.017	11645	tags=48%, list=20%, signal=59%
GO_REGULATION_OF_OSTEOBLAST_DIFFERENTIATION	GO_REGULATION_OF_OSTEOBLAST_DIFFERENTIATION		124	0.638772	2.09077	0	0.000118537	0.017	13108	tags=51%, list=22%, signal=65%
GO_MEMBRANE_LIPID_METABOLIC_PROCESS	GO_MEMBRANE_LIPID_METABOLIC_PROCESS		198	0.653233	2.09019	0	0.000118269	0.017	14934	tags=63%, list=26%, signal=84%
GO_NEGATIVE_REGULATION_OF_LIPID_METABOLIC_PROCESS	GO_NEGATIVE_REGULATION_OF_LIPID_METABOLIC_PROCESS		94	0.587264	2.0901	0	0.000118002	0.017	12392	tags=46%, list=21%, signal=58%
GO_POSITIVE_REGULATION_OF_DENDRITE_DEVELOPMENT	GO_POSITIVE_REGULATION_OF_DENDRITE_DEVELOPMENT		74	0.721491	2.09005	0	0.000117736	0.017	9282	tags=64%, list=16%, signal=75%
GO_POSITIVE_REGULATION_OF_PROTEOLYSIS	GO_POSITIVE_REGULATION_OF_PROTEOLYSIS		356	0.64232	2.08988	0	0.000117472	0.017	12551	tags=53%, list=21%, signal=67%
GO_MODULATION_OF_PROCESS_OF_OTHER_ORGANISM	GO_MODULATION_OF_PROCESS_OF_OTHER_ORGANISM		112	0.665177	2.08985	0	0.000117208	0.017	11967	tags=52%, list=20%, signal=65%
GO_DNA_METHYLATION_OR_DEMETHYLATION	GO_DNA_METHYLATION_OR_DEMETHYLATION		94	0.668923	2.08981	0	0.000116946	0.017	9606	tags=49%, list=16%, signal=58%
GO_NOTCH_SIGNALING_PATHWAY	GO_NOTCH_SIGNALING_PATHWAY		187	0.621868	2.0894	0	0.000116685	0.017	12975	tags=50%, list=22%, signal=64%
GO_STEM_CELL_DIVISION	GO_STEM_CELL_DIVISION		44	0.71958	2.08932	0	0.000116425	0.017	11642	tags=66%, list=20%, signal=82%
GO_REGULATION_OF_DNA_METHYLATION	GO_REGULATION_OF_DNA_METHYLATION		27	0.757145	2.08914	0	0.000116166	0.017	8652	tags=56%, list=15%, signal=65%
GO_NEUROMUSCULAR_JUNCTION_DEVELOPMENT	GO_NEUROMUSCULAR_JUNCTION_DEVELOPMENT		49	0.704132	2.08907	0	0.000115909	0.017	12870	tags=61%, list=22%, signal=78%
GO_MUSCLE_TISSUE_DEVELOPMENT	GO_MUSCLE_TISSUE_DEVELOPMENT		401	0.60585	2.08901	0	0.000115652	0.017	11922	tags=42%, list=20%, signal=52%
GO_POSITIVE_REGULATION_OF_TRANSLATIONAL_INITIATION	GO_POSITIVE_REGULATION_OF_TRANSLATIONAL_INITIATION		31	0.818108	2.08872	0	0.000117744	0.017	8813	tags=71%, list=15%, signal=84%
GO_PHOSPHATIDYLINOSITOL_3_KINASE_SIGNALING	GO_PHOSPHATIDYLINOSITOL_3_KINASE_SIGNALING		152	0.623105	2.08846	0	0.000120934	0.017	14273	tags=56%, list=24%, signal=74%
GO_REGULATION_OF_CATION_CHANNEL_ACTIVITY	GO_REGULATION_OF_CATION_CHANNEL_ACTIVITY		177	0.557696	2.08839	0	0.000120668	0.017	10746	tags=34%, list=18%, signal=41%
GO_REGULATION_OF_PEPTIDE_SECRETION	GO_REGULATION_OF_PEPTIDE_SECRETION		423	0.567636	2.08794	0	0.000120403	0.017	14823	tags=45%, list=25%, signal=60%
GO_NEGATIVE_REGULATION_OF_SMALL_MOLECULE_METABOLIC_PROCESS	GO_NEGATIVE_REGULATION_OF_SMALL_MOLECULE_METABOLIC_PROCESS		101	0.604509	2.08789	0	0.00012014	0.017	11263	tags=44%, list=19%, signal=54%
GO_INTRINSIC_APOPTOTIC_SIGNALING_PATHWAY	GO_INTRINSIC_APOPTOTIC_SIGNALING_PATHWAY		280	0.66099	2.08759	0	0.000119878	0.017	10968	tags=54%, list=19%, signal=67%
GO_POSITIVE_REGULATION_OF_ORGANELLE_ASSEMBLY	GO_POSITIVE_REGULATION_OF_ORGANELLE_ASSEMBLY		67	0.752061	2.08758	0	0.000119616	0.017	9875	tags=67%, list=17%, signal=81%
GO_REGULATION_OF_PROTEIN_MODIFICATION_BY_SMALL_PROTEIN_CONJUGATION_OR_REMOVAL	GO_REGULATION_OF_PROTEIN_MODIFICATION_BY_SMALL_PROTEIN_CONJUGATION_OR_REMOVAL		228	0.718364	2.08756	0	0.000119356	0.017	10683	tags=63%, list=18%, signal=76%
GO_SOMATIC_STEM_CELL_POPULATION_MAINTENANCE	GO_SOMATIC_STEM_CELL_POPULATION_MAINTENANCE		75	0.657687	2.08754	0	0.000119098	0.017	10656	tags=49%, list=18%, signal=60%
GO_POLYSACCHARIDE_METABOLIC_PROCESS	GO_POLYSACCHARIDE_METABOLIC_PROCESS		108	0.64296	2.08731	0	0.00011884	0.017	12539	tags=55%, list=21%, signal=69%
GO_POSITIVE_REGULATION_OF_CARBOHYDRATE_METABOLIC_PROCESS	GO_POSITIVE_REGULATION_OF_CARBOHYDRATE_METABOLIC_PROCESS		81	0.635881	2.08711	0	0.000118583	0.017	12338	tags=49%, list=21%, signal=63%
GO_NEGATIVE_REGULATION_OF_ERK1_AND_ERK2_CASCADE	GO_NEGATIVE_REGULATION_OF_ERK1_AND_ERK2_CASCADE		79	0.634714	2.0869	0	0.000120619	0.017	14727	tags=58%, list=25%, signal=78%
GO_POSITIVE_REGULATION_OF_NEURON_PROJECTION_DEVELOPMENT	GO_POSITIVE_REGULATION_OF_NEURON_PROJECTION_DEVELOPMENT		282	0.62824	2.08681	0	0.00012036	0.017	10992	tags=48%, list=19%, signal=59%
GO_PROTEIN_ACYLATION	GO_PROTEIN_ACYLATION		244	0.712967	2.08674	0	0.000120101	0.017	7244	tags=56%, list=12%, signal=63%
GO_CARDIOCYTE_DIFFERENTIATION	GO_CARDIOCYTE_DIFFERENTIATION		154	0.630123	2.08669	0	0.000119844	0.017	9218	tags=38%, list=16%, signal=45%
GO_AMEBOIDAL_TYPE_CELL_MIGRATION	GO_AMEBOIDAL_TYPE_CELL_MIGRATION		467	0.584891	2.08656	0	0.000119588	0.017	15571	tags=49%, list=27%, signal=67%
GO_CELLULAR_LIPID_CATABOLIC_PROCESS	GO_CELLULAR_LIPID_CATABOLIC_PROCESS		233	0.629033	2.08648	0	0.000119333	0.017	14657	tags=57%, list=25%, signal=75%
GO_CYTOKINESIS	GO_CYTOKINESIS		156	0.692339	2.08627	0	0.000119079	0.017	12878	tags=65%, list=22%, signal=83%
GO_CANONICAL_WNT_SIGNALING_PATHWAY	GO_CANONICAL_WNT_SIGNALING_PATHWAY		331	0.645208	2.08617	0	0.000118826	0.017	11825	tags=51%, list=20%, signal=63%
GO_POSITIVE_REGULATION_OF_PROTEIN_MODIFICATION_BY_SMALL_PROTEIN_CONJUGATION_OR_REMOVAL	GO_POSITIVE_REGULATION_OF_PROTEIN_MODIFICATION_BY_SMALL_PROTEIN_CONJUGATION_OR_REMOVAL		132	0.731764	2.08616	0	0.000118575	0.017	10936	tags=67%, list=19%, signal=83%
GO_COLUMNAR_CUBOIDAL_EPITHELIAL_CELL_DIFFERENTIATION	GO_COLUMNAR_CUBOIDAL_EPITHELIAL_CELL_DIFFERENTIATION		116	0.612788	2.08569	0	0.000120572	0.017	14840	tags=53%, list=25%, signal=70%
GO_NEGATIVE_REGULATION_OF_AUTOPHAGY	GO_NEGATIVE_REGULATION_OF_AUTOPHAGY		82	0.712992	2.08563	0	0.000120318	0.017	10543	tags=61%, list=18%, signal=74%
GO_MALE_SEX_DIFFERENTIATION	GO_MALE_SEX_DIFFERENTIATION		161	0.605009	2.08558	0	0.000120064	0.017	13047	tags=47%, list=22%, signal=61%
GO_REGULATION_OF_PROTEIN_STABILITY	GO_REGULATION_OF_PROTEIN_STABILITY		284	0.697089	2.08515	0	0.000119812	0.017	12878	tags=69%, list=22%, signal=88%
GO_CELLULAR_KETONE_METABOLIC_PROCESS	GO_CELLULAR_KETONE_METABOLIC_PROCESS		253	0.637751	2.08479	0	0.000119561	0.017	11608	tags=50%, list=20%, signal=62%
GO_APOPTOTIC_MITOCHONDRIAL_CHANGES	GO_APOPTOTIC_MITOCHONDRIAL_CHANGES		120	0.67969	2.08444	0	0.000119311	0.017	11112	tags=54%, list=19%, signal=67%
GO_MOLTING_CYCLE	GO_MOLTING_CYCLE		110	0.625358	2.08436	0	0.000119062	0.017	14019	tags=49%, list=24%, signal=64%
GO_PATTERN_SPECIFICATION_PROCESS	GO_PATTERN_SPECIFICATION_PROCESS		452	0.576069	2.08407	0	0.000118814	0.017	12003	tags=38%, list=21%, signal=48%
GO_REGULATION_OF_WNT_SIGNALING_PATHWAY	GO_REGULATION_OF_WNT_SIGNALING_PATHWAY		365	0.646999	2.08399	0	0.000118567	0.017	12387	tags=52%, list=21%, signal=66%
GO_IMPORT_ACROSS_PLASMA_MEMBRANE	GO_IMPORT_ACROSS_PLASMA_MEMBRANE		156	0.57156	2.0839	0	0.000118321	0.017	14828	tags=49%, list=25%, signal=65%
GO_STEROL_TRANSPORT	GO_STEROL_TRANSPORT		115	0.581852	2.0838	0	0.000118076	0.017	13132	tags=43%, list=22%, signal=56%
GO_REGULATION_OF_CAMP_DEPENDENT_PROTEIN_KINASE_ACTIVITY	GO_REGULATION_OF_CAMP_DEPENDENT_PROTEIN_KINASE_ACTIVITY		22	0.742488	2.08379	0	0.000117832	0.017	7672	tags=45%, list=13%, signal=52%
GO_LACTATION	GO_LACTATION		47	0.691811	2.08376	0	0.000117589	0.017	9250	tags=49%, list=16%, signal=58%
GO_REGULATION_OF_CELLULAR_RESPONSE_TO_GROWTH_FACTOR_STIMULUS	GO_REGULATION_OF_CELLULAR_RESPONSE_TO_GROWTH_FACTOR_STIMULUS		301	0.583709	2.08374	0	0.000117347	0.017	14503	tags=44%, list=25%, signal=58%
GO_IMPORT_INTO_NUCLEUS	GO_IMPORT_INTO_NUCLEUS		169	0.701605	2.08372	0	0.000117106	0.017	11552	tags=64%, list=20%, signal=79%
GO_MICROTUBULE_POLYMERIZATION	GO_MICROTUBULE_POLYMERIZATION		74	0.715284	2.08365	0	0.000116866	0.017	10565	tags=65%, list=18%, signal=79%
GO_TRANSPORT_ALONG_MICROTUBULE	GO_TRANSPORT_ALONG_MICROTUBULE		157	0.722718	2.08342	0	0.000118801	0.017	10646	tags=69%, list=18%, signal=85%
GO_CELLULAR_PROCESS_INVOLVED_IN_REPRODUCTION_IN_MULTICELLULAR_ORGANISM	GO_CELLULAR_PROCESS_INVOLVED_IN_REPRODUCTION_IN_MULTICELLULAR_ORGANISM		350	0.565929	2.08337	0	0.000121754	0.017	15940	tags=47%, list=27%, signal=64%
GO_HEPATICOBILIARY_SYSTEM_DEVELOPMENT	GO_HEPATICOBILIARY_SYSTEM_DEVELOPMENT		144	0.626656	2.08296	0	0.000130063	0.018	12681	tags=51%, list=22%, signal=65%
GO_POSITIVE_REGULATION_OF_FAT_CELL_DIFFERENTIATION	GO_POSITIVE_REGULATION_OF_FAT_CELL_DIFFERENTIATION		71	0.664613	2.08285	0	0.000129799	0.018	10897	tags=46%, list=19%, signal=57%
GO_POSITIVE_REGULATION_OF_MAP_KINASE_ACTIVITY	GO_POSITIVE_REGULATION_OF_MAP_KINASE_ACTIVITY		259	0.613855	2.08259	0	0.000129536	0.018	13555	tags=51%, list=23%, signal=66%
GO_REGULATION_OF_JUN_KINASE_ACTIVITY	GO_REGULATION_OF_JUN_KINASE_ACTIVITY		86	0.65901	2.08255	0	0.000129273	0.018	13675	tags=57%, list=23%, signal=74%
GO_REGULATION_OF_CELLULAR_CARBOHYDRATE_METABOLIC_PROCESS	GO_REGULATION_OF_CELLULAR_CARBOHYDRATE_METABOLIC_PROCESS		140	0.615109	2.08249	0	0.000129012	0.018	11183	tags=46%, list=19%, signal=57%
GO_MEMBRANE_PROTEIN_PROTEOLYSIS	GO_MEMBRANE_PROTEIN_PROTEOLYSIS		60	0.730744	2.08213	0	0.000131909	0.018	8477	tags=55%, list=15%, signal=64%
GO_CELL_CELL_JUNCTION_ORGANIZATION	GO_CELL_CELL_JUNCTION_ORGANIZATION		199	0.628121	2.08175	0	0.000134794	0.018	13214	tags=54%, list=23%, signal=69%
GO_SYNAPTIC_VESICLE_RECYCLING	GO_SYNAPTIC_VESICLE_RECYCLING		74	0.678385	2.08112	0	0.000136659	0.018	11912	tags=57%, list=20%, signal=71%
GO_REGULATION_OF_ACTIN_FILAMENT_ORGANIZATION	GO_REGULATION_OF_ACTIN_FILAMENT_ORGANIZATION		263	0.657215	2.08091	0	0.000136385	0.018	10832	tags=53%, list=19%, signal=65%
GO_SPHINGOLIPID_METABOLIC_PROCESS	GO_SPHINGOLIPID_METABOLIC_PROCESS		150	0.648864	2.08074	0	0.000136112	0.018	14934	tags=61%, list=26%, signal=81%
GO_PIGMENTATION	GO_PIGMENTATION		97	0.691764	2.08058	0	0.00013584	0.018	9967	tags=56%, list=17%, signal=67%
GO_NEGATIVE_REGULATION_OF_DNA_BINDING_TRANSCRIPTION_FACTOR_ACTIVITY	GO_NEGATIVE_REGULATION_OF_DNA_BINDING_TRANSCRIPTION_FACTOR_ACTIVITY		175	0.614267	2.08038	0	0.00013557	0.018	13108	tags=50%, list=22%, signal=65%
GO_ORGANOPHOSPHATE_CATABOLIC_PROCESS	GO_ORGANOPHOSPHATE_CATABOLIC_PROCESS		141	0.637378	2.08001	0	0.000137637	0.019	14513	tags=60%, list=25%, signal=80%
GO_REGULATION_OF_PROTEIN_LOCALIZATION_TO_CELL_PERIPHERY	GO_REGULATION_OF_PROTEIN_LOCALIZATION_TO_CELL_PERIPHERY		121	0.675501	2.07975	0	0.000137364	0.019	11277	tags=56%, list=19%, signal=70%
GO_CELL_MATURATION	GO_CELL_MATURATION		170	0.570645	2.07954	0	0.000137092	0.019	15980	tags=46%, list=27%, signal=63%
GO_MEGAKARYOCYTE_DIFFERENTIATION	GO_MEGAKARYOCYTE_DIFFERENTIATION		70	0.72131	2.07924	0	0.000136821	0.019	10689	tags=61%, list=18%, signal=75%
GO_DICARBOXYLIC_ACID_METABOLIC_PROCESS	GO_DICARBOXYLIC_ACID_METABOLIC_PROCESS		91	0.683271	2.0789	0	0.000136551	0.019	9764	tags=55%, list=17%, signal=66%
GO_REGULATION_OF_TRANSMEMBRANE_RECEPTOR_PROTEIN_SERINE_THREONINE_KINASE_SIGNALING_PATHWAY	GO_REGULATION_OF_TRANSMEMBRANE_RECEPTOR_PROTEIN_SERINE_THREONINE_KINASE_SIGNALING_PATHWAY		249	0.595843	2.07855	0	0.000138376	0.019	14260	tags=47%, list=24%, signal=61%
GO_COAGULATION	GO_COAGULATION		331	0.586198	2.07837	0	0.000138104	0.019	14210	tags=47%, list=24%, signal=62%
GO_RESPONSE_TO_ACID_CHEMICAL	GO_RESPONSE_TO_ACID_CHEMICAL		125	0.656618	2.07806	0	0.000139918	0.019	9545	tags=48%, list=16%, signal=57%
GO_CILIUM_ORGANIZATION	GO_CILIUM_ORGANIZATION		367	0.723802	2.07797	0	0.000141614	0.019	12018	tags=72%, list=21%, signal=90%
GO_MUSCLE_CELL_DIFFERENTIATION	GO_MUSCLE_CELL_DIFFERENTIATION		372	0.604323	2.0779	0	0.000141338	0.019	13442	tags=46%, list=23%, signal=59%
GO_STEM_CELL_PROLIFERATION	GO_STEM_CELL_PROLIFERATION		126	0.624488	2.07764	0	0.000141062	0.019	15138	tags=56%, list=26%, signal=75%
GO_COVALENT_CHROMATIN_MODIFICATION	GO_COVALENT_CHROMATIN_MODIFICATION		460	0.724841	2.07736	0	0.000142856	0.019	9346	tags=64%, list=16%, signal=75%
GO_MICROTUBULE_BASED_MOVEMENT	GO_MICROTUBULE_BASED_MOVEMENT		351	0.655735	2.07732	0	0.000142579	0.019	11338	tags=55%, list=19%, signal=68%
GO_PROTEIN_ACETYLATION	GO_PROTEIN_ACETYLATION		200	0.710209	2.07719	0	0.000142303	0.019	7244	tags=56%, list=12%, signal=63%
GO_RESPONSE_TO_NUTRIENT	GO_RESPONSE_TO_NUTRIENT		171	0.581625	2.07695	0	0.000142027	0.019	15368	tags=47%, list=26%, signal=64%
GO_APPENDAGE_DEVELOPMENT	GO_APPENDAGE_DEVELOPMENT		176	0.628655	2.07693	0	0.000141753	0.019	11000	tags=44%, list=19%, signal=54%
GO_MORPHOGENESIS_OF_EMBRYONIC_EPITHELIUM	GO_MORPHOGENESIS_OF_EMBRYONIC_EPITHELIUM		150	0.655982	2.07688	0	0.00014148	0.019	10941	tags=47%, list=19%, signal=58%
GO_NEGATIVE_REGULATION_OF_CELL_DEVELOPMENT	GO_NEGATIVE_REGULATION_OF_CELL_DEVELOPMENT		330	0.580807	2.07684	0	0.000141208	0.019	12753	tags=42%, list=22%, signal=54%
GO_NEGATIVE_REGULATION_OF_CARDIOCYTE_DIFFERENTIATION	GO_NEGATIVE_REGULATION_OF_CARDIOCYTE_DIFFERENTIATION		27	0.718396	2.07674	0	0.000140937	0.019	9906	tags=52%, list=17%, signal=62%
GO_ORGANIC_ACID_TRANSMEMBRANE_TRANSPORT	GO_ORGANIC_ACID_TRANSMEMBRANE_TRANSPORT		148	0.587559	2.07653	0	0.000140667	0.019	13983	tags=50%, list=24%, signal=66%
GO_OLIGODENDROCYTE_DIFFERENTIATION	GO_OLIGODENDROCYTE_DIFFERENTIATION		103	0.610235	2.0763	0	0.000143392	0.019	14150	tags=49%, list=24%, signal=64%
GO_REGULATION_OF_G_PROTEIN_COUPLED_RECEPTOR_SIGNALING_PATHWAY	GO_REGULATION_OF_G_PROTEIN_COUPLED_RECEPTOR_SIGNALING_PATHWAY		143	0.593984	2.07614	0	0.000143118	0.019	13515	tags=46%, list=23%, signal=60%
GO_COPII_COATED_VESICLE_BUDDING	GO_COPII_COATED_VESICLE_BUDDING		72	0.796892	2.07586	0	0.000142846	0.019	8141	tags=71%, list=14%, signal=82%
GO_POLYSACCHARIDE_BIOSYNTHETIC_PROCESS	GO_POLYSACCHARIDE_BIOSYNTHETIC_PROCESS		77	0.658925	2.07574	0	0.000142574	0.019	12438	tags=57%, list=21%, signal=73%
GO_ENDOSOMAL_TRANSPORT	GO_ENDOSOMAL_TRANSPORT		224	0.755526	2.07568	0	0.000142303	0.019	11141	tags=77%, list=19%, signal=95%
GO_NEGATIVE_REGULATION_OF_CELLULAR_PROTEIN_LOCALIZATION	GO_NEGATIVE_REGULATION_OF_CELLULAR_PROTEIN_LOCALIZATION		113	0.676446	2.0754	0	0.000142034	0.019	13252	tags=63%, list=23%, signal=81%
GO_SYNAPTIC_VESICLE_EXOCYTOSIS	GO_SYNAPTIC_VESICLE_EXOCYTOSIS		119	0.631091	2.07532	0	0.000143661	0.02	14418	tags=56%, list=25%, signal=75%
GO_POSITIVE_REGULATION_OF_DNA_BINDING_TRANSCRIPTION_FACTOR_ACTIVITY	GO_POSITIVE_REGULATION_OF_DNA_BINDING_TRANSCRIPTION_FACTOR_ACTIVITY		267	0.637166	2.07468	0	0.000145381	0.021	12557	tags=52%, list=22%, signal=66%
GO_PROTEIN_FOLDING	GO_PROTEIN_FOLDING		222	0.696263	2.07461	0	0.000145107	0.021	11618	tags=65%, list=20%, signal=81%
GO_REGULATION_OF_MITOCHONDRION_ORGANIZATION	GO_REGULATION_OF_MITOCHONDRION_ORGANIZATION		185	0.711221	2.07434	0	0.000144835	0.021	9076	tags=59%, list=16%, signal=70%
GO_NEURON_PROJECTION_EXTENSION	GO_NEURON_PROJECTION_EXTENSION		170	0.642485	2.07423	0	0.000144563	0.021	10963	tags=49%, list=19%, signal=61%
GO_NEUROBLAST_PROLIFERATION	GO_NEUROBLAST_PROLIFERATION		60	0.673717	2.07383	0	0.000147224	0.021	11642	tags=57%, list=20%, signal=71%
GO_POSITIVE_REGULATION_OF_HEART_GROWTH	GO_POSITIVE_REGULATION_OF_HEART_GROWTH		52	0.627711	2.07373	0	0.000146949	0.021	8027	tags=33%, list=14%, signal=38%
GO_ACTIN_POLYMERIZATION_OR_DEPOLYMERIZATION	GO_ACTIN_POLYMERIZATION_OR_DEPOLYMERIZATION		207	0.655123	2.07372	0	0.000146675	0.021	10086	tags=50%, list=17%, signal=60%
GO_REGULATION_OF_NUCLEAR_DIVISION	GO_REGULATION_OF_NUCLEAR_DIVISION		184	0.649156	2.07357	0	0.000146402	0.021	10980	tags=52%, list=19%, signal=64%
GO_SMOOTH_MUSCLE_CELL_PROLIFERATION	GO_SMOOTH_MUSCLE_CELL_PROLIFERATION		171	0.581423	2.07356	0	0.00014613	0.021	15386	tags=46%, list=26%, signal=62%
GO_GERM_CELL_DEVELOPMENT	GO_GERM_CELL_DEVELOPMENT		253	0.578141	2.07338	0	0.000145859	0.021	13575	tags=42%, list=23%, signal=55%
GO_CELLULAR_COMPONENT_MAINTENANCE	GO_CELLULAR_COMPONENT_MAINTENANCE		57	0.685256	2.07323	0	0.000148488	0.021	13225	tags=65%, list=23%, signal=84%
GO_GOLGI_ORGANIZATION	GO_GOLGI_ORGANIZATION		148	0.757297	2.07319	0	0.000148214	0.021	8479	tags=70%, list=15%, signal=81%
GO_REGULATION_OF_POSTSYNAPSE_ORGANIZATION	GO_REGULATION_OF_POSTSYNAPSE_ORGANIZATION		105	0.635392	2.07316	0	0.00014794	0.021	12387	tags=49%, list=21%, signal=62%
GO_SEGMENTATION	GO_SEGMENTATION		99	0.628062	2.07299	0	0.000147668	0.021	9906	tags=38%, list=17%, signal=46%
GO_SYNAPSE_ORGANIZATION	GO_SYNAPSE_ORGANIZATION		422	0.587468	2.07285	0	0.000147396	0.021	14257	tags=49%, list=24%, signal=64%
GO_SMOOTH_MUSCLE_CELL_DIFFERENTIATION	GO_SMOOTH_MUSCLE_CELL_DIFFERENTIATION		68	0.639991	2.07257	0	0.000147126	0.021	12885	tags=53%, list=22%, signal=68%
GO_REGULATION_OF_GLYCOPROTEIN_METABOLIC_PROCESS	GO_REGULATION_OF_GLYCOPROTEIN_METABOLIC_PROCESS		53	0.650475	2.07226	0	0.000149187	0.021	8220	tags=42%, list=14%, signal=48%
GO_POSITIVE_REGULATION_OF_PROTEIN_LOCALIZATION_TO_MEMBRANE	GO_POSITIVE_REGULATION_OF_PROTEIN_LOCALIZATION_TO_MEMBRANE		124	0.6678	2.07216	0	0.000148914	0.021	10379	tags=52%, list=18%, signal=64%
GO_GOLGI_VESICLE_BUDDING	GO_GOLGI_VESICLE_BUDDING		80	0.804552	2.07199	0	0.000148643	0.021	8141	tags=74%, list=14%, signal=86%
GO_INORGANIC_ANION_TRANSPORT	GO_INORGANIC_ANION_TRANSPORT		170	0.566359	2.07199	0	0.000148372	0.021	14302	tags=46%, list=24%, signal=61%
GO_NEGATIVE_REGULATION_OF_MITOTIC_CELL_CYCLE	GO_NEGATIVE_REGULATION_OF_MITOTIC_CELL_CYCLE		334	0.672915	2.07198	0	0.000150949	0.021	12557	tags=58%, list=22%, signal=74%
GO_REGULATION_OF_LAMELLIPODIUM_ASSEMBLY	GO_REGULATION_OF_LAMELLIPODIUM_ASSEMBLY		37	0.734199	2.07197	0	0.000150675	0.021	10394	tags=54%, list=18%, signal=66%
GO_NEGATIVE_REGULATION_OF_BMP_SIGNALING_PATHWAY	GO_NEGATIVE_REGULATION_OF_BMP_SIGNALING_PATHWAY		50	0.64393	2.07154	0	0.000150402	0.021	9538	tags=38%, list=16%, signal=45%
GO_POSITIVE_REGULATION_OF_RESPONSE_TO_DNA_DAMAGE_STIMULUS	GO_POSITIVE_REGULATION_OF_RESPONSE_TO_DNA_DAMAGE_STIMULUS		92	0.71194	2.07134	0	0.00015013	0.021	13095	tags=71%, list=22%, signal=91%
GO_EMBRYONIC_ORGAN_MORPHOGENESIS	GO_EMBRYONIC_ORGAN_MORPHOGENESIS		299	0.582104	2.07124	0	0.000149859	0.021	13005	tags=41%, list=22%, signal=52%
GO_RESPONSE_TO_TOPOLOGICALLY_INCORRECT_PROTEIN	GO_RESPONSE_TO_TOPOLOGICALLY_INCORRECT_PROTEIN		197	0.709864	2.07124	0	0.000149589	0.021	12762	tags=72%, list=22%, signal=91%
GO_GLUTAMATE_METABOLIC_PROCESS	GO_GLUTAMATE_METABOLIC_PROCESS		32	0.71341	2.07109	0	0.00014932	0.021	9279	tags=53%, list=16%, signal=63%
GO_SPHINGOID_METABOLIC_PROCESS	GO_SPHINGOID_METABOLIC_PROCESS		18	0.825295	2.07096	0	0.000150961	0.021	5796	tags=67%, list=10%, signal=74%
GO_CHROMATIN_REMODELING	GO_CHROMATIN_REMODELING		182	0.720311	2.07025	0	0.000152596	0.021	10772	tags=66%, list=18%, signal=81%
GO_PEPTIDYL_TYROSINE_MODIFICATION	GO_PEPTIDYL_TYROSINE_MODIFICATION		373	0.591667	2.07021	0	0.000152323	0.021	15135	tags=50%, list=26%, signal=68%
GO_MEMBRANE_DOCKING	GO_MEMBRANE_DOCKING		178	0.730599	2.07006	0	0.000152051	0.021	8480	tags=63%, list=15%, signal=73%
GO_HEART_MORPHOGENESIS	GO_HEART_MORPHOGENESIS		252	0.621079	2.06997	0	0.00015178	0.021	13108	tags=49%, list=22%, signal=63%
GO_REGULATION_OF_CELLULAR_RESPONSE_TO_TRANSFORMING_GROWTH_FACTOR_BETA_STIMULUS	GO_REGULATION_OF_CELLULAR_RESPONSE_TO_TRANSFORMING_GROWTH_FACTOR_BETA_STIMULUS		129	0.633615	2.06986	0	0.000153889	0.022	9737	tags=43%, list=17%, signal=51%
GO_POSITIVE_REGULATION_OF_CELL_CYCLE_PHASE_TRANSITION	GO_POSITIVE_REGULATION_OF_CELL_CYCLE_PHASE_TRANSITION		110	0.669112	2.0695	0	0.000155505	0.022	9492	tags=49%, list=16%, signal=59%
GO_MESODERM_DEVELOPMENT	GO_MESODERM_DEVELOPMENT		131	0.599256	2.06918	0	0.000155229	0.022	11301	tags=40%, list=19%, signal=50%
GO_DNA_TEMPLATED_TRANSCRIPTION_INITIATION	GO_DNA_TEMPLATED_TRANSCRIPTION_INITIATION		232	0.708479	2.06905	0	0.000154954	0.022	8959	tags=59%, list=15%, signal=69%
GO_PROTEIN_STABILIZATION	GO_PROTEIN_STABILIZATION		179	0.699949	2.06904	0	0.00015468	0.022	12427	tags=69%, list=21%, signal=87%
GO_REGULATION_OF_APOPTOTIC_SIGNALING_PATHWAY	GO_REGULATION_OF_APOPTOTIC_SIGNALING_PATHWAY		401	0.632914	2.06879	0	0.000154408	0.022	12569	tags=52%, list=22%, signal=65%
GO_LENS_MORPHOGENESIS_IN_CAMERA_TYPE_EYE	GO_LENS_MORPHOGENESIS_IN_CAMERA_TYPE_EYE		20	0.760253	2.06872	0	0.000154136	0.022	9789	tags=60%, list=17%, signal=72%
GO_ORGANIC_ACID_CATABOLIC_PROCESS	GO_ORGANIC_ACID_CATABOLIC_PROCESS		276	0.635733	2.06871	0	0.000153865	0.022	12355	tags=54%, list=21%, signal=68%
GO_RESPONSE_TO_ALCOHOL	GO_RESPONSE_TO_ALCOHOL		234	0.569801	2.06865	0	0.000156342	0.022	12166	tags=39%, list=21%, signal=49%
GO_PEPTIDYL_THREONINE_MODIFICATION	GO_PEPTIDYL_THREONINE_MODIFICATION		122	0.699404	2.0684	0	0.000157831	0.022	12179	tags=66%, list=21%, signal=83%
GO_CELLULAR_RESPONSE_TO_VIRUS	GO_CELLULAR_RESPONSE_TO_VIRUS		60	0.723525	2.06834	0	0.000157555	0.022	10279	tags=55%, list=18%, signal=67%
GO_REGULATION_OF_INTRACELLULAR_STEROID_HORMONE_RECEPTOR_SIGNALING_PATHWAY	GO_REGULATION_OF_INTRACELLULAR_STEROID_HORMONE_RECEPTOR_SIGNALING_PATHWAY		72	0.723703	2.06818	0	0.000159136	0.022	11277	tags=68%, list=19%, signal=84%
GO_POSITIVE_REGULATION_OF_CELLULAR_AMIDE_METABOLIC_PROCESS	GO_POSITIVE_REGULATION_OF_CELLULAR_AMIDE_METABOLIC_PROCESS		161	0.702631	2.06811	0	0.000158859	0.022	10992	tags=61%, list=19%, signal=75%
GO_NEGATIVE_REGULATION_OF_APOPTOTIC_SIGNALING_PATHWAY	GO_NEGATIVE_REGULATION_OF_APOPTOTIC_SIGNALING_PATHWAY		228	0.632909	2.06806	0	0.000158583	0.022	12930	tags=52%, list=22%, signal=67%
GO_NEURAL_TUBE_DEVELOPMENT	GO_NEURAL_TUBE_DEVELOPMENT		161	0.673972	2.06772	0	0.000158307	0.022	10556	tags=53%, list=18%, signal=64%
GO_NEGATIVE_REGULATION_OF_TRANSMEMBRANE_RECEPTOR_PROTEIN_SERINE_THREONINE_KINASE_SIGNALING_PATHWAY	GO_NEGATIVE_REGULATION_OF_TRANSMEMBRANE_RECEPTOR_PROTEIN_SERINE_THREONINE_KINASE_SIGNALING_PATHWAY		130	0.611083	2.0677	0	0.000158033	0.022	9538	tags=38%, list=16%, signal=45%
GO_ORGANIC_HYDROXY_COMPOUND_CATABOLIC_PROCESS	GO_ORGANIC_HYDROXY_COMPOUND_CATABOLIC_PROCESS		74	0.629696	2.06749	0	0.00015776	0.022	13542	tags=53%, list=23%, signal=69%
GO_SKIN_EPIDERMIS_DEVELOPMENT	GO_SKIN_EPIDERMIS_DEVELOPMENT		90	0.648483	2.06738	0	0.000157487	0.022	13108	tags=52%, list=22%, signal=67%
GO_REGULATION_OF_PROTEIN_CONTAINING_COMPLEX_DISASSEMBLY	GO_REGULATION_OF_PROTEIN_CONTAINING_COMPLEX_DISASSEMBLY		113	0.698166	2.06734	0	0.000157216	0.022	9937	tags=58%, list=17%, signal=69%
GO_LONG_TERM_SYNAPTIC_POTENTIATION	GO_LONG_TERM_SYNAPTIC_POTENTIATION		86	0.619402	2.06681	0	0.000156945	0.022	11798	tags=48%, list=20%, signal=60%
GO_POSITIVE_REGULATION_OF_PROTEIN_BINDING	GO_POSITIVE_REGULATION_OF_PROTEIN_BINDING		83	0.679101	2.06627	0	0.000159366	0.022	12878	tags=61%, list=22%, signal=79%
GO_ZINC_ION_TRANSPORT	GO_ZINC_ION_TRANSPORT		27	0.739668	2.06608	0	0.000159092	0.022	8314	tags=52%, list=14%, signal=60%
GO_POSITIVE_REGULATION_OF_RECEPTOR_MEDIATED_ENDOCYTOSIS	GO_POSITIVE_REGULATION_OF_RECEPTOR_MEDIATED_ENDOCYTOSIS		51	0.659495	2.066	0	0.00015882	0.022	12728	tags=55%, list=22%, signal=70%
GO_NEPHRON_MORPHOGENESIS	GO_NEPHRON_MORPHOGENESIS		77	0.61397	2.06599	0	0.000158548	0.022	13924	tags=49%, list=24%, signal=65%
GO_GENETIC_IMPRINTING	GO_GENETIC_IMPRINTING		26	0.763408	2.0658	0	0.000160092	0.022	8950	tags=58%, list=15%, signal=68%
GO_POSITIVE_REGULATION_OF_CELLULAR_PROTEIN_CATABOLIC_PROCESS	GO_POSITIVE_REGULATION_OF_CELLULAR_PROTEIN_CATABOLIC_PROCESS		143	0.704395	2.06579	0	0.00015982	0.022	12551	tags=71%, list=21%, signal=91%
GO_BLASTOCYST_FORMATION	GO_BLASTOCYST_FORMATION		39	0.717611	2.06578	0	0.000159548	0.022	8967	tags=54%, list=15%, signal=64%
GO_NUCLEUS_ORGANIZATION	GO_NUCLEUS_ORGANIZATION		126	0.741246	2.06556	0	0.000159277	0.022	10980	tags=71%, list=19%, signal=87%
GO_SMAD_PROTEIN_SIGNAL_TRANSDUCTION	GO_SMAD_PROTEIN_SIGNAL_TRANSDUCTION		76	0.649551	2.06551	0	0.000159007	0.022	13727	tags=58%, list=24%, signal=76%
GO_NEGATIVE_REGULATION_OF_INTRACELLULAR_TRANSPORT	GO_NEGATIVE_REGULATION_OF_INTRACELLULAR_TRANSPORT		58	0.698887	2.06511	0	0.000162281	0.023	13252	tags=69%, list=23%, signal=89%
GO_PHOSPHOLIPID_TRANSPORT	GO_PHOSPHOLIPID_TRANSPORT		85	0.622483	2.0651	0	0.000162007	0.023	13013	tags=52%, list=22%, signal=67%
GO_PROTEIN_POLYUBIQUITINATION	GO_PROTEIN_POLYUBIQUITINATION		332	0.728674	2.0651	0	0.000161733	0.023	10812	tags=68%, list=19%, signal=83%
GO_REGULATION_OF_MACROAUTOPHAGY	GO_REGULATION_OF_MACROAUTOPHAGY		171	0.754872	2.06484	0	0.000161461	0.023	8770	tags=70%, list=15%, signal=82%
GO_SEQUESTERING_OF_CALCIUM_ION	GO_SEQUESTERING_OF_CALCIUM_ION		120	0.610872	2.06479	0	0.00016119	0.023	9859	tags=38%, list=17%, signal=45%
GO_GLUTAMINE_FAMILY_AMINO_ACID_METABOLIC_PROCESS	GO_GLUTAMINE_FAMILY_AMINO_ACID_METABOLIC_PROCESS		71	0.669803	2.06476	0	0.000160919	0.023	12362	tags=58%, list=21%, signal=73%
GO_TUBE_FORMATION	GO_TUBE_FORMATION		149	0.661078	2.06414	0	0.00016065	0.023	10686	tags=50%, list=18%, signal=61%
GO_LIPID_STORAGE	GO_LIPID_STORAGE		79	0.638729	2.06392	0	0.000160381	0.023	14216	tags=57%, list=24%, signal=75%
GO_CELLULAR_RESPONSE_TO_REACTIVE_OXYGEN_SPECIES	GO_CELLULAR_RESPONSE_TO_REACTIVE_OXYGEN_SPECIES		167	0.631361	2.06386	0	0.000160113	0.023	13698	tags=54%, list=23%, signal=71%
GO_CELL_SUBSTRATE_ADHESION	GO_CELL_SUBSTRATE_ADHESION		352	0.613613	2.06349	0	0.000159846	0.023	14840	tags=53%, list=25%, signal=71%
GO_PROSTATE_GLAND_DEVELOPMENT	GO_PROSTATE_GLAND_DEVELOPMENT		49	0.68325	2.06343	0	0.000159581	0.023	6281	tags=35%, list=11%, signal=39%
GO_REGULATION_OF_EMBRYONIC_DEVELOPMENT	GO_REGULATION_OF_EMBRYONIC_DEVELOPMENT		127	0.628533	2.06337	0	0.000159315	0.023	13005	tags=50%, list=22%, signal=64%
GO_CELLULAR_AMINO_ACID_BIOSYNTHETIC_PROCESS	GO_CELLULAR_AMINO_ACID_BIOSYNTHETIC_PROCESS		81	0.676956	2.06336	0	0.000159051	0.023	13906	tags=69%, list=24%, signal=91%
GO_RESPONSE_TO_ALKALOID	GO_RESPONSE_TO_ALKALOID		103	0.610182	2.06321	0	0.000158788	0.023	12387	tags=45%, list=21%, signal=57%
GO_CELL_MATRIX_ADHESION	GO_CELL_MATRIX_ADHESION		227	0.629716	2.0628	0	0.000158525	0.023	15408	tags=58%, list=26%, signal=79%
GO_POSITIVE_REGULATION_OF_PROTEIN_POLYMERIZATION	GO_POSITIVE_REGULATION_OF_PROTEIN_POLYMERIZATION		128	0.677811	2.06244	0	0.000167132	0.024	10788	tags=53%, list=18%, signal=65%
GO_LIPID_HOMEOSTASIS	GO_LIPID_HOMEOSTASIS		158	0.564189	2.06231	0	0.000166857	0.024	14041	tags=45%, list=24%, signal=59%
GO_REGULATION_OF_CATION_TRANSMEMBRANE_TRANSPORT	GO_REGULATION_OF_CATION_TRANSMEMBRANE_TRANSPORT		338	0.545312	2.06218	0	0.000169158	0.024	14244	tags=42%, list=24%, signal=55%
GO_MUSCLE_HYPERTROPHY	GO_MUSCLE_HYPERTROPHY		106	0.631084	2.06213	0	0.000170974	0.025	10660	tags=40%, list=18%, signal=48%
GO_PROTEIN_MODIFICATION_BY_SMALL_PROTEIN_REMOVAL	GO_PROTEIN_MODIFICATION_BY_SMALL_PROTEIN_REMOVAL		288	0.732263	2.06211	0	0.000170694	0.025	10304	tags=65%, list=18%, signal=78%
GO_POSITIVE_REGULATION_OF_CELLULAR_RESPONSE_TO_TRANSFORMING_GROWTH_FACTOR_BETA_STIMULUS	GO_POSITIVE_REGULATION_OF_CELLULAR_RESPONSE_TO_TRANSFORMING_GROWTH_FACTOR_BETA_STIMULUS		30	0.741296	2.062	0	0.000170415	0.025	11277	tags=67%, list=19%, signal=83%
GO_REGULATION_OF_REGULATED_SECRETORY_PATHWAY	GO_REGULATION_OF_REGULATED_SECRETORY_PATHWAY		157	0.590454	2.06174	0	0.000170136	0.025	14536	tags=49%, list=25%, signal=65%
GO_REGULATION_OF_SYNAPSE_STRUCTURE_OR_ACTIVITY	GO_REGULATION_OF_SYNAPSE_STRUCTURE_OR_ACTIVITY		231	0.590688	2.06172	0	0.000169859	0.025	12387	tags=44%, list=21%, signal=55%
GO_PROTEIN_MATURATION	GO_PROTEIN_MATURATION		277	0.612414	2.0617	0	0.000169582	0.025	13695	tags=51%, list=23%, signal=66%
GO_POSITIVE_REGULATION_OF_CARDIAC_MUSCLE_TISSUE_DEVELOPMENT	GO_POSITIVE_REGULATION_OF_CARDIAC_MUSCLE_TISSUE_DEVELOPMENT		61	0.61309	2.06167	0	0.000169306	0.025	8027	tags=30%, list=14%, signal=34%
GO_RESPONSE_TO_UV	GO_RESPONSE_TO_UV		135	0.719243	2.06156	0	0.000169032	0.025	9414	tags=61%, list=16%, signal=72%
GO_EMBRYONIC_HEART_TUBE_MORPHOGENESIS	GO_EMBRYONIC_HEART_TUBE_MORPHOGENESIS		70	0.64468	2.06154	0	0.000168758	0.025	14496	tags=57%, list=25%, signal=76%
GO_NEGATIVE_REGULATION_OF_NERVOUS_SYSTEM_DEVELOPMENT	GO_NEGATIVE_REGULATION_OF_NERVOUS_SYSTEM_DEVELOPMENT		309	0.584061	2.06111	0	0.000170101	0.026	14307	tags=46%, list=25%, signal=61%
GO_REGULATION_OF_CHROMOSOME_ORGANIZATION	GO_REGULATION_OF_CHROMOSOME_ORGANIZATION		333	0.715752	2.06111	0	0.000169826	0.026	9963	tags=62%, list=17%, signal=75%
GO_REGULATION_OF_SMOOTHENED_SIGNALING_PATHWAY	GO_REGULATION_OF_SMOOTHENED_SIGNALING_PATHWAY		82	0.70546	2.06089	0	0.000169552	0.026	8743	tags=55%, list=15%, signal=64%
GO_DNA_CONFORMATION_CHANGE	GO_DNA_CONFORMATION_CHANGE		273	0.716641	2.06087	0	0.000169279	0.026	11825	tags=68%, list=20%, signal=85%
GO_RESPONSE_TO_COCAINE	GO_RESPONSE_TO_COCAINE		47	0.63451	2.06063	0	0.000169007	0.026	12387	tags=45%, list=21%, signal=57%
GO_POSITIVE_REGULATION_OF_DNA_METABOLIC_PROCESS	GO_POSITIVE_REGULATION_OF_DNA_METABOLIC_PROCESS		185	0.694296	2.06049	0	0.000168736	0.026	12041	tags=64%, list=21%, signal=81%
GO_REGULATION_OF_PROTEIN_LOCALIZATION_TO_NUCLEUS	GO_REGULATION_OF_PROTEIN_LOCALIZATION_TO_NUCLEUS		125	0.69396	2.06047	0	0.000168466	0.026	12959	tags=67%, list=22%, signal=86%
GO_SPERMATID_DIFFERENTIATION	GO_SPERMATID_DIFFERENTIATION		152	0.596301	2.06021	0	0.000170701	0.026	13575	tags=43%, list=23%, signal=56%
GO_ORGANELLE_FUSION	GO_ORGANELLE_FUSION		130	0.704128	2.06005	0	0.000170429	0.026	10164	tags=61%, list=17%, signal=73%
GO_NEGATIVE_REGULATION_OF_RNA_CATABOLIC_PROCESS	GO_NEGATIVE_REGULATION_OF_RNA_CATABOLIC_PROCESS		59	0.730804	2.06003	0	0.000170157	0.026	9842	tags=56%, list=17%, signal=67%
GO_POSITIVE_REGULATION_OF_ORGAN_GROWTH	GO_POSITIVE_REGULATION_OF_ORGAN_GROWTH		63	0.605814	2.06001	0	0.000169886	0.026	12878	tags=40%, list=22%, signal=51%
GO_PROTEASOMAL_PROTEIN_CATABOLIC_PROCESS	GO_PROTEASOMAL_PROTEIN_CATABOLIC_PROCESS		467	0.730166	2.06	0	0.000169616	0.026	9378	tags=64%, list=16%, signal=76%
GO_POSITIVE_REGULATION_OF_SMALL_MOLECULE_METABOLIC_PROCESS	GO_POSITIVE_REGULATION_OF_SMALL_MOLECULE_METABOLIC_PROCESS		148	0.5778	2.05968	0	0.000171034	0.026	13954	tags=45%, list=24%, signal=58%
GO_NUCLEAR_CHROMOSOME_SEGREGATION	GO_NUCLEAR_CHROMOSOME_SEGREGATION		251	0.678871	2.05958	0	0.000170763	0.026	12443	tags=61%, list=21%, signal=77%
GO_DIVALENT_INORGANIC_CATION_HOMEOSTASIS	GO_DIVALENT_INORGANIC_CATION_HOMEOSTASIS		500	0.540559	2.05957	0	0.000170493	0.026	14211	tags=40%, list=24%, signal=52%
GO_POSITIVE_REGULATION_OF_INTRACELLULAR_PROTEIN_TRANSPORT	GO_POSITIVE_REGULATION_OF_INTRACELLULAR_PROTEIN_TRANSPORT		179	0.698139	2.0595	0	0.000170224	0.026	9784	tags=58%, list=17%, signal=69%
GO_NEURAL_PRECURSOR_CELL_PROLIFERATION	GO_NEURAL_PRECURSOR_CELL_PROLIFERATION		149	0.612367	2.05945	0	0.000169955	0.026	15303	tags=57%, list=26%, signal=77%
GO_NEGATIVE_REGULATION_OF_PEPTIDE_SECRETION	GO_NEGATIVE_REGULATION_OF_PEPTIDE_SECRETION		119	0.565058	2.05945	0	0.000169688	0.026	13778	tags=39%, list=24%, signal=50%
GO_REGULATION_OF_POTASSIUM_ION_TRANSMEMBRANE_TRANSPORTER_ACTIVITY	GO_REGULATION_OF_POTASSIUM_ION_TRANSMEMBRANE_TRANSPORTER_ACTIVITY		64	0.621288	2.05939	0	0.000169421	0.026	12179	tags=45%, list=21%, signal=57%
GO_POSITIVE_REGULATION_OF_CHROMOSOME_ORGANIZATION	GO_POSITIVE_REGULATION_OF_CHROMOSOME_ORGANIZATION		174	0.737893	2.05915	0	0.000169155	0.026	9337	tags=65%, list=16%, signal=77%
GO_KIDNEY_MORPHOGENESIS	GO_KIDNEY_MORPHOGENESIS		94	0.613865	2.05906	0	0.00016889	0.026	13924	tags=49%, list=24%, signal=64%
GO_SPROUTING_ANGIOGENESIS	GO_SPROUTING_ANGIOGENESIS		186	0.566555	2.05876	0	0.000168625	0.026	16396	tags=44%, list=28%, signal=60%
GO_NEURON_MATURATION	GO_NEURON_MATURATION		46	0.656654	2.05857	0	0.000168362	0.026	15980	tags=59%, list=27%, signal=81%
GO_REGULATION_OF_CELLULAR_RESPONSE_TO_INSULIN_STIMULUS	GO_REGULATION_OF_CELLULAR_RESPONSE_TO_INSULIN_STIMULUS		73	0.658452	2.05839	0	0.000168099	0.026	9732	tags=53%, list=17%, signal=64%
GO_RESPONSE_TO_TOXIC_SUBSTANCE	GO_RESPONSE_TO_TOXIC_SUBSTANCE		239	0.583255	2.05821	0	0.000167837	0.026	15312	tags=52%, list=26%, signal=71%
GO_ORGANELLE_MEMBRANE_FUSION	GO_ORGANELLE_MEMBRANE_FUSION		100	0.706085	2.05811	0	0.000167576	0.026	14418	tags=73%, list=25%, signal=97%
GO_REGULATION_OF_ION_TRANSMEMBRANE_TRANSPORT	GO_REGULATION_OF_ION_TRANSMEMBRANE_TRANSPORT		478	0.528785	2.05786	0	0.000167316	0.026	16037	tags=44%, list=27%, signal=60%
GO_SPINDLE_ORGANIZATION	GO_SPINDLE_ORGANIZATION		174	0.702645	2.05775	0	0.000167057	0.026	11898	tags=66%, list=20%, signal=83%
GO_REGULATION_OF_RESPONSE_TO_ENDOPLASMIC_RETICULUM_STRESS	GO_REGULATION_OF_RESPONSE_TO_ENDOPLASMIC_RETICULUM_STRESS		88	0.736692	2.05731	0	0.000166798	0.026	11149	tags=72%, list=19%, signal=88%
GO_NEGATIVE_REGULATION_OF_GROWTH	GO_NEGATIVE_REGULATION_OF_GROWTH		249	0.589558	2.05709	0	0.000169138	0.026	14520	tags=50%, list=25%, signal=67%
GO_VESICLE_TARGETING_TO_FROM_OR_WITHIN_GOLGI	GO_VESICLE_TARGETING_TO_FROM_OR_WITHIN_GOLGI		73	0.799243	2.05694	0	0.000168877	0.026	8141	tags=73%, list=14%, signal=84%
GO_NEGATIVE_REGULATION_OF_BINDING	GO_NEGATIVE_REGULATION_OF_BINDING		162	0.620877	2.05679	0	0.000170255	0.026	15128	tags=55%, list=26%, signal=74%
GO_NEGATIVE_REGULATION_OF_SECRETION	GO_NEGATIVE_REGULATION_OF_SECRETION		204	0.54837	2.05676	0	0.000169993	0.026	13778	tags=37%, list=24%, signal=49%
GO_WATER_SOLUBLE_VITAMIN_METABOLIC_PROCESS	GO_WATER_SOLUBLE_VITAMIN_METABOLIC_PROCESS		81	0.681643	2.0567	0	0.000169732	0.026	14183	tags=69%, list=24%, signal=91%
GO_RESPIRATORY_SYSTEM_DEVELOPMENT	GO_RESPIRATORY_SYSTEM_DEVELOPMENT		201	0.623318	2.05664	0	0.000169472	0.026	12681	tags=48%, list=22%, signal=61%
GO_LEARNING	GO_LEARNING		141	0.592778	2.05636	0	0.000171047	0.027	12166	tags=44%, list=21%, signal=55%
GO_NEGATIVE_REGULATION_OF_MAP_KINASE_ACTIVITY	GO_NEGATIVE_REGULATION_OF_MAP_KINASE_ACTIVITY		79	0.637877	2.05621	0	0.000170786	0.027	14260	tags=57%, list=24%, signal=75%
GO_EPITHELIAL_TUBE_FORMATION	GO_EPITHELIAL_TUBE_FORMATION		132	0.670264	2.0561	0	0.000172915	0.027	10686	tags=51%, list=18%, signal=62%
GO_MACROAUTOPHAGY	GO_MACROAUTOPHAGY		298	0.752235	2.05607	0	0.000172652	0.027	9319	tags=72%, list=16%, signal=85%
GO_DEVELOPMENT_OF_PRIMARY_FEMALE_SEXUAL_CHARACTERISTICS	GO_DEVELOPMENT_OF_PRIMARY_FEMALE_SEXUAL_CHARACTERISTICS		105	0.613672	2.05579	0	0.000176791	0.027	12728	tags=47%, list=22%, signal=60%
GO_NEGATIVE_REGULATION_OF_VASCULATURE_DEVELOPMENT	GO_NEGATIVE_REGULATION_OF_VASCULATURE_DEVELOPMENT		194	0.541367	2.05574	0	0.000176522	0.027	16433	tags=37%, list=28%, signal=51%
GO_NEUROTRANSMITTER_RECEPTOR_TRANSPORT	GO_NEUROTRANSMITTER_RECEPTOR_TRANSPORT		46	0.678884	2.0555	0	0.000176254	0.027	11974	tags=54%, list=21%, signal=68%
GO_CHROMOSOME_ORGANIZATION_INVOLVED_IN_MEIOTIC_CELL_CYCLE	GO_CHROMOSOME_ORGANIZATION_INVOLVED_IN_MEIOTIC_CELL_CYCLE		61	0.658914	2.05545	0	0.000175987	0.027	12428	tags=52%, list=21%, signal=67%
GO_NEGATIVE_REGULATION_OF_OSSIFICATION	GO_NEGATIVE_REGULATION_OF_OSSIFICATION		77	0.628372	2.05522	0	0.000175721	0.027	13594	tags=49%, list=23%, signal=64%
GO_NEURON_PROJECTION_ORGANIZATION	GO_NEURON_PROJECTION_ORGANIZATION		91	0.679597	2.05518	0	0.000175455	0.027	12748	tags=64%, list=22%, signal=81%
GO_GENERATION_OF_PRECURSOR_METABOLITES_AND_ENERGY	GO_GENERATION_OF_PRECURSOR_METABOLITES_AND_ENERGY		496	0.656431	2.0549	0	0.000175191	0.027	11623	tags=55%, list=20%, signal=68%
GO_POSITIVE_REGULATION_OF_PROTEIN_LOCALIZATION_TO_CELL_PERIPHERY	GO_POSITIVE_REGULATION_OF_PROTEIN_LOCALIZATION_TO_CELL_PERIPHERY		67	0.682324	2.05484	0	0.000174927	0.027	10228	tags=58%, list=18%, signal=70%
GO_SIGNAL_TRANSDUCTION_IN_RESPONSE_TO_DNA_DAMAGE	GO_SIGNAL_TRANSDUCTION_IN_RESPONSE_TO_DNA_DAMAGE		127	0.715484	2.05444	0	0.000174664	0.027	12557	tags=68%, list=22%, signal=86%
GO_POSITIVE_REGULATION_OF_JUN_KINASE_ACTIVITY	GO_POSITIVE_REGULATION_OF_JUN_KINASE_ACTIVITY		71	0.667642	2.05435	0	0.000174402	0.027	12387	tags=56%, list=21%, signal=71%
GO_CELLULAR_RESPONSE_TO_TOPOLOGICALLY_INCORRECT_PROTEIN	GO_CELLULAR_RESPONSE_TO_TOPOLOGICALLY_INCORRECT_PROTEIN		159	0.721636	2.05336	0	0.000183964	0.029	9535	tags=65%, list=16%, signal=78%
GO_ENERGY_HOMEOSTASIS	GO_ENERGY_HOMEOSTASIS		35	0.701957	2.05335	0	0.000183689	0.029	11755	tags=66%, list=20%, signal=82%
GO_POSITIVE_REGULATION_OF_AUTOPHAGY	GO_POSITIVE_REGULATION_OF_AUTOPHAGY		127	0.735776	2.05315	0	0.000183414	0.029	8658	tags=66%, list=15%, signal=77%
GO_POSITIVE_REGULATION_OF_TRANSCRIPTION_FROM_RNA_POLYMERASE_II_PROMOTER_INVOLVED_IN_CELLULAR_RESPONSE_TO_CHEMICAL_STIMULUS	GO_POSITIVE_REGULATION_OF_TRANSCRIPTION_FROM_RNA_POLYMERASE_II_PROMOTER_INVOLVED_IN_CELLULAR_RESPONSE_TO_CHEMICAL_STIMULUS		23	0.811317	2.05314	0	0.00018314	0.029	8913	tags=83%, list=15%, signal=97%
GO_VIRAL_LIFE_CYCLE	GO_VIRAL_LIFE_CYCLE		330	0.677569	2.05314	0	0.000182867	0.029	10911	tags=55%, list=19%, signal=67%
GO_NEGATIVE_REGULATION_OF_COLD_INDUCED_THERMOGENESIS	GO_NEGATIVE_REGULATION_OF_COLD_INDUCED_THERMOGENESIS		46	0.68999	2.05314	0	0.000182595	0.029	9348	tags=61%, list=16%, signal=72%
GO_REGULATION_OF_ACTIN_FILAMENT_BUNDLE_ASSEMBLY	GO_REGULATION_OF_ACTIN_FILAMENT_BUNDLE_ASSEMBLY		101	0.680214	2.05305	0	0.000182324	0.029	11742	tags=58%, list=20%, signal=73%
GO_POSITIVE_REGULATION_OF_EXOCYTOSIS	GO_POSITIVE_REGULATION_OF_EXOCYTOSIS		90	0.631627	2.05292	0	0.000182053	0.029	14536	tags=57%, list=25%, signal=75%
GO_RESPONSE_TO_PURINE_CONTAINING_COMPOUND	GO_RESPONSE_TO_PURINE_CONTAINING_COMPOUND		147	0.584115	2.05245	0	0.000183889	0.03	15605	tags=54%, list=27%, signal=74%
GO_POSITIVE_REGULATION_OF_SECRETION	GO_POSITIVE_REGULATION_OF_SECRETION		366	0.563473	2.05228	0	0.000183617	0.03	14536	tags=44%, list=25%, signal=59%
GO_CARDIAC_MUSCLE_CELL_DIFFERENTIATION	GO_CARDIAC_MUSCLE_CELL_DIFFERENTIATION		124	0.632794	2.05178	0	0.000183346	0.03	11155	tags=42%, list=19%, signal=52%
GO_MUSCLE_ORGAN_DEVELOPMENT	GO_MUSCLE_ORGAN_DEVELOPMENT		393	0.590085	2.05158	0	0.000184644	0.03	11765	tags=40%, list=20%, signal=50%
GO_POSITIVE_REGULATION_OF_UBIQUITIN_DEPENDENT_PROTEIN_CATABOLIC_PROCESS	GO_POSITIVE_REGULATION_OF_UBIQUITIN_DEPENDENT_PROTEIN_CATABOLIC_PROCESS		98	0.709103	2.05157	0	0.000184372	0.03	12551	tags=70%, list=21%, signal=90%
GO_EMBRYONIC_EYE_MORPHOGENESIS	GO_EMBRYONIC_EYE_MORPHOGENESIS		37	0.710088	2.05156	0	0.000184101	0.03	9538	tags=51%, list=16%, signal=61%
GO_REGULATION_OF_SYNAPTIC_VESICLE_CYCLE	GO_REGULATION_OF_SYNAPTIC_VESICLE_CYCLE		112	0.634091	2.05132	0	0.000185699	0.03	13774	tags=54%, list=24%, signal=71%
GO_REGULATION_OF_MUSCLE_SYSTEM_PROCESS	GO_REGULATION_OF_MUSCLE_SYSTEM_PROCESS		248	0.573132	2.05117	0	0.000185427	0.03	10788	tags=36%, list=18%, signal=44%
GO_DENDRITIC_SPINE_DEVELOPMENT	GO_DENDRITIC_SPINE_DEVELOPMENT		101	0.700795	2.05089	0	0.000186749	0.031	11912	tags=65%, list=20%, signal=82%
GO_REGULATION_OF_ERBB_SIGNALING_PATHWAY	GO_REGULATION_OF_ERBB_SIGNALING_PATHWAY		95	0.68906	2.05066	0	0.00018803	0.031	12752	tags=64%, list=22%, signal=82%
GO_MICROTUBULE_BASED_TRANSPORT	GO_MICROTUBULE_BASED_TRANSPORT		185	0.70954	2.05055	0	0.000187756	0.031	10646	tags=68%, list=18%, signal=83%
GO_RNA_INTERFERENCE	GO_RNA_INTERFERENCE		17	0.875033	2.05055	0	0.000187482	0.031	3998	tags=76%, list=7%, signal=82%
GO_POSITIVE_REGULATION_OF_SUPRAMOLECULAR_FIBER_ORGANIZATION	GO_POSITIVE_REGULATION_OF_SUPRAMOLECULAR_FIBER_ORGANIZATION		197	0.648945	2.05051	0	0.000187209	0.031	10788	tags=50%, list=18%, signal=61%
GO_DNA_BIOSYNTHETIC_PROCESS	GO_DNA_BIOSYNTHETIC_PROCESS		182	0.700066	2.05019	0	0.000186937	0.031	12557	tags=66%, list=22%, signal=84%
GO_CELL_DIFFERENTIATION_INVOLVED_IN_KIDNEY_DEVELOPMENT	GO_CELL_DIFFERENTIATION_INVOLVED_IN_KIDNEY_DEVELOPMENT		57	0.638627	2.05017	0	0.000186666	0.031	14068	tags=56%, list=24%, signal=74%
GO_NEGATIVE_REGULATION_OF_EPITHELIAL_CELL_PROLIFERATION	GO_NEGATIVE_REGULATION_OF_EPITHELIAL_CELL_PROLIFERATION		168	0.563116	2.04986	0	0.000186395	0.031	15715	tags=43%, list=27%, signal=59%
GO_NEGATIVE_REGULATION_OF_PROTEIN_CONTAINING_COMPLEX_ASSEMBLY	GO_NEGATIVE_REGULATION_OF_PROTEIN_CONTAINING_COMPLEX_ASSEMBLY		134	0.64331	2.04936	0	0.000186125	0.031	13252	tags=56%, list=23%, signal=72%
GO_POSITIVE_REGULATION_OF_DENDRITIC_SPINE_DEVELOPMENT	GO_POSITIVE_REGULATION_OF_DENDRITIC_SPINE_DEVELOPMENT		43	0.740013	2.04867	0	0.000192084	0.031	8838	tags=67%, list=15%, signal=79%
GO_REGULATION_OF_CELL_SUBSTRATE_ADHESION	GO_REGULATION_OF_CELL_SUBSTRATE_ADHESION		211	0.627917	2.04848	0	0.000193555	0.031	11084	tags=48%, list=19%, signal=59%
GO_MEIOTIC_CELL_CYCLE_PROCESS	GO_MEIOTIC_CELL_CYCLE_PROCESS		177	0.611049	2.04843	0	0.000193276	0.031	15884	tags=56%, list=27%, signal=77%
GO_REGULATION_OF_GLIAL_CELL_DIFFERENTIATION	GO_REGULATION_OF_GLIAL_CELL_DIFFERENTIATION		74	0.600429	2.04822	0	0.000192998	0.031	13695	tags=42%, list=23%, signal=55%
GO_EMBRYONIC_DIGIT_MORPHOGENESIS	GO_EMBRYONIC_DIGIT_MORPHOGENESIS		57	0.707612	2.04816	0	0.000192721	0.031	10593	tags=56%, list=18%, signal=69%
GO_POSITIVE_REGULATION_OF_ENDOCYTOSIS	GO_POSITIVE_REGULATION_OF_ENDOCYTOSIS		99	0.638001	2.04796	0	0.000194152	0.032	14840	tags=59%, list=25%, signal=78%
GO_CELL_DEATH_IN_RESPONSE_TO_OXIDATIVE_STRESS	GO_CELL_DEATH_IN_RESPONSE_TO_OXIDATIVE_STRESS		94	0.672041	2.04776	0	0.000193874	0.032	13252	tags=59%, list=23%, signal=76%
GO_NEGATIVE_REGULATION_OF_SIGNALING_RECEPTOR_ACTIVITY	GO_NEGATIVE_REGULATION_OF_SIGNALING_RECEPTOR_ACTIVITY		57	0.625337	2.04756	0	0.000196832	0.032	10660	tags=35%, list=18%, signal=43%
GO_REGULATION_OF_CHROMATIN_ORGANIZATION	GO_REGULATION_OF_CHROMATIN_ORGANIZATION		180	0.713198	2.04749	0	0.000196551	0.032	10169	tags=63%, list=17%, signal=76%
GO_REGULATION_OF_PHOSPHATIDYLINOSITOL_3_KINASE_SIGNALING	GO_REGULATION_OF_PHOSPHATIDYLINOSITOL_3_KINASE_SIGNALING		125	0.618181	2.04735	0	0.00019772	0.033	14273	tags=54%, list=24%, signal=72%
GO_REGULATION_OF_ENDOTHELIAL_CELL_MIGRATION	GO_REGULATION_OF_ENDOTHELIAL_CELL_MIGRATION		228	0.560337	2.04727	0	0.000197438	0.033	14855	tags=43%, list=25%, signal=57%
GO_REGULATION_OF_MEMBRANE_POTENTIAL	GO_REGULATION_OF_MEMBRANE_POTENTIAL		431	0.536961	2.04724	0	0.00019867	0.033	18898	tags=53%, list=32%, signal=77%
GO_ER_NUCLEUS_SIGNALING_PATHWAY	GO_ER_NUCLEUS_SIGNALING_PATHWAY		50	0.78446	2.04688	0	0.000201853	0.034	9535	tags=80%, list=16%, signal=96%
GO_DNA_DAMAGE_RESPONSE_SIGNAL_TRANSDUCTION_BY_P53_CLASS_MEDIATOR	GO_DNA_DAMAGE_RESPONSE_SIGNAL_TRANSDUCTION_BY_P53_CLASS_MEDIATOR		103	0.713137	2.04687	0	0.000201567	0.034	12557	tags=68%, list=22%, signal=86%
GO_MEMBRANE_LIPID_BIOSYNTHETIC_PROCESS	GO_MEMBRANE_LIPID_BIOSYNTHETIC_PROCESS		134	0.659137	2.04686	0	0.000201282	0.034	14934	tags=64%, list=26%, signal=86%
GO_SIGNAL_TRANSDUCTION_BY_P53_CLASS_MEDIATOR	GO_SIGNAL_TRANSDUCTION_BY_P53_CLASS_MEDIATOR		260	0.709442	2.04659	0	0.000203212	0.034	12569	tags=69%, list=22%, signal=88%
GO_CIRCADIAN_REGULATION_OF_GENE_EXPRESSION	GO_CIRCADIAN_REGULATION_OF_GENE_EXPRESSION		64	0.716794	2.04611	0	0.000202925	0.034	14395	tags=80%, list=25%, signal=106%
GO_REGULATION_OF_PROTEIN_LOCALIZATION_TO_PLASMA_MEMBRANE	GO_REGULATION_OF_PROTEIN_LOCALIZATION_TO_PLASMA_MEMBRANE		100	0.676339	2.04607	0	0.000202638	0.034	11277	tags=56%, list=19%, signal=69%
GO_HOMOLOGOUS_CHROMOSOME_SEGREGATION	GO_HOMOLOGOUS_CHROMOSOME_SEGREGATION		53	0.634795	2.04584	0	0.000202353	0.034	12428	tags=45%, list=21%, signal=57%
GO_REGULATION_OF_TRANS_SYNAPTIC_SIGNALING	GO_REGULATION_OF_TRANS_SYNAPTIC_SIGNALING		445	0.5628	2.04579	0	0.000202068	0.034	14456	tags=45%, list=25%, signal=60%
GO_ACTIN_FILAMENT_BUNDLE_ORGANIZATION	GO_ACTIN_FILAMENT_BUNDLE_ORGANIZATION		154	0.648415	2.04568	0	0.000201785	0.034	15715	tags=65%, list=27%, signal=89%
GO_POSITIVE_REGULATION_OF_CELL_JUNCTION_ASSEMBLY	GO_POSITIVE_REGULATION_OF_CELL_JUNCTION_ASSEMBLY		97	0.594959	2.04562	0	0.000201502	0.034	11645	tags=43%, list=20%, signal=54%
GO_NEGATIVE_REGULATION_OF_FAT_CELL_DIFFERENTIATION	GO_NEGATIVE_REGULATION_OF_FAT_CELL_DIFFERENTIATION		51	0.650168	2.0456	0	0.000201219	0.034	14536	tags=59%, list=25%, signal=78%
GO_VESICLE_TARGETING	GO_VESICLE_TARGETING		92	0.793383	2.04554	0	0.000200938	0.034	8141	tags=73%, list=14%, signal=84%
GO_AXON_EXTENSION	GO_AXON_EXTENSION		122	0.671749	2.04547	0	0.000200657	0.034	10963	tags=52%, list=19%, signal=64%
GO_L_AMINO_ACID_TRANSPORT	GO_L_AMINO_ACID_TRANSPORT		70	0.612958	2.04546	0	0.000201849	0.034	16115	tags=57%, list=28%, signal=79%
GO_REGULATION_OF_RELEASE_OF_SEQUESTERED_CALCIUM_ION_INTO_CYTOSOL	GO_REGULATION_OF_RELEASE_OF_SEQUESTERED_CALCIUM_ION_INTO_CYTOSOL		79	0.611684	2.04544	0	0.000201568	0.034	9859	tags=37%, list=17%, signal=44%
GO_LENS_DEVELOPMENT_IN_CAMERA_TYPE_EYE	GO_LENS_DEVELOPMENT_IN_CAMERA_TYPE_EYE		81	0.621131	2.04499	0	0.000201288	0.034	9789	tags=42%, list=17%, signal=50%
GO_CHROMOSOME_SEGREGATION	GO_CHROMOSOME_SEGREGATION		310	0.684604	2.04429	0	0.000202966	0.034	12443	tags=62%, list=21%, signal=78%
GO_POSITIVE_REGULATION_OF_WNT_SIGNALING_PATHWAY	GO_POSITIVE_REGULATION_OF_WNT_SIGNALING_PATHWAY		181	0.672277	2.04406	0	0.000202685	0.034	11446	tags=56%, list=20%, signal=70%
GO_MONOVALENT_INORGANIC_CATION_HOMEOSTASIS	GO_MONOVALENT_INORGANIC_CATION_HOMEOSTASIS		158	0.592589	2.04405	0	0.000202404	0.034	12291	tags=47%, list=21%, signal=59%
GO_ACTIN_FILAMENT_ORGANIZATION	GO_ACTIN_FILAMENT_ORGANIZATION		413	0.624011	2.04394	0	0.000202124	0.034	12851	tags=53%, list=22%, signal=67%
GO_CELLULAR_CARBOHYDRATE_CATABOLIC_PROCESS	GO_CELLULAR_CARBOHYDRATE_CATABOLIC_PROCESS		43	0.708705	2.04391	0	0.000201845	0.034	10568	tags=65%, list=18%, signal=79%
GO_REGULATION_OF_MITOCHONDRIAL_MEMBRANE_PERMEABILITY_INVOLVED_IN_APOPTOTIC_PROCESS	GO_REGULATION_OF_MITOCHONDRIAL_MEMBRANE_PERMEABILITY_INVOLVED_IN_APOPTOTIC_PROCESS		63	0.722249	2.0439	0	0.000201567	0.034	8529	tags=56%, list=15%, signal=65%
GO_FEMALE_SEX_DIFFERENTIATION	GO_FEMALE_SEX_DIFFERENTIATION		119	0.607823	2.04383	0	0.000201289	0.034	12728	tags=46%, list=22%, signal=59%
GO_BROWN_FAT_CELL_DIFFERENTIATION	GO_BROWN_FAT_CELL_DIFFERENTIATION		49	0.661736	2.04382	0	0.000201012	0.034	14041	tags=59%, list=24%, signal=78%
GO_POSITIVE_REGULATION_OF_LIPID_LOCALIZATION	GO_POSITIVE_REGULATION_OF_LIPID_LOCALIZATION		92	0.587057	2.04373	0	0.000200736	0.034	14479	tags=46%, list=25%, signal=61%
GO_REGULATION_OF_TELOMERE_MAINTENANCE_VIA_TELOMERE_LENGTHENING	GO_REGULATION_OF_TELOMERE_MAINTENANCE_VIA_TELOMERE_LENGTHENING		59	0.807396	2.04362	0	0.000200461	0.034	7215	tags=75%, list=12%, signal=85%
GO_NEGATIVE_REGULATION_OF_DEVELOPMENTAL_GROWTH	GO_NEGATIVE_REGULATION_OF_DEVELOPMENTAL_GROWTH		113	0.604908	2.04343	0	0.000200186	0.034	10963	tags=42%, list=19%, signal=52%
GO_MITOTIC_NUCLEAR_DIVISION	GO_MITOTIC_NUCLEAR_DIVISION		266	0.679427	2.04312	0	0.000199912	0.034	12006	tags=61%, list=21%, signal=76%
GO_MIDBRAIN_DEVELOPMENT	GO_MIDBRAIN_DEVELOPMENT		88	0.613416	2.04302	0	0.000201778	0.034	11765	tags=43%, list=20%, signal=54%
GO_DNA_MODIFICATION	GO_DNA_MODIFICATION		116	0.660553	2.04273	0	0.000204692	0.034	9606	tags=49%, list=16%, signal=59%
GO_REGULATION_OF_NIK_NF_KAPPAB_SIGNALING	GO_REGULATION_OF_NIK_NF_KAPPAB_SIGNALING		116	0.652214	2.04246	0	0.000207995	0.034	8477	tags=41%, list=15%, signal=47%
GO_NEGATIVE_REGULATION_OF_PROTEIN_POLYMERIZATION	GO_NEGATIVE_REGULATION_OF_PROTEIN_POLYMERIZATION		73	0.658724	2.04233	0	0.000224621	0.035	10706	tags=51%, list=18%, signal=62%
GO_NEGATIVE_REGULATION_OF_MITOCHONDRION_ORGANIZATION	GO_NEGATIVE_REGULATION_OF_MITOCHONDRION_ORGANIZATION		58	0.708909	2.04227	0	0.000224316	0.035	11332	tags=66%, list=19%, signal=81%
GO_POTASSIUM_ION_TRANSPORT	GO_POTASSIUM_ION_TRANSPORT		240	0.535206	2.0421	0	0.000224012	0.035	17664	tags=50%, list=30%, signal=71%
GO_REGULATION_OF_NOTCH_SIGNALING_PATHWAY	GO_REGULATION_OF_NOTCH_SIGNALING_PATHWAY		100	0.651592	2.04198	0	0.000223708	0.035	12975	tags=56%, list=22%, signal=72%
GO_REGULATION_OF_PH	GO_REGULATION_OF_PH		102	0.648498	2.04191	0	0.000223406	0.035	12630	tags=57%, list=22%, signal=72%
GO_POSITIVE_REGULATION_OF_EPITHELIAL_CELL_MIGRATION	GO_POSITIVE_REGULATION_OF_EPITHELIAL_CELL_MIGRATION		171	0.611635	2.0419	0	0.000223104	0.035	14670	tags=53%, list=25%, signal=70%
GO_REGULATION_OF_TRANSLATIONAL_INITIATION	GO_REGULATION_OF_TRANSLATIONAL_INITIATION		79	0.794942	2.04173	0	0.000222803	0.035	9144	tags=77%, list=16%, signal=91%
GO_CERAMIDE_METABOLIC_PROCESS	GO_CERAMIDE_METABOLIC_PROCESS		93	0.649919	2.04169	0	0.000222502	0.035	14934	tags=61%, list=26%, signal=82%
GO_NEGATIVE_REGULATION_OF_CELLULAR_RESPONSE_TO_GROWTH_FACTOR_STIMULUS	GO_NEGATIVE_REGULATION_OF_CELLULAR_RESPONSE_TO_GROWTH_FACTOR_STIMULUS		176	0.581256	2.04164	0	0.000222203	0.035	14480	tags=43%, list=25%, signal=57%
GO_METANEPHROS_DEVELOPMENT	GO_METANEPHROS_DEVELOPMENT		91	0.606255	2.04158	0	0.000221904	0.035	14006	tags=45%, list=24%, signal=59%
GO_SKELETAL_SYSTEM_DEVELOPMENT	GO_SKELETAL_SYSTEM_DEVELOPMENT		499	0.575056	2.04136	0	0.000223034	0.035	11213	tags=37%, list=19%, signal=46%
GO_NEGATIVE_REGULATION_OF_CELL_CYCLE_PHASE_TRANSITION	GO_NEGATIVE_REGULATION_OF_CELL_CYCLE_PHASE_TRANSITION		262	0.672968	2.04134	0	0.00022416	0.035	12557	tags=56%, list=22%, signal=72%
GO_NEGATIVE_REGULATION_OF_GENE_SILENCING	GO_NEGATIVE_REGULATION_OF_GENE_SILENCING		26	0.741335	2.04127	0	0.00022386	0.035	8274	tags=50%, list=14%, signal=58%
GO_MORPHOGENESIS_OF_A_BRANCHING_STRUCTURE	GO_MORPHOGENESIS_OF_A_BRANCHING_STRUCTURE		201	0.596643	2.04121	0	0.000223561	0.035	12665	tags=43%, list=22%, signal=55%
GO_REGULATION_OF_CELL_AGING	GO_REGULATION_OF_CELL_AGING		58	0.68175	2.0411	0	0.000223262	0.035	10169	tags=52%, list=17%, signal=63%
GO_REGULATION_OF_MEGAKARYOCYTE_DIFFERENTIATION	GO_REGULATION_OF_MEGAKARYOCYTE_DIFFERENTIATION		53	0.727471	2.04108	0	0.000222964	0.035	8191	tags=55%, list=14%, signal=64%
GO_FATTY_ACID_TRANSPORT	GO_FATTY_ACID_TRANSPORT		98	0.566562	2.04104	0	0.000222668	0.035	13505	tags=43%, list=23%, signal=56%
GO_DNA_PACKAGING	GO_DNA_PACKAGING		161	0.699726	2.04086	0	0.000222371	0.035	11825	tags=63%, list=20%, signal=78%
GO_NUCLEIC_ACID_PHOSPHODIESTER_BOND_HYDROLYSIS	GO_NUCLEIC_ACID_PHOSPHODIESTER_BOND_HYDROLYSIS		298	0.705202	2.04044	0	0.000223685	0.035	10143	tags=60%, list=17%, signal=72%
GO_PEPTIDYL_LYSINE_MODIFICATION	GO_PEPTIDYL_LYSINE_MODIFICATION		382	0.71935	2.04036	0	0.000223388	0.035	12005	tags=71%, list=21%, signal=88%
GO_NEURON_MIGRATION	GO_NEURON_MIGRATION		159	0.606881	2.04033	0	0.000226539	0.036	14770	tags=49%, list=25%, signal=65%
GO_SULFUR_COMPOUND_TRANSPORT	GO_SULFUR_COMPOUND_TRANSPORT		49	0.683238	2.04015	0	0.00022624	0.036	12985	tags=65%, list=22%, signal=84%
GO_DICARBOXYLIC_ACID_TRANSPORT	GO_DICARBOXYLIC_ACID_TRANSPORT		97	0.596535	2.03986	0	0.000231227	0.037	14603	tags=53%, list=25%, signal=70%
GO_CENTRAL_NERVOUS_SYSTEM_NEURON_DEVELOPMENT	GO_CENTRAL_NERVOUS_SYSTEM_NEURON_DEVELOPMENT		82	0.613165	2.0396	0	0.000234333	0.037	15274	tags=55%, list=26%, signal=74%
GO_EPITHELIAL_CELL_APOPTOTIC_PROCESS	GO_EPITHELIAL_CELL_APOPTOTIC_PROCESS		116	0.587881	2.03924	0	0.000237051	0.038	15585	tags=49%, list=27%, signal=67%
GO_CELL_CYCLE_CHECKPOINT	GO_CELL_CYCLE_CHECKPOINT		211	0.709201	2.03922	0	0.000236739	0.038	12557	tags=70%, list=22%, signal=88%
GO_REGULATION_OF_CELLULAR_PROTEIN_CATABOLIC_PROCESS	GO_REGULATION_OF_CELLULAR_PROTEIN_CATABOLIC_PROCESS		250	0.70656	2.03918	0	0.000236428	0.038	12551	tags=70%, list=21%, signal=89%
GO_REGULATION_OF_GLUCOSE_METABOLIC_PROCESS	GO_REGULATION_OF_GLUCOSE_METABOLIC_PROCESS		113	0.623008	2.03911	0	0.000236118	0.038	8770	tags=43%, list=15%, signal=51%
GO_AMYLOID_PRECURSOR_PROTEIN_METABOLIC_PROCESS	GO_AMYLOID_PRECURSOR_PROTEIN_METABOLIC_PROCESS		70	0.654023	2.0391	0	0.000235808	0.038	14260	tags=63%, list=24%, signal=83%
GO_NEGATIVE_REGULATION_OF_PEPTIDYL_SERINE_PHOSPHORYLATION	GO_NEGATIVE_REGULATION_OF_PEPTIDYL_SERINE_PHOSPHORYLATION		28	0.729763	2.03894	0	0.000236891	0.038	12394	tags=71%, list=21%, signal=91%
GO_MONOCARBOXYLIC_ACID_CATABOLIC_PROCESS	GO_MONOCARBOXYLIC_ACID_CATABOLIC_PROCESS		136	0.673154	2.0389	0	0.000236582	0.038	10583	tags=57%, list=18%, signal=69%
GO_POSITIVE_REGULATION_OF_HORMONE_SECRETION	GO_POSITIVE_REGULATION_OF_HORMONE_SECRETION		128	0.577852	2.03827	0	0.00024317	0.04	13041	tags=42%, list=22%, signal=54%
GO_EMBRYONIC_CAMERA_TYPE_EYE_DEVELOPMENT	GO_EMBRYONIC_CAMERA_TYPE_EYE_DEVELOPMENT		39	0.720668	2.03826	0	0.000242853	0.04	9206	tags=51%, list=16%, signal=61%
GO_INTRACELLULAR_STEROL_TRANSPORT	GO_INTRACELLULAR_STEROL_TRANSPORT		24	0.732362	2.03787	0	0.000242537	0.04	12511	tags=67%, list=21%, signal=85%
GO_HORMONE_BIOSYNTHETIC_PROCESS	GO_HORMONE_BIOSYNTHETIC_PROCESS		66	0.624584	2.03761	0	0.000243604	0.04	14935	tags=58%, list=26%, signal=77%
GO_POSITIVE_REGULATION_OF_PROTEOLYSIS_INVOLVED_IN_CELLULAR_PROTEIN_CATABOLIC_PROCESS	GO_POSITIVE_REGULATION_OF_PROTEOLYSIS_INVOLVED_IN_CELLULAR_PROTEIN_CATABOLIC_PROCESS		121	0.702386	2.03747	0	0.000244668	0.04	12551	tags=70%, list=21%, signal=89%
GO_REGULATION_OF_DNA_BIOSYNTHETIC_PROCESS	GO_REGULATION_OF_DNA_BIOSYNTHETIC_PROCESS		106	0.70601	2.03718	0	0.000246022	0.041	12557	tags=69%, list=22%, signal=88%
GO_POSITIVE_REGULATION_OF_CYTOSKELETON_ORGANIZATION	GO_POSITIVE_REGULATION_OF_CYTOSKELETON_ORGANIZATION		219	0.640778	2.03697	0	0.000249108	0.041	10871	tags=50%, list=19%, signal=61%
GO_REGULATION_OF_CELL_SHAPE	GO_REGULATION_OF_CELL_SHAPE		151	0.655382	2.03686	0	0.000250812	0.041	10278	tags=50%, list=18%, signal=61%
GO_REGULATION_OF_POTASSIUM_ION_TRANSPORT	GO_REGULATION_OF_POTASSIUM_ION_TRANSPORT		105	0.568457	2.03681	0	0.000250488	0.041	16037	tags=49%, list=27%, signal=67%
GO_REGULATION_OF_MYELINATION	GO_REGULATION_OF_MYELINATION		46	0.668653	2.0368	0	0.000250165	0.041	8770	tags=41%, list=15%, signal=49%
GO_BRANCHING_MORPHOGENESIS_OF_AN_EPITHELIAL_TUBE	GO_BRANCHING_MORPHOGENESIS_OF_AN_EPITHELIAL_TUBE		155	0.601739	2.03658	0	0.000251202	0.041	11256	tags=43%, list=19%, signal=53%
GO_LOCOMOTORY_BEHAVIOR	GO_LOCOMOTORY_BEHAVIOR		193	0.560976	2.03633	0	0.000250879	0.041	14590	tags=44%, list=25%, signal=58%
GO_ENDOPLASMIC_RETICULUM_UNFOLDED_PROTEIN_RESPONSE	GO_ENDOPLASMIC_RETICULUM_UNFOLDED_PROTEIN_RESPONSE		120	0.720843	2.03624	0	0.000250556	0.041	12697	tags=75%, list=22%, signal=96%
GO_POSITIVE_REGULATION_OF_TRANSLATION	GO_POSITIVE_REGULATION_OF_TRANSLATION		132	0.715534	2.03612	0	0.000250235	0.041	10326	tags=61%, list=18%, signal=73%
GO_CELLULAR_AMINO_ACID_CATABOLIC_PROCESS	GO_CELLULAR_AMINO_ACID_CATABOLIC_PROCESS		121	0.642673	2.03597	0	0.000249914	0.041	12355	tags=53%, list=21%, signal=67%
GO_EXOCYTIC_PROCESS	GO_EXOCYTIC_PROCESS		82	0.680028	2.03591	0	0.000249594	0.041	14418	tags=68%, list=25%, signal=91%
GO_PLACENTA_DEVELOPMENT	GO_PLACENTA_DEVELOPMENT		155	0.617324	2.03585	0	0.000250824	0.041	13727	tags=51%, list=24%, signal=66%
GO_CELLULAR_RESPONSE_TO_HEAT	GO_CELLULAR_RESPONSE_TO_HEAT		120	0.741285	2.03575	0	0.000252502	0.042	11372	tags=75%, list=19%, signal=93%
GO_FIBROBLAST_PROLIFERATION	GO_FIBROBLAST_PROLIFERATION		83	0.631718	2.03573	0	0.00025218	0.042	13271	tags=49%, list=23%, signal=64%
GO_CELL_DIFFERENTIATION_IN_HINDBRAIN	GO_CELL_DIFFERENTIATION_IN_HINDBRAIN		22	0.759268	2.03564	0	0.000251859	0.042	8157	tags=50%, list=14%, signal=58%
GO_REGULATION_OF_KIDNEY_DEVELOPMENT	GO_REGULATION_OF_KIDNEY_DEVELOPMENT		56	0.616915	2.03541	0	0.000252894	0.042	13005	tags=43%, list=22%, signal=55%
GO_STRESS_FIBER_ASSEMBLY	GO_STRESS_FIBER_ASSEMBLY		104	0.676448	2.0353	0	0.000252573	0.042	11742	tags=58%, list=20%, signal=72%
GO_NUCLEOSIDE_MONOPHOSPHATE_METABOLIC_PROCESS	GO_NUCLEOSIDE_MONOPHOSPHATE_METABOLIC_PROCESS		68	0.711562	2.03522	0	0.000253797	0.043	11437	tags=63%, list=20%, signal=79%
GO_CRANIAL_SKELETAL_SYSTEM_DEVELOPMENT	GO_CRANIAL_SKELETAL_SYSTEM_DEVELOPMENT		68	0.668915	2.03498	0	0.000253476	0.043	9784	tags=44%, list=17%, signal=53%
GO_NEGATIVE_REGULATION_OF_PROTEIN_CATABOLIC_PROCESS	GO_NEGATIVE_REGULATION_OF_PROTEIN_CATABOLIC_PROCESS		128	0.686702	2.03497	0	0.000253155	0.043	12878	tags=65%, list=22%, signal=83%
GO_NUCLEOBASE_CONTAINING_COMPOUND_TRANSPORT	GO_NUCLEOBASE_CONTAINING_COMPOUND_TRANSPORT		256	0.734032	2.03497	0	0.000252835	0.043	9872	tags=68%, list=17%, signal=81%
GO_ENDOTHELIAL_CELL_MIGRATION	GO_ENDOTHELIAL_CELL_MIGRATION		275	0.561588	2.03488	0	0.000252516	0.043	16282	tags=47%, list=28%, signal=64%
GO_CELLULAR_RESPONSE_TO_ACID_CHEMICAL	GO_CELLULAR_RESPONSE_TO_ACID_CHEMICAL		71	0.690625	2.03485	0	0.000252197	0.043	9545	tags=52%, list=16%, signal=62%
GO_NUCLEOSIDE_BISPHOSPHATE_BIOSYNTHETIC_PROCESS	GO_NUCLEOSIDE_BISPHOSPHATE_BIOSYNTHETIC_PROCESS		64	0.728105	2.03476	0	0.000251879	0.043	12198	tags=75%, list=21%, signal=95%
GO_HIPPOCAMPUS_DEVELOPMENT	GO_HIPPOCAMPUS_DEVELOPMENT		80	0.623596	2.03469	0	0.000251563	0.043	11825	tags=48%, list=20%, signal=59%
GO_REGULATION_OF_EPIDERMAL_CELL_DIFFERENTIATION	GO_REGULATION_OF_EPIDERMAL_CELL_DIFFERENTIATION		62	0.635895	2.03466	0	0.000251247	0.043	15349	tags=58%, list=26%, signal=79%
GO_AMINO_ACID_TRANSMEMBRANE_TRANSPORT	GO_AMINO_ACID_TRANSMEMBRANE_TRANSPORT		89	0.583274	2.03462	0	0.000250931	0.043	16115	tags=54%, list=28%, signal=74%
GO_REGULATION_OF_STEM_CELL_PROLIFERATION	GO_REGULATION_OF_STEM_CELL_PROLIFERATION		74	0.622796	2.03442	0	0.000252579	0.043	14842	tags=54%, list=25%, signal=72%
GO_REGULATION_OF_EPIDERMIS_DEVELOPMENT	GO_REGULATION_OF_EPIDERMIS_DEVELOPMENT		87	0.614965	2.03437	0	0.000252263	0.043	15349	tags=55%, list=26%, signal=75%
GO_CALCIUM_ION_REGULATED_EXOCYTOSIS	GO_CALCIUM_ION_REGULATED_EXOCYTOSIS		63	0.631439	2.0343	0	0.000253267	0.043	14418	tags=59%, list=25%, signal=78%
GO_POSITIVE_REGULATION_OF_MACROAUTOPHAGY	GO_POSITIVE_REGULATION_OF_MACROAUTOPHAGY		65	0.767975	2.03412	0	0.00025295	0.043	7182	tags=68%, list=12%, signal=77%
GO_MEMBRANE_PROTEIN_ECTODOMAIN_PROTEOLYSIS	GO_MEMBRANE_PROTEIN_ECTODOMAIN_PROTEOLYSIS		41	0.735456	2.0341	0	0.000252635	0.043	8058	tags=56%, list=14%, signal=65%
GO_HEMATOPOIETIC_PROGENITOR_CELL_DIFFERENTIATION	GO_HEMATOPOIETIC_PROGENITOR_CELL_DIFFERENTIATION		170	0.661967	2.03386	0	0.00025232	0.043	11508	tags=54%, list=20%, signal=66%
GO_RIBONUCLEOSIDE_MONOPHOSPHATE_METABOLIC_PROCESS	GO_RIBONUCLEOSIDE_MONOPHOSPHATE_METABOLIC_PROCESS		49	0.73947	2.03365	0	0.000252007	0.043	11437	tags=69%, list=20%, signal=86%
GO_NUCLEOSIDE_BISPHOSPHATE_METABOLIC_PROCESS	GO_NUCLEOSIDE_BISPHOSPHATE_METABOLIC_PROCESS		131	0.677336	2.03349	0	0.000253445	0.043	12748	tags=62%, list=22%, signal=79%
GO_REGULATION_OF_RESPONSE_TO_DNA_DAMAGE_STIMULUS	GO_REGULATION_OF_RESPONSE_TO_DNA_DAMAGE_STIMULUS		205	0.699054	2.03346	0	0.000253131	0.043	12930	tags=68%, list=22%, signal=87%
GO_PURINE_NUCLEOSIDE_METABOLIC_PROCESS	GO_PURINE_NUCLEOSIDE_METABOLIC_PROCESS		58	0.708069	2.03335	0	0.000252817	0.043	11437	tags=59%, list=20%, signal=73%
GO_NEGATIVE_REGULATION_OF_PROTEIN_LOCALIZATION_TO_CELL_PERIPHERY	GO_NEGATIVE_REGULATION_OF_PROTEIN_LOCALIZATION_TO_CELL_PERIPHERY		25	0.769057	2.0333	0	0.000252504	0.043	4433	tags=44%, list=8%, signal=48%
GO_CELLULAR_RESPONSE_TO_GLUCOSE_STARVATION	GO_CELLULAR_RESPONSE_TO_GLUCOSE_STARVATION		48	0.767204	2.03328	0	0.000252192	0.043	9606	tags=75%, list=16%, signal=90%
GO_REGULATION_OF_PROTEIN_IMPORT	GO_REGULATION_OF_PROTEIN_IMPORT		61	0.697113	2.03307	0	0.000251881	0.043	12950	tags=67%, list=22%, signal=86%
GO_PROTEIN_O_LINKED_GLYCOSYLATION	GO_PROTEIN_O_LINKED_GLYCOSYLATION		96	0.612182	2.03222	0	0.000252845	0.044	16578	tags=65%, list=28%, signal=90%
GO_ANDROGEN_RECEPTOR_SIGNALING_PATHWAY	GO_ANDROGEN_RECEPTOR_SIGNALING_PATHWAY		42	0.719977	2.03221	0	0.000252533	0.044	11825	tags=64%, list=20%, signal=81%
GO_POSITIVE_REGULATION_OF_CYTOKINESIS	GO_POSITIVE_REGULATION_OF_CYTOKINESIS		40	0.677637	2.03208	0	0.000254149	0.044	9131	tags=45%, list=16%, signal=53%
GO_HORMONE_METABOLIC_PROCESS	GO_HORMONE_METABOLIC_PROCESS		215	0.544047	2.03194	0	0.000253836	0.044	14935	tags=43%, list=26%, signal=57%
GO_CYTOSOLIC_CALCIUM_ION_TRANSPORT	GO_CYTOSOLIC_CALCIUM_ION_TRANSPORT		172	0.580297	2.0319	0	0.000253525	0.044	9348	tags=34%, list=16%, signal=41%
GO_BLOOD_VESSEL_ENDOTHELIAL_CELL_MIGRATION	GO_BLOOD_VESSEL_ENDOTHELIAL_CELL_MIGRATION		183	0.564905	2.03186	0	0.000253214	0.044	16282	tags=44%, list=28%, signal=61%
GO_ACIDIC_AMINO_ACID_TRANSPORT	GO_ACIDIC_AMINO_ACID_TRANSPORT		70	0.613367	2.03177	0	0.000255507	0.044	14603	tags=56%, list=25%, signal=74%
GO_POSITIVE_REGULATION_OF_CELL_SUBSTRATE_JUNCTION_ORGANIZATION	GO_POSITIVE_REGULATION_OF_CELL_SUBSTRATE_JUNCTION_ORGANIZATION		29	0.767055	2.03172	0	0.000255195	0.044	10686	tags=72%, list=18%, signal=89%
GO_NUCLEAR_TRANSPORT	GO_NUCLEAR_TRANSPORT		354	0.715574	2.03159	0	0.000254883	0.044	11552	tags=68%, list=20%, signal=85%
GO_NEGATIVE_REGULATION_OF_FATTY_ACID_METABOLIC_PROCESS	GO_NEGATIVE_REGULATION_OF_FATTY_ACID_METABOLIC_PROCESS		34	0.665192	2.03152	0	0.000256482	0.044	10936	tags=50%, list=19%, signal=61%
GO_REGULATION_OF_PROTEIN_AUTOPHOSPHORYLATION	GO_REGULATION_OF_PROTEIN_AUTOPHOSPHORYLATION		47	0.725901	2.03141	0	0.000256169	0.044	12438	tags=72%, list=21%, signal=92%
GO_PURINE_NUCLEOSIDE_MONOPHOSPHATE_METABOLIC_PROCESS	GO_PURINE_NUCLEOSIDE_MONOPHOSPHATE_METABOLIC_PROCESS		38	0.733605	2.03124	0	0.000255858	0.044	11437	tags=66%, list=20%, signal=82%
GO_HINDBRAIN_MORPHOGENESIS	GO_HINDBRAIN_MORPHOGENESIS		42	0.688832	2.03116	0	0.000255547	0.044	11331	tags=52%, list=19%, signal=65%
GO_NEGATIVE_REGULATION_OF_MYELOID_CELL_DIFFERENTIATION	GO_NEGATIVE_REGULATION_OF_MYELOID_CELL_DIFFERENTIATION		81	0.621653	2.03078	0	0.000257808	0.044	15349	tags=56%, list=26%, signal=75%
GO_MULTICELLULAR_ORGANISM_AGING	GO_MULTICELLULAR_ORGANISM_AGING		34	0.677695	2.0304	0	0.000261464	0.045	13955	tags=59%, list=24%, signal=77%
GO_TELOMERE_MAINTENANCE_VIA_TELOMERE_LENGTHENING	GO_TELOMERE_MAINTENANCE_VIA_TELOMERE_LENGTHENING		78	0.784203	2.03039	0	0.000261147	0.045	7215	tags=68%, list=12%, signal=77%
GO_POST_GOLGI_VESICLE_MEDIATED_TRANSPORT	GO_POST_GOLGI_VESICLE_MEDIATED_TRANSPORT		99	0.778714	2.03009	0	0.000260831	0.045	7037	tags=69%, list=12%, signal=78%
GO_REGULATION_OF_ASTROCYTE_DIFFERENTIATION	GO_REGULATION_OF_ASTROCYTE_DIFFERENTIATION		30	0.658826	2.03002	0	0.000260516	0.045	13695	tags=50%, list=23%, signal=65%
GO_PROTEIN_DEPOLYMERIZATION	GO_PROTEIN_DEPOLYMERIZATION		108	0.66227	2.02967	0	0.000261485	0.045	9937	tags=51%, list=17%, signal=61%
GO_POSITIVE_REGULATION_OF_DNA_REPAIR	GO_POSITIVE_REGULATION_OF_DNA_REPAIR		59	0.726413	2.02962	0	0.00026117	0.045	11953	tags=69%, list=20%, signal=87%
GO_VISUAL_BEHAVIOR	GO_VISUAL_BEHAVIOR		52	0.644607	2.0294	0	0.000260855	0.045	13954	tags=56%, list=24%, signal=73%
GO_POSITIVE_REGULATION_OF_NITRIC_OXIDE_SYNTHASE_ACTIVITY	GO_POSITIVE_REGULATION_OF_NITRIC_OXIDE_SYNTHASE_ACTIVITY		22	0.734514	2.02932	0	0.000260542	0.045	9249	tags=55%, list=16%, signal=65%
GO_POSITIVE_REGULATION_OF_MEMBRANE_POTENTIAL	GO_POSITIVE_REGULATION_OF_MEMBRANE_POTENTIAL		15	0.799803	2.02927	0	0.000260229	0.045	8770	tags=60%, list=15%, signal=71%
GO_REGULATION_OF_CALCINEURIN_MEDIATED_SIGNALING	GO_REGULATION_OF_CALCINEURIN_MEDIATED_SIGNALING		35	0.696807	2.02925	0	0.000259917	0.045	8693	tags=51%, list=15%, signal=60%
GO_NEURAL_TUBE_FORMATION	GO_NEURAL_TUBE_FORMATION		105	0.694904	2.0292	0	0.000259606	0.045	7814	tags=50%, list=13%, signal=58%
GO_ANTERIOR_POSTERIOR_AXIS_SPECIFICATION	GO_ANTERIOR_POSTERIOR_AXIS_SPECIFICATION		51	0.626306	2.0292	0	0.000259295	0.045	9360	tags=35%, list=16%, signal=42%
GO_POSITIVE_REGULATION_OF_MEMBRANE_PERMEABILITY	GO_POSITIVE_REGULATION_OF_MEMBRANE_PERMEABILITY		64	0.713983	2.02917	0	0.000258985	0.045	11551	tags=63%, list=20%, signal=78%
GO_PROTEIN_METHYLATION	GO_PROTEIN_METHYLATION		163	0.723773	2.02905	0	0.000258676	0.045	11920	tags=71%, list=20%, signal=89%
GO_MESODERM_MORPHOGENESIS	GO_MESODERM_MORPHOGENESIS		75	0.625467	2.02902	0	0.000258368	0.045	10974	tags=44%, list=19%, signal=54%
GO_ENDOTHELIUM_DEVELOPMENT	GO_ENDOTHELIUM_DEVELOPMENT		132	0.623133	2.029	0	0.000258061	0.045	14030	tags=54%, list=24%, signal=71%
GO_REGULATION_OF_PROTEASOMAL_PROTEIN_CATABOLIC_PROCESS	GO_REGULATION_OF_PROTEASOMAL_PROTEIN_CATABOLIC_PROCESS		184	0.713094	2.02882	0	0.000259112	0.046	12551	tags=71%, list=21%, signal=90%
GO_POSITIVE_REGULATION_OF_CELL_SUBSTRATE_ADHESION	GO_POSITIVE_REGULATION_OF_CELL_SUBSTRATE_ADHESION		120	0.626544	2.02872	0	0.000261329	0.046	13058	tags=52%, list=22%, signal=66%
GO_OLIGOSACCHARIDE_METABOLIC_PROCESS	GO_OLIGOSACCHARIDE_METABOLIC_PROCESS		53	0.651237	2.02847	0	0.000261019	0.046	10677	tags=53%, list=18%, signal=65%
GO_L_ALPHA_AMINO_ACID_TRANSMEMBRANE_TRANSPORT	GO_L_ALPHA_AMINO_ACID_TRANSMEMBRANE_TRANSPORT		59	0.613304	2.0282	0	0.00026071	0.046	14603	tags=53%, list=25%, signal=70%
GO_REGULATION_OF_HISTONE_MODIFICATION	GO_REGULATION_OF_HISTONE_MODIFICATION		145	0.703148	2.02782	0	0.000261738	0.047	10169	tags=61%, list=17%, signal=74%
GO_REGULATION_OF_DNA_REPLICATION	GO_REGULATION_OF_DNA_REPLICATION		108	0.727224	2.0278	0	0.000261428	0.047	12468	tags=77%, list=21%, signal=98%
GO_REGULATION_OF_STEM_CELL_DIFFERENTIATION	GO_REGULATION_OF_STEM_CELL_DIFFERENTIATION		117	0.68935	2.02768	0	0.000262431	0.048	11446	tags=59%, list=20%, signal=73%
GO_REGULATION_OF_LIPID_TRANSPORT	GO_REGULATION_OF_LIPID_TRANSPORT		128	0.540741	2.02767	0	0.000262121	0.048	14855	tags=42%, list=25%, signal=56%
GO_POSITIVE_REGULATION_OF_NOTCH_SIGNALING_PATHWAY	GO_POSITIVE_REGULATION_OF_NOTCH_SIGNALING_PATHWAY		52	0.668426	2.02764	0	0.000261812	0.048	15594	tags=65%, list=27%, signal=89%
GO_SUBSTRATE_ADHESION_DEPENDENT_CELL_SPREADING	GO_SUBSTRATE_ADHESION_DEPENDENT_CELL_SPREADING		103	0.65065	2.02752	0	0.000261504	0.048	12450	tags=52%, list=21%, signal=67%
GO_RENAL_WATER_HOMEOSTASIS	GO_RENAL_WATER_HOMEOSTASIS		37	0.642069	2.02742	0	0.000261197	0.048	11319	tags=41%, list=19%, signal=50%
GO_REGULATION_OF_LAMELLIPODIUM_ORGANIZATION	GO_REGULATION_OF_LAMELLIPODIUM_ORGANIZATION		48	0.700505	2.0274	0	0.000260891	0.048	10394	tags=50%, list=18%, signal=61%
GO_NEGATIVE_REGULATION_OF_ION_TRANSPORT	GO_NEGATIVE_REGULATION_OF_ION_TRANSPORT		152	0.570497	2.02739	0	0.000260585	0.048	14855	tags=43%, list=25%, signal=58%
GO_MESONEPHRIC_TUBULE_MORPHOGENESIS	GO_MESONEPHRIC_TUBULE_MORPHOGENESIS		66	0.614159	2.02732	0	0.00026028	0.048	13924	tags=50%, list=24%, signal=66%
GO_FOCAL_ADHESION_ASSEMBLY	GO_FOCAL_ADHESION_ASSEMBLY		83	0.701808	2.02731	0	0.000259975	0.048	13355	tags=71%, list=23%, signal=92%
GO_LIPOSACCHARIDE_METABOLIC_PROCESS	GO_LIPOSACCHARIDE_METABOLIC_PROCESS		109	0.659221	2.02709	0	0.000262037	0.05	10755	tags=55%, list=18%, signal=67%
GO_CALCINEURIN_MEDIATED_SIGNALING	GO_CALCINEURIN_MEDIATED_SIGNALING		47	0.68955	2.02709	0	0.000261732	0.05	9442	tags=53%, list=16%, signal=63%
GO_REGULATION_OF_OXIDATIVE_STRESS_INDUCED_CELL_DEATH	GO_REGULATION_OF_OXIDATIVE_STRESS_INDUCED_CELL_DEATH		74	0.674127	2.02694	0	0.000262666	0.05	13252	tags=55%, list=23%, signal=72%
GO_PEPTIDYL_CYSTEINE_MODIFICATION	GO_PEPTIDYL_CYSTEINE_MODIFICATION		49	0.682145	2.02663	0	0.00026353	0.051	10102	tags=53%, list=17%, signal=64%
GO_PHOSPHOLIPID_DEPHOSPHORYLATION	GO_PHOSPHOLIPID_DEPHOSPHORYLATION		32	0.786366	2.0263	0	0.000265044	0.051	6507	tags=72%, list=11%, signal=81%
GO_REGULATION_OF_CELLULAR_PH	GO_REGULATION_OF_CELLULAR_PH		93	0.656419	2.02622	0	0.000264736	0.051	14202	tags=62%, list=24%, signal=82%
GO_LIPOPROTEIN_BIOSYNTHETIC_PROCESS	GO_LIPOPROTEIN_BIOSYNTHETIC_PROCESS		96	0.722218	2.02619	0	0.000264429	0.051	10755	tags=66%, list=18%, signal=80%
GO_POSITIVE_REGULATION_OF_ESTABLISHMENT_OF_PROTEIN_LOCALIZATION_TO_MITOCHONDRION	GO_POSITIVE_REGULATION_OF_ESTABLISHMENT_OF_PROTEIN_LOCALIZATION_TO_MITOCHONDRION		58	0.759366	2.02613	0	0.000264123	0.051	9008	tags=66%, list=15%, signal=77%
GO_VESICLE_CYTOSKELETAL_TRAFFICKING	GO_VESICLE_CYTOSKELETAL_TRAFFICKING		72	0.711053	2.02601	0	0.000263817	0.051	9602	tags=63%, list=16%, signal=75%
GO_PEROXISOME_PROLIFERATOR_ACTIVATED_RECEPTOR_SIGNALING_PATHWAY	GO_PEROXISOME_PROLIFERATOR_ACTIVATED_RECEPTOR_SIGNALING_PATHWAY		21	0.736391	2.02584	0	0.000265142	0.051	6781	tags=38%, list=12%, signal=43%
GO_CONNECTIVE_TISSUE_DEVELOPMENT	GO_CONNECTIVE_TISSUE_DEVELOPMENT		248	0.591882	2.02575	0	0.000264836	0.051	11081	tags=39%, list=19%, signal=48%
GO_REGULATION_OF_ATPASE_ACTIVITY	GO_REGULATION_OF_ATPASE_ACTIVITY		77	0.682545	2.02568	0	0.000266337	0.051	12412	tags=61%, list=21%, signal=77%
GO_POSITIVE_REGULATION_OF_NEURON_DEATH	GO_POSITIVE_REGULATION_OF_NEURON_DEATH		97	0.641373	2.02536	0	0.000267834	0.051	12975	tags=55%, list=22%, signal=70%
GO_PROTEIN_HOMOTETRAMERIZATION	GO_PROTEIN_HOMOTETRAMERIZATION		59	0.655503	2.02521	0	0.000269327	0.051	13275	tags=53%, list=23%, signal=68%
GO_MORPHOGENESIS_OF_A_POLARIZED_EPITHELIUM	GO_MORPHOGENESIS_OF_A_POLARIZED_EPITHELIUM		144	0.68494	2.02521	0	0.000269018	0.051	11562	tags=58%, list=20%, signal=73%
GO_REGULATION_OF_TELOMERASE_ACTIVITY	GO_REGULATION_OF_TELOMERASE_ACTIVITY		48	0.749759	2.02487	0	0.000271819	0.052	12370	tags=75%, list=21%, signal=95%
GO_NEGATIVE_REGULATION_OF_POSTTRANSCRIPTIONAL_GENE_SILENCING	GO_NEGATIVE_REGULATION_OF_POSTTRANSCRIPTIONAL_GENE_SILENCING		22	0.734282	2.0247	0	0.000273303	0.052	8274	tags=45%, list=14%, signal=53%
GO_NEGATIVE_REGULATION_OF_STRIATED_MUSCLE_CELL_APOPTOTIC_PROCESS	GO_NEGATIVE_REGULATION_OF_STRIATED_MUSCLE_CELL_APOPTOTIC_PROCESS		39	0.65901	2.02464	0	0.00027299	0.052	11332	tags=38%, list=19%, signal=48%
GO_REGULATION_OF_VASCULATURE_DEVELOPMENT	GO_REGULATION_OF_VASCULATURE_DEVELOPMENT		425	0.543505	2.02429	0	0.000272677	0.052	15303	tags=40%, list=26%, signal=54%
GO_ANDROGEN_METABOLIC_PROCESS	GO_ANDROGEN_METABOLIC_PROCESS		29	0.648982	2.02414	0	0.000274155	0.052	14615	tags=55%, list=25%, signal=74%
GO_RNA_STABILIZATION	GO_RNA_STABILIZATION		49	0.734945	2.02404	0	0.000273842	0.052	9842	tags=55%, list=17%, signal=66%
GO_REGULATION_OF_STEM_CELL_POPULATION_MAINTENANCE	GO_REGULATION_OF_STEM_CELL_POPULATION_MAINTENANCE		34	0.728157	2.02382	0	0.00027353	0.052	11256	tags=62%, list=19%, signal=76%
GO_NEUROTROPHIN_SIGNALING_PATHWAY	GO_NEUROTROPHIN_SIGNALING_PATHWAY		39	0.694213	2.02379	0	0.000273219	0.052	8633	tags=49%, list=15%, signal=57%
GO_POSITIVE_REGULATION_OF_NIK_NF_KAPPAB_SIGNALING	GO_POSITIVE_REGULATION_OF_NIK_NF_KAPPAB_SIGNALING		79	0.676549	2.02362	0	0.000274472	0.053	8477	tags=46%, list=15%, signal=53%
GO_INTRINSIC_APOPTOTIC_SIGNALING_PATHWAY_IN_RESPONSE_TO_ENDOPLASMIC_RETICULUM_STRESS	GO_INTRINSIC_APOPTOTIC_SIGNALING_PATHWAY_IN_RESPONSE_TO_ENDOPLASMIC_RETICULUM_STRESS		59	0.700394	2.02326	0	0.00027416	0.053	13905	tags=69%, list=24%, signal=91%
GO_MONOCARBOXYLIC_ACID_BIOSYNTHETIC_PROCESS	GO_MONOCARBOXYLIC_ACID_BIOSYNTHETIC_PROCESS		239	0.553737	2.02302	0	0.000277866	0.053	13793	tags=42%, list=24%, signal=55%
GO_MUSCLE_CELL_MIGRATION	GO_MUSCLE_CELL_MIGRATION		103	0.593285	2.02287	0	0.000277551	0.053	14855	tags=48%, list=25%, signal=64%
GO_CARDIAC_CHAMBER_DEVELOPMENT	GO_CARDIAC_CHAMBER_DEVELOPMENT		169	0.620024	2.02251	0	0.000278381	0.053	13108	tags=51%, list=22%, signal=66%
GO_MITOCHONDRIAL_MEMBRANE_ORGANIZATION	GO_MITOCHONDRIAL_MEMBRANE_ORGANIZATION		117	0.729853	2.02226	0	0.000278066	0.053	8529	tags=61%, list=15%, signal=71%
GO_GOLGI_TO_PLASMA_MEMBRANE_TRANSPORT	GO_GOLGI_TO_PLASMA_MEMBRANE_TRANSPORT		57	0.788274	2.02215	0	0.000277752	0.053	6688	tags=67%, list=11%, signal=75%
GO_PROTEIN_PROCESSING	GO_PROTEIN_PROCESSING		213	0.592283	2.0216	0	0.000280359	0.054	12021	tags=43%, list=21%, signal=54%
GO_POSITIVE_REGULATION_OF_CELLULAR_CARBOHYDRATE_METABOLIC_PROCESS	GO_POSITIVE_REGULATION_OF_CELLULAR_CARBOHYDRATE_METABOLIC_PROCESS		60	0.617494	2.02155	0	0.000280043	0.054	10949	tags=43%, list=19%, signal=53%
GO_NEUROTRANSMITTER_RECEPTOR_LOCALIZATION_TO_POSTSYNAPTIC_SPECIALIZATION_MEMBRANE	GO_NEUROTRANSMITTER_RECEPTOR_LOCALIZATION_TO_POSTSYNAPTIC_SPECIALIZATION_MEMBRANE		22	0.703649	2.02152	0	0.000279727	0.054	7450	tags=45%, list=13%, signal=52%
GO_SPHINGOLIPID_BIOSYNTHETIC_PROCESS	GO_SPHINGOLIPID_BIOSYNTHETIC_PROCESS		95	0.634945	2.0214	0	0.00028263	0.056	14934	tags=58%, list=26%, signal=78%
GO_REGULATION_OF_PROTEIN_BINDING	GO_REGULATION_OF_PROTEIN_BINDING		205	0.625405	2.02105	0	0.000282313	0.056	15128	tags=57%, list=26%, signal=77%
GO_RESPONSE_TO_IRON_ION	GO_RESPONSE_TO_IRON_ION		33	0.685949	2.02103	0	0.000281996	0.056	9859	tags=55%, list=17%, signal=66%
GO_NEGATIVE_REGULATION_OF_EPITHELIAL_CELL_MIGRATION	GO_NEGATIVE_REGULATION_OF_EPITHELIAL_CELL_MIGRATION		119	0.540234	2.02098	0.00194553	0.00028168	0.056	16200	tags=38%, list=28%, signal=52%
GO_AUTOPHAGOSOME_ORGANIZATION	GO_AUTOPHAGOSOME_ORGANIZATION		96	0.778905	2.02097	0	0.000283118	0.056	11332	tags=85%, list=19%, signal=106%
GO_ACTIN_NUCLEATION	GO_ACTIN_NUCLEATION		50	0.721888	2.02089	0	0.00028399	0.056	10706	tags=62%, list=18%, signal=76%
GO_REGIONALIZATION	GO_REGIONALIZATION		353	0.560363	2.02075	0	0.000283673	0.056	11529	tags=35%, list=20%, signal=44%
GO_APPENDAGE_MORPHOGENESIS	GO_APPENDAGE_MORPHOGENESIS		145	0.632124	2.02053	0	0.000283356	0.056	10974	tags=45%, list=19%, signal=55%
GO_REGULATION_OF_CELL_MATRIX_ADHESION	GO_REGULATION_OF_CELL_MATRIX_ADHESION		123	0.655075	2.02048	0	0.00028304	0.056	11084	tags=53%, list=19%, signal=65%
GO_CARDIAC_CHAMBER_MORPHOGENESIS	GO_CARDIAC_CHAMBER_MORPHOGENESIS		127	0.611523	2.02039	0	0.000282725	0.056	13108	tags=49%, list=22%, signal=63%
GO_REGULATION_OF_GENE_EXPRESSION_EPIGENETIC	GO_REGULATION_OF_GENE_EXPRESSION_EPIGENETIC		143	0.726923	2.02023	0	0.000282411	0.056	9337	tags=62%, list=16%, signal=73%
GO_REGULATION_OF_ANIMAL_ORGAN_MORPHOGENESIS	GO_REGULATION_OF_ANIMAL_ORGAN_MORPHOGENESIS		253	0.602481	2.02012	0	0.000282097	0.056	13005	tags=46%, list=22%, signal=59%
GO_REGULATION_OF_PEPTIDYL_THREONINE_PHOSPHORYLATION	GO_REGULATION_OF_PEPTIDYL_THREONINE_PHOSPHORYLATION		48	0.694383	2.02009	0	0.000281784	0.056	12088	tags=63%, list=21%, signal=79%
GO_RESPONSE_TO_HYDROGEN_PEROXIDE	GO_RESPONSE_TO_HYDROGEN_PEROXIDE		145	0.625878	2.02004	0	0.000281471	0.056	15775	tags=57%, list=27%, signal=78%
GO_RETINA_LAYER_FORMATION	GO_RETINA_LAYER_FORMATION		25	0.719147	2.01982	0	0.00028116	0.056	9300	tags=40%, list=16%, signal=48%
GO_RESPONSE_TO_FATTY_ACID	GO_RESPONSE_TO_FATTY_ACID		89	0.584651	2.01978	0	0.000280849	0.056	10656	tags=37%, list=18%, signal=45%
GO_REGULATION_OF_AXONOGENESIS	GO_REGULATION_OF_AXONOGENESIS		184	0.614571	2.01974	0	0.000280538	0.056	10992	tags=46%, list=19%, signal=57%
GO_REGULATION_OF_HEMOPOIESIS	GO_REGULATION_OF_HEMOPOIESIS		464	0.610756	2.01952	0	0.000280229	0.056	12548	tags=45%, list=21%, signal=57%
GO_REGULATION_OF_MUSCLE_HYPERTROPHY	GO_REGULATION_OF_MUSCLE_HYPERTROPHY		74	0.637768	2.01948	0	0.00027992	0.056	13822	tags=46%, list=24%, signal=60%
GO_NEGATIVE_REGULATION_OF_CELLULAR_RESPONSE_TO_TRANSFORMING_GROWTH_FACTOR_BETA_STIMULUS	GO_NEGATIVE_REGULATION_OF_CELLULAR_RESPONSE_TO_TRANSFORMING_GROWTH_FACTOR_BETA_STIMULUS		89	0.639117	2.01945	0	0.000279611	0.056	9538	tags=43%, list=16%, signal=51%
GO_NUCLEOSOME_ORGANIZATION	GO_NUCLEOSOME_ORGANIZATION		108	0.733867	2.01944	0	0.000279304	0.056	10772	tags=63%, list=18%, signal=77%
GO_REGULATION_OF_ENDOPLASMIC_RETICULUM_STRESS_INDUCED_INTRINSIC_APOPTOTIC_SIGNALING_PATHWAY	GO_REGULATION_OF_ENDOPLASMIC_RETICULUM_STRESS_INDUCED_INTRINSIC_APOPTOTIC_SIGNALING_PATHWAY		30	0.7644	2.01927	0	0.000278997	0.056	9371	tags=63%, list=16%, signal=75%
GO_NEGATIVE_REGULATION_OF_CALCIUM_ION_TRANSPORT_INTO_CYTOSOL	GO_NEGATIVE_REGULATION_OF_CALCIUM_ION_TRANSPORT_INTO_CYTOSOL		18	0.764679	2.01924	0	0.000278691	0.056	9195	tags=44%, list=16%, signal=53%
GO_REACTIVE_OXYGEN_SPECIES_METABOLIC_PROCESS	GO_REACTIVE_OXYGEN_SPECIES_METABOLIC_PROCESS		274	0.566858	2.01908	0	0.000279551	0.056	16724	tags=53%, list=29%, signal=74%
GO_KETONE_BIOSYNTHETIC_PROCESS	GO_KETONE_BIOSYNTHETIC_PROCESS		41	0.69924	2.01907	0	0.000279245	0.056	10686	tags=59%, list=18%, signal=72%
GO_POSITIVE_REGULATION_OF_CARDIAC_MUSCLE_CELL_PROLIFERATION	GO_POSITIVE_REGULATION_OF_CARDIAC_MUSCLE_CELL_PROLIFERATION		38	0.627471	2.01857	0	0.000280652	0.056	11301	tags=37%, list=19%, signal=46%
GO_REGULATION_OF_SIGNALING_RECEPTOR_ACTIVITY	GO_REGULATION_OF_SIGNALING_RECEPTOR_ACTIVITY		171	0.552072	2.01852	0	0.000281508	0.056	10746	tags=33%, list=18%, signal=40%
GO_MEIOTIC_CHROMOSOME_SEGREGATION	GO_MEIOTIC_CHROMOSOME_SEGREGATION		80	0.633482	2.01839	0	0.0002812	0.056	12428	tags=46%, list=21%, signal=59%
GO_NEGATIVE_REGULATION_OF_FIBROBLAST_PROLIFERATION	GO_NEGATIVE_REGULATION_OF_FIBROBLAST_PROLIFERATION		30	0.689546	2.01812	0	0.000280894	0.056	14367	tags=63%, list=25%, signal=84%
GO_PHOSPHATIDYLINOSITOL_PHOSPHORYLATION	GO_PHOSPHATIDYLINOSITOL_PHOSPHORYLATION		55	0.713939	2.01793	0	0.000280588	0.056	10134	tags=67%, list=17%, signal=81%
GO_INTERACTION_WITH_SYMBIONT	GO_INTERACTION_WITH_SYMBIONT		92	0.612857	2.01786	0	0.000280282	0.056	9306	tags=38%, list=16%, signal=45%
GO_NEGATIVE_REGULATION_OF_CARDIAC_MUSCLE_CELL_PROLIFERATION	GO_NEGATIVE_REGULATION_OF_CARDIAC_MUSCLE_CELL_PROLIFERATION		22	0.709593	2.01786	0	0.000279978	0.056	8979	tags=41%, list=15%, signal=48%
GO_CYTOPLASMIC_MICROTUBULE_ORGANIZATION	GO_CYTOPLASMIC_MICROTUBULE_ORGANIZATION		62	0.729099	2.01771	0	0.000279674	0.056	10646	tags=69%, list=18%, signal=85%
GO_NEGATIVE_REGULATION_OF_DNA_BIOSYNTHETIC_PROCESS	GO_NEGATIVE_REGULATION_OF_DNA_BIOSYNTHETIC_PROCESS		36	0.722314	2.01763	0	0.000281728	0.056	11400	tags=67%, list=20%, signal=83%
GO_NEGATIVE_REGULATION_OF_STEROID_METABOLIC_PROCESS	GO_NEGATIVE_REGULATION_OF_STEROID_METABOLIC_PROCESS		30	0.663217	2.01744	0	0.000282575	0.056	11842	tags=50%, list=20%, signal=63%
GO_CYTOPLASMIC_PATTERN_RECOGNITION_RECEPTOR_SIGNALING_PATHWAY	GO_CYTOPLASMIC_PATTERN_RECOGNITION_RECEPTOR_SIGNALING_PATHWAY		63	0.74465	2.0173	0	0.00028342	0.056	10621	tags=71%, list=18%, signal=87%
GO_REGULATION_OF_MORPHOGENESIS_OF_AN_EPITHELIUM	GO_REGULATION_OF_MORPHOGENESIS_OF_AN_EPITHELIUM		181	0.638094	2.017	0	0.000283113	0.056	11562	tags=49%, list=20%, signal=60%
GO_RESPONSE_TO_ANTIBIOTIC	GO_RESPONSE_TO_ANTIBIOTIC		47	0.700941	2.01697	0	0.000282808	0.056	12590	tags=64%, list=22%, signal=81%
GO_REGULATION_OF_CELL_SUBSTRATE_JUNCTION_ORGANIZATION	GO_REGULATION_OF_CELL_SUBSTRATE_JUNCTION_ORGANIZATION		66	0.706742	2.01682	0	0.0002836	0.057	10832	tags=64%, list=19%, signal=78%
GO_REGULATION_OF_DENDRITE_MORPHOGENESIS	GO_REGULATION_OF_DENDRITE_MORPHOGENESIS		93	0.674126	2.01674	0	0.000283294	0.057	9282	tags=54%, list=16%, signal=64%
GO_PROTEIN_N_LINKED_GLYCOSYLATION	GO_PROTEIN_N_LINKED_GLYCOSYLATION		73	0.746247	2.01662	0	0.000282989	0.057	9761	tags=70%, list=17%, signal=84%
GO_REGULATION_OF_ACTIN_NUCLEATION	GO_REGULATION_OF_ACTIN_NUCLEATION		29	0.768038	2.01611	0	0.000284201	0.057	10086	tags=69%, list=17%, signal=83%
GO_NEGATIVE_REGULATION_OF_PROTEASOMAL_PROTEIN_CATABOLIC_PROCESS	GO_NEGATIVE_REGULATION_OF_PROTEASOMAL_PROTEIN_CATABOLIC_PROCESS		55	0.771511	2.01587	0	0.00028693	0.059	7243	tags=65%, list=12%, signal=75%
GO_CEREBELLAR_CORTEX_FORMATION	GO_CEREBELLAR_CORTEX_FORMATION		23	0.760135	2.01586	0	0.000286623	0.059	9906	tags=61%, list=17%, signal=73%
GO_HISTONE_METHYLATION	GO_HISTONE_METHYLATION		132	0.729546	2.01581	0	0.000286315	0.059	9492	tags=65%, list=16%, signal=78%
GO_INOSITOL_PHOSPHATE_MEDIATED_SIGNALING	GO_INOSITOL_PHOSPHATE_MEDIATED_SIGNALING		55	0.669326	2.01579	0	0.000286009	0.059	11805	tags=58%, list=20%, signal=73%
GO_NEGATIVE_REGULATION_OF_LIPID_BIOSYNTHETIC_PROCESS	GO_NEGATIVE_REGULATION_OF_LIPID_BIOSYNTHETIC_PROCESS		58	0.609784	2.01577	0	0.000285703	0.059	12392	tags=50%, list=21%, signal=63%
GO_MICROTUBULE_ORGANIZING_CENTER_ORGANIZATION	GO_MICROTUBULE_ORGANIZING_CENTER_ORGANIZATION		132	0.736487	2.01567	0	0.000286865	0.06	10911	tags=73%, list=19%, signal=89%
GO_PHOTORECEPTOR_CELL_DIFFERENTIATION	GO_PHOTORECEPTOR_CELL_DIFFERENTIATION		62	0.634692	2.0156	0	0.000288766	0.06	10656	tags=42%, list=18%, signal=51%
GO_RENAL_SYSTEM_PROCESS	GO_RENAL_SYSTEM_PROCESS		123	0.553623	2.01532	0	0.000288458	0.06	16260	tags=50%, list=28%, signal=70%
GO_RIBONUCLEOSIDE_METABOLIC_PROCESS	GO_RIBONUCLEOSIDE_METABOLIC_PROCESS		69	0.65765	2.01496	0	0.000288151	0.06	12596	tags=52%, list=22%, signal=66%
GO_AMINO_SUGAR_METABOLIC_PROCESS	GO_AMINO_SUGAR_METABOLIC_PROCESS		39	0.68982	2.01495	0	0.000287844	0.06	11161	tags=56%, list=19%, signal=70%
GO_REGULATION_OF_MICROTUBULE_POLYMERIZATION_OR_DEPOLYMERIZATION	GO_REGULATION_OF_MICROTUBULE_POLYMERIZATION_OR_DEPOLYMERIZATION		80	0.674793	2.01482	0	0.000287538	0.06	11568	tags=58%, list=20%, signal=72%
GO_ACTIVATION_OF_MAPKK_ACTIVITY	GO_ACTIVATION_OF_MAPKK_ACTIVITY		50	0.721259	2.01481	0	0.000287233	0.06	8050	tags=58%, list=14%, signal=67%
GO_CELLULAR_RESPONSE_TO_CORTICOSTEROID_STIMULUS	GO_CELLULAR_RESPONSE_TO_CORTICOSTEROID_STIMULUS		62	0.626996	2.0148	0	0.000286929	0.06	12384	tags=50%, list=21%, signal=63%
GO_REGULATION_OF_BMP_SIGNALING_PATHWAY	GO_REGULATION_OF_BMP_SIGNALING_PATHWAY		89	0.60705	2.01473	0	0.000286625	0.06	9538	tags=35%, list=16%, signal=42%
GO_ESTABLISHMENT_OR_MAINTENANCE_OF_BIPOLAR_CELL_POLARITY	GO_ESTABLISHMENT_OR_MAINTENANCE_OF_BIPOLAR_CELL_POLARITY		47	0.690863	2.01471	0	0.000286321	0.06	13859	tags=70%, list=24%, signal=92%
GO_POSITIVE_REGULATION_OF_ACTIN_FILAMENT_POLYMERIZATION	GO_POSITIVE_REGULATION_OF_ACTIN_FILAMENT_POLYMERIZATION		93	0.676183	2.01469	0	0.000286019	0.06	11199	tags=54%, list=19%, signal=66%
GO_CYTOPLASMIC_PATTERN_RECOGNITION_RECEPTOR_SIGNALING_PATHWAY_IN_RESPONSE_TO_VIRUS	GO_CYTOPLASMIC_PATTERN_RECOGNITION_RECEPTOR_SIGNALING_PATHWAY_IN_RESPONSE_TO_VIRUS		28	0.787354	2.01452	0	0.000288537	0.06	10279	tags=82%, list=18%, signal=100%
GO_INORGANIC_ANION_TRANSMEMBRANE_TRANSPORT	GO_INORGANIC_ANION_TRANSMEMBRANE_TRANSPORT		120	0.555461	2.01447	0	0.000288232	0.06	14302	tags=45%, list=24%, signal=59%
GO_EMBRYONIC_PLACENTA_DEVELOPMENT	GO_EMBRYONIC_PLACENTA_DEVELOPMENT		88	0.633844	2.01441	0	0.000287928	0.06	14041	tags=57%, list=24%, signal=75%
GO_MONOCARBOXYLIC_ACID_TRANSPORT	GO_MONOCARBOXYLIC_ACID_TRANSPORT		171	0.539318	2.01435	0	0.000287625	0.06	13505	tags=42%, list=23%, signal=54%
GO_PEPTIDYL_LYSINE_ACETYLATION	GO_PEPTIDYL_LYSINE_ACETYLATION		170	0.715971	2.0143	0	0.000287323	0.06	7244	tags=58%, list=12%, signal=66%
GO_REGULATION_OF_VESICLE_FUSION	GO_REGULATION_OF_VESICLE_FUSION		28	0.693402	2.01409	0	0.000287021	0.06	14248	tags=64%, list=24%, signal=85%
GO_DNA_RECOMBINATION	GO_DNA_RECOMBINATION		264	0.682919	2.01393	0	0.00028672	0.06	12605	tags=65%, list=22%, signal=82%
GO_PROTEIN_DESTABILIZATION	GO_PROTEIN_DESTABILIZATION		48	0.744652	2.01375	0	0.000290412	0.061	9998	tags=65%, list=17%, signal=78%
GO_SODIUM_ION_TRANSPORT	GO_SODIUM_ION_TRANSPORT		240	0.538961	2.01375	0	0.000290108	0.061	15632	tags=47%, list=27%, signal=63%
GO_POSITIVE_REGULATION_OF_MUSCLE_TISSUE_DEVELOPMENT	GO_POSITIVE_REGULATION_OF_MUSCLE_TISSUE_DEVELOPMENT		83	0.593555	2.01363	0	0.000289804	0.061	8027	tags=30%, list=14%, signal=35%
GO_ECTODERM_DEVELOPMENT	GO_ECTODERM_DEVELOPMENT		22	0.774132	2.01325	0	0.000290704	0.062	8989	tags=59%, list=15%, signal=70%
GO_ALPHA_AMINO_ACID_BIOSYNTHETIC_PROCESS	GO_ALPHA_AMINO_ACID_BIOSYNTHETIC_PROCESS		64	0.717358	2.01324	0	0.0002904	0.062	10551	tags=70%, list=18%, signal=86%
GO_SMOOTH_MUSCLE_CELL_MIGRATION	GO_SMOOTH_MUSCLE_CELL_MIGRATION		90	0.592073	2.01323	0	0.00029173	0.062	14855	tags=48%, list=25%, signal=64%
GO_RNA_PHOSPHODIESTER_BOND_HYDROLYSIS	GO_RNA_PHOSPHODIESTER_BOND_HYDROLYSIS		156	0.71368	2.0132	0	0.000292681	0.062	10143	tags=62%, list=17%, signal=75%
GO_PROTEIN_KINASE_B_SIGNALING	GO_PROTEIN_KINASE_B_SIGNALING		272	0.557989	2.01318	0	0.000292377	0.062	13005	tags=39%, list=22%, signal=50%
GO_PEROXISOMAL_TRANSPORT	GO_PEROXISOMAL_TRANSPORT		72	0.743538	2.01285	0	0.000293115	0.062	9004	tags=65%, list=15%, signal=77%
GO_REGULATION_OF_SMOOTH_MUSCLE_CELL_DIFFERENTIATION	GO_REGULATION_OF_SMOOTH_MUSCLE_CELL_DIFFERENTIATION		44	0.645442	2.01279	0	0.000292811	0.062	12885	tags=48%, list=22%, signal=61%
GO_REGULATION_OF_PROTEIN_SUMOYLATION	GO_REGULATION_OF_PROTEIN_SUMOYLATION		26	0.783948	2.01276	0	0.000292507	0.062	9514	tags=69%, list=16%, signal=83%
GO_MECHANORECEPTOR_DIFFERENTIATION	GO_MECHANORECEPTOR_DIFFERENTIATION		62	0.607954	2.01261	0	0.000293665	0.062	14677	tags=52%, list=25%, signal=69%
GO_POSITIVE_REGULATION_OF_INSULIN_SECRETION	GO_POSITIVE_REGULATION_OF_INSULIN_SECRETION		72	0.623609	2.01243	0	0.000293361	0.062	13041	tags=51%, list=22%, signal=66%
GO_REGULATION_OF_MITOCHONDRIAL_OUTER_MEMBRANE_PERMEABILIZATION_INVOLVED_IN_APOPTOTIC_SIGNALING_PATHWAY	GO_REGULATION_OF_MITOCHONDRIAL_OUTER_MEMBRANE_PERMEABILIZATION_INVOLVED_IN_APOPTOTIC_SIGNALING_PATHWAY		44	0.728515	2.01226	0	0.00029592	0.063	8274	tags=57%, list=14%, signal=66%
GO_POSTSYNAPTIC_MODULATION_OF_CHEMICAL_SYNAPTIC_TRANSMISSION	GO_POSTSYNAPTIC_MODULATION_OF_CHEMICAL_SYNAPTIC_TRANSMISSION		16	0.796422	2.01225	0	0.000295614	0.063	4845	tags=50%, list=8%, signal=55%
GO_VACUOLAR_TRANSPORT	GO_VACUOLAR_TRANSPORT		148	0.741581	2.01219	0	0.000295309	0.063	10523	tags=72%, list=18%, signal=88%
GO_REGULATION_OF_CARDIAC_CONDUCTION	GO_REGULATION_OF_CARDIAC_CONDUCTION		72	0.608422	2.012	0	0.000295005	0.063	12073	tags=44%, list=21%, signal=56%
GO_NEGATIVE_REGULATION_OF_CHROMOSOME_ORGANIZATION	GO_NEGATIVE_REGULATION_OF_CHROMOSOME_ORGANIZATION		131	0.718952	2.012	0	0.000294701	0.063	9912	tags=63%, list=17%, signal=76%
GO_NEGATIVE_REGULATION_OF_CELL_GROWTH	GO_NEGATIVE_REGULATION_OF_CELL_GROWTH		186	0.589602	2.01184	0	0.000294398	0.063	14520	tags=52%, list=25%, signal=68%
GO_REGULATION_OF_ESTABLISHMENT_OF_PROTEIN_LOCALIZATION_TO_MITOCHONDRION	GO_REGULATION_OF_ESTABLISHMENT_OF_PROTEIN_LOCALIZATION_TO_MITOCHONDRION		71	0.737936	2.01183	0	0.000294095	0.063	10506	tags=66%, list=18%, signal=81%
GO_CELL_FATE_COMMITMENT	GO_CELL_FATE_COMMITMENT		274	0.537547	2.01183	0	0.000293793	0.063	13005	tags=34%, list=22%, signal=44%
GO_MYELOID_CELL_DEVELOPMENT	GO_MYELOID_CELL_DEVELOPMENT		69	0.665289	2.01143	0	0.000293492	0.063	13068	tags=58%, list=22%, signal=75%
GO_PROTEIN_CONTAINING_COMPLEX_DISASSEMBLY	GO_PROTEIN_CONTAINING_COMPLEX_DISASSEMBLY		316	0.699094	2.01137	0	0.000296575	0.063	9937	tags=59%, list=17%, signal=71%
GO_PEROXISOME_ORGANIZATION	GO_PEROXISOME_ORGANIZATION		81	0.747703	2.01129	0	0.000296271	0.063	9004	tags=65%, list=15%, signal=77%
GO_MULTI_ORGANISM_LOCALIZATION	GO_MULTI_ORGANISM_LOCALIZATION		64	0.793703	2.01126	0	0.000295968	0.063	9439	tags=81%, list=16%, signal=97%
GO_DNA_INTEGRITY_CHECKPOINT	GO_DNA_INTEGRITY_CHECKPOINT		153	0.723577	2.01119	0	0.000295666	0.063	12557	tags=74%, list=22%, signal=94%
GO_MITOTIC_CELL_CYCLE_CHECKPOINT	GO_MITOTIC_CELL_CYCLE_CHECKPOINT		161	0.698227	2.01117	0	0.000295364	0.063	12557	tags=67%, list=22%, signal=85%
GO_SIGNAL_TRANSDUCTION_IN_ABSENCE_OF_LIGAND	GO_SIGNAL_TRANSDUCTION_IN_ABSENCE_OF_LIGAND		74	0.641815	2.01101	0	0.000295063	0.063	12377	tags=47%, list=21%, signal=60%
GO_REGULATION_OF_UBIQUITIN_DEPENDENT_PROTEIN_CATABOLIC_PROCESS	GO_REGULATION_OF_UBIQUITIN_DEPENDENT_PROTEIN_CATABOLIC_PROCESS		154	0.708913	2.01097	0	0.000294763	0.063	12551	tags=70%, list=21%, signal=89%
GO_DIGESTIVE_SYSTEM_DEVELOPMENT	GO_DIGESTIVE_SYSTEM_DEVELOPMENT		145	0.598253	2.01094	0	0.000294463	0.063	12975	tags=43%, list=22%, signal=55%
GO_MULTICELLULAR_ORGANISMAL_SIGNALING	GO_MULTICELLULAR_ORGANISMAL_SIGNALING		204	0.542328	2.0108	0	0.000294164	0.063	18555	tags=51%, list=32%, signal=75%
GO_PLATELET_DERIVED_GROWTH_FACTOR_RECEPTOR_SIGNALING_PATHWAY	GO_PLATELET_DERIVED_GROWTH_FACTOR_RECEPTOR_SIGNALING_PATHWAY		59	0.703287	2.01079	0	0.000293865	0.063	12985	tags=68%, list=22%, signal=87%
GO_CELL_CYCLE_G2_M_PHASE_TRANSITION	GO_CELL_CYCLE_G2_M_PHASE_TRANSITION		264	0.706369	2.01069	0	0.000295799	0.063	12234	tags=67%, list=21%, signal=84%
GO_NEGATIVE_REGULATION_OF_PROTEIN_MODIFICATION_BY_SMALL_PROTEIN_CONJUGATION_OR_REMOVAL	GO_NEGATIVE_REGULATION_OF_PROTEIN_MODIFICATION_BY_SMALL_PROTEIN_CONJUGATION_OR_REMOVAL		87	0.685806	2.01069	0	0.0002955	0.063	9250	tags=49%, list=16%, signal=59%
GO_POSITIVE_REGULATION_OF_CELL_CYCLE_G1_S_PHASE_TRANSITION	GO_POSITIVE_REGULATION_OF_CELL_CYCLE_G1_S_PHASE_TRANSITION		60	0.64801	2.01055	0	0.000295201	0.063	12557	tags=50%, list=22%, signal=64%
GO_MESENCHYMAL_CELL_DIFFERENTIATION	GO_MESENCHYMAL_CELL_DIFFERENTIATION		225	0.59478	2.01046	0	0.000295977	0.063	13108	tags=46%, list=22%, signal=59%
GO_PRESYNAPTIC_ENDOCYTOSIS	GO_PRESYNAPTIC_ENDOCYTOSIS		62	0.660172	2.0103	0	0.000295678	0.063	11912	tags=55%, list=20%, signal=69%
GO_REGULATION_OF_DNA_TEMPLATED_TRANSCRIPTION_INITIATION	GO_REGULATION_OF_DNA_TEMPLATED_TRANSCRIPTION_INITIATION		46	0.748456	2.0103	0	0.00029538	0.063	8920	tags=65%, list=15%, signal=77%
GO_REGULATION_OF_ENDOTHELIAL_CELL_DIFFERENTIATION	GO_REGULATION_OF_ENDOTHELIAL_CELL_DIFFERENTIATION		47	0.642936	2.01027	0	0.000295082	0.063	13713	tags=49%, list=23%, signal=64%
GO_AMYLOID_BETA_FORMATION	GO_AMYLOID_BETA_FORMATION		39	0.703531	2.01022	0	0.000294785	0.063	12878	tags=69%, list=22%, signal=89%
GO_MITOCHONDRIAL_FISSION	GO_MITOCHONDRIAL_FISSION		39	0.748467	2.0102	0	0.000294488	0.063	8531	tags=64%, list=15%, signal=75%
GO_PROTEIN_REFOLDING	GO_PROTEIN_REFOLDING		23	0.80463	2.00985	0	0.000294192	0.063	7321	tags=61%, list=13%, signal=70%
GO_REGULATION_OF_RESPONSE_TO_REACTIVE_OXYGEN_SPECIES	GO_REGULATION_OF_RESPONSE_TO_REACTIVE_OXYGEN_SPECIES		42	0.678785	2.00976	0	0.000293897	0.063	13698	tags=60%, list=23%, signal=78%
GO_CELLULAR_RESPONSE_TO_REACTIVE_NITROGEN_SPECIES	GO_CELLULAR_RESPONSE_TO_REACTIVE_NITROGEN_SPECIES		18	0.76292	2.00959	0	0.000293602	0.063	8371	tags=61%, list=14%, signal=71%
GO_POSITIVE_REGULATION_OF_NEURON_APOPTOTIC_PROCESS	GO_POSITIVE_REGULATION_OF_NEURON_APOPTOTIC_PROCESS		59	0.640502	2.00934	0	0.000293308	0.063	15077	tags=59%, list=26%, signal=80%
GO_MITOCHONDRIAL_OUTER_MEMBRANE_PERMEABILIZATION	GO_MITOCHONDRIAL_OUTER_MEMBRANE_PERMEABILIZATION		53	0.722711	2.00906	0	0.000294582	0.063	11551	tags=66%, list=20%, signal=82%
GO_REGULATION_OF_SIGNAL_TRANSDUCTION_BY_P53_CLASS_MEDIATOR	GO_REGULATION_OF_SIGNAL_TRANSDUCTION_BY_P53_CLASS_MEDIATOR		174	0.712772	2.00891	0	0.000296414	0.063	12569	tags=71%, list=22%, signal=90%
GO_CYTOSOLIC_TRANSPORT	GO_CYTOSOLIC_TRANSPORT		153	0.748796	2.00869	0	0.000296118	0.063	11338	tags=78%, list=19%, signal=96%
GO_VASCULAR_ENDOTHELIAL_GROWTH_FACTOR_RECEPTOR_SIGNALING_PATHWAY	GO_VASCULAR_ENDOTHELIAL_GROWTH_FACTOR_RECEPTOR_SIGNALING_PATHWAY		95	0.654407	2.00864	0	0.000295822	0.063	13459	tags=60%, list=23%, signal=78%
GO_REGULATION_OF_SPROUTING_ANGIOGENESIS	GO_REGULATION_OF_SPROUTING_ANGIOGENESIS		141	0.531256	2.00853	0.00193424	0.000297594	0.063	15303	tags=33%, list=26%, signal=45%
GO_REGULATION_OF_LIPID_STORAGE	GO_REGULATION_OF_LIPID_STORAGE		51	0.648279	2.00851	0	0.000297297	0.063	14216	tags=57%, list=24%, signal=75%
GO_FERTILIZATION	GO_FERTILIZATION		184	0.529751	2.00844	0	0.000297002	0.063	13252	tags=35%, list=23%, signal=46%
GO_PLASMA_MEMBRANE_ORGANIZATION	GO_PLASMA_MEMBRANE_ORGANIZATION		110	0.605751	2.00839	0	0.000296706	0.063	14149	tags=56%, list=24%, signal=74%
GO_REGULATION_OF_PROTEASOMAL_UBIQUITIN_DEPENDENT_PROTEIN_CATABOLIC_PROCESS	GO_REGULATION_OF_PROTEASOMAL_UBIQUITIN_DEPENDENT_PROTEIN_CATABOLIC_PROCESS		126	0.716353	2.0083	0	0.000296412	0.063	12099	tags=71%, list=21%, signal=89%
GO_ENERGY_RESERVE_METABOLIC_PROCESS	GO_ENERGY_RESERVE_METABOLIC_PROCESS		81	0.624039	2.00824	0.00200803	0.000297248	0.064	14742	tags=58%, list=25%, signal=78%
GO_PROTEIN_LOCALIZATION_TO_GOLGI_APPARATUS	GO_PROTEIN_LOCALIZATION_TO_GOLGI_APPARATUS		27	0.809486	2.008	0	0.000300057	0.064	7345	tags=70%, list=13%, signal=80%
GO_DIOL_METABOLIC_PROCESS	GO_DIOL_METABOLIC_PROCESS		25	0.769631	2.00787	0	0.00029976	0.064	10238	tags=76%, list=18%, signal=92%
GO_MITOCHONDRION_LOCALIZATION	GO_MITOCHONDRION_LOCALIZATION		45	0.702241	2.00719	0	0.000301525	0.064	8411	tags=53%, list=14%, signal=62%
GO_SKELETAL_SYSTEM_MORPHOGENESIS	GO_SKELETAL_SYSTEM_MORPHOGENESIS		222	0.589984	2.00694	0	0.000302775	0.064	11213	tags=37%, list=19%, signal=46%
GO_NEGATIVE_REGULATION_OF_RESPONSE_TO_ENDOPLASMIC_RETICULUM_STRESS	GO_NEGATIVE_REGULATION_OF_RESPONSE_TO_ENDOPLASMIC_RETICULUM_STRESS		48	0.755842	2.00689	0	0.000302476	0.064	7787	tags=63%, list=13%, signal=72%
GO_ORGANELLE_TRANSPORT_ALONG_MICROTUBULE	GO_ORGANELLE_TRANSPORT_ALONG_MICROTUBULE		82	0.717903	2.00689	0	0.000302177	0.064	9190	tags=65%, list=16%, signal=77%
GO_NUCLEUS_LOCALIZATION	GO_NUCLEUS_LOCALIZATION		28	0.773487	2.00683	0	0.000302907	0.065	8476	tags=68%, list=15%, signal=79%
GO_SPINAL_CORD_DEVELOPMENT	GO_SPINAL_CORD_DEVELOPMENT		109	0.590888	2.00671	0	0.000302609	0.065	15981	tags=50%, list=27%, signal=69%
GO_GLYCOSYL_COMPOUND_METABOLIC_PROCESS	GO_GLYCOSYL_COMPOUND_METABOLIC_PROCESS		124	0.650873	2.00623	0	0.000304623	0.065	10791	tags=49%, list=18%, signal=60%
GO_POSITIVE_REGULATION_OF_MRNA_METABOLIC_PROCESS	GO_POSITIVE_REGULATION_OF_MRNA_METABOLIC_PROCESS		81	0.738568	2.00615	0	0.000304324	0.065	8611	tags=63%, list=15%, signal=74%
GO_NEGATIVE_REGULATION_OF_RESPONSE_TO_OXIDATIVE_STRESS	GO_NEGATIVE_REGULATION_OF_RESPONSE_TO_OXIDATIVE_STRESS		57	0.660409	2.00607	0	0.000304025	0.065	10483	tags=44%, list=18%, signal=53%
GO_POSITIVE_REGULATION_OF_SMOOTHENED_SIGNALING_PATHWAY	GO_POSITIVE_REGULATION_OF_SMOOTHENED_SIGNALING_PATHWAY		35	0.729914	2.00576	0	0.000307007	0.065	8151	tags=57%, list=14%, signal=66%
GO_NEGATIVE_REGULATION_OF_CANONICAL_WNT_SIGNALING_PATHWAY	GO_NEGATIVE_REGULATION_OF_CANONICAL_WNT_SIGNALING_PATHWAY		178	0.639489	2.00575	0	0.00030824	0.065	11446	tags=47%, list=20%, signal=59%
GO_POSITIVE_REGULATION_OF_SYNAPTIC_TRANSMISSION	GO_POSITIVE_REGULATION_OF_SYNAPTIC_TRANSMISSION		171	0.566521	2.00569	0	0.000308978	0.065	11798	tags=39%, list=20%, signal=49%
GO_NEGATIVE_REGULATION_OF_INTRACELLULAR_PROTEIN_TRANSPORT	GO_NEGATIVE_REGULATION_OF_INTRACELLULAR_PROTEIN_TRANSPORT		43	0.705162	2.00557	0	0.000308676	0.065	15059	tags=79%, list=26%, signal=106%
GO_NEGATIVE_REGULATION_OF_CELL_PROJECTION_ORGANIZATION	GO_NEGATIVE_REGULATION_OF_CELL_PROJECTION_ORGANIZATION		183	0.606558	2.00514	0	0.000310794	0.065	12341	tags=46%, list=21%, signal=58%
GO_POSITIVE_REGULATION_OF_GLUCONEOGENESIS	GO_POSITIVE_REGULATION_OF_GLUCONEOGENESIS		16	0.790852	2.00513	0	0.000310491	0.065	6820	tags=56%, list=12%, signal=64%
GO_ESTABLISHMENT_OF_TISSUE_POLARITY	GO_ESTABLISHMENT_OF_TISSUE_POLARITY		123	0.693792	2.00465	0	0.000311179	0.065	11562	tags=59%, list=20%, signal=73%
GO_NEURONAL_STEM_CELL_POPULATION_MAINTENANCE	GO_NEURONAL_STEM_CELL_POPULATION_MAINTENANCE		23	0.7626	2.00458	0	0.000310876	0.065	10654	tags=74%, list=18%, signal=90%
GO_RECEPTOR_CATABOLIC_PROCESS	GO_RECEPTOR_CATABOLIC_PROCESS		34	0.771601	2.00457	0	0.000310573	0.065	7767	tags=65%, list=13%, signal=75%
GO_GUANOSINE_CONTAINING_COMPOUND_METABOLIC_PROCESS	GO_GUANOSINE_CONTAINING_COMPOUND_METABOLIC_PROCESS		38	0.723592	2.00448	0	0.000310272	0.065	11437	tags=66%, list=20%, signal=82%
GO_POLYOL_CATABOLIC_PROCESS	GO_POLYOL_CATABOLIC_PROCESS		24	0.79294	2.00421	0	0.000311003	0.065	11179	tags=88%, list=19%, signal=108%
GO_MEMBRANE_BIOGENESIS	GO_MEMBRANE_BIOGENESIS		44	0.656052	2.00409	0	0.000310701	0.065	12319	tags=50%, list=21%, signal=63%
GO_PROTEOGLYCAN_BIOSYNTHETIC_PROCESS	GO_PROTEOGLYCAN_BIOSYNTHETIC_PROCESS		64	0.672091	2.00391	0	0.0003104	0.065	12539	tags=58%, list=21%, signal=74%
GO_EXTRINSIC_APOPTOTIC_SIGNALING_PATHWAY	GO_EXTRINSIC_APOPTOTIC_SIGNALING_PATHWAY		226	0.615891	2.00389	0	0.000310099	0.065	12377	tags=47%, list=21%, signal=60%
GO_CARDIAC_VENTRICLE_DEVELOPMENT	GO_CARDIAC_VENTRICLE_DEVELOPMENT		127	0.620191	2.00382	0	0.000309799	0.065	13005	tags=50%, list=22%, signal=65%
GO_NEGATIVE_REGULATION_OF_WNT_SIGNALING_PATHWAY	GO_NEGATIVE_REGULATION_OF_WNT_SIGNALING_PATHWAY		212	0.63042	2.0038	0	0.0003095	0.065	12343	tags=48%, list=21%, signal=60%
GO_AXO_DENDRITIC_TRANSPORT	GO_AXO_DENDRITIC_TRANSPORT		69	0.697785	2.00379	0	0.000309201	0.065	10646	tags=64%, list=18%, signal=78%
GO_REGULATION_OF_PROTEIN_TARGETING	GO_REGULATION_OF_PROTEIN_TARGETING		80	0.698927	2.00362	0	0.000308903	0.065	12392	tags=66%, list=21%, signal=84%
GO_PROTEIN_AUTOUBIQUITINATION	GO_PROTEIN_AUTOUBIQUITINATION		70	0.729363	2.00354	0	0.00030976	0.065	8842	tags=64%, list=15%, signal=76%
GO_REGULATION_OF_SODIUM_ION_TRANSMEMBRANE_TRANSPORT	GO_REGULATION_OF_SODIUM_ION_TRANSMEMBRANE_TRANSPORT		65	0.614005	2.00337	0.00202429	0.000309462	0.065	14397	tags=58%, list=25%, signal=78%
GO_POSITIVE_REGULATION_OF_G1_S_TRANSITION_OF_MITOTIC_CELL_CYCLE	GO_POSITIVE_REGULATION_OF_G1_S_TRANSITION_OF_MITOTIC_CELL_CYCLE		49	0.65009	2.00336	0	0.000309164	0.065	12557	tags=49%, list=22%, signal=62%
GO_REGULATION_OF_CARDIAC_MUSCLE_CONTRACTION	GO_REGULATION_OF_CARDIAC_MUSCLE_CONTRACTION		80	0.59682	2.00303	0	0.000309889	0.065	10182	tags=43%, list=17%, signal=51%
GO_PHOTORECEPTOR_CELL_DEVELOPMENT	GO_PHOTORECEPTOR_CELL_DEVELOPMENT		47	0.644247	2.003	0	0.000309591	0.065	10276	tags=45%, list=18%, signal=54%
GO_LYSOSOMAL_TRANSPORT	GO_LYSOSOMAL_TRANSPORT		108	0.740334	2.00293	0	0.000309295	0.065	10397	tags=71%, list=18%, signal=87%
GO_CELLULAR_MONOVALENT_INORGANIC_CATION_HOMEOSTASIS	GO_CELLULAR_MONOVALENT_INORGANIC_CATION_HOMEOSTASIS		113	0.622608	2.0029	0	0.000308998	0.065	16607	tags=65%, list=28%, signal=90%
GO_INTRINSIC_APOPTOTIC_SIGNALING_PATHWAY_IN_RESPONSE_TO_DNA_DAMAGE	GO_INTRINSIC_APOPTOTIC_SIGNALING_PATHWAY_IN_RESPONSE_TO_DNA_DAMAGE		101	0.674317	2.0026	0	0.00030972	0.065	10968	tags=54%, list=19%, signal=67%
GO_NEGATIVE_REGULATION_OF_PLASMA_MEMBRANE_BOUNDED_CELL_PROJECTION_ASSEMBLY	GO_NEGATIVE_REGULATION_OF_PLASMA_MEMBRANE_BOUNDED_CELL_PROJECTION_ASSEMBLY		29	0.697604	2.0025	0	0.000310435	0.065	12071	tags=59%, list=21%, signal=74%
GO_POSITIVE_REGULATION_OF_DNA_TEMPLATED_TRANSCRIPTION_INITIATION	GO_POSITIVE_REGULATION_OF_DNA_TEMPLATED_TRANSCRIPTION_INITIATION		38	0.752829	2.00243	0.00189753	0.000310139	0.065	8920	tags=66%, list=15%, signal=78%
GO_NEGATIVE_REGULATION_OF_TRANSMEMBRANE_TRANSPORT	GO_NEGATIVE_REGULATION_OF_TRANSMEMBRANE_TRANSPORT		124	0.58283	2.00239	0	0.000309843	0.065	14855	tags=45%, list=25%, signal=60%
GO_VESICLE_MEDIATED_TRANSPORT_TO_THE_PLASMA_MEMBRANE	GO_VESICLE_MEDIATED_TRANSPORT_TO_THE_PLASMA_MEMBRANE		84	0.760579	2.00231	0	0.000309547	0.065	11344	tags=77%, list=19%, signal=96%
GO_REGULATION_OF_CYCLIN_DEPENDENT_PROTEIN_KINASE_ACTIVITY	GO_REGULATION_OF_CYCLIN_DEPENDENT_PROTEIN_KINASE_ACTIVITY		104	0.652569	2.00205	0	0.000310744	0.065	12557	tags=56%, list=22%, signal=71%
GO_REGULATION_OF_NEUROTRANSMITTER_TRANSPORT	GO_REGULATION_OF_NEUROTRANSMITTER_TRANSPORT		117	0.591898	2.00204	0	0.000310448	0.065	18000	tags=61%, list=31%, signal=88%
GO_REGULATION_OF_CARBOHYDRATE_BIOSYNTHETIC_PROCESS	GO_REGULATION_OF_CARBOHYDRATE_BIOSYNTHETIC_PROCESS		94	0.607677	2.00189	0	0.000310153	0.065	11450	tags=47%, list=20%, signal=58%
GO_NEGATIVE_REGULATION_OF_HORMONE_SECRETION	GO_NEGATIVE_REGULATION_OF_HORMONE_SECRETION		59	0.613375	2.00139	0	0.000313321	0.066	13178	tags=46%, list=23%, signal=59%
GO_ROOF_OF_MOUTH_DEVELOPMENT	GO_ROOF_OF_MOUTH_DEVELOPMENT		90	0.645459	2.00118	0	0.000314082	0.067	12408	tags=47%, list=21%, signal=59%
GO_MITOCHONDRIAL_TRANSPORT	GO_MITOCHONDRIAL_TRANSPORT		242	0.707789	2.00115	0	0.000313784	0.067	8529	tags=59%, list=15%, signal=69%
GO_NON_MOTILE_CILIUM_ASSEMBLY	GO_NON_MOTILE_CILIUM_ASSEMBLY		52	0.798273	2.0008	0	0.000314634	0.067	10615	tags=90%, list=18%, signal=110%
GO_POSITIVE_REGULATION_OF_CANONICAL_WNT_SIGNALING_PATHWAY	GO_POSITIVE_REGULATION_OF_CANONICAL_WNT_SIGNALING_PATHWAY		149	0.671408	2.00046	0	0.000315342	0.067	11098	tags=55%, list=19%, signal=68%
GO_REGULATION_OF_CYSTEINE_TYPE_ENDOPEPTIDASE_ACTIVITY	GO_REGULATION_OF_CYSTEINE_TYPE_ENDOPEPTIDASE_ACTIVITY		234	0.596557	2.00042	0	0.000315989	0.068	14680	tags=49%, list=25%, signal=65%
GO_ATP_METABOLIC_PROCESS	GO_ATP_METABOLIC_PROCESS		283	0.660567	2.00036	0	0.000315691	0.068	12065	tags=54%, list=21%, signal=68%
GO_HOMOLOGOUS_CHROMOSOME_PAIRING_AT_MEIOSIS	GO_HOMOLOGOUS_CHROMOSOME_PAIRING_AT_MEIOSIS		42	0.648287	2.00032	0	0.000315393	0.068	12428	tags=50%, list=21%, signal=63%
GO_KERATAN_SULFATE_METABOLIC_PROCESS	GO_KERATAN_SULFATE_METABOLIC_PROCESS		33	0.691137	2.00009	0	0.000315096	0.068	12068	tags=52%, list=21%, signal=65%
GO_NERVE_DEVELOPMENT	GO_NERVE_DEVELOPMENT		79	0.576612	2.00007	0	0.000314799	0.068	16116	tags=52%, list=28%, signal=72%
GO_PERICARDIUM_DEVELOPMENT	GO_PERICARDIUM_DEVELOPMENT		20	0.750115	2.00002	0	0.000314503	0.068	6890	tags=50%, list=12%, signal=57%
GO_ADHERENS_JUNCTION_ORGANIZATION	GO_ADHERENS_JUNCTION_ORGANIZATION		61	0.676867	1.99954	0	0.000315679	0.068	13214	tags=59%, list=23%, signal=76%
GO_RESPONSE_TO_ACTIVITY	GO_RESPONSE_TO_ACTIVITY		69	0.623408	1.99943	0	0.000315383	0.068	13023	tags=55%, list=22%, signal=71%
GO_EMBRYONIC_APPENDAGE_MORPHOGENESIS	GO_EMBRYONIC_APPENDAGE_MORPHOGENESIS		123	0.625719	1.99928	0	0.000315087	0.068	8429	tags=40%, list=14%, signal=46%
GO_PIGMENT_METABOLIC_PROCESS	GO_PIGMENT_METABOLIC_PROCESS		71	0.658494	1.99923	0	0.000314791	0.068	12881	tags=54%, list=22%, signal=69%
GO_VENTRICULAR_CARDIAC_MUSCLE_TISSUE_DEVELOPMENT	GO_VENTRICULAR_CARDIAC_MUSCLE_TISSUE_DEVELOPMENT		55	0.654898	1.99921	0	0.000314497	0.068	11301	tags=47%, list=19%, signal=59%
GO_REGULATION_OF_MEMBRANE_LIPID_DISTRIBUTION	GO_REGULATION_OF_MEMBRANE_LIPID_DISTRIBUTION		50	0.649393	1.99897	0	0.000314202	0.068	13520	tags=60%, list=23%, signal=78%
GO_ACTIN_CYTOSKELETON_REORGANIZATION	GO_ACTIN_CYTOSKELETON_REORGANIZATION		105	0.651369	1.99882	0	0.00031616	0.068	11611	tags=53%, list=20%, signal=66%
GO_PROTEIN_LOCALIZATION_TO_VACUOLE	GO_PROTEIN_LOCALIZATION_TO_VACUOLE		67	0.752254	1.99877	0	0.000317791	0.068	10207	tags=70%, list=17%, signal=85%
GO_MESENCHYME_DEVELOPMENT	GO_MESENCHYME_DEVELOPMENT		286	0.576023	1.99846	0	0.00031845	0.069	13108	tags=42%, list=22%, signal=54%
GO_REGULATION_OF_INTRACELLULAR_ESTROGEN_RECEPTOR_SIGNALING_PATHWAY	GO_REGULATION_OF_INTRACELLULAR_ESTROGEN_RECEPTOR_SIGNALING_PATHWAY		36	0.7549	1.99834	0	0.000318153	0.069	11081	tags=75%, list=19%, signal=93%
GO_GLOMERULAR_EPITHELIAL_CELL_DIFFERENTIATION	GO_GLOMERULAR_EPITHELIAL_CELL_DIFFERENTIATION		20	0.714786	1.99825	0	0.000319732	0.07	10075	tags=50%, list=17%, signal=60%
GO_NEGATIVE_REGULATION_OF_PROTEIN_CONTAINING_COMPLEX_DISASSEMBLY	GO_NEGATIVE_REGULATION_OF_PROTEIN_CONTAINING_COMPLEX_DISASSEMBLY		73	0.685791	1.99792	0	0.00032319	0.07	7973	tags=51%, list=14%, signal=59%
GO_NON_CANONICAL_WNT_SIGNALING_PATHWAY	GO_NON_CANONICAL_WNT_SIGNALING_PATHWAY		151	0.674315	1.99772	0	0.000322889	0.07	12387	tags=60%, list=21%, signal=75%
GO_RESPONSE_TO_OSMOTIC_STRESS	GO_RESPONSE_TO_OSMOTIC_STRESS		85	0.634732	1.99771	0	0.00032259	0.07	14138	tags=58%, list=24%, signal=76%
GO_VESICLE_DOCKING	GO_VESICLE_DOCKING		65	0.70587	1.99725	0	0.000324211	0.07	8234	tags=57%, list=14%, signal=66%
GO_BONE_DEVELOPMENT	GO_BONE_DEVELOPMENT		195	0.602405	1.99711	0	0.000325174	0.071	13698	tags=48%, list=23%, signal=62%
GO_REGULATION_OF_MRNA_METABOLIC_PROCESS	GO_REGULATION_OF_MRNA_METABOLIC_PROCESS		334	0.721629	1.99707	0	0.000324873	0.071	10487	tags=64%, list=18%, signal=78%
GO_REGULATION_OF_INTRINSIC_APOPTOTIC_SIGNALING_PATHWAY	GO_REGULATION_OF_INTRINSIC_APOPTOTIC_SIGNALING_PATHWAY		159	0.644832	1.99687	0	0.000326021	0.071	12985	tags=56%, list=22%, signal=72%
GO_SCHWANN_CELL_DEVELOPMENT	GO_SCHWANN_CELL_DEVELOPMENT		30	0.719782	1.99684	0	0.00032572	0.071	11765	tags=67%, list=20%, signal=83%
GO_REGULATION_OF_MUSCLE_ADAPTATION	GO_REGULATION_OF_MUSCLE_ADAPTATION		100	0.631852	1.9968	0	0.000325419	0.071	12878	tags=44%, list=22%, signal=56%
GO_CENTROSOME_DUPLICATION	GO_CENTROSOME_DUPLICATION		66	0.755111	1.99656	0	0.000330963	0.072	10911	tags=76%, list=19%, signal=93%
GO_FC_RECEPTOR_SIGNALING_PATHWAY	GO_FC_RECEPTOR_SIGNALING_PATHWAY		239	0.688802	1.99654	0	0.000330658	0.072	10650	tags=46%, list=18%, signal=56%
GO_SODIUM_ION_TRANSMEMBRANE_TRANSPORT	GO_SODIUM_ION_TRANSMEMBRANE_TRANSPORT		174	0.543286	1.99652	0	0.000330354	0.072	15632	tags=47%, list=27%, signal=64%
GO_GASTRULATION_WITH_MOUTH_FORMING_SECOND	GO_GASTRULATION_WITH_MOUTH_FORMING_SECOND		26	0.754782	1.99639	0	0.00033005	0.072	8989	tags=58%, list=15%, signal=68%
GO_MICROTUBULE_CYTOSKELETON_ORGANIZATION_INVOLVED_IN_MITOSIS	GO_MICROTUBULE_CYTOSKELETON_ORGANIZATION_INVOLVED_IN_MITOSIS		137	0.708997	1.9963	0	0.000329747	0.072	10523	tags=63%, list=18%, signal=76%
GO_RESPONSE_TO_EPIDERMAL_GROWTH_FACTOR	GO_RESPONSE_TO_EPIDERMAL_GROWTH_FACTOR		45	0.727799	1.99621	0	0.000329444	0.072	12371	tags=78%, list=21%, signal=99%
GO_NEGATIVE_REGULATION_OF_TRANSPORTER_ACTIVITY	GO_NEGATIVE_REGULATION_OF_TRANSPORTER_ACTIVITY		85	0.599691	1.99614	0	0.000330083	0.073	14855	tags=47%, list=25%, signal=63%
GO_CELLULAR_GLUCAN_METABOLIC_PROCESS	GO_CELLULAR_GLUCAN_METABOLIC_PROCESS		70	0.64455	1.99613	0	0.00032978	0.073	14742	tags=64%, list=25%, signal=86%
GO_CARBOHYDRATE_DERIVATIVE_TRANSPORT	GO_CARBOHYDRATE_DERIVATIVE_TRANSPORT		94	0.63334	1.99587	0	0.000329478	0.073	7829	tags=45%, list=13%, signal=52%
GO_PROTEIN_LOCALIZATION_TO_CYTOSKELETON	GO_PROTEIN_LOCALIZATION_TO_CYTOSKELETON		57	0.743857	1.99561	0	0.000330149	0.073	11562	tags=77%, list=20%, signal=96%
GO_NEGATIVE_REGULATION_OF_CALCIUM_MEDIATED_SIGNALING	GO_NEGATIVE_REGULATION_OF_CALCIUM_MEDIATED_SIGNALING		32	0.707308	1.99555	0	0.000331731	0.073	9195	tags=50%, list=16%, signal=59%
GO_NEGATIVE_REGULATION_OF_DNA_BINDING	GO_NEGATIVE_REGULATION_OF_DNA_BINDING		52	0.647183	1.99539	0	0.000332363	0.073	13108	tags=50%, list=22%, signal=64%
GO_POSITIVE_REGULATION_OF_AXON_EXTENSION	GO_POSITIVE_REGULATION_OF_AXON_EXTENSION		42	0.712111	1.99533	0	0.00033303	0.073	10563	tags=57%, list=18%, signal=70%
GO_PROTEIN_INSERTION_INTO_MEMBRANE	GO_PROTEIN_INSERTION_INTO_MEMBRANE		61	0.702391	1.9952	0	0.000333812	0.073	8496	tags=52%, list=15%, signal=61%
GO_CELLULAR_RESPONSE_TO_UV	GO_CELLULAR_RESPONSE_TO_UV		78	0.705466	1.99489	0	0.000336816	0.073	8986	tags=58%, list=15%, signal=68%
GO_REGULATION_OF_SODIUM_ION_TRANSMEMBRANE_TRANSPORTER_ACTIVITY	GO_REGULATION_OF_SODIUM_ION_TRANSMEMBRANE_TRANSPORTER_ACTIVITY		55	0.623945	1.9948	0	0.000336509	0.073	14397	tags=60%, list=25%, signal=80%
GO_POSITIVE_REGULATION_OF_CYSTEINE_TYPE_ENDOPEPTIDASE_ACTIVITY	GO_POSITIVE_REGULATION_OF_CYSTEINE_TYPE_ENDOPEPTIDASE_ACTIVITY		147	0.606092	1.99472	0	0.000337304	0.073	14603	tags=52%, list=25%, signal=69%
GO_NADH_METABOLIC_PROCESS	GO_NADH_METABOLIC_PROCESS		40	0.713177	1.99455	0	0.000338863	0.074	10096	tags=60%, list=17%, signal=72%
GO_COLUMNAR_CUBOIDAL_EPITHELIAL_CELL_DEVELOPMENT	GO_COLUMNAR_CUBOIDAL_EPITHELIAL_CELL_DEVELOPMENT		60	0.628266	1.99444	0	0.000339485	0.074	11256	tags=47%, list=19%, signal=58%
GO_ALPHA_AMINO_ACID_CATABOLIC_PROCESS	GO_ALPHA_AMINO_ACID_CATABOLIC_PROCESS		101	0.623712	1.9938	0	0.000341105	0.074	12355	tags=50%, list=21%, signal=64%
GO_CYCLIC_NUCLEOTIDE_METABOLIC_PROCESS	GO_CYCLIC_NUCLEOTIDE_METABOLIC_PROCESS		38	0.648076	1.99328	0	0.000344389	0.075	11345	tags=53%, list=19%, signal=65%
GO_CELLULAR_MODIFIED_AMINO_ACID_METABOLIC_PROCESS	GO_CELLULAR_MODIFIED_AMINO_ACID_METABOLIC_PROCESS		184	0.586029	1.99326	0	0.000344078	0.075	15312	tags=52%, list=26%, signal=70%
GO_REGULATION_OF_CELL_CYCLE_ARREST	GO_REGULATION_OF_CELL_CYCLE_ARREST		104	0.658095	1.99326	0	0.000343766	0.075	12885	tags=60%, list=22%, signal=76%
GO_CELL_FATE_COMMITMENT_INVOLVED_IN_FORMATION_OF_PRIMARY_GERM_LAYER	GO_CELL_FATE_COMMITMENT_INVOLVED_IN_FORMATION_OF_PRIMARY_GERM_LAYER		34	0.642048	1.99324	0	0.000343456	0.075	10974	tags=41%, list=19%, signal=51%
GO_REGULATION_OF_CHROMOSOME_SEGREGATION	GO_REGULATION_OF_CHROMOSOME_SEGREGATION		101	0.699046	1.9931	0	0.000344076	0.076	9885	tags=56%, list=17%, signal=68%
GO_REGULATION_OF_DENDRITIC_SPINE_DEVELOPMENT	GO_REGULATION_OF_DENDRITIC_SPINE_DEVELOPMENT		77	0.689401	1.99292	0	0.00034484	0.076	11912	tags=65%, list=20%, signal=81%
GO_SCHWANN_CELL_DIFFERENTIATION	GO_SCHWANN_CELL_DIFFERENTIATION		38	0.684488	1.99258	0	0.000344529	0.076	11765	tags=61%, list=20%, signal=76%
GO_I_KAPPAB_KINASE_NF_KAPPAB_SIGNALING	GO_I_KAPPAB_KINASE_NF_KAPPAB_SIGNALING		282	0.641817	1.99254	0	0.000345629	0.076	13555	tags=56%, list=23%, signal=73%
GO_ACTIVATION_OF_MAPK_ACTIVITY	GO_ACTIVATION_OF_MAPK_ACTIVITY		151	0.600926	1.99238	0	0.00034723	0.076	13459	tags=48%, list=23%, signal=63%
GO_NEURAL_NUCLEUS_DEVELOPMENT	GO_NEURAL_NUCLEUS_DEVELOPMENT		59	0.62498	1.99225	0	0.000346918	0.076	10556	tags=42%, list=18%, signal=52%
GO_NEGATIVE_REGULATION_OF_INTRINSIC_APOPTOTIC_SIGNALING_PATHWAY	GO_NEGATIVE_REGULATION_OF_INTRINSIC_APOPTOTIC_SIGNALING_PATHWAY		95	0.66671	1.99213	0	0.000347561	0.076	13252	tags=61%, list=23%, signal=79%
GO_LYTIC_VACUOLE_ORGANIZATION	GO_LYTIC_VACUOLE_ORGANIZATION		64	0.721858	1.99204	0	0.00034725	0.076	9791	tags=67%, list=17%, signal=81%
GO_REGULATION_OF_CALCIUM_ION_TRANSPORT_INTO_CYTOSOL	GO_REGULATION_OF_CALCIUM_ION_TRANSPORT_INTO_CYTOSOL		99	0.57709	1.9919	0	0.000347891	0.076	9859	tags=34%, list=17%, signal=41%
GO_FILOPODIUM_ASSEMBLY	GO_FILOPODIUM_ASSEMBLY		58	0.671108	1.99185	0	0.000348842	0.076	12071	tags=62%, list=21%, signal=78%
GO_NEGATIVE_REGULATION_OF_PROTEIN_LOCALIZATION_TO_NUCLEUS	GO_NEGATIVE_REGULATION_OF_PROTEIN_LOCALIZATION_TO_NUCLEUS		30	0.699997	1.99173	0	0.00034993	0.076	12950	tags=70%, list=22%, signal=90%
GO_REGULATION_OF_EXTENT_OF_CELL_GROWTH	GO_REGULATION_OF_EXTENT_OF_CELL_GROWTH		109	0.630113	1.9917	0	0.000352154	0.076	10963	tags=47%, list=19%, signal=57%
GO_PHOSPHATIDYLINOSITOL_DEPHOSPHORYLATION	GO_PHOSPHATIDYLINOSITOL_DEPHOSPHORYLATION		29	0.781979	1.99167	0	0.00035184	0.076	11179	tags=83%, list=19%, signal=102%
GO_NEGATIVE_REGULATION_OF_ERBB_SIGNALING_PATHWAY	GO_NEGATIVE_REGULATION_OF_ERBB_SIGNALING_PATHWAY		53	0.733918	1.99164	0	0.000353025	0.076	9086	tags=66%, list=16%, signal=78%
GO_AXONAL_TRANSPORT	GO_AXONAL_TRANSPORT		58	0.69032	1.99163	0	0.000352711	0.076	10646	tags=62%, list=18%, signal=76%
GO_LABYRINTHINE_LAYER_DEVELOPMENT	GO_LABYRINTHINE_LAYER_DEVELOPMENT		48	0.6589	1.99127	0	0.00035562	0.077	13727	tags=58%, list=24%, signal=76%
GO_PATHWAY_RESTRICTED_SMAD_PROTEIN_PHOSPHORYLATION	GO_PATHWAY_RESTRICTED_SMAD_PROTEIN_PHOSPHORYLATION		65	0.606289	1.99124	0	0.000356697	0.077	15827	tags=52%, list=27%, signal=72%
GO_DNA_REPLICATION	GO_DNA_REPLICATION		263	0.712642	1.9911	0	0.00035638	0.077	12593	tags=75%, list=22%, signal=95%
GO_NEGATIVE_REGULATION_OF_MRNA_METABOLIC_PROCESS	GO_NEGATIVE_REGULATION_OF_MRNA_METABOLIC_PROCESS		80	0.731754	1.99109	0	0.000356063	0.077	11026	tags=63%, list=19%, signal=77%
GO_EPITHELIAL_TO_MESENCHYMAL_TRANSITION	GO_EPITHELIAL_TO_MESENCHYMAL_TRANSITION		148	0.611732	1.99058	0	0.000357629	0.077	13108	tags=49%, list=22%, signal=63%
GO_NEGATIVE_REGULATION_OF_CHROMATIN_ORGANIZATION	GO_NEGATIVE_REGULATION_OF_CHROMATIN_ORGANIZATION		52	0.732226	1.99055	0	0.000357312	0.077	9912	tags=69%, list=17%, signal=83%
GO_REGULATION_OF_NUCLEOCYTOPLASMIC_TRANSPORT	GO_REGULATION_OF_NUCLEOCYTOPLASMIC_TRANSPORT		111	0.700484	1.99028	0	0.000356995	0.077	12950	tags=69%, list=22%, signal=89%
GO_PROTEIN_K48_LINKED_UBIQUITINATION	GO_PROTEIN_K48_LINKED_UBIQUITINATION		55	0.77927	1.99016	0	0.00035668	0.077	9297	tags=76%, list=16%, signal=91%
GO_AMINOGLYCAN_BIOSYNTHETIC_PROCESS	GO_AMINOGLYCAN_BIOSYNTHETIC_PROCESS		115	0.6148	1.99014	0	0.000356364	0.077	12634	tags=47%, list=22%, signal=60%
GO_CHROMATIN_ASSEMBLY_OR_DISASSEMBLY	GO_CHROMATIN_ASSEMBLY_OR_DISASSEMBLY		143	0.722833	1.99005	0	0.000356981	0.077	10772	tags=66%, list=18%, signal=80%
GO_CELL_JUNCTION_MAINTENANCE	GO_CELL_JUNCTION_MAINTENANCE		30	0.687154	1.98998	0	0.000356666	0.077	13225	tags=67%, list=23%, signal=86%
GO_POSITIVE_REGULATION_OF_PEPTIDE_HORMONE_SECRETION	GO_POSITIVE_REGULATION_OF_PEPTIDE_HORMONE_SECRETION		96	0.585334	1.98991	0	0.000356352	0.077	13041	tags=45%, list=22%, signal=58%
GO_ENDOCYTIC_RECYCLING	GO_ENDOCYTIC_RECYCLING		46	0.775729	1.98975	0	0.000356038	0.077	10046	tags=78%, list=17%, signal=94%
GO_NEGATIVE_REGULATION_OF_STRIATED_MUSCLE_CELL_DIFFERENTIATION	GO_NEGATIVE_REGULATION_OF_STRIATED_MUSCLE_CELL_DIFFERENTIATION		41	0.648747	1.98975	0	0.000355724	0.077	9906	tags=44%, list=17%, signal=53%
GO_POSTSYNAPTIC_SPECIALIZATION_ORGANIZATION	GO_POSTSYNAPTIC_SPECIALIZATION_ORGANIZATION		34	0.651624	1.98969	0	0.000356446	0.077	12709	tags=50%, list=22%, signal=64%
GO_PEPTIDYL_LYSINE_METHYLATION	GO_PEPTIDYL_LYSINE_METHYLATION		113	0.733464	1.98956	0	0.000357067	0.077	9492	tags=67%, list=16%, signal=80%
GO_NLS_BEARING_PROTEIN_IMPORT_INTO_NUCLEUS	GO_NLS_BEARING_PROTEIN_IMPORT_INTO_NUCLEUS		20	0.806098	1.98924	0	0.000357667	0.077	5929	tags=65%, list=10%, signal=72%
GO_REGULATION_OF_REACTIVE_OXYGEN_SPECIES_METABOLIC_PROCESS	GO_REGULATION_OF_REACTIVE_OXYGEN_SPECIES_METABOLIC_PROCESS		191	0.58369	1.98912	0	0.000357353	0.077	12417	tags=46%, list=21%, signal=58%
GO_NEGATIVE_REGULATION_OF_TOR_SIGNALING	GO_NEGATIVE_REGULATION_OF_TOR_SIGNALING		39	0.75439	1.9891	0	0.00035704	0.077	7918	tags=67%, list=14%, signal=77%
GO_INTERACTION_WITH_HOST	GO_INTERACTION_WITH_HOST		208	0.656306	1.98886	0	0.000358098	0.077	10777	tags=50%, list=18%, signal=61%
GO_DENDRITIC_SPINE_MORPHOGENESIS	GO_DENDRITIC_SPINE_MORPHOGENESIS		61	0.682111	1.98875	0	0.000357785	0.077	12387	tags=62%, list=21%, signal=79%
GO_REGULATION_OF_EPITHELIAL_CELL_APOPTOTIC_PROCESS	GO_REGULATION_OF_EPITHELIAL_CELL_APOPTOTIC_PROCESS		93	0.574352	1.98861	0	0.000358799	0.078	15349	tags=46%, list=26%, signal=63%
GO_MITOTIC_DNA_INTEGRITY_CHECKPOINT	GO_MITOTIC_DNA_INTEGRITY_CHECKPOINT		104	0.719233	1.9886	0	0.000358486	0.078	12557	tags=72%, list=22%, signal=92%
GO_NEGATIVE_REGULATION_OF_PEPTIDYL_TYROSINE_PHOSPHORYLATION	GO_NEGATIVE_REGULATION_OF_PEPTIDYL_TYROSINE_PHOSPHORYLATION		54	0.676412	1.98832	0	0.000359054	0.078	11717	tags=56%, list=20%, signal=69%
GO_CARDIAC_MUSCLE_CELL_ACTION_POTENTIAL	GO_CARDIAC_MUSCLE_CELL_ACTION_POTENTIAL		73	0.597683	1.98826	0	0.000358741	0.078	18555	tags=66%, list=32%, signal=96%
GO_RESPONSE_TO_ESTRADIOL	GO_RESPONSE_TO_ESTRADIOL		139	0.571535	1.98821	0	0.000358428	0.078	12368	tags=44%, list=21%, signal=56%
GO_MEIOSIS_I_CELL_CYCLE_PROCESS	GO_MEIOSIS_I_CELL_CYCLE_PROCESS		112	0.607479	1.98783	0	0.000360848	0.08	12428	tags=46%, list=21%, signal=58%
GO_POSITIVE_REGULATION_OF_MUSCLE_CELL_APOPTOTIC_PROCESS	GO_POSITIVE_REGULATION_OF_MUSCLE_CELL_APOPTOTIC_PROCESS		35	0.653849	1.98767	0	0.000363479	0.081	12885	tags=49%, list=22%, signal=62%
GO_CELL_SUBSTRATE_JUNCTION_ORGANIZATION	GO_CELL_SUBSTRATE_JUNCTION_ORGANIZATION		102	0.695396	1.98757	0	0.000363163	0.081	13472	tags=69%, list=23%, signal=89%
GO_VESICLE_CARGO_LOADING	GO_VESICLE_CARGO_LOADING		27	0.797044	1.98754	0	0.000362848	0.081	7078	tags=67%, list=12%, signal=76%
GO_SNRNA_TRANSCRIPTION	GO_SNRNA_TRANSCRIPTION		71	0.795558	1.98698	0	0.000365944	0.081	8665	tags=79%, list=15%, signal=93%
GO_CELLULAR_RESPONSE_TO_MECHANICAL_STIMULUS	GO_CELLULAR_RESPONSE_TO_MECHANICAL_STIMULUS		78	0.655194	1.9869	0	0.000365627	0.081	14574	tags=64%, list=25%, signal=85%
GO_SISTER_CHROMATID_SEGREGATION	GO_SISTER_CHROMATID_SEGREGATION		187	0.685141	1.98678	0	0.00036531	0.081	10523	tags=58%, list=18%, signal=71%
GO_MODULATION_BY_SYMBIONT_OF_HOST_PROCESS	GO_MODULATION_BY_SYMBIONT_OF_HOST_PROCESS		38	0.747386	1.98678	0	0.000364994	0.081	10556	tags=63%, list=18%, signal=77%
GO_POSITIVE_REGULATION_OF_EMBRYONIC_DEVELOPMENT	GO_POSITIVE_REGULATION_OF_EMBRYONIC_DEVELOPMENT		38	0.639518	1.98666	0	0.000368355	0.082	13005	tags=53%, list=22%, signal=68%
GO_ORGANIC_CATION_TRANSPORT	GO_ORGANIC_CATION_TRANSPORT		49	0.603012	1.9866	0	0.000368036	0.082	14628	tags=47%, list=25%, signal=63%
GO_MUSCLE_ADAPTATION	GO_MUSCLE_ADAPTATION		123	0.60972	1.98641	0	0.000369862	0.082	12878	tags=41%, list=22%, signal=53%
GO_NEUROMUSCULAR_PROCESS	GO_NEUROMUSCULAR_PROCESS		104	0.558054	1.98621	0	0.000370434	0.083	13774	tags=39%, list=24%, signal=52%
GO_CEREBELLAR_CORTEX_DEVELOPMENT	GO_CEREBELLAR_CORTEX_DEVELOPMENT		47	0.663958	1.9861	0	0.000371003	0.083	11331	tags=47%, list=19%, signal=58%
GO_RESPONSE_TO_ORGANOPHOSPHORUS	GO_RESPONSE_TO_ORGANOPHOSPHORUS		133	0.570615	1.98593	0	0.000372987	0.083	15605	tags=54%, list=27%, signal=74%
GO_DETECTION_OF_LIGHT_STIMULUS	GO_DETECTION_OF_LIGHT_STIMULUS		74	0.568173	1.9857	0	0.00037353	0.084	14693	tags=45%, list=25%, signal=60%
GO_UBIQUITIN_DEPENDENT_ERAD_PATHWAY	GO_UBIQUITIN_DEPENDENT_ERAD_PATHWAY		73	0.753111	1.98558	0	0.000374122	0.084	10045	tags=74%, list=17%, signal=89%
GO_GROWTH_HORMONE_SECRETION	GO_GROWTH_HORMONE_SECRETION		15	0.751003	1.9855	0	0.000373801	0.084	6369	tags=47%, list=11%, signal=52%
GO_REGULATION_OF_PEPTIDYL_TYROSINE_PHOSPHORYLATION	GO_REGULATION_OF_PEPTIDYL_TYROSINE_PHOSPHORYLATION		259	0.576291	1.98455	0	0.000377397	0.084	15135	tags=47%, list=26%, signal=63%
GO_ESTABLISHMENT_OF_PROTEIN_LOCALIZATION_TO_VACUOLE	GO_ESTABLISHMENT_OF_PROTEIN_LOCALIZATION_TO_VACUOLE		52	0.762441	1.98455	0	0.000377074	0.084	7970	tags=65%, list=14%, signal=76%
GO_REGULATION_OF_TORC1_SIGNALING	GO_REGULATION_OF_TORC1_SIGNALING		31	0.79276	1.9845	0	0.000377958	0.084	8897	tags=81%, list=15%, signal=95%
GO_REGULATION_OF_ACTION_POTENTIAL	GO_REGULATION_OF_ACTION_POTENTIAL		56	0.624798	1.98445	0	0.000378519	0.084	13602	tags=52%, list=23%, signal=67%
GO_POSITIVE_REGULATION_OF_ATP_METABOLIC_PROCESS	GO_POSITIVE_REGULATION_OF_ATP_METABOLIC_PROCESS		46	0.642147	1.98436	0	0.000378195	0.084	11873	tags=50%, list=20%, signal=63%
GO_PROTEIN_DNA_COMPLEX_SUBUNIT_ORGANIZATION	GO_PROTEIN_DNA_COMPLEX_SUBUNIT_ORGANIZATION		206	0.71371	1.98415	0	0.00037878	0.084	11686	tags=66%, list=20%, signal=82%
GO_MAMMARY_GLAND_EPITHELIUM_DEVELOPMENT	GO_MAMMARY_GLAND_EPITHELIUM_DEVELOPMENT		71	0.628396	1.98395	0	0.000379315	0.084	14462	tags=55%, list=25%, signal=73%
GO_REGULATION_OF_AMYLOID_BETA_FORMATION	GO_REGULATION_OF_AMYLOID_BETA_FORMATION		33	0.688359	1.98387	0	0.000379898	0.084	12878	tags=67%, list=22%, signal=85%
GO_POSITIVE_REGULATION_OF_APOPTOTIC_SIGNALING_PATHWAY	GO_POSITIVE_REGULATION_OF_APOPTOTIC_SIGNALING_PATHWAY		177	0.628224	1.9838	0	0.000381223	0.085	14054	tags=55%, list=24%, signal=72%
GO_REGULATION_OF_MICROTUBULE_POLYMERIZATION	GO_REGULATION_OF_MICROTUBULE_POLYMERIZATION		49	0.688206	1.98379	0	0.000380899	0.085	11232	tags=59%, list=19%, signal=73%
GO_REGULATION_OF_GENE_EXPRESSION_BY_GENETIC_IMPRINTING	GO_REGULATION_OF_GENE_EXPRESSION_BY_GENETIC_IMPRINTING		18	0.77207	1.98371	0	0.000381479	0.085	8267	tags=61%, list=14%, signal=71%
GO_NEGATIVE_REGULATION_OF_ION_TRANSMEMBRANE_TRANSPORT	GO_NEGATIVE_REGULATION_OF_ION_TRANSMEMBRANE_TRANSPORT		100	0.594295	1.98356	0	0.000382869	0.086	14855	tags=47%, list=25%, signal=63%
GO_SENSORY_PERCEPTION_OF_LIGHT_STIMULUS	GO_SENSORY_PERCEPTION_OF_LIGHT_STIMULUS		217	0.526738	1.98332	0	0.000384782	0.087	17980	tags=46%, list=31%, signal=66%
GO_REGULATION_OF_CALCIUM_ION_DEPENDENT_EXOCYTOSIS	GO_REGULATION_OF_CALCIUM_ION_DEPENDENT_EXOCYTOSIS		41	0.633837	1.98301	0	0.000385477	0.087	15420	tags=61%, list=26%, signal=83%
GO_MODULATION_BY_VIRUS_OF_HOST_PROCESS	GO_MODULATION_BY_VIRUS_OF_HOST_PROCESS		29	0.769215	1.98297	0	0.000386477	0.087	10556	tags=69%, list=18%, signal=84%
GO_POSITIVE_REGULATION_OF_GLYCOPROTEIN_METABOLIC_PROCESS	GO_POSITIVE_REGULATION_OF_GLYCOPROTEIN_METABOLIC_PROCESS		26	0.722727	1.9829	0	0.000387476	0.087	6437	tags=50%, list=11%, signal=56%
GO_POSITIVE_REGULATION_OF_CHROMATIN_ORGANIZATION	GO_POSITIVE_REGULATION_OF_CHROMATIN_ORGANIZATION		102	0.704887	1.98289	0	0.000387148	0.087	10169	tags=62%, list=17%, signal=75%
GO_LOW_DENSITY_LIPOPROTEIN_RECEPTOR_PARTICLE_METABOLIC_PROCESS	GO_LOW_DENSITY_LIPOPROTEIN_RECEPTOR_PARTICLE_METABOLIC_PROCESS		23	0.738127	1.98286	0	0.000386821	0.087	7539	tags=52%, list=13%, signal=60%
GO_ESTABLISHMENT_OF_ENDOTHELIAL_BARRIER	GO_ESTABLISHMENT_OF_ENDOTHELIAL_BARRIER		45	0.710369	1.98262	0.00196464	0.0003894	0.087	11356	tags=64%, list=19%, signal=80%
GO_POSITIVE_REGULATION_OF_CELL_MATRIX_ADHESION	GO_POSITIVE_REGULATION_OF_CELL_MATRIX_ADHESION		55	0.665544	1.98257	0	0.000389072	0.087	11084	tags=55%, list=19%, signal=67%
GO_REGULATION_OF_PROTEIN_ACETYLATION	GO_REGULATION_OF_PROTEIN_ACETYLATION		75	0.681997	1.98255	0	0.000388744	0.087	6213	tags=47%, list=11%, signal=52%
GO_POSITIVE_REGULATION_OF_LIPID_METABOLIC_PROCESS	GO_POSITIVE_REGULATION_OF_LIPID_METABOLIC_PROCESS		149	0.55971	1.98255	0	0.000388416	0.087	13023	tags=41%, list=22%, signal=53%
GO_CELLULAR_RESPONSE_TO_CAMP	GO_CELLULAR_RESPONSE_TO_CAMP		52	0.621282	1.98245	0	0.000388089	0.087	15605	tags=58%, list=27%, signal=79%
GO_EPIDERMIS_DEVELOPMENT	GO_EPIDERMIS_DEVELOPMENT		468	0.513207	1.98232	0	0.000390397	0.087	14971	tags=34%, list=26%, signal=46%
GO_REGULATION_OF_METAL_ION_TRANSPORT	GO_REGULATION_OF_METAL_ION_TRANSPORT		386	0.528247	1.98215	0	0.000390069	0.087	14900	tags=42%, list=26%, signal=56%
GO_DNA_CATABOLIC_PROCESS	GO_DNA_CATABOLIC_PROCESS		41	0.707189	1.98199	0	0.000389741	0.087	12041	tags=63%, list=21%, signal=80%
GO_REGULATION_OF_CALCIUM_MEDIATED_SIGNALING	GO_REGULATION_OF_CALCIUM_MEDIATED_SIGNALING		97	0.589327	1.98194	0	0.000390299	0.087	9195	tags=36%, list=16%, signal=43%
GO_DOUBLE_STRAND_BREAK_REPAIR	GO_DOUBLE_STRAND_BREAK_REPAIR		224	0.707252	1.98173	0	0.000392043	0.088	12605	tags=71%, list=22%, signal=91%
GO_ESTABLISHMENT_OF_EPITHELIAL_CELL_POLARITY	GO_ESTABLISHMENT_OF_EPITHELIAL_CELL_POLARITY		30	0.720921	1.98146	0	0.000391714	0.088	13248	tags=77%, list=23%, signal=99%
GO_NEGATIVE_REGULATION_OF_HEMOPOIESIS	GO_NEGATIVE_REGULATION_OF_HEMOPOIESIS		143	0.579611	1.98138	0	0.000392321	0.089	14536	tags=45%, list=25%, signal=60%
GO_CARDIAC_SEPTUM_DEVELOPMENT	GO_CARDIAC_SEPTUM_DEVELOPMENT		110	0.637396	1.98137	0	0.000391993	0.089	13108	tags=56%, list=22%, signal=73%
GO_FATTY_ACID_BIOSYNTHETIC_PROCESS	GO_FATTY_ACID_BIOSYNTHETIC_PROCESS		166	0.555504	1.98134	0	0.000391666	0.089	13793	tags=40%, list=24%, signal=53%
GO_NEGATIVE_REGULATION_OF_PROTEOLYSIS	GO_NEGATIVE_REGULATION_OF_PROTEOLYSIS		356	0.548797	1.98122	0	0.000391339	0.089	13938	tags=38%, list=24%, signal=50%
GO_BODY_FLUID_SECRETION	GO_BODY_FLUID_SECRETION		92	0.568142	1.98089	0	0.00039368	0.089	13983	tags=45%, list=24%, signal=59%
GO_POSITIVE_REGULATION_OF_PEPTIDE_SECRETION	GO_POSITIVE_REGULATION_OF_PEPTIDE_SECRETION		221	0.570453	1.98086	0	0.000393352	0.089	13245	tags=42%, list=23%, signal=54%
GO_LUNG_MORPHOGENESIS	GO_LUNG_MORPHOGENESIS		52	0.661764	1.98083	0	0.000393025	0.089	12959	tags=54%, list=22%, signal=69%
GO_ENDOTHELIAL_CELL_PROLIFERATION	GO_ENDOTHELIAL_CELL_PROLIFERATION		191	0.5426	1.98077	0	0.000392698	0.089	15715	tags=44%, list=27%, signal=60%
GO_B_CELL_DIFFERENTIATION	GO_B_CELL_DIFFERENTIATION		135	0.604528	1.98069	0	0.000392371	0.089	10169	tags=39%, list=17%, signal=47%
GO_RETROGRADE_TRANSPORT_ENDOSOME_TO_GOLGI	GO_RETROGRADE_TRANSPORT_ENDOSOME_TO_GOLGI		83	0.7663	1.98022	0	0.000392928	0.089	7345	tags=69%, list=13%, signal=78%
GO_POSITIVE_REGULATION_OF_TRANSPORTER_ACTIVITY	GO_POSITIVE_REGULATION_OF_TRANSPORTER_ACTIVITY		108	0.571288	1.98008	0	0.000394566	0.09	10816	tags=38%, list=19%, signal=47%
GO_ENDOSOME_ORGANIZATION	GO_ENDOSOME_ORGANIZATION		75	0.763241	1.98002	0	0.000395294	0.09	11094	tags=77%, list=19%, signal=95%
GO_NEGATIVE_REGULATION_OF_INTRACELLULAR_STEROID_HORMONE_RECEPTOR_SIGNALING_PATHWAY	GO_NEGATIVE_REGULATION_OF_INTRACELLULAR_STEROID_HORMONE_RECEPTOR_SIGNALING_PATHWAY		34	0.716	1.97987	0	0.000395877	0.091	15101	tags=79%, list=26%, signal=107%
GO_CHAPERONE_MEDIATED_PROTEIN_FOLDING	GO_CHAPERONE_MEDIATED_PROTEIN_FOLDING		59	0.716605	1.97971	0	0.000398046	0.091	11328	tags=68%, list=19%, signal=84%
GO_MITOTIC_SPINDLE_ORGANIZATION	GO_MITOTIC_SPINDLE_ORGANIZATION		111	0.70674	1.97967	0	0.000397717	0.091	10523	tags=63%, list=18%, signal=77%
GO_CYTOSKELETON_DEPENDENT_CYTOKINESIS	GO_CYTOSKELETON_DEPENDENT_CYTOKINESIS		85	0.696403	1.97944	0	0.000400184	0.093	10911	tags=61%, list=19%, signal=75%
GO_CELL_DEATH_IN_RESPONSE_TO_HYDROGEN_PEROXIDE	GO_CELL_DEATH_IN_RESPONSE_TO_HYDROGEN_PEROXIDE		33	0.691459	1.9794	0	0.000399854	0.093	13252	tags=55%, list=23%, signal=71%
GO_REGULATION_OF_DNA_REPAIR	GO_REGULATION_OF_DNA_REPAIR		115	0.702335	1.97938	0	0.000399524	0.093	12176	tags=67%, list=21%, signal=84%
GO_EPITHELIAL_CELL_DIFFERENTIATION_INVOLVED_IN_KIDNEY_DEVELOPMENT	GO_EPITHELIAL_CELL_DIFFERENTIATION_INVOLVED_IN_KIDNEY_DEVELOPMENT		47	0.632729	1.97938	0	0.000399194	0.093	14068	tags=53%, list=24%, signal=70%
GO_ACTOMYOSIN_STRUCTURE_ORGANIZATION	GO_ACTOMYOSIN_STRUCTURE_ORGANIZATION		196	0.645252	1.97938	0	0.000398865	0.093	12728	tags=52%, list=22%, signal=66%
GO_REGULATION_OF_TELOMERE_MAINTENANCE	GO_REGULATION_OF_TELOMERE_MAINTENANCE		77	0.778632	1.97928	0	0.000398537	0.093	7686	tags=71%, list=13%, signal=82%
GO_3_PHOSPHOADENOSINE_5_PHOSPHOSULFATE_METABOLIC_PROCESS	GO_3_PHOSPHOADENOSINE_5_PHOSPHOSULFATE_METABOLIC_PROCESS		23	0.674611	1.97928	0	0.000398209	0.093	12438	tags=57%, list=21%, signal=72%
GO_RECEPTOR_RECYCLING	GO_RECEPTOR_RECYCLING		31	0.732643	1.97911	0	0.000398928	0.093	10556	tags=68%, list=18%, signal=83%
GO_CELLULAR_POLYSACCHARIDE_CATABOLIC_PROCESS	GO_CELLULAR_POLYSACCHARIDE_CATABOLIC_PROCESS		23	0.743008	1.97898	0	0.000399469	0.093	10568	tags=70%, list=18%, signal=85%
GO_AMYLOID_BETA_METABOLIC_PROCESS	GO_AMYLOID_BETA_METABOLIC_PROCESS		51	0.674869	1.97884	0	0.00040263	0.093	12878	tags=65%, list=22%, signal=83%
GO_NEURON_DEATH_IN_RESPONSE_TO_OXIDATIVE_STRESS	GO_NEURON_DEATH_IN_RESPONSE_TO_OXIDATIVE_STRESS		27	0.72987	1.97882	0	0.0004023	0.093	13252	tags=81%, list=23%, signal=105%
GO_CARDIAC_SEPTUM_MORPHOGENESIS	GO_CARDIAC_SEPTUM_MORPHOGENESIS		74	0.634256	1.97879	0	0.00040197	0.093	15916	tags=61%, list=27%, signal=83%
GO_MONOSACCHARIDE_BIOSYNTHETIC_PROCESS	GO_MONOSACCHARIDE_BIOSYNTHETIC_PROCESS		95	0.63246	1.97807	0	0.000406756	0.093	10579	tags=48%, list=18%, signal=59%
GO_ERAD_PATHWAY	GO_ERAD_PATHWAY		94	0.743138	1.97761	0	0.000410659	0.096	10045	tags=73%, list=17%, signal=89%
GO_NEGATIVE_REGULATION_OF_SMOOTH_MUSCLE_CELL_DIFFERENTIATION	GO_NEGATIVE_REGULATION_OF_SMOOTH_MUSCLE_CELL_DIFFERENTIATION		23	0.682431	1.97761	0	0.000410323	0.096	11450	tags=48%, list=20%, signal=59%
GO_NEURAL_CREST_CELL_DIFFERENTIATION	GO_NEURAL_CREST_CELL_DIFFERENTIATION		89	0.6047	1.97753	0	0.000411267	0.096	12681	tags=45%, list=22%, signal=57%
GO_WATER_HOMEOSTASIS	GO_WATER_HOMEOSTASIS		79	0.567605	1.9774	0	0.000413768	0.097	17705	tags=51%, list=30%, signal=73%
GO_RHO_PROTEIN_SIGNAL_TRANSDUCTION	GO_RHO_PROTEIN_SIGNAL_TRANSDUCTION		132	0.633095	1.9774	0	0.000413431	0.097	12859	tags=52%, list=22%, signal=67%
GO_POLYSACCHARIDE_CATABOLIC_PROCESS	GO_POLYSACCHARIDE_CATABOLIC_PROCESS		25	0.729018	1.97738	0	0.000413915	0.097	10568	tags=64%, list=18%, signal=78%
GO_REGULATION_OF_CELL_CYCLE_G2_M_PHASE_TRANSITION	GO_REGULATION_OF_CELL_CYCLE_G2_M_PHASE_TRANSITION		210	0.706797	1.97735	0	0.000413578	0.097	12199	tags=67%, list=21%, signal=84%
GO_POSITIVE_REGULATION_OF_TELOMERE_MAINTENANCE	GO_POSITIVE_REGULATION_OF_TELOMERE_MAINTENANCE		50	0.785024	1.97729	0	0.000414245	0.098	7686	tags=70%, list=13%, signal=81%
GO_MORPHOGENESIS_OF_AN_EPITHELIAL_SHEET	GO_MORPHOGENESIS_OF_AN_EPITHELIAL_SHEET		55	0.697457	1.97717	0	0.00041561	0.098	11704	tags=60%, list=20%, signal=75%
GO_EXPORT_ACROSS_PLASMA_MEMBRANE	GO_EXPORT_ACROSS_PLASMA_MEMBRANE		60	0.610138	1.97698	0	0.000416088	0.098	16781	tags=62%, list=29%, signal=86%
GO_REGULATION_OF_GLIOGENESIS	GO_REGULATION_OF_GLIOGENESIS		126	0.564312	1.9766	0	0.000419541	0.098	14971	tags=43%, list=26%, signal=58%
GO_REGULATION_OF_TUMOR_NECROSIS_FACTOR_MEDIATED_SIGNALING_PATHWAY	GO_REGULATION_OF_TUMOR_NECROSIS_FACTOR_MEDIATED_SIGNALING_PATHWAY		57	0.670236	1.97635	0	0.000420306	0.099	9429	tags=40%, list=16%, signal=48%
GO_CARBOHYDRATE_DERIVATIVE_CATABOLIC_PROCESS	GO_CARBOHYDRATE_DERIVATIVE_CATABOLIC_PROCESS		189	0.585761	1.97621	0	0.000423169	0.099	14480	tags=49%, list=25%, signal=65%
GO_REGULATION_OF_LONG_TERM_SYNAPTIC_POTENTIATION	GO_REGULATION_OF_LONG_TERM_SYNAPTIC_POTENTIATION		47	0.636551	1.97618	0	0.000422826	0.099	14244	tags=57%, list=24%, signal=76%
GO_REGULATION_OF_SYNAPTIC_VESICLE_EXOCYTOSIS	GO_REGULATION_OF_SYNAPTIC_VESICLE_EXOCYTOSIS		78	0.609515	1.97617	0	0.000422484	0.099	13774	tags=51%, list=24%, signal=67%
GO_NEGATIVE_REGULATION_OF_MUSCLE_CELL_APOPTOTIC_PROCESS	GO_NEGATIVE_REGULATION_OF_MUSCLE_CELL_APOPTOTIC_PROCESS		56	0.602204	1.97611	0	0.000424267	0.099	11579	tags=32%, list=20%, signal=40%
GO_SPINDLE_ASSEMBLY	GO_SPINDLE_ASSEMBLY		109	0.693627	1.97609	0	0.000424825	0.099	11898	tags=63%, list=20%, signal=79%
GO_ENDOCRINE_SYSTEM_DEVELOPMENT	GO_ENDOCRINE_SYSTEM_DEVELOPMENT		125	0.569016	1.97606	0	0.000425706	0.099	13023	tags=40%, list=22%, signal=51%
GO_PATTERN_RECOGNITION_RECEPTOR_SIGNALING_PATHWAY	GO_PATTERN_RECOGNITION_RECEPTOR_SIGNALING_PATHWAY		194	0.653277	1.97556	0	0.000432837	0.099	14745	tags=59%, list=25%, signal=78%
GO_REGULATION_OF_BROWN_FAT_CELL_DIFFERENTIATION	GO_REGULATION_OF_BROWN_FAT_CELL_DIFFERENTIATION		24	0.736465	1.97546	0	0.000432489	0.099	9341	tags=63%, list=16%, signal=74%
GO_THIOESTER_BIOSYNTHETIC_PROCESS	GO_THIOESTER_BIOSYNTHETIC_PROCESS		50	0.718456	1.97531	0	0.000432141	0.099	11715	tags=72%, list=20%, signal=90%
GO_PROTEIN_INSERTION_INTO_MITOCHONDRIAL_MEMBRANE_INVOLVED_IN_APOPTOTIC_SIGNALING_PATHWAY	GO_PROTEIN_INSERTION_INTO_MITOCHONDRIAL_MEMBRANE_INVOLVED_IN_APOPTOTIC_SIGNALING_PATHWAY		30	0.758012	1.97512	0	0.000431793	0.099	6493	tags=53%, list=11%, signal=60%
GO_POSITIVE_REGULATION_OF_NUCLEOCYTOPLASMIC_TRANSPORT	GO_POSITIVE_REGULATION_OF_NUCLEOCYTOPLASMIC_TRANSPORT		66	0.712385	1.97501	0	0.000433519	0.1	11552	tags=67%, list=20%, signal=83%
GO_POSITIVE_REGULATION_OF_LAMELLIPODIUM_ASSEMBLY	GO_POSITIVE_REGULATION_OF_LAMELLIPODIUM_ASSEMBLY		24	0.761241	1.97499	0	0.000433172	0.1	10394	tags=63%, list=18%, signal=76%
GO_POSITIVE_REGULATION_OF_RNA_SPLICING	GO_POSITIVE_REGULATION_OF_RNA_SPLICING		37	0.77028	1.97485	0	0.000434836	0.1	6680	tags=59%, list=11%, signal=67%
GO_EPHRIN_RECEPTOR_SIGNALING_PATHWAY	GO_EPHRIN_RECEPTOR_SIGNALING_PATHWAY		87	0.664349	1.97483	0	0.000434487	0.1	10992	tags=56%, list=19%, signal=69%
GO_POSITIVE_REGULATION_OF_PEPTIDASE_ACTIVITY	GO_POSITIVE_REGULATION_OF_PEPTIDASE_ACTIVITY		195	0.603797	1.97482	0	0.000435393	0.1	14603	tags=51%, list=25%, signal=67%
GO_PROTEIN_K63_LINKED_UBIQUITINATION	GO_PROTEIN_K63_LINKED_UBIQUITINATION		56	0.737351	1.9747	0	0.000435895	0.1	10163	tags=66%, list=17%, signal=80%
GO_REGULATION_OF_PROTEIN_KINASE_A_SIGNALING	GO_REGULATION_OF_PROTEIN_KINASE_A_SIGNALING		23	0.674305	1.97397	0	0.000441335	0.101	9327	tags=39%, list=16%, signal=47%
GO_PROTEIN_LOCALIZATION_TO_MITOCHONDRION	GO_PROTEIN_LOCALIZATION_TO_MITOCHONDRION		138	0.722422	1.97381	0	0.000441786	0.101	10506	tags=67%, list=18%, signal=82%
GO_NUCLEOSIDE_METABOLIC_PROCESS	GO_NUCLEOSIDE_METABOLIC_PROCESS		99	0.6532	1.97361	0	0.000442282	0.101	10791	tags=48%, list=18%, signal=59%
GO_ARP2_3_COMPLEX_MEDIATED_ACTIN_NUCLEATION	GO_ARP2_3_COMPLEX_MEDIATED_ACTIN_NUCLEATION		38	0.764992	1.97238	0	0.000451482	0.104	10086	tags=71%, list=17%, signal=86%
GO_REGULATION_OF_MRNA_CATABOLIC_PROCESS	GO_REGULATION_OF_MRNA_CATABOLIC_PROCESS		199	0.71133	1.97212	0	0.000453649	0.104	11098	tags=63%, list=19%, signal=77%
GO_ENDOTHELIAL_CELL_DEVELOPMENT	GO_ENDOTHELIAL_CELL_DEVELOPMENT		62	0.673989	1.97203	0	0.000453288	0.104	11356	tags=60%, list=19%, signal=74%
GO_THIOESTER_METABOLIC_PROCESS	GO_THIOESTER_METABOLIC_PROCESS		98	0.671645	1.97185	0	0.000455865	0.104	10059	tags=55%, list=17%, signal=66%
GO_REGULATION_OF_KERATINOCYTE_DIFFERENTIATION	GO_REGULATION_OF_KERATINOCYTE_DIFFERENTIATION		42	0.64958	1.97178	0	0.000455503	0.104	15349	tags=62%, list=26%, signal=84%
GO_CELL_MIGRATION_INVOLVED_IN_SPROUTING_ANGIOGENESIS	GO_CELL_MIGRATION_INVOLVED_IN_SPROUTING_ANGIOGENESIS		100	0.563342	1.97175	0	0.000455141	0.104	16282	tags=42%, list=28%, signal=58%
GO_REGULATION_OF_ERYTHROCYTE_DIFFERENTIATION	GO_REGULATION_OF_ERYTHROCYTE_DIFFERENTIATION		49	0.682878	1.97157	0	0.00045478	0.104	6900	tags=49%, list=12%, signal=55%
GO_POSITIVE_REGULATION_OF_TRANSCRIPTION_INITIATION_FROM_RNA_POLYMERASE_II_PROMOTER	GO_POSITIVE_REGULATION_OF_TRANSCRIPTION_INITIATION_FROM_RNA_POLYMERASE_II_PROMOTER		31	0.771602	1.97113	0	0.000456973	0.105	8920	tags=68%, list=15%, signal=80%
GO_PROTEIN_SUMOYLATION	GO_PROTEIN_SUMOYLATION		80	0.76176	1.97109	0	0.000456611	0.105	9514	tags=74%, list=16%, signal=88%
GO_NEGATIVE_REGULATION_OF_REACTIVE_OXYGEN_SPECIES_METABOLIC_PROCESS	GO_NEGATIVE_REGULATION_OF_REACTIVE_OXYGEN_SPECIES_METABOLIC_PROCESS		63	0.617518	1.97104	0	0.00045625	0.105	14006	tags=54%, list=24%, signal=71%
GO_SECOND_MESSENGER_MEDIATED_SIGNALING	GO_SECOND_MESSENGER_MEDIATED_SIGNALING		427	0.519887	1.97083	0	0.000455889	0.105	14068	tags=38%, list=24%, signal=50%
GO_POSITIVE_REGULATION_OF_PROTEIN_LOCALIZATION_TO_NUCLEUS	GO_POSITIVE_REGULATION_OF_PROTEIN_LOCALIZATION_TO_NUCLEUS		80	0.69557	1.97076	0	0.000455528	0.105	11552	tags=64%, list=20%, signal=79%
GO_PLATELET_ACTIVATION	GO_PLATELET_ACTIVATION		157	0.599407	1.9706	0	0.000456841	0.107	14210	tags=52%, list=24%, signal=68%
GO_NEURON_PROJECTION_GUIDANCE	GO_NEURON_PROJECTION_GUIDANCE		281	0.577688	1.97059	0	0.00045648	0.107	16629	tags=54%, list=28%, signal=75%
GO_PERIPHERAL_NERVOUS_SYSTEM_DEVELOPMENT	GO_PERIPHERAL_NERVOUS_SYSTEM_DEVELOPMENT		74	0.581065	1.97048	0	0.00045612	0.107	15930	tags=51%, list=27%, signal=71%
GO_CELLULAR_PIGMENTATION	GO_CELLULAR_PIGMENTATION		52	0.727736	1.97048	0	0.000455761	0.107	9967	tags=67%, list=17%, signal=81%
GO_PHOTOTRANSDUCTION	GO_PHOTOTRANSDUCTION		58	0.584242	1.97047	0	0.000455402	0.107	14084	tags=45%, list=24%, signal=59%
GO_REGULATION_OF_MITOCHONDRIAL_FISSION	GO_REGULATION_OF_MITOCHONDRIAL_FISSION		24	0.770691	1.97045	0	0.000455043	0.107	11280	tags=79%, list=19%, signal=98%
GO_LUNG_ALVEOLUS_DEVELOPMENT	GO_LUNG_ALVEOLUS_DEVELOPMENT		41	0.681921	1.97041	0	0.000454686	0.107	10979	tags=51%, list=19%, signal=63%
GO_REGULATION_OF_PROTEIN_DEPOLYMERIZATION	GO_REGULATION_OF_PROTEIN_DEPOLYMERIZATION		81	0.658397	1.96996	0	0.000458538	0.109	9937	tags=51%, list=17%, signal=61%
GO_VIRAL_GENOME_REPLICATION	GO_VIRAL_GENOME_REPLICATION		121	0.666764	1.96985	0.00193798	0.000459051	0.11	6786	tags=44%, list=12%, signal=49%
GO_POSITIVE_REGULATION_OF_CILIUM_ASSEMBLY	GO_POSITIVE_REGULATION_OF_CILIUM_ASSEMBLY		20	0.785623	1.96983	0	0.000458691	0.11	9875	tags=70%, list=17%, signal=84%
GO_CILIARY_BASAL_BODY_PLASMA_MEMBRANE_DOCKING	GO_CILIARY_BASAL_BODY_PLASMA_MEMBRANE_DOCKING		94	0.750841	1.96962	0	0.00045914	0.11	12018	tags=79%, list=21%, signal=99%
GO_RNA_DEPENDENT_DNA_BIOSYNTHETIC_PROCESS	GO_RNA_DEPENDENT_DNA_BIOSYNTHETIC_PROCESS		68	0.778727	1.96942	0	0.000459562	0.11	7215	tags=69%, list=12%, signal=79%
GO_AMYLOID_PRECURSOR_PROTEIN_CATABOLIC_PROCESS	GO_AMYLOID_PRECURSOR_PROTEIN_CATABOLIC_PROCESS		50	0.664411	1.9688	0	0.000461565	0.11	14260	tags=68%, list=24%, signal=90%
GO_SECRETORY_GRANULE_ORGANIZATION	GO_SECRETORY_GRANULE_ORGANIZATION		34	0.665324	1.96873	0	0.000462036	0.11	13695	tags=65%, list=23%, signal=84%
GO_POSITIVE_REGULATION_OF_TELOMERASE_ACTIVITY	GO_POSITIVE_REGULATION_OF_TELOMERASE_ACTIVITY		36	0.767717	1.9686	0	0.000461675	0.11	7686	tags=67%, list=13%, signal=77%
GO_RNA_LOCALIZATION	GO_RNA_LOCALIZATION		231	0.744743	1.96854	0	0.000461315	0.11	9872	tags=72%, list=17%, signal=86%
GO_BRAIN_MORPHOGENESIS	GO_BRAIN_MORPHOGENESIS		34	0.715238	1.96847	0	0.000462588	0.11	11392	tags=65%, list=20%, signal=80%
GO_RESPONSE_TO_NITRIC_OXIDE	GO_RESPONSE_TO_NITRIC_OXIDE		19	0.742545	1.96842	0	0.000465429	0.111	7686	tags=47%, list=13%, signal=55%
GO_AMINOGLYCAN_METABOLIC_PROCESS	GO_AMINOGLYCAN_METABOLIC_PROCESS		170	0.584091	1.96808	0	0.000467072	0.111	14590	tags=48%, list=25%, signal=64%
GO_RESPONSE_TO_IONIZING_RADIATION	GO_RESPONSE_TO_IONIZING_RADIATION		136	0.691226	1.96783	0	0.000467492	0.111	13005	tags=71%, list=22%, signal=91%
GO_NEUTRAL_LIPID_METABOLIC_PROCESS	GO_NEUTRAL_LIPID_METABOLIC_PROCESS		135	0.544054	1.96777	0	0.000467129	0.111	10642	tags=34%, list=18%, signal=42%
GO_MACROMOLECULE_DEACYLATION	GO_MACROMOLECULE_DEACYLATION		110	0.705666	1.96767	0	0.000466766	0.111	12395	tags=70%, list=21%, signal=89%
GO_REGULATION_OF_PRODUCTION_OF_SMALL_RNA_INVOLVED_IN_GENE_SILENCING_BY_RNA	GO_REGULATION_OF_PRODUCTION_OF_SMALL_RNA_INVOLVED_IN_GENE_SILENCING_BY_RNA		25	0.700513	1.96766	0	0.000466403	0.111	10206	tags=52%, list=17%, signal=63%
GO_RESPONSE_TO_MECHANICAL_STIMULUS	GO_RESPONSE_TO_MECHANICAL_STIMULUS		205	0.561098	1.96757	0	0.000468032	0.112	15980	tags=53%, list=27%, signal=73%
GO_RESPONSE_TO_DOPAMINE	GO_RESPONSE_TO_DOPAMINE		87	0.55007	1.96756	0	0.00046767	0.112	14416	tags=38%, list=25%, signal=50%
GO_POSITIVE_REGULATION_OF_MITOCHONDRIAL_OUTER_MEMBRANE_PERMEABILIZATION_INVOLVED_IN_APOPTOTIC_SIGNALING_PATHWAY	GO_POSITIVE_REGULATION_OF_MITOCHONDRIAL_OUTER_MEMBRANE_PERMEABILIZATION_INVOLVED_IN_APOPTOTIC_SIGNALING_PATHWAY		34	0.753132	1.9675	0	0.000467307	0.112	8274	tags=56%, list=14%, signal=65%
GO_NEGATIVE_REGULATION_OF_MICROTUBULE_POLYMERIZATION_OR_DEPOLYMERIZATION	GO_NEGATIVE_REGULATION_OF_MICROTUBULE_POLYMERIZATION_OR_DEPOLYMERIZATION		37	0.716407	1.96746	0	0.000466946	0.112	11568	tags=68%, list=20%, signal=84%
GO_CHROMATIN_ORGANIZATION_INVOLVED_IN_REGULATION_OF_TRANSCRIPTION	GO_CHROMATIN_ORGANIZATION_INVOLVED_IN_REGULATION_OF_TRANSCRIPTION		89	0.730362	1.96731	0	0.000469131	0.112	9101	tags=64%, list=16%, signal=76%
GO_NEGATIVE_REGULATION_OF_OSTEOBLAST_DIFFERENTIATION	GO_NEGATIVE_REGULATION_OF_OSTEOBLAST_DIFFERENTIATION		49	0.65782	1.96718	0	0.000469783	0.113	13594	tags=55%, list=23%, signal=72%
GO_GLANDULAR_EPITHELIAL_CELL_DIFFERENTIATION	GO_GLANDULAR_EPITHELIAL_CELL_DIFFERENTIATION		47	0.632629	1.96698	0	0.000471039	0.114	13629	tags=53%, list=23%, signal=69%
GO_NEGATIVE_REGULATION_OF_CYCLIN_DEPENDENT_PROTEIN_KINASE_ACTIVITY	GO_NEGATIVE_REGULATION_OF_CYCLIN_DEPENDENT_PROTEIN_KINASE_ACTIVITY		34	0.669984	1.96673	0	0.000473163	0.115	11000	tags=50%, list=19%, signal=62%
GO_CEREBELLAR_PURKINJE_CELL_LAYER_DEVELOPMENT	GO_CEREBELLAR_PURKINJE_CELL_LAYER_DEVELOPMENT		25	0.715672	1.96644	0	0.000472799	0.115	9906	tags=52%, list=17%, signal=63%
GO_ANTERIOR_POSTERIOR_PATTERN_SPECIFICATION	GO_ANTERIOR_POSTERIOR_PATTERN_SPECIFICATION		218	0.552491	1.96618	0	0.000475315	0.115	11414	tags=33%, list=20%, signal=41%
GO_CALCIUM_ION_TRANSMEMBRANE_IMPORT_INTO_CYTOSOL	GO_CALCIUM_ION_TRANSMEMBRANE_IMPORT_INTO_CYTOSOL		137	0.569018	1.96617	0	0.000474949	0.115	11073	tags=35%, list=19%, signal=43%
GO_ESTABLISHMENT_OF_RNA_LOCALIZATION	GO_ESTABLISHMENT_OF_RNA_LOCALIZATION		198	0.746495	1.96601	0	0.000475364	0.116	9872	tags=72%, list=17%, signal=86%
GO_NEGATIVE_REGULATION_OF_PROTEIN_TYROSINE_KINASE_ACTIVITY	GO_NEGATIVE_REGULATION_OF_PROTEIN_TYROSINE_KINASE_ACTIVITY		27	0.742281	1.96594	0	0.000474999	0.116	10660	tags=67%, list=18%, signal=82%
GO_REGULATION_OF_PROTEIN_TYROSINE_KINASE_ACTIVITY	GO_REGULATION_OF_PROTEIN_TYROSINE_KINASE_ACTIVITY		89	0.636991	1.96592	0.00203252	0.000474634	0.116	11704	tags=52%, list=20%, signal=65%
GO_POSITIVE_REGULATION_OF_ION_TRANSMEMBRANE_TRANSPORT	GO_POSITIVE_REGULATION_OF_ION_TRANSMEMBRANE_TRANSPORT		154	0.54357	1.96583	0	0.00047427	0.116	14244	tags=41%, list=24%, signal=54%
GO_NIK_NF_KAPPAB_SIGNALING	GO_NIK_NF_KAPPAB_SIGNALING		181	0.651049	1.9657	0	0.000474672	0.116	11767	tags=48%, list=20%, signal=60%
GO_GLAND_MORPHOGENESIS	GO_GLAND_MORPHOGENESIS		124	0.593391	1.9653	0	0.000477379	0.117	13108	tags=44%, list=22%, signal=56%
GO_MAINTENANCE_OF_PROTEIN_LOCATION	GO_MAINTENANCE_OF_PROTEIN_LOCATION		93	0.660532	1.96519	0	0.000477782	0.117	14506	tags=68%, list=25%, signal=90%
GO_REGULATION_OF_RNA_SPLICING	GO_REGULATION_OF_RNA_SPLICING		155	0.744851	1.96495	0	0.000479259	0.117	9787	tags=67%, list=17%, signal=80%
GO_REGULATION_OF_SYMBIOTIC_PROCESS	GO_REGULATION_OF_SYMBIOTIC_PROCESS		225	0.643672	1.9649	0	0.000479665	0.117	10304	tags=49%, list=18%, signal=59%
GO_NEURON_PROJECTION_REGENERATION	GO_NEURON_PROJECTION_REGENERATION		59	0.630034	1.96489	0	0.000479299	0.117	13203	tags=49%, list=23%, signal=63%
GO_FATTY_ACID_BETA_OXIDATION	GO_FATTY_ACID_BETA_OXIDATION		73	0.710173	1.96486	0	0.000478933	0.117	9946	tags=63%, list=17%, signal=76%
GO_POSITIVE_REGULATION_OF_LIPID_BIOSYNTHETIC_PROCESS	GO_POSITIVE_REGULATION_OF_LIPID_BIOSYNTHETIC_PROCESS		85	0.575776	1.9646	0	0.000479538	0.117	13023	tags=41%, list=22%, signal=53%
GO_POSITIVE_REGULATION_OF_GLIAL_CELL_DIFFERENTIATION	GO_POSITIVE_REGULATION_OF_GLIAL_CELL_DIFFERENTIATION		43	0.632875	1.9646	0	0.000479173	0.117	13695	tags=49%, list=23%, signal=64%
GO_PIGMENT_BIOSYNTHETIC_PROCESS	GO_PIGMENT_BIOSYNTHETIC_PROCESS		56	0.694742	1.96454	0	0.000479741	0.118	9629	tags=54%, list=16%, signal=64%
GO_REGULATION_OF_TRANSLATIONAL_ELONGATION	GO_REGULATION_OF_TRANSLATIONAL_ELONGATION		19	0.846412	1.96444	0	0.000479376	0.118	5490	tags=68%, list=9%, signal=75%
GO_RESPONSE_TO_TESTOSTERONE	GO_RESPONSE_TO_TESTOSTERONE		41	0.660769	1.96434	0	0.000481907	0.119	10313	tags=51%, list=18%, signal=62%
GO_POSITIVE_REGULATION_OF_NUCLEAR_DIVISION	GO_POSITIVE_REGULATION_OF_NUCLEAR_DIVISION		68	0.608063	1.96426	0	0.000482309	0.12	13544	tags=50%, list=23%, signal=65%
GO_SOMITOGENESIS	GO_SOMITOGENESIS		69	0.625892	1.96423	0	0.000483516	0.121	9906	tags=39%, list=17%, signal=47%
GO_PROTEIN_LOCALIZATION_TO_LYSOSOME	GO_PROTEIN_LOCALIZATION_TO_LYSOSOME		42	0.736467	1.96418	0	0.000483149	0.121	10207	tags=64%, list=17%, signal=78%
GO_CELLULAR_ALDEHYDE_METABOLIC_PROCESS	GO_CELLULAR_ALDEHYDE_METABOLIC_PROCESS		62	0.63629	1.96403	0	0.000484772	0.121	15278	tags=63%, list=26%, signal=85%
GO_MULTI_MULTICELLULAR_ORGANISM_PROCESS	GO_MULTI_MULTICELLULAR_ORGANISM_PROCESS		222	0.542963	1.964	0	0.000485169	0.121	13090	tags=38%, list=22%, signal=49%
GO_INTERMEMBRANE_LIPID_TRANSFER	GO_INTERMEMBRANE_LIPID_TRANSFER		41	0.664211	1.96398	0	0.000484802	0.121	12548	tags=59%, list=21%, signal=75%
GO_REGULATION_OF_STRIATED_MUSCLE_CELL_DIFFERENTIATION	GO_REGULATION_OF_STRIATED_MUSCLE_CELL_DIFFERENTIATION		113	0.583546	1.96379	0	0.000486006	0.122	9101	tags=33%, list=16%, signal=39%
GO_HISTONE_H3_K9_MODIFICATION	GO_HISTONE_H3_K9_MODIFICATION		48	0.745127	1.96373	0	0.000485639	0.122	7214	tags=65%, list=12%, signal=74%
GO_REGULATION_OF_RESPONSE_TO_WOUNDING	GO_REGULATION_OF_RESPONSE_TO_WOUNDING		181	0.569072	1.96359	0	0.000486454	0.122	17379	tags=52%, list=30%, signal=74%
GO_RESPIRATORY_GASEOUS_EXCHANGE_BY_RESPIRATORY_SYSTEM	GO_RESPIRATORY_GASEOUS_EXCHANGE_BY_RESPIRATORY_SYSTEM		66	0.586532	1.96343	0	0.000486087	0.122	13553	tags=42%, list=23%, signal=55%
GO_RESPONSE_TO_ESTROGEN	GO_RESPONSE_TO_ESTROGEN		75	0.595642	1.96343	0	0.000485721	0.122	13057	tags=47%, list=22%, signal=60%
GO_MICROTUBULE_ORGANIZING_CENTER_LOCALIZATION	GO_MICROTUBULE_ORGANIZING_CENTER_LOCALIZATION		29	0.808343	1.96331	0	0.000486156	0.122	9346	tags=83%, list=16%, signal=98%
GO_RESPONSE_TO_THYROID_HORMONE	GO_RESPONSE_TO_THYROID_HORMONE		26	0.691214	1.96302	0	0.000486562	0.122	9130	tags=50%, list=16%, signal=59%
GO_POSITIVE_REGULATION_OF_CATION_CHANNEL_ACTIVITY	GO_POSITIVE_REGULATION_OF_CATION_CHANNEL_ACTIVITY		69	0.579626	1.96247	0	0.000490466	0.122	10182	tags=33%, list=17%, signal=40%
GO_CELLULAR_RESPONSE_TO_DRUG	GO_CELLULAR_RESPONSE_TO_DRUG		70	0.632829	1.96246	0	0.000490851	0.122	9290	tags=46%, list=16%, signal=54%
GO_NUCLEOBASE_METABOLIC_PROCESS	GO_NUCLEOBASE_METABOLIC_PROCESS		34	0.723444	1.96223	0	0.000492312	0.122	10360	tags=62%, list=18%, signal=75%
GO_MRNA_MODIFICATION	GO_MRNA_MODIFICATION		23	0.834489	1.96189	0	0.000493917	0.122	7304	tags=78%, list=13%, signal=89%
GO_HIPPO_SIGNALING	GO_HIPPO_SIGNALING		44	0.775426	1.9618	0	0.000493546	0.122	8573	tags=77%, list=15%, signal=91%
GO_NUCLEAR_MIGRATION	GO_NUCLEAR_MIGRATION		23	0.790489	1.96167	0	0.000493176	0.122	7772	tags=74%, list=13%, signal=85%
GO_TOXIN_TRANSPORT	GO_TOXIN_TRANSPORT		41	0.716136	1.96161	0	0.000493579	0.122	10738	tags=71%, list=18%, signal=87%
GO_POSITIVE_REGULATION_OF_SEQUESTERING_OF_CALCIUM_ION	GO_POSITIVE_REGULATION_OF_SEQUESTERING_OF_CALCIUM_ION		15	0.760761	1.96111	0	0.000495576	0.122	9195	tags=47%, list=16%, signal=55%
GO_POSITIVE_REGULATION_OF_MUSCLE_CELL_DIFFERENTIATION	GO_POSITIVE_REGULATION_OF_MUSCLE_CELL_DIFFERENTIATION		105	0.586085	1.96102	0	0.000495205	0.122	9076	tags=32%, list=16%, signal=38%
GO_MAGNESIUM_ION_TRANSPORT	GO_MAGNESIUM_ION_TRANSPORT		17	0.820308	1.96091	0	0.000494835	0.122	8110	tags=76%, list=14%, signal=89%
GO_RESPONSE_TO_CORTICOSTEROID	GO_RESPONSE_TO_CORTICOSTEROID		163	0.53777	1.96081	0	0.000495418	0.122	17675	tags=53%, list=30%, signal=76%
GO_POSTSYNAPTIC_NEUROTRANSMITTER_RECEPTOR_INTERNALIZATION	GO_POSTSYNAPTIC_NEUROTRANSMITTER_RECEPTOR_INTERNALIZATION		20	0.73452	1.96022	0	0.000497554	0.123	5646	tags=45%, list=10%, signal=50%
GO_NEUROEPITHELIAL_CELL_DIFFERENTIATION	GO_NEUROEPITHELIAL_CELL_DIFFERENTIATION		54	0.601678	1.96011	0	0.000500066	0.123	14840	tags=52%, list=25%, signal=69%
GO_REGULATION_OF_CALCIUM_ION_TRANSMEMBRANE_TRANSPORT	GO_REGULATION_OF_CALCIUM_ION_TRANSMEMBRANE_TRANSPORT		146	0.560079	1.96004	0	0.000499693	0.123	10182	tags=34%, list=17%, signal=41%
GO_SOMITE_DEVELOPMENT	GO_SOMITE_DEVELOPMENT		88	0.616482	1.95987	0	0.000502974	0.123	9906	tags=39%, list=17%, signal=46%
GO_PROTEIN_AUTOPROCESSING	GO_PROTEIN_AUTOPROCESSING		20	0.70966	1.95981	0	0.0005026	0.123	7279	tags=35%, list=12%, signal=40%
GO_POSITIVE_REGULATION_OF_AXONOGENESIS	GO_POSITIVE_REGULATION_OF_AXONOGENESIS		85	0.625388	1.95977	0	0.000502227	0.123	16391	tags=64%, list=28%, signal=88%
GO_REGULATION_OF_FILOPODIUM_ASSEMBLY	GO_REGULATION_OF_FILOPODIUM_ASSEMBLY		43	0.689839	1.95961	0	0.000501853	0.123	12071	tags=65%, list=21%, signal=82%
GO_IRE1_MEDIATED_UNFOLDED_PROTEIN_RESPONSE	GO_IRE1_MEDIATED_UNFOLDED_PROTEIN_RESPONSE		65	0.74428	1.95951	0	0.000502643	0.123	7787	tags=66%, list=13%, signal=76%
GO_CELL_REDOX_HOMEOSTASIS	GO_CELL_REDOX_HOMEOSTASIS		55	0.669317	1.95938	0	0.000502271	0.123	11868	tags=58%, list=20%, signal=73%
GO_POSITIVE_REGULATION_OF_TYPE_I_INTERFERON_PRODUCTION	GO_POSITIVE_REGULATION_OF_TYPE_I_INTERFERON_PRODUCTION		71	0.736071	1.95937	0	0.000501898	0.123	10621	tags=63%, list=18%, signal=77%
GO_RIG_I_SIGNALING_PATHWAY	GO_RIG_I_SIGNALING_PATHWAY		23	0.792598	1.95885	0	0.000505346	0.124	10279	tags=87%, list=18%, signal=105%
GO_POSITIVE_REGULATION_OF_TELOMERE_MAINTENANCE_VIA_TELOMERE_LENGTHENING	GO_POSITIVE_REGULATION_OF_TELOMERE_MAINTENANCE_VIA_TELOMERE_LENGTHENING		37	0.809158	1.95885	0	0.000504972	0.124	7215	tags=76%, list=12%, signal=86%
GO_DEVELOPMENTAL_PIGMENTATION	GO_DEVELOPMENTAL_PIGMENTATION		45	0.675762	1.95864	0	0.000506282	0.124	12438	tags=60%, list=21%, signal=76%
GO_DNA_GEOMETRIC_CHANGE	GO_DNA_GEOMETRIC_CHANGE		113	0.731001	1.95791	0	0.000509752	0.124	11597	tags=74%, list=20%, signal=93%
GO_ORGANELLE_DISASSEMBLY	GO_ORGANELLE_DISASSEMBLY		105	0.750694	1.95787	0	0.000510125	0.124	11162	tags=80%, list=19%, signal=99%
GO_POSITIVE_REGULATION_OF_TOR_SIGNALING	GO_POSITIVE_REGULATION_OF_TOR_SIGNALING		41	0.731351	1.95787	0	0.000509749	0.124	8897	tags=63%, list=15%, signal=75%
GO_OLIGODENDROCYTE_DEVELOPMENT	GO_OLIGODENDROCYTE_DEVELOPMENT		47	0.603471	1.95765	0	0.000510162	0.124	12110	tags=43%, list=21%, signal=54%
GO_ADULT_BEHAVIOR	GO_ADULT_BEHAVIOR		135	0.560863	1.95743	0	0.000509786	0.124	13602	tags=41%, list=23%, signal=54%
GO_REGULATION_OF_SPINDLE_ORGANIZATION	GO_REGULATION_OF_SPINDLE_ORGANIZATION		38	0.741276	1.95723	0	0.000510317	0.124	10911	tags=71%, list=19%, signal=87%
GO_MITOCHONDRIAL_GENOME_MAINTENANCE	GO_MITOCHONDRIAL_GENOME_MAINTENANCE		23	0.785354	1.95679	0	0.000515949	0.124	8895	tags=78%, list=15%, signal=92%
GO_REGULATION_OF_CALCIUM_ION_TRANSMEMBRANE_TRANSPORTER_ACTIVITY	GO_REGULATION_OF_CALCIUM_ION_TRANSMEMBRANE_TRANSPORTER_ACTIVITY		84	0.585292	1.95674	0	0.000515569	0.124	10182	tags=37%, list=17%, signal=45%
GO_REGULATION_OF_RHO_PROTEIN_SIGNAL_TRANSDUCTION	GO_REGULATION_OF_RHO_PROTEIN_SIGNAL_TRANSDUCTION		81	0.644128	1.95663	0	0.000516898	0.125	10421	tags=51%, list=18%, signal=62%
GO_CENTRIOLE_ASSEMBLY	GO_CENTRIOLE_ASSEMBLY		38	0.763775	1.95661	0	0.000516519	0.125	10272	tags=76%, list=18%, signal=93%
GO_NEGATIVE_REGULATION_OF_CELL_AGING	GO_NEGATIVE_REGULATION_OF_CELL_AGING		28	0.713518	1.9565	0	0.000516881	0.125	10169	tags=57%, list=17%, signal=69%
GO_NEGATIVE_REGULATION_OF_I_KAPPAB_KINASE_NF_KAPPAB_SIGNALING	GO_NEGATIVE_REGULATION_OF_I_KAPPAB_KINASE_NF_KAPPAB_SIGNALING		52	0.649957	1.95645	0	0.000516502	0.125	13498	tags=54%, list=23%, signal=70%
GO_REGULATION_OF_FATTY_ACID_BIOSYNTHETIC_PROCESS	GO_REGULATION_OF_FATTY_ACID_BIOSYNTHETIC_PROCESS		55	0.593629	1.95643	0	0.000517637	0.125	13698	tags=45%, list=23%, signal=59%
GO_FEMALE_GAMETE_GENERATION	GO_FEMALE_GAMETE_GENERATION		131	0.568142	1.95626	0	0.000519555	0.125	12116	tags=40%, list=21%, signal=51%
GO_CORTICAL_CYTOSKELETON_ORGANIZATION	GO_CORTICAL_CYTOSKELETON_ORGANIZATION		59	0.681624	1.95626	0	0.000519175	0.125	13700	tags=68%, list=23%, signal=88%
GO_REGULATION_OF_AMYLOID_PRECURSOR_PROTEIN_CATABOLIC_PROCESS	GO_REGULATION_OF_AMYLOID_PRECURSOR_PROTEIN_CATABOLIC_PROCESS		40	0.651438	1.95622	0	0.000518795	0.125	14260	tags=65%, list=24%, signal=86%
GO_REGULATION_OF_VACUOLE_ORGANIZATION	GO_REGULATION_OF_VACUOLE_ORGANIZATION		46	0.764166	1.95619	0	0.000518416	0.125	11508	tags=83%, list=20%, signal=103%
GO_POSITIVE_REGULATION_OF_PROTEIN_IMPORT	GO_POSITIVE_REGULATION_OF_PROTEIN_IMPORT		42	0.707749	1.95615	0	0.000518038	0.125	11552	tags=64%, list=20%, signal=80%
GO_NCRNA_METABOLIC_PROCESS	GO_NCRNA_METABOLIC_PROCESS		447	0.732658	1.95606	0	0.00051766	0.125	10143	tags=65%, list=17%, signal=78%
GO_INTRASPECIES_INTERACTION_BETWEEN_ORGANISMS	GO_INTRASPECIES_INTERACTION_BETWEEN_ORGANISMS		52	0.598588	1.95602	0	0.000519496	0.125	10602	tags=37%, list=18%, signal=45%
GO_NEUROTRANSMITTER_RECEPTOR_INTERNALIZATION	GO_NEUROTRANSMITTER_RECEPTOR_INTERNALIZATION		27	0.676708	1.956	0	0.000519118	0.125	5646	tags=33%, list=10%, signal=37%
GO_PROTEIN_DEMETHYLATION	GO_PROTEIN_DEMETHYLATION		30	0.813743	1.95594	0	0.00051874	0.125	6883	tags=77%, list=12%, signal=87%
GO_NEGATIVE_REGULATION_OF_PEPTIDE_HORMONE_SECRETION	GO_NEGATIVE_REGULATION_OF_PEPTIDE_HORMONE_SECRETION		40	0.646374	1.95591	0	0.000518363	0.125	13178	tags=52%, list=23%, signal=68%
GO_SMOOTH_MUSCLE_CELL_APOPTOTIC_PROCESS	GO_SMOOTH_MUSCLE_CELL_APOPTOTIC_PROCESS		32	0.658277	1.95562	0	0.000522992	0.126	12728	tags=44%, list=22%, signal=56%
GO_PROTEIN_EXIT_FROM_ENDOPLASMIC_RETICULUM	GO_PROTEIN_EXIT_FROM_ENDOPLASMIC_RETICULUM		45	0.763458	1.95558	0	0.000522612	0.126	7499	tags=71%, list=13%, signal=82%
GO_LEFT_RIGHT_PATTERN_FORMATION	GO_LEFT_RIGHT_PATTERN_FORMATION		22	0.766502	1.95556	0	0.000522233	0.126	11316	tags=86%, list=19%, signal=107%
GO_PRI_MIRNA_TRANSCRIPTION_BY_RNA_POLYMERASE_II	GO_PRI_MIRNA_TRANSCRIPTION_BY_RNA_POLYMERASE_II		53	0.658486	1.95552	0	0.000522737	0.126	14749	tags=68%, list=25%, signal=91%
GO_HEPARAN_SULFATE_PROTEOGLYCAN_BIOSYNTHETIC_PROCESS	GO_HEPARAN_SULFATE_PROTEOGLYCAN_BIOSYNTHETIC_PROCESS		26	0.756129	1.95488	0	0.0005286	0.127	10614	tags=69%, list=18%, signal=85%
GO_INTRINSIC_APOPTOTIC_SIGNALING_PATHWAY_BY_P53_CLASS_MEDIATOR	GO_INTRINSIC_APOPTOTIC_SIGNALING_PATHWAY_BY_P53_CLASS_MEDIATOR		76	0.673335	1.9548	0	0.000528946	0.127	9124	tags=53%, list=16%, signal=62%
GO_REGULATION_OF_CENTROSOME_CYCLE	GO_REGULATION_OF_CENTROSOME_CYCLE		58	0.733268	1.95461	0	0.00052943	0.127	13242	tags=81%, list=23%, signal=105%
GO_REGULATION_OF_VASCULAR_ASSOCIATED_SMOOTH_MUSCLE_CELL_PROLIFERATION	GO_REGULATION_OF_VASCULAR_ASSOCIATED_SMOOTH_MUSCLE_CELL_PROLIFERATION		85	0.555762	1.95457	0	0.000529048	0.127	15386	tags=38%, list=26%, signal=51%
GO_POSITIVE_REGULATION_OF_ION_TRANSPORT	GO_POSITIVE_REGULATION_OF_ION_TRANSPORT		275	0.523512	1.95414	0	0.000535139	0.128	14397	tags=40%, list=25%, signal=52%
GO_PIGMENT_CELL_DIFFERENTIATION	GO_PIGMENT_CELL_DIFFERENTIATION		35	0.686797	1.95403	0	0.000536206	0.128	12438	tags=63%, list=21%, signal=80%
GO_SIGNAL_TRANSDUCTION_INVOLVED_IN_CELL_CYCLE_CHECKPOINT	GO_SIGNAL_TRANSDUCTION_INVOLVED_IN_CELL_CYCLE_CHECKPOINT		71	0.704483	1.95394	0	0.000535819	0.128	12557	tags=66%, list=22%, signal=84%
GO_REGULATION_OF_SYNAPTIC_PLASTICITY	GO_REGULATION_OF_SYNAPTIC_PLASTICITY		188	0.560036	1.95394	0	0.000535433	0.128	14244	tags=48%, list=24%, signal=64%
GO_PROTEIN_LOCALIZATION_TO_CILIUM	GO_PROTEIN_LOCALIZATION_TO_CILIUM		58	0.738602	1.95379	0	0.000537413	0.128	8851	tags=69%, list=15%, signal=81%
GO_NEGATIVE_REGULATION_OF_ORGANELLE_ASSEMBLY	GO_NEGATIVE_REGULATION_OF_ORGANELLE_ASSEMBLY		37	0.746019	1.95377	0	0.000537026	0.128	10543	tags=68%, list=18%, signal=82%
GO_PROTON_TRANSMEMBRANE_TRANSPORT	GO_PROTON_TRANSMEMBRANE_TRANSPORT		137	0.61223	1.95376	0	0.00053664	0.128	13252	tags=48%, list=23%, signal=62%
GO_GLYCOSPHINGOLIPID_METABOLIC_PROCESS	GO_GLYCOSPHINGOLIPID_METABOLIC_PROCESS		64	0.640776	1.9537	0	0.000538306	0.128	11257	tags=53%, list=19%, signal=66%
GO_NEGATIVE_REGULATION_OF_TRANSLATIONAL_INITIATION	GO_NEGATIVE_REGULATION_OF_TRANSLATIONAL_INITIATION		19	0.835054	1.95343	0	0.000541249	0.129	8913	tags=84%, list=15%, signal=99%
GO_VASCULAR_PROCESS_IN_CIRCULATORY_SYSTEM	GO_VASCULAR_PROCESS_IN_CIRCULATORY_SYSTEM		189	0.535477	1.95342	0	0.00054086	0.129	17454	tags=51%, list=30%, signal=73%
GO_SPINDLE_LOCALIZATION	GO_SPINDLE_LOCALIZATION		49	0.720706	1.95313	0	0.000542887	0.13	8979	tags=57%, list=15%, signal=67%
GO_PHOSPHATIDYLGLYCEROL_METABOLIC_PROCESS	GO_PHOSPHATIDYLGLYCEROL_METABOLIC_PROCESS		34	0.672557	1.95298	0	0.00054772	0.131	9735	tags=47%, list=17%, signal=56%
GO_CELLULAR_RESPONSE_TO_HYDROGEN_PEROXIDE	GO_CELLULAR_RESPONSE_TO_HYDROGEN_PEROXIDE		99	0.622947	1.95282	0	0.000548186	0.131	13252	tags=51%, list=23%, signal=65%
GO_REGULATION_OF_TRANSCRIPTION_INITIATION_FROM_RNA_POLYMERASE_II_PROMOTER	GO_REGULATION_OF_TRANSCRIPTION_INITIATION_FROM_RNA_POLYMERASE_II_PROMOTER		37	0.761308	1.95277	0	0.000547794	0.131	8920	tags=68%, list=15%, signal=80%
GO_CLATHRIN_DEPENDENT_ENDOCYTOSIS	GO_CLATHRIN_DEPENDENT_ENDOCYTOSIS		45	0.727033	1.95269	0	0.000548159	0.131	7751	tags=62%, list=13%, signal=72%
GO_RESPONSE_TO_COLD	GO_RESPONSE_TO_COLD		46	0.632651	1.95269	0	0.000547767	0.131	16781	tags=61%, list=29%, signal=85%
GO_REGULATION_OF_AUTOPHAGOSOME_ASSEMBLY	GO_REGULATION_OF_AUTOPHAGOSOME_ASSEMBLY		36	0.795685	1.95186	0	0.000556922	0.133	6623	tags=75%, list=11%, signal=85%
GO_MUCOPOLYSACCHARIDE_METABOLIC_PROCESS	GO_MUCOPOLYSACCHARIDE_METABOLIC_PROCESS		111	0.604478	1.95168	0	0.000556525	0.133	12634	tags=46%, list=22%, signal=59%
GO_CHROMOSOME_SEPARATION	GO_CHROMOSOME_SEPARATION		91	0.690005	1.95162	0	0.00055755	0.133	9965	tags=53%, list=17%, signal=64%
GO_RIBONUCLEOTIDE_CATABOLIC_PROCESS	GO_RIBONUCLEOTIDE_CATABOLIC_PROCESS		31	0.70228	1.95087	0	0.000561693	0.134	11065	tags=61%, list=19%, signal=76%
GO_RETROGRADE_VESICLE_MEDIATED_TRANSPORT_GOLGI_TO_ENDOPLASMIC_RETICULUM	GO_RETROGRADE_VESICLE_MEDIATED_TRANSPORT_GOLGI_TO_ENDOPLASMIC_RETICULUM		85	0.747525	1.95071	0	0.000561293	0.134	10488	tags=75%, list=18%, signal=92%
GO_NEGATIVE_REGULATION_OF_NUCLEAR_DIVISION	GO_NEGATIVE_REGULATION_OF_NUCLEAR_DIVISION		60	0.66158	1.94985	0	0.000576365	0.135	8592	tags=45%, list=15%, signal=53%
GO_NEGATIVE_REGULATION_OF_CELLULAR_PROTEIN_CATABOLIC_PROCESS	GO_NEGATIVE_REGULATION_OF_CELLULAR_PROTEIN_CATABOLIC_PROCESS		83	0.712782	1.94945	0	0.000581689	0.135	13529	tags=72%, list=23%, signal=94%
GO_REGULATION_OF_SISTER_CHROMATID_SEGREGATION	GO_REGULATION_OF_SISTER_CHROMATID_SEGREGATION		80	0.697332	1.94944	0	0.000581276	0.135	9885	tags=55%, list=17%, signal=66%
GO_CELLULAR_RESPONSE_TO_OSMOTIC_STRESS	GO_CELLULAR_RESPONSE_TO_OSMOTIC_STRESS		42	0.674438	1.94895	0	0.000582492	0.135	14138	tags=69%, list=24%, signal=91%
GO_REGULATION_OF_GLIAL_CELL_PROLIFERATION	GO_REGULATION_OF_GLIAL_CELL_PROLIFERATION		35	0.648612	1.94883	0.00191939	0.000584329	0.137	5803	tags=31%, list=10%, signal=35%
GO_NEGATIVE_REGULATION_OF_MACROAUTOPHAGY	GO_NEGATIVE_REGULATION_OF_MACROAUTOPHAGY		32	0.764154	1.94868	0	0.000585532	0.137	10543	tags=75%, list=18%, signal=91%
GO_PROTEIN_TARGETING	GO_PROTEIN_TARGETING		429	0.678015	1.94853	0	0.000585832	0.137	11366	tags=58%, list=19%, signal=71%
GO_POSITIVE_REGULATION_OF_I_KAPPAB_KINASE_NF_KAPPAB_SIGNALING	GO_POSITIVE_REGULATION_OF_I_KAPPAB_KINASE_NF_KAPPAB_SIGNALING		186	0.664433	1.94822	0	0.000588412	0.137	11173	tags=56%, list=19%, signal=69%
GO_POSITIVE_REGULATION_OF_ENDOTHELIAL_CELL_MIGRATION	GO_POSITIVE_REGULATION_OF_ENDOTHELIAL_CELL_MIGRATION		127	0.580958	1.94816	0	0.000587996	0.137	14670	tags=49%, list=25%, signal=65%
GO_MODULATION_BY_HOST_OF_SYMBIONT_PROCESS	GO_MODULATION_BY_HOST_OF_SYMBIONT_PROCESS		61	0.666453	1.94798	0	0.000588332	0.137	9306	tags=51%, list=16%, signal=60%
GO_NUCLEOTIDE_TRANSPORT	GO_NUCLEOTIDE_TRANSPORT		38	0.698217	1.94793	0	0.000587916	0.137	8979	tags=58%, list=15%, signal=68%
GO_NEGATIVE_REGULATION_OF_ACTIN_FILAMENT_DEPOLYMERIZATION	GO_NEGATIVE_REGULATION_OF_ACTIN_FILAMENT_DEPOLYMERIZATION		39	0.67658	1.94784	0	0.000589337	0.138	7973	tags=46%, list=14%, signal=53%
GO_CELL_VOLUME_HOMEOSTASIS	GO_CELL_VOLUME_HOMEOSTASIS		30	0.685013	1.94778	0	0.000588921	0.138	10782	tags=63%, list=18%, signal=78%
GO_LIPID_DROPLET_ORGANIZATION	GO_LIPID_DROPLET_ORGANIZATION		26	0.737442	1.94745	0	0.000592689	0.139	2786	tags=42%, list=5%, signal=44%
GO_RECEPTOR_CLUSTERING	GO_RECEPTOR_CLUSTERING		55	0.611203	1.94695	0	0.000602174	0.141	11552	tags=49%, list=20%, signal=61%
GO_ATP_DEPENDENT_CHROMATIN_REMODELING	GO_ATP_DEPENDENT_CHROMATIN_REMODELING		72	0.730458	1.94667	0	0.000603521	0.141	8782	tags=63%, list=15%, signal=73%
GO_RESPONSE_TO_INCREASED_OXYGEN_LEVELS	GO_RESPONSE_TO_INCREASED_OXYGEN_LEVELS		29	0.702644	1.94657	0	0.000603097	0.141	11920	tags=66%, list=20%, signal=82%
GO_POSITIVE_REGULATION_OF_GLUCOSE_METABOLIC_PROCESS	GO_POSITIVE_REGULATION_OF_GLUCOSE_METABOLIC_PROCESS		41	0.640526	1.94634	0	0.000606444	0.142	8770	tags=41%, list=15%, signal=49%
GO_AUTOPHAGY_OF_MITOCHONDRION	GO_AUTOPHAGY_OF_MITOCHONDRION		76	0.758136	1.94624	0	0.000606018	0.142	11162	tags=83%, list=19%, signal=102%
GO_NEGATIVE_REGULATION_OF_SMALL_GTPASE_MEDIATED_SIGNAL_TRANSDUCTION	GO_NEGATIVE_REGULATION_OF_SMALL_GTPASE_MEDIATED_SIGNAL_TRANSDUCTION		57	0.70137	1.94621	0	0.000605592	0.142	10216	tags=61%, list=17%, signal=74%
GO_REGULATION_OF_SODIUM_ION_TRANSPORT	GO_REGULATION_OF_SODIUM_ION_TRANSPORT		88	0.579672	1.94532	0	0.000615907	0.144	15368	tags=57%, list=26%, signal=77%
GO_HISTONE_H3_K9_METHYLATION	GO_HISTONE_H3_K9_METHYLATION		37	0.764451	1.94528	0	0.000615476	0.144	7214	tags=68%, list=12%, signal=77%
GO_POSITIVE_REGULATION_OF_EPITHELIAL_CELL_DIFFERENTIATION	GO_POSITIVE_REGULATION_OF_EPITHELIAL_CELL_DIFFERENTIATION		72	0.562125	1.94516	0	0.000617062	0.146	15176	tags=46%, list=26%, signal=62%
GO_STRIATED_MUSCLE_CELL_DIFFERENTIATION	GO_STRIATED_MUSCLE_CELL_DIFFERENTIATION		283	0.57798	1.94504	0	0.000618796	0.146	11865	tags=39%, list=20%, signal=49%
GO_TRANSEPITHELIAL_TRANSPORT	GO_TRANSEPITHELIAL_TRANSPORT		26	0.66099	1.94497	0	0.000618363	0.146	12638	tags=58%, list=22%, signal=74%
GO_REGULATION_OF_LIPID_CATABOLIC_PROCESS	GO_REGULATION_OF_LIPID_CATABOLIC_PROCESS		58	0.597262	1.94493	0	0.000620158	0.147	10642	tags=41%, list=18%, signal=51%
GO_REGENERATION	GO_REGENERATION		196	0.558925	1.94483	0	0.000620505	0.147	16228	tags=48%, list=28%, signal=67%
GO_PROTEIN_TRANSPORT_ALONG_MICROTUBULE	GO_PROTEIN_TRANSPORT_ALONG_MICROTUBULE		67	0.744537	1.94474	0	0.00062077	0.147	8396	tags=69%, list=14%, signal=80%
GO_NEGATIVE_REGULATION_OF_SMOOTH_MUSCLE_CELL_PROLIFERATION	GO_NEGATIVE_REGULATION_OF_SMOOTH_MUSCLE_CELL_PROLIFERATION		67	0.566595	1.94469	0	0.000620337	0.147	12885	tags=33%, list=22%, signal=42%
GO_HISTONE_H4_ACETYLATION	GO_HISTONE_H4_ACETYLATION		70	0.74086	1.94468	0	0.00062064	0.148	7244	tags=63%, list=12%, signal=72%
GO_DIOL_BIOSYNTHETIC_PROCESS	GO_DIOL_BIOSYNTHETIC_PROCESS		22	0.766369	1.94459	0	0.000620208	0.148	10238	tags=77%, list=18%, signal=94%
GO_REGULATION_OF_PROTEIN_GLYCOSYLATION	GO_REGULATION_OF_PROTEIN_GLYCOSYLATION		15	0.782605	1.94446	0	0.000623166	0.148	6437	tags=60%, list=11%, signal=67%
GO_RNA_SPLICING_VIA_TRANSESTERIFICATION_REACTIONS	GO_RNA_SPLICING_VIA_TRANSESTERIFICATION_REACTIONS		381	0.71312	1.94444	0	0.000622733	0.148	10175	tags=62%, list=17%, signal=74%
GO_TORC1_SIGNALING	GO_TORC1_SIGNALING		39	0.777153	1.94441	0	0.0006223	0.148	8897	tags=77%, list=15%, signal=91%
GO_ERBB2_SIGNALING_PATHWAY	GO_ERBB2_SIGNALING_PATHWAY		31	0.692654	1.94434	0	0.000622575	0.148	12551	tags=61%, list=21%, signal=78%
GO_LIPID_TRANSLOCATION	GO_LIPID_TRANSLOCATION		44	0.640161	1.94427	0	0.000623528	0.148	13520	tags=57%, list=23%, signal=74%
GO_POSITIVE_REGULATION_OF_EPITHELIAL_CELL_PROLIFERATION	GO_POSITIVE_REGULATION_OF_EPITHELIAL_CELL_PROLIFERATION		208	0.549082	1.94409	0	0.000623095	0.148	15426	tags=46%, list=26%, signal=63%
GO_ESTABLISHMENT_OF_PROTEIN_LOCALIZATION_TO_POSTSYNAPTIC_MEMBRANE	GO_ESTABLISHMENT_OF_PROTEIN_LOCALIZATION_TO_POSTSYNAPTIC_MEMBRANE		16	0.774531	1.94403	0	0.000623425	0.148	10556	tags=69%, list=18%, signal=84%
GO_REGULATION_OF_EPITHELIAL_TO_MESENCHYMAL_TRANSITION	GO_REGULATION_OF_EPITHELIAL_TO_MESENCHYMAL_TRANSITION		96	0.620541	1.94396	0	0.000622993	0.148	13005	tags=48%, list=22%, signal=62%
GO_FIBROBLAST_MIGRATION	GO_FIBROBLAST_MIGRATION		44	0.71442	1.94395	0	0.000622561	0.148	8770	tags=55%, list=15%, signal=64%
GO_POSITIVE_REGULATION_OF_ERYTHROCYTE_DIFFERENTIATION	GO_POSITIVE_REGULATION_OF_ERYTHROCYTE_DIFFERENTIATION		33	0.706761	1.94383	0	0.000624251	0.148	6900	tags=52%, list=12%, signal=58%
GO_REGULATION_OF_DNA_TEMPLATED_TRANSCRIPTION_IN_RESPONSE_TO_STRESS	GO_REGULATION_OF_DNA_TEMPLATED_TRANSCRIPTION_IN_RESPONSE_TO_STRESS		111	0.702355	1.94368	0	0.000626371	0.148	11967	tags=66%, list=20%, signal=83%
GO_SYNAPTIC_VESICLE_LOCALIZATION	GO_SYNAPTIC_VESICLE_LOCALIZATION		55	0.661214	1.94364	0	0.000627684	0.15	11912	tags=60%, list=20%, signal=75%
GO_NEGATIVE_REGULATION_OF_NEURON_PROJECTION_DEVELOPMENT	GO_NEGATIVE_REGULATION_OF_NEURON_PROJECTION_DEVELOPMENT		150	0.594573	1.94345	0	0.000627945	0.15	12341	tags=45%, list=21%, signal=56%
GO_REGULATION_OF_MEMBRANE_DEPOLARIZATION	GO_REGULATION_OF_MEMBRANE_DEPOLARIZATION		47	0.601618	1.94339	0	0.000628204	0.15	7972	tags=36%, list=14%, signal=42%
GO_HISTONE_UBIQUITINATION	GO_HISTONE_UBIQUITINATION		48	0.784734	1.94333	0	0.000628463	0.15	8751	tags=77%, list=15%, signal=91%
GO_ACETYL_COA_METABOLIC_PROCESS	GO_ACETYL_COA_METABOLIC_PROCESS		38	0.75242	1.94325	0	0.000629638	0.151	8595	tags=66%, list=15%, signal=77%
GO_NEGATIVE_REGULATION_OF_SIGNAL_TRANSDUCTION_BY_P53_CLASS_MEDIATOR	GO_NEGATIVE_REGULATION_OF_SIGNAL_TRANSDUCTION_BY_P53_CLASS_MEDIATOR		29	0.737967	1.94318	0	0.000629204	0.151	10968	tags=69%, list=19%, signal=85%
GO_RESPONSE_TO_EPINEPHRINE	GO_RESPONSE_TO_EPINEPHRINE		16	0.744559	1.94318	0	0.000628771	0.151	11765	tags=69%, list=20%, signal=86%
GO_REGULATION_OF_PHOSPHOLIPID_METABOLIC_PROCESS	GO_REGULATION_OF_PHOSPHOLIPID_METABOLIC_PROCESS		91	0.600232	1.94293	0	0.000631507	0.152	12343	tags=47%, list=21%, signal=60%
GO_POSITIVE_REGULATION_OF_OSSIFICATION	GO_POSITIVE_REGULATION_OF_OSSIFICATION		90	0.601981	1.94291	0	0.000631947	0.152	15368	tags=50%, list=26%, signal=68%
GO_REGULATION_OF_ACTIN_FILAMENT_BASED_MOVEMENT	GO_REGULATION_OF_ACTIN_FILAMENT_BASED_MOVEMENT		46	0.634929	1.94283	0.0020202	0.000631513	0.152	10182	tags=46%, list=17%, signal=55%
GO_STRESS_GRANULE_ASSEMBLY	GO_STRESS_GRANULE_ASSEMBLY		23	0.849351	1.94279	0	0.00063108	0.152	5625	tags=78%, list=10%, signal=87%
GO_INTRACILIARY_TRANSPORT	GO_INTRACILIARY_TRANSPORT		52	0.788343	1.94249	0	0.000633668	0.153	8396	tags=77%, list=14%, signal=90%
GO_LONG_CHAIN_FATTY_ACID_TRANSPORT	GO_LONG_CHAIN_FATTY_ACID_TRANSPORT		73	0.547206	1.94247	0	0.000633234	0.153	13193	tags=40%, list=23%, signal=51%
GO_RESPONSE_TO_LEAD_ION	GO_RESPONSE_TO_LEAD_ION		23	0.732553	1.9419	0.00196078	0.00064021	0.154	7888	tags=57%, list=14%, signal=65%
GO_POSITIVE_REGULATION_OF_CELLULAR_RESPONSE_TO_INSULIN_STIMULUS	GO_POSITIVE_REGULATION_OF_CELLULAR_RESPONSE_TO_INSULIN_STIMULUS		25	0.706109	1.94174	0	0.00064233	0.155	10949	tags=64%, list=19%, signal=79%
GO_CHROMOSOME_LOCALIZATION	GO_CHROMOSOME_LOCALIZATION		74	0.715012	1.9416	0	0.000645508	0.156	11621	tags=65%, list=20%, signal=81%
GO_POSITIVE_REGULATION_OF_OSTEOBLAST_DIFFERENTIATION	GO_POSITIVE_REGULATION_OF_OSTEOBLAST_DIFFERENTIATION		63	0.621467	1.94133	0	0.000646441	0.156	13108	tags=48%, list=22%, signal=61%
GO_MITOTIC_G1_S_TRANSITION_CHECKPOINT	GO_MITOTIC_G1_S_TRANSITION_CHECKPOINT		63	0.709398	1.94122	0	0.000647443	0.156	12557	tags=68%, list=22%, signal=87%
GO_MYOBLAST_DIFFERENTIATION	GO_MYOBLAST_DIFFERENTIATION		84	0.594847	1.94086	0	0.000649264	0.156	14407	tags=50%, list=25%, signal=66%
GO_REGULATION_OF_PROTEIN_POLYUBIQUITINATION	GO_REGULATION_OF_PROTEIN_POLYUBIQUITINATION		24	0.739779	1.94061	0	0.000650387	0.156	8117	tags=54%, list=14%, signal=63%
GO_MONOSACCHARIDE_CATABOLIC_PROCESS	GO_MONOSACCHARIDE_CATABOLIC_PROCESS		64	0.654913	1.94054	0	0.000649944	0.156	14048	tags=63%, list=24%, signal=82%
GO_FACE_DEVELOPMENT	GO_FACE_DEVELOPMENT		48	0.671189	1.9405	0	0.000649501	0.156	9357	tags=46%, list=16%, signal=55%
GO_MEMBRANE_DEPOLARIZATION	GO_MEMBRANE_DEPOLARIZATION		88	0.548823	1.94037	0	0.000653226	0.156	15916	tags=48%, list=27%, signal=66%
GO_POSITIVE_REGULATION_OF_PRI_MIRNA_TRANSCRIPTION_BY_RNA_POLYMERASE_II	GO_POSITIVE_REGULATION_OF_PRI_MIRNA_TRANSCRIPTION_BY_RNA_POLYMERASE_II		40	0.669979	1.94028	0	0.000654348	0.157	14749	tags=70%, list=25%, signal=94%
GO_RESPONSE_TO_DSRNA	GO_RESPONSE_TO_DSRNA		51	0.626492	1.94001	0	0.000656234	0.157	14745	tags=53%, list=25%, signal=71%
GO_NUCLEOSOME_ASSEMBLY	GO_NUCLEOSOME_ASSEMBLY		71	0.728528	1.93994	0	0.000655788	0.157	11686	tags=66%, list=20%, signal=83%
GO_ENDOPLASMIC_RETICULUM_CALCIUM_ION_HOMEOSTASIS	GO_ENDOPLASMIC_RETICULUM_CALCIUM_ION_HOMEOSTASIS		23	0.773587	1.9398	0	0.000657087	0.157	9168	tags=65%, list=16%, signal=77%
GO_REGULATION_OF_UBIQUITIN_PROTEIN_TRANSFERASE_ACTIVITY	GO_REGULATION_OF_UBIQUITIN_PROTEIN_TRANSFERASE_ACTIVITY		54	0.723604	1.9392	0	0.000661071	0.157	13252	tags=72%, list=23%, signal=93%
GO_REGULATION_OF_ANION_TRANSPORT	GO_REGULATION_OF_ANION_TRANSPORT		101	0.549095	1.93909	0	0.000663544	0.157	13595	tags=43%, list=23%, signal=55%
GO_PEPTIDYL_ASPARAGINE_MODIFICATION	GO_PEPTIDYL_ASPARAGINE_MODIFICATION		31	0.769793	1.93896	0	0.000664657	0.157	9340	tags=71%, list=16%, signal=84%
GO_DNA_CATABOLIC_PROCESS_ENDONUCLEOLYTIC	GO_DNA_CATABOLIC_PROCESS_ENDONUCLEOLYTIC		32	0.711907	1.93896	0	0.000664207	0.157	12041	tags=63%, list=21%, signal=79%
GO_POSITIVE_REGULATION_OF_DOUBLE_STRAND_BREAK_REPAIR	GO_POSITIVE_REGULATION_OF_DOUBLE_STRAND_BREAK_REPAIR		28	0.735415	1.93886	0	0.000663758	0.157	13095	tags=75%, list=22%, signal=97%
GO_SISTER_CHROMATID_COHESION	GO_SISTER_CHROMATID_COHESION		54	0.701196	1.93875	0	0.000664671	0.157	12443	tags=69%, list=21%, signal=87%
GO_POSITIVE_REGULATION_OF_MYELINATION	GO_POSITIVE_REGULATION_OF_MYELINATION		19	0.687907	1.93866	0	0.000665761	0.157	7978	tags=42%, list=14%, signal=49%
GO_ENDOSOME_TO_LYSOSOME_TRANSPORT	GO_ENDOSOME_TO_LYSOSOME_TRANSPORT		52	0.75331	1.93844	0	0.000667424	0.157	10397	tags=79%, list=18%, signal=96%
GO_SUBSTANTIA_NIGRA_DEVELOPMENT	GO_SUBSTANTIA_NIGRA_DEVELOPMENT		40	0.673097	1.93828	0.00192678	0.000666974	0.157	9781	tags=50%, list=17%, signal=60%
GO_POSITIVE_REGULATION_OF_LONG_TERM_SYNAPTIC_POTENTIATION	GO_POSITIVE_REGULATION_OF_LONG_TERM_SYNAPTIC_POTENTIATION		23	0.690222	1.9382	0	0.000666524	0.157	14244	tags=74%, list=24%, signal=98%
GO_GLUTAMINE_METABOLIC_PROCESS	GO_GLUTAMINE_METABOLIC_PROCESS		21	0.774828	1.93814	0	0.000666075	0.157	9698	tags=76%, list=17%, signal=91%
GO_CEREBELLAR_CORTEX_MORPHOGENESIS	GO_CEREBELLAR_CORTEX_MORPHOGENESIS		31	0.693631	1.93784	0	0.00066985	0.157	11331	tags=52%, list=19%, signal=64%
GO_DE_NOVO_PROTEIN_FOLDING	GO_DE_NOVO_PROTEIN_FOLDING		39	0.749088	1.93763	0	0.000670119	0.157	9480	tags=72%, list=16%, signal=86%
GO_FORMATION_OF_PRIMARY_GERM_LAYER	GO_FORMATION_OF_PRIMARY_GERM_LAYER		124	0.598957	1.93741	0	0.000675049	0.158	13058	tags=44%, list=22%, signal=57%
GO_POSITIVE_REGULATION_OF_RELEASE_OF_SEQUESTERED_CALCIUM_ION_INTO_CYTOSOL	GO_POSITIVE_REGULATION_OF_RELEASE_OF_SEQUESTERED_CALCIUM_ION_INTO_CYTOSOL		40	0.627692	1.93704	0	0.000678506	0.161	11073	tags=40%, list=19%, signal=49%
GO_ASPARTATE_FAMILY_AMINO_ACID_METABOLIC_PROCESS	GO_ASPARTATE_FAMILY_AMINO_ACID_METABOLIC_PROCESS		47	0.715831	1.93692	0.00200401	0.000680773	0.161	12389	tags=74%, list=21%, signal=94%
GO_NADP_METABOLIC_PROCESS	GO_NADP_METABOLIC_PROCESS		33	0.705094	1.93686	0	0.000680997	0.161	8784	tags=58%, list=15%, signal=68%
GO_MYELOID_CELL_APOPTOTIC_PROCESS	GO_MYELOID_CELL_APOPTOTIC_PROCESS		32	0.664223	1.93671	0	0.000681213	0.161	12377	tags=47%, list=21%, signal=59%
GO_RNA_SPLICING	GO_RNA_SPLICING		471	0.707416	1.93658	0	0.000681426	0.161	9985	tags=60%, list=17%, signal=72%
GO_ESTABLISHMENT_OF_MITOTIC_SPINDLE_LOCALIZATION	GO_ESTABLISHMENT_OF_MITOTIC_SPINDLE_LOCALIZATION		35	0.744397	1.93608	0	0.00068707	0.163	8979	tags=60%, list=15%, signal=71%
GO_ACTIVATION_OF_CYSTEINE_TYPE_ENDOPEPTIDASE_ACTIVITY_INVOLVED_IN_APOPTOTIC_PROCESS	GO_ACTIVATION_OF_CYSTEINE_TYPE_ENDOPEPTIDASE_ACTIVITY_INVOLVED_IN_APOPTOTIC_PROCESS		84	0.616523	1.93591	0	0.000687339	0.164	13983	tags=52%, list=24%, signal=69%
GO_GLOMERULAR_EPITHELIUM_DEVELOPMENT	GO_GLOMERULAR_EPITHELIUM_DEVELOPMENT		23	0.693984	1.93577	0	0.000688886	0.164	10075	tags=52%, list=17%, signal=63%
GO_REGULATION_OF_HISTONE_METHYLATION	GO_REGULATION_OF_HISTONE_METHYLATION		63	0.730231	1.93569	0	0.000690159	0.164	9337	tags=65%, list=16%, signal=77%
GO_RESPONSE_TO_CAMP	GO_RESPONSE_TO_CAMP		93	0.566651	1.93563	0	0.000689698	0.164	17675	tags=58%, list=30%, signal=83%
GO_CELLULAR_RESPONSE_TO_ESTRADIOL_STIMULUS	GO_CELLULAR_RESPONSE_TO_ESTRADIOL_STIMULUS		37	0.629549	1.93558	0	0.000690312	0.165	13108	tags=54%, list=22%, signal=70%
GO_PHYSIOLOGICAL_CARDIAC_MUSCLE_HYPERTROPHY	GO_PHYSIOLOGICAL_CARDIAC_MUSCLE_HYPERTROPHY		37	0.64173	1.93548	0	0.000689851	0.165	7912	tags=35%, list=14%, signal=41%
GO_NEGATIVE_REGULATION_OF_HISTONE_MODIFICATION	GO_NEGATIVE_REGULATION_OF_HISTONE_MODIFICATION		43	0.731267	1.93548	0	0.000689392	0.165	9912	tags=70%, list=17%, signal=84%
GO_CARDIAC_VENTRICLE_MORPHOGENESIS	GO_CARDIAC_VENTRICLE_MORPHOGENESIS		73	0.605696	1.93514	0	0.000691764	0.166	13005	tags=44%, list=22%, signal=56%
GO_DNA_DOUBLE_STRAND_BREAK_PROCESSING	GO_DNA_DOUBLE_STRAND_BREAK_PROCESSING		24	0.7749	1.93506	0	0.000692938	0.167	10765	tags=79%, list=18%, signal=97%
GO_NEGATIVE_REGULATION_OF_NIK_NF_KAPPAB_SIGNALING	GO_NEGATIVE_REGULATION_OF_NIK_NF_KAPPAB_SIGNALING		33	0.681727	1.93504	0	0.000692477	0.167	12778	tags=45%, list=22%, signal=58%
GO_MITOTIC_SISTER_CHROMATID_SEGREGATION	GO_MITOTIC_SISTER_CHROMATID_SEGREGATION		154	0.684987	1.93503	0	0.000692016	0.167	10523	tags=58%, list=18%, signal=71%
GO_RECOMBINATIONAL_REPAIR	GO_RECOMBINATIONAL_REPAIR		129	0.709005	1.9349	0	0.000693133	0.168	12605	tags=73%, list=22%, signal=93%
GO_CELLULAR_RESPONSE_TO_TOXIC_SUBSTANCE	GO_CELLULAR_RESPONSE_TO_TOXIC_SUBSTANCE		114	0.58078	1.93445	0	0.00069886	0.169	14924	tags=50%, list=26%, signal=67%
GO_OSTEOBLAST_PROLIFERATION	GO_OSTEOBLAST_PROLIFERATION		33	0.657889	1.93425	0	0.000702438	0.169	16815	tags=67%, list=29%, signal=94%
GO_ENDODERMAL_CELL_FATE_COMMITMENT	GO_ENDODERMAL_CELL_FATE_COMMITMENT		15	0.725674	1.93392	0	0.000701972	0.169	8472	tags=47%, list=15%, signal=55%
GO_PH_REDUCTION	GO_PH_REDUCTION		58	0.687102	1.93373	0	0.000705082	0.169	14828	tags=72%, list=25%, signal=97%
GO_POSITIVE_REGULATION_OF_ATPASE_ACTIVITY	GO_POSITIVE_REGULATION_OF_ATPASE_ACTIVITY		54	0.687179	1.93354	0	0.000705283	0.169	12412	tags=63%, list=21%, signal=80%
GO_AMINO_ACID_IMPORT	GO_AMINO_ACID_IMPORT		44	0.604768	1.93345	0	0.000704816	0.169	14603	tags=57%, list=25%, signal=76%
GO_INORGANIC_ION_IMPORT_ACROSS_PLASMA_MEMBRANE	GO_INORGANIC_ION_IMPORT_ACROSS_PLASMA_MEMBRANE		97	0.549211	1.93344	0	0.00070435	0.169	16809	tags=48%, list=29%, signal=68%
GO_PHOTORECEPTOR_CELL_MAINTENANCE	GO_PHOTORECEPTOR_CELL_MAINTENANCE		40	0.656073	1.93332	0	0.000703884	0.169	11479	tags=50%, list=20%, signal=62%
GO_NEGATIVE_REGULATION_OF_PROTEIN_BINDING	GO_NEGATIVE_REGULATION_OF_PROTEIN_BINDING		102	0.601704	1.93329	0.00195695	0.00070342	0.169	15128	tags=53%, list=26%, signal=71%
GO_POSITIVE_REGULATION_OF_STRESS_FIBER_ASSEMBLY	GO_POSITIVE_REGULATION_OF_STRESS_FIBER_ASSEMBLY		50	0.6716	1.93306	0	0.000705286	0.17	15715	tags=70%, list=27%, signal=96%
GO_TELOMERE_ORGANIZATION	GO_TELOMERE_ORGANIZATION		143	0.740188	1.93271	0	0.000706146	0.17	12370	tags=78%, list=21%, signal=99%
GO_NEGATIVE_REGULATION_OF_DNA_RECOMBINATION	GO_NEGATIVE_REGULATION_OF_DNA_RECOMBINATION		28	0.765627	1.93265	0	0.000706479	0.17	10679	tags=75%, list=18%, signal=92%
GO_RNA_MODIFICATION	GO_RNA_MODIFICATION		156	0.721769	1.93242	0	0.000708068	0.17	9488	tags=63%, list=16%, signal=76%
GO_POSITIVE_REGULATION_OF_CELL_CYCLE_ARREST	GO_POSITIVE_REGULATION_OF_CELL_CYCLE_ARREST		80	0.668846	1.93193	0	0.000714898	0.171	13271	tags=64%, list=23%, signal=82%
GO_POSITIVE_REGULATION_OF_MRNA_CATABOLIC_PROCESS	GO_POSITIVE_REGULATION_OF_MRNA_CATABOLIC_PROCESS		49	0.744077	1.9319	0	0.000714427	0.171	8487	tags=67%, list=15%, signal=79%
GO_SINGLE_FERTILIZATION	GO_SINGLE_FERTILIZATION		153	0.515055	1.93171	0	0.000716733	0.171	13252	tags=33%, list=23%, signal=43%
GO_MITOTIC_CYTOKINESIS	GO_MITOTIC_CYTOKINESIS		71	0.70731	1.93167	0	0.000716263	0.171	9659	tags=61%, list=17%, signal=72%
GO_REGULATION_OF_ER_TO_GOLGI_VESICLE_MEDIATED_TRANSPORT	GO_REGULATION_OF_ER_TO_GOLGI_VESICLE_MEDIATED_TRANSPORT		16	0.831112	1.93151	0	0.000719451	0.171	7082	tags=75%, list=12%, signal=85%
GO_REGULATION_OF_MRNA_PROCESSING	GO_REGULATION_OF_MRNA_PROCESSING		151	0.743626	1.93135	0	0.000721037	0.171	9552	tags=68%, list=16%, signal=81%
GO_NUCLEAR_TRANSCRIBED_MRNA_CATABOLIC_PROCESS_DEADENYLATION_DEPENDENT_DECAY	GO_NUCLEAR_TRANSCRIBED_MRNA_CATABOLIC_PROCESS_DEADENYLATION_DEPENDENT_DECAY		72	0.73653	1.93121	0	0.000722774	0.171	10098	tags=71%, list=17%, signal=86%
GO_REGULATION_OF_DNA_DAMAGE_RESPONSE_SIGNAL_TRANSDUCTION_BY_P53_CLASS_MEDIATOR	GO_REGULATION_OF_DNA_DAMAGE_RESPONSE_SIGNAL_TRANSDUCTION_BY_P53_CLASS_MEDIATOR		31	0.707941	1.93101	0	0.000725133	0.171	12088	tags=65%, list=21%, signal=81%
GO_REGULATION_OF_MRNA_SPLICING_VIA_SPLICEOSOME	GO_REGULATION_OF_MRNA_SPLICING_VIA_SPLICEOSOME		113	0.749561	1.93092	0	0.000725455	0.171	9494	tags=68%, list=16%, signal=81%
GO_DORSAL_VENTRAL_PATTERN_FORMATION	GO_DORSAL_VENTRAL_PATTERN_FORMATION		92	0.568551	1.93066	0	0.000727132	0.172	14158	tags=40%, list=24%, signal=53%
GO_NUCLEAR_EXPORT	GO_NUCLEAR_EXPORT		202	0.740492	1.9305	0	0.000729717	0.172	10765	tags=74%, list=18%, signal=90%
GO_DETECTION_OF_VISIBLE_LIGHT	GO_DETECTION_OF_VISIBLE_LIGHT		62	0.569308	1.93005	0	0.000732449	0.173	11843	tags=39%, list=20%, signal=49%
GO_POSITIVE_REGULATION_OF_TRANSCRIPTION_FROM_RNA_POLYMERASE_II_PROMOTER_IN_RESPONSE_TO_STRESS	GO_POSITIVE_REGULATION_OF_TRANSCRIPTION_FROM_RNA_POLYMERASE_II_PROMOTER_IN_RESPONSE_TO_STRESS		23	0.73899	1.92998	0	0.000731971	0.173	9348	tags=65%, list=16%, signal=78%
GO_NEGATIVE_REGULATION_OF_DNA_REPLICATION	GO_NEGATIVE_REGULATION_OF_DNA_REPLICATION		32	0.764667	1.92961	0	0.000734966	0.173	10169	tags=78%, list=17%, signal=95%
GO_POSITIVE_REGULATION_OF_DNA_BINDING	GO_POSITIVE_REGULATION_OF_DNA_BINDING		56	0.611975	1.9295	0	0.000735508	0.173	15101	tags=55%, list=26%, signal=75%
GO_ANOIKIS	GO_ANOIKIS		33	0.699919	1.92948	0	0.000735028	0.173	10777	tags=61%, list=18%, signal=74%
GO_CELLULAR_RESPONSE_TO_NITRIC_OXIDE	GO_CELLULAR_RESPONSE_TO_NITRIC_OXIDE		15	0.752021	1.92942	0	0.000734549	0.173	7686	tags=53%, list=13%, signal=61%
GO_FC_EPSILON_RECEPTOR_SIGNALING_PATHWAY	GO_FC_EPSILON_RECEPTOR_SIGNALING_PATHWAY		168	0.685146	1.92942	0.00200803	0.000734071	0.173	12166	tags=47%, list=21%, signal=59%
GO_RHYTHMIC_BEHAVIOR	GO_RHYTHMIC_BEHAVIOR		50	0.578728	1.92927	0	0.000735357	0.173	14102	tags=44%, list=24%, signal=58%
GO_NEGATIVE_REGULATION_OF_CYSTEINE_TYPE_ENDOPEPTIDASE_ACTIVITY	GO_NEGATIVE_REGULATION_OF_CYSTEINE_TYPE_ENDOPEPTIDASE_ACTIVITY		92	0.605527	1.92919	0	0.000736344	0.173	13252	tags=46%, list=23%, signal=59%
GO_REGULATION_OF_PROTEIN_DEACETYLATION	GO_REGULATION_OF_PROTEIN_DEACETYLATION		45	0.706537	1.92901	0	0.000740429	0.173	10624	tags=64%, list=18%, signal=79%
GO_REGULATION_OF_VIRAL_LIFE_CYCLE	GO_REGULATION_OF_VIRAL_LIFE_CYCLE		151	0.63475	1.92894	0.00191205	0.000741634	0.173	10523	tags=48%, list=18%, signal=58%
GO_POSITIVE_REGULATION_OF_DEPHOSPHORYLATION	GO_POSITIVE_REGULATION_OF_DEPHOSPHORYLATION		57	0.661902	1.9286	0	0.000745828	0.174	10167	tags=56%, list=17%, signal=68%
GO_BIOMINERALIZATION	GO_BIOMINERALIZATION		156	0.555191	1.92828	0	0.000747597	0.176	14461	tags=41%, list=25%, signal=54%
GO_NEUTRAL_AMINO_ACID_TRANSPORT	GO_NEUTRAL_AMINO_ACID_TRANSPORT		42	0.620978	1.92823	0	0.000747803	0.176	13595	tags=55%, list=23%, signal=71%
GO_HEART_PROCESS	GO_HEART_PROCESS		290	0.528097	1.92821	0	0.000747986	0.176	16008	tags=44%, list=27%, signal=60%
GO_MRNA_TRANSPORT	GO_MRNA_TRANSPORT		148	0.740525	1.92794	0	0.000753613	0.176	10708	tags=74%, list=18%, signal=90%
GO_NUCLEOSIDE_MONOPHOSPHATE_BIOSYNTHETIC_PROCESS	GO_NUCLEOSIDE_MONOPHOSPHATE_BIOSYNTHETIC_PROCESS		41	0.734056	1.92771	0	0.000754864	0.176	11437	tags=66%, list=20%, signal=82%
GO_MAINTENANCE_OF_PROTEIN_LOCATION_IN_CELL	GO_MAINTENANCE_OF_PROTEIN_LOCATION_IN_CELL		64	0.679635	1.92752	0	0.000755908	0.177	10002	tags=58%, list=17%, signal=70%
GO_NCRNA_TRANSCRIPTION	GO_NCRNA_TRANSCRIPTION		101	0.759763	1.92751	0	0.000755419	0.177	8665	tags=71%, list=15%, signal=84%
GO_EXTRINSIC_APOPTOTIC_SIGNALING_PATHWAY_VIA_DEATH_DOMAIN_RECEPTORS	GO_EXTRINSIC_APOPTOTIC_SIGNALING_PATHWAY_VIA_DEATH_DOMAIN_RECEPTORS		87	0.638239	1.92751	0	0.000754932	0.177	12343	tags=52%, list=21%, signal=65%
GO_CELLULAR_PROTEIN_COMPLEX_DISASSEMBLY	GO_CELLULAR_PROTEIN_COMPLEX_DISASSEMBLY		215	0.670163	1.92745	0	0.000756188	0.178	10732	tags=56%, list=18%, signal=69%
GO_GLYCOLIPID_BIOSYNTHETIC_PROCESS	GO_GLYCOLIPID_BIOSYNTHETIC_PROCESS		64	0.652847	1.92728	0	0.000756349	0.178	12607	tags=58%, list=22%, signal=74%
GO_HEXOSE_CATABOLIC_PROCESS	GO_HEXOSE_CATABOLIC_PROCESS		54	0.64993	1.9272	0	0.000757857	0.178	13947	tags=59%, list=24%, signal=78%
GO_NAD_METABOLIC_PROCESS	GO_NAD_METABOLIC_PROCESS		49	0.665416	1.92707	0	0.000758013	0.178	13722	tags=59%, list=24%, signal=77%
GO_PURINE_CONTAINING_COMPOUND_CATABOLIC_PROCESS	GO_PURINE_CONTAINING_COMPOUND_CATABOLIC_PROCESS		49	0.63643	1.92704	0	0.000757525	0.178	16333	tags=65%, list=28%, signal=91%
GO_MUSCLE_CELL_CELLULAR_HOMEOSTASIS	GO_MUSCLE_CELL_CELLULAR_HOMEOSTASIS		19	0.692863	1.92703	0	0.000757038	0.178	11332	tags=53%, list=19%, signal=65%
GO_VESICLE_TRANSPORT_ALONG_MICROTUBULE	GO_VESICLE_TRANSPORT_ALONG_MICROTUBULE		46	0.726727	1.92696	0	0.000757231	0.178	8190	tags=65%, list=14%, signal=76%
GO_ASSOCIATIVE_LEARNING	GO_ASSOCIATIVE_LEARNING		75	0.579394	1.92681	0	0.000758723	0.178	14244	tags=49%, list=24%, signal=65%
GO_REGULATION_OF_PROTEIN_TARGETING_TO_MITOCHONDRION	GO_REGULATION_OF_PROTEIN_TARGETING_TO_MITOCHONDRION		43	0.741659	1.92672	0	0.000760206	0.178	12392	tags=77%, list=21%, signal=97%
GO_REGULATION_OF_HORMONE_METABOLIC_PROCESS	GO_REGULATION_OF_HORMONE_METABOLIC_PROCESS		32	0.663278	1.92659	0	0.000761048	0.178	13023	tags=63%, list=22%, signal=80%
GO_PROTEIN_KINASE_A_SIGNALING	GO_PROTEIN_KINASE_A_SIGNALING		36	0.615946	1.92655	0	0.000761939	0.178	9327	tags=33%, list=16%, signal=40%
GO_N_TERMINAL_PROTEIN_AMINO_ACID_ACETYLATION	GO_N_TERMINAL_PROTEIN_AMINO_ACID_ACETYLATION		16	0.817242	1.92642	0	0.000764085	0.179	6373	tags=69%, list=11%, signal=77%
GO_POSITIVE_REGULATION_OF_PATHWAY_RESTRICTED_SMAD_PROTEIN_PHOSPHORYLATION	GO_POSITIVE_REGULATION_OF_PATHWAY_RESTRICTED_SMAD_PROTEIN_PHOSPHORYLATION		48	0.592531	1.92636	0	0.000765027	0.179	15827	tags=50%, list=27%, signal=69%
GO_REGULATION_OF_CELLULAR_RESPIRATION	GO_REGULATION_OF_CELLULAR_RESPIRATION		29	0.711914	1.92632	0	0.000765813	0.179	13252	tags=76%, list=23%, signal=98%
GO_REGULATION_OF_CELLULAR_RESPONSE_TO_HEAT	GO_REGULATION_OF_CELLULAR_RESPONSE_TO_HEAT		76	0.765665	1.92631	0	0.000765324	0.179	9439	tags=80%, list=16%, signal=96%
GO_REGULATION_OF_RESPONSE_TO_CYTOKINE_STIMULUS	GO_REGULATION_OF_RESPONSE_TO_CYTOKINE_STIMULUS		190	0.606877	1.92625	0	0.000765489	0.179	15337	tags=52%, list=26%, signal=70%
GO_TRANSCRIPTION_ELONGATION_FROM_RNA_POLYMERASE_II_PROMOTER	GO_TRANSCRIPTION_ELONGATION_FROM_RNA_POLYMERASE_II_PROMOTER		79	0.765426	1.92599	0	0.000769969	0.179	10040	tags=75%, list=17%, signal=90%
GO_PLACENTA_BLOOD_VESSEL_DEVELOPMENT	GO_PLACENTA_BLOOD_VESSEL_DEVELOPMENT		34	0.673506	1.92591	0	0.000770473	0.179	15900	tags=68%, list=27%, signal=93%
GO_RESPONSE_TO_STEROL	GO_RESPONSE_TO_STEROL		35	0.665626	1.92586	0	0.000770694	0.18	7706	tags=43%, list=13%, signal=49%
GO_POSITIVE_REGULATION_OF_POSTTRANSCRIPTIONAL_GENE_SILENCING	GO_POSITIVE_REGULATION_OF_POSTTRANSCRIPTIONAL_GENE_SILENCING		25	0.764451	1.92582	0	0.000770203	0.18	10206	tags=68%, list=17%, signal=82%
GO_FIBROBLAST_GROWTH_FACTOR_RECEPTOR_SIGNALING_PATHWAY	GO_FIBROBLAST_GROWTH_FACTOR_RECEPTOR_SIGNALING_PATHWAY		115	0.596744	1.92568	0	0.000771671	0.18	9985	tags=38%, list=17%, signal=46%
GO_MITOCHONDRIAL_RNA_METABOLIC_PROCESS	GO_MITOCHONDRIAL_RNA_METABOLIC_PROCESS		42	0.810091	1.9256	0	0.00077118	0.18	6562	tags=74%, list=11%, signal=83%
GO_CELLULAR_RESPONSE_TO_DEXAMETHASONE_STIMULUS	GO_CELLULAR_RESPONSE_TO_DEXAMETHASONE_STIMULUS		31	0.668355	1.92519	0	0.000778965	0.182	12384	tags=55%, list=21%, signal=70%
GO_RNA_DESTABILIZATION	GO_RNA_DESTABILIZATION		34	0.763482	1.92517	0.0019685	0.00077847	0.182	7686	tags=62%, list=13%, signal=71%
GO_CELLULAR_RESPONSE_TO_VASCULAR_ENDOTHELIAL_GROWTH_FACTOR_STIMULUS	GO_CELLULAR_RESPONSE_TO_VASCULAR_ENDOTHELIAL_GROWTH_FACTOR_STIMULUS		72	0.578565	1.92511	0.00196078	0.000778651	0.182	17491	tags=53%, list=30%, signal=75%
GO_PHENOL_CONTAINING_COMPOUND_METABOLIC_PROCESS	GO_PHENOL_CONTAINING_COMPOUND_METABOLIC_PROCESS		107	0.552284	1.92509	0	0.000778156	0.182	14665	tags=44%, list=25%, signal=59%
GO_CARDIAC_MUSCLE_CELL_CONTRACTION	GO_CARDIAC_MUSCLE_CELL_CONTRACTION		72	0.579672	1.92485	0.00204082	0.000781138	0.182	18493	tags=65%, list=32%, signal=95%
GO_REGULATION_OF_CAMP_MEDIATED_SIGNALING	GO_REGULATION_OF_CAMP_MEDIATED_SIGNALING		52	0.572227	1.92483	0	0.000780643	0.182	13741	tags=42%, list=24%, signal=55%
GO_MEMBRANE_LIPID_CATABOLIC_PROCESS	GO_MEMBRANE_LIPID_CATABOLIC_PROCESS		37	0.670195	1.92456	0	0.000782094	0.182	14320	tags=65%, list=25%, signal=86%
GO_POSITIVE_REGULATION_OF_DNA_BIOSYNTHETIC_PROCESS	GO_POSITIVE_REGULATION_OF_DNA_BIOSYNTHETIC_PROCESS		69	0.70139	1.92455	0	0.000781598	0.182	12557	tags=68%, list=22%, signal=87%
GO_ESTABLISHMENT_OF_SPINDLE_ORIENTATION	GO_ESTABLISHMENT_OF_SPINDLE_ORIENTATION		36	0.713228	1.92439	0	0.000784479	0.182	8979	tags=56%, list=15%, signal=66%
GO_POSITIVE_REGULATION_OF_VASCULATURE_DEVELOPMENT	GO_POSITIVE_REGULATION_OF_VASCULATURE_DEVELOPMENT		231	0.54077	1.92403	0	0.000785913	0.182	15101	tags=42%, list=26%, signal=57%
GO_REGULATION_OF_OLIGODENDROCYTE_DIFFERENTIATION	GO_REGULATION_OF_OLIGODENDROCYTE_DIFFERENTIATION		40	0.617333	1.92388	0	0.00078607	0.182	13675	tags=45%, list=23%, signal=59%
GO_PROTEIN_LOCALIZATION_TO_MICROTUBULE_ORGANIZING_CENTER	GO_PROTEIN_LOCALIZATION_TO_MICROTUBULE_ORGANIZING_CENTER		33	0.788651	1.92374	0	0.000786882	0.182	10563	tags=88%, list=18%, signal=107%
GO_ACTIVATION_OF_INNATE_IMMUNE_RESPONSE	GO_ACTIVATION_OF_INNATE_IMMUNE_RESPONSE		140	0.667961	1.9237	0	0.000787373	0.182	10222	tags=49%, list=18%, signal=59%
GO_POSITIVE_REGULATION_OF_CELL_DIVISION	GO_POSITIVE_REGULATION_OF_CELL_DIVISION		85	0.564434	1.92361	0	0.000786877	0.182	15331	tags=47%, list=26%, signal=64%
GO_GLUTAMINE_FAMILY_AMINO_ACID_CATABOLIC_PROCESS	GO_GLUTAMINE_FAMILY_AMINO_ACID_CATABOLIC_PROCESS		27	0.676478	1.9235	0	0.000787017	0.182	12355	tags=56%, list=21%, signal=70%
GO_CARDIAC_CONDUCTION	GO_CARDIAC_CONDUCTION		146	0.542066	1.92349	0	0.000787418	0.183	18787	tags=54%, list=32%, signal=80%
GO_ESTABLISHMENT_OF_PROTEIN_LOCALIZATION_TO_MITOCHONDRIAL_MEMBRANE	GO_ESTABLISHMENT_OF_PROTEIN_LOCALIZATION_TO_MITOCHONDRIAL_MEMBRANE		47	0.728215	1.92346	0	0.000787878	0.183	8274	tags=57%, list=14%, signal=67%
GO_GLUCOSE_CATABOLIC_PROCESS	GO_GLUCOSE_CATABOLIC_PROCESS		35	0.687221	1.92293	0	0.000795381	0.184	10096	tags=54%, list=17%, signal=66%
GO_NEGATIVE_REGULATION_OF_ATP_METABOLIC_PROCESS	GO_NEGATIVE_REGULATION_OF_ATP_METABOLIC_PROCESS		27	0.677176	1.92274	0	0.000797638	0.184	11366	tags=56%, list=19%, signal=69%
GO_NEGATIVE_REGULATION_OF_ACTIN_FILAMENT_POLYMERIZATION	GO_NEGATIVE_REGULATION_OF_ACTIN_FILAMENT_POLYMERIZATION		59	0.629503	1.92271	0	0.00079778	0.184	9732	tags=44%, list=17%, signal=53%
GO_RIBONUCLEOSIDE_TRIPHOSPHATE_METABOLIC_PROCESS	GO_RIBONUCLEOSIDE_TRIPHOSPHATE_METABOLIC_PROCESS		63	0.672092	1.92269	0	0.00079821	0.184	10630	tags=54%, list=18%, signal=66%
GO_GLUCOSE_6_PHOSPHATE_METABOLIC_PROCESS	GO_GLUCOSE_6_PHOSPHATE_METABOLIC_PROCESS		25	0.73173	1.92251	0	0.000798372	0.184	8784	tags=64%, list=15%, signal=75%
GO_POSITIVE_REGULATION_OF_LAMELLIPODIUM_ORGANIZATION	GO_POSITIVE_REGULATION_OF_LAMELLIPODIUM_ORGANIZATION		31	0.712775	1.92248	0	0.000797871	0.184	10394	tags=55%, list=18%, signal=67%
GO_POSITIVE_REGULATION_OF_MULTICELLULAR_ORGANISM_GROWTH	GO_POSITIVE_REGULATION_OF_MULTICELLULAR_ORGANISM_GROWTH		33	0.632484	1.92241	0	0.000798633	0.184	11256	tags=42%, list=19%, signal=53%
GO_THYMUS_DEVELOPMENT	GO_THYMUS_DEVELOPMENT		46	0.653238	1.92236	0.0019685	0.000798133	0.184	13005	tags=59%, list=22%, signal=75%
GO_REGULATION_OF_MITOCHONDRIAL_MEMBRANE_POTENTIAL	GO_REGULATION_OF_MITOCHONDRIAL_MEMBRANE_POTENTIAL		67	0.627869	1.9223	0	0.000798352	0.184	13252	tags=54%, list=23%, signal=69%
GO_GLYCOGEN_BIOSYNTHETIC_PROCESS	GO_GLYCOGEN_BIOSYNTHETIC_PROCESS		45	0.652019	1.9223	0	0.000797853	0.184	13865	tags=62%, list=24%, signal=82%
GO_REGULATION_OF_CHROMOSOME_SEPARATION	GO_REGULATION_OF_CHROMOSOME_SEPARATION		66	0.701002	1.92229	0	0.000797354	0.184	9885	tags=55%, list=17%, signal=66%
GO_NEGATIVE_REGULATION_OF_PROTEIN_LOCALIZATION_TO_MEMBRANE	GO_NEGATIVE_REGULATION_OF_PROTEIN_LOCALIZATION_TO_MEMBRANE		31	0.685013	1.92171	0.00194553	0.000806347	0.185	11277	tags=55%, list=19%, signal=68%
GO_REGULATION_OF_SUBSTRATE_ADHESION_DEPENDENT_CELL_SPREADING	GO_REGULATION_OF_SUBSTRATE_ADHESION_DEPENDENT_CELL_SPREADING		50	0.66114	1.92152	0	0.000809456	0.185	9801	tags=48%, list=17%, signal=58%
GO_NUCLEOBASE_CONTAINING_SMALL_MOLECULE_BIOSYNTHETIC_PROCESS	GO_NUCLEOBASE_CONTAINING_SMALL_MOLECULE_BIOSYNTHETIC_PROCESS		102	0.635623	1.92131	0	0.000815355	0.187	12748	tags=56%, list=22%, signal=71%
GO_RETINAL_GANGLION_CELL_AXON_GUIDANCE	GO_RETINAL_GANGLION_CELL_AXON_GUIDANCE		20	0.672577	1.92124	0	0.00081709	0.188	9178	tags=45%, list=16%, signal=53%
GO_P38MAPK_CASCADE	GO_P38MAPK_CASCADE		51	0.631842	1.92112	0	0.000820024	0.188	13675	tags=53%, list=23%, signal=69%
GO_RESPONSE_TO_AMINO_ACID_STARVATION	GO_RESPONSE_TO_AMINO_ACID_STARVATION		45	0.756184	1.92104	0	0.000822823	0.189	8922	tags=73%, list=15%, signal=86%
GO_DEFENSE_RESPONSE_TO_VIRUS	GO_DEFENSE_RESPONSE_TO_VIRUS		248	0.610646	1.92102	0.00384615	0.000823011	0.19	13293	tags=47%, list=23%, signal=61%
GO_N_TERMINAL_PROTEIN_AMINO_ACID_MODIFICATION	GO_N_TERMINAL_PROTEIN_AMINO_ACID_MODIFICATION		28	0.764198	1.92102	0	0.000822498	0.19	8540	tags=68%, list=15%, signal=79%
GO_RESPONSE_TO_AXON_INJURY	GO_RESPONSE_TO_AXON_INJURY		80	0.581149	1.92101	0	0.000821987	0.19	14506	tags=50%, list=25%, signal=66%
GO_NEGATIVE_REGULATION_OF_STEM_CELL_DIFFERENTIATION	GO_NEGATIVE_REGULATION_OF_STEM_CELL_DIFFERENTIATION		20	0.751559	1.92087	0	0.000823151	0.191	10040	tags=70%, list=17%, signal=85%
GO_REGULATION_OF_DNA_RECOMBINATION	GO_REGULATION_OF_DNA_RECOMBINATION		86	0.688345	1.92062	0	0.000827018	0.192	13226	tags=67%, list=23%, signal=87%
GO_ERYTHROCYTE_MATURATION	GO_ERYTHROCYTE_MATURATION		15	0.776037	1.92048	0	0.000830786	0.193	9963	tags=67%, list=17%, signal=80%
GO_POSITIVE_REGULATION_OF_BROWN_FAT_CELL_DIFFERENTIATION	GO_POSITIVE_REGULATION_OF_BROWN_FAT_CELL_DIFFERENTIATION		17	0.737181	1.92042	0	0.000830893	0.193	8830	tags=59%, list=15%, signal=69%
GO_MOVEMENT_IN_HOST_ENVIRONMENT	GO_MOVEMENT_IN_HOST_ENVIRONMENT		165	0.638185	1.92036	0	0.000831709	0.194	10777	tags=47%, list=18%, signal=57%
GO_PHOSPHATIDYLCHOLINE_BIOSYNTHETIC_PROCESS	GO_PHOSPHATIDYLCHOLINE_BIOSYNTHETIC_PROCESS		38	0.642771	1.92033	0	0.000831833	0.194	8917	tags=45%, list=15%, signal=53%
GO_POSITIVE_REGULATION_OF_MUSCLE_HYPERTROPHY	GO_POSITIVE_REGULATION_OF_MUSCLE_HYPERTROPHY		40	0.652178	1.92032	0	0.000831317	0.194	16200	tags=52%, list=28%, signal=73%
GO_REGULATION_OF_BLOOD_CIRCULATION	GO_REGULATION_OF_BLOOD_CIRCULATION		296	0.510416	1.92008	0	0.000833574	0.194	18559	tags=48%, list=32%, signal=70%
GO_POSITIVE_REGULATION_OF_SMOOTH_MUSCLE_CELL_PROLIFERATION	GO_POSITIVE_REGULATION_OF_SMOOTH_MUSCLE_CELL_PROLIFERATION		102	0.572693	1.92003	0	0.000834027	0.194	14948	tags=48%, list=26%, signal=64%
GO_REGULATION_OF_CARDIAC_MUSCLE_CELL_ACTION_POTENTIAL	GO_REGULATION_OF_CARDIAC_MUSCLE_CELL_ACTION_POTENTIAL		33	0.689682	1.91985	0	0.000835646	0.194	11552	tags=58%, list=20%, signal=72%
GO_CENTRAL_NERVOUS_SYSTEM_NEURON_AXONOGENESIS	GO_CENTRAL_NERVOUS_SYSTEM_NEURON_AXONOGENESIS		36	0.65805	1.91949	0.00200803	0.000840488	0.194	11640	tags=53%, list=20%, signal=66%
GO_RNA_EXPORT_FROM_NUCLEUS	GO_RNA_EXPORT_FROM_NUCLEUS		142	0.763296	1.9194	0	0.000839969	0.194	9872	tags=77%, list=17%, signal=93%
GO_RETINA_HOMEOSTASIS	GO_RETINA_HOMEOSTASIS		74	0.544932	1.91899	0	0.000845904	0.194	11479	tags=34%, list=20%, signal=42%
GO_MATERNAL_PROCESS_INVOLVED_IN_FEMALE_PREGNANCY	GO_MATERNAL_PROCESS_INVOLVED_IN_FEMALE_PREGNANCY		64	0.603067	1.91893	0	0.000847624	0.194	12959	tags=44%, list=22%, signal=56%
GO_RESPONSE_TO_GROWTH_HORMONE	GO_RESPONSE_TO_GROWTH_HORMONE		39	0.657092	1.91876	0	0.000847895	0.194	10371	tags=46%, list=18%, signal=56%
GO_MICROTUBULE_DEPOLYMERIZATION	GO_MICROTUBULE_DEPOLYMERIZATION		44	0.676952	1.91871	0	0.000848009	0.194	9937	tags=55%, list=17%, signal=66%
GO_POSITIVE_REGULATION_OF_CARTILAGE_DEVELOPMENT	GO_POSITIVE_REGULATION_OF_CARTILAGE_DEVELOPMENT		31	0.644311	1.91843	0	0.00085483	0.194	13355	tags=52%, list=23%, signal=67%
GO_REGULATION_OF_FATTY_ACID_OXIDATION	GO_REGULATION_OF_FATTY_ACID_OXIDATION		31	0.68567	1.9184	0	0.000854941	0.194	12748	tags=65%, list=22%, signal=82%
GO_PROTEIN_MONOUBIQUITINATION	GO_PROTEIN_MONOUBIQUITINATION		66	0.789286	1.91797	0	0.000860794	0.194	8751	tags=77%, list=15%, signal=91%
GO_POSITIVE_REGULATION_OF_MYELOID_CELL_DIFFERENTIATION	GO_POSITIVE_REGULATION_OF_MYELOID_CELL_DIFFERENTIATION		100	0.602289	1.91769	0	0.000865884	0.194	13301	tags=47%, list=23%, signal=61%
GO_CELLULAR_RESPONSE_TO_STEROL	GO_CELLULAR_RESPONSE_TO_STEROL		26	0.702858	1.91762	0	0.000865971	0.194	11256	tags=58%, list=19%, signal=71%
GO_POSITIVE_REGULATION_OF_HISTONE_H3_K4_METHYLATION	GO_POSITIVE_REGULATION_OF_HISTONE_H3_K4_METHYLATION		18	0.785955	1.91754	0	0.000866113	0.194	7214	tags=67%, list=12%, signal=76%
GO_HAIR_CELL_DIFFERENTIATION	GO_HAIR_CELL_DIFFERENTIATION		43	0.616286	1.91741	0	0.000868339	0.195	14677	tags=53%, list=25%, signal=71%
GO_VENTRICULAR_SEPTUM_DEVELOPMENT	GO_VENTRICULAR_SEPTUM_DEVELOPMENT		72	0.644477	1.91674	0	0.00087627	0.196	13005	tags=58%, list=22%, signal=75%
GO_DIGESTIVE_TRACT_MORPHOGENESIS	GO_DIGESTIVE_TRACT_MORPHOGENESIS		49	0.615141	1.91667	0.00209205	0.000875733	0.196	14646	tags=45%, list=25%, signal=60%
GO_NEGATIVE_REGULATION_OF_GENE_EXPRESSION_EPIGENETIC	GO_NEGATIVE_REGULATION_OF_GENE_EXPRESSION_EPIGENETIC		60	0.731074	1.91644	0.00192678	0.000877767	0.196	9337	tags=65%, list=16%, signal=77%
GO_LUNG_EPITHELIUM_DEVELOPMENT	GO_LUNG_EPITHELIUM_DEVELOPMENT		37	0.641671	1.91641	0	0.00087723	0.196	10660	tags=49%, list=18%, signal=59%
GO_ADULT_LOCOMOTORY_BEHAVIOR	GO_ADULT_LOCOMOTORY_BEHAVIOR		74	0.568282	1.91636	0	0.00087805	0.196	13602	tags=45%, list=23%, signal=58%
GO_MIRNA_METABOLIC_PROCESS	GO_MIRNA_METABOLIC_PROCESS		26	0.787434	1.91613	0	0.000882556	0.197	8832	tags=77%, list=15%, signal=91%
GO_AMYLOID_BETA_CLEARANCE	GO_AMYLOID_BETA_CLEARANCE		37	0.666241	1.9161	0	0.000882018	0.197	12950	tags=54%, list=22%, signal=69%
GO_REGULATION_OF_CHROMATIN_ASSEMBLY_OR_DISASSEMBLY	GO_REGULATION_OF_CHROMATIN_ASSEMBLY_OR_DISASSEMBLY		24	0.779689	1.9161	0.00195695	0.000881479	0.197	9963	tags=75%, list=17%, signal=90%
GO_REGULATION_OF_WOUND_HEALING	GO_REGULATION_OF_WOUND_HEALING		149	0.556615	1.91576	0	0.000884072	0.197	17379	tags=52%, list=30%, signal=74%
GO_LENS_FIBER_CELL_DIFFERENTIATION	GO_LENS_FIBER_CELL_DIFFERENTIATION		35	0.647101	1.91573	0	0.000884157	0.197	9789	tags=49%, list=17%, signal=58%
GO_POSITIVE_REGULATION_OF_DNA_RECOMBINATION	GO_POSITIVE_REGULATION_OF_DNA_RECOMBINATION		38	0.707987	1.91562	0	0.000885173	0.197	8662	tags=55%, list=15%, signal=65%
GO_RNA_3_END_PROCESSING	GO_RNA_3_END_PROCESSING		145	0.736603	1.91558	0	0.000885242	0.197	9872	tags=66%, list=17%, signal=79%
GO_NEGATIVE_REGULATION_OF_GTPASE_ACTIVITY	GO_NEGATIVE_REGULATION_OF_GTPASE_ACTIVITY		49	0.646781	1.91549	0	0.000885986	0.198	12728	tags=53%, list=22%, signal=68%
GO_REGULATION_OF_CENTROSOME_DUPLICATION	GO_REGULATION_OF_CENTROSOME_DUPLICATION		43	0.739943	1.91539	0	0.000886883	0.198	12304	tags=79%, list=21%, signal=100%
GO_POSITIVE_REGULATION_OF_SMALL_GTPASE_MEDIATED_SIGNAL_TRANSDUCTION	GO_POSITIVE_REGULATION_OF_SMALL_GTPASE_MEDIATED_SIGNAL_TRANSDUCTION		74	0.601403	1.91519	0	0.000890383	0.198	14462	tags=50%, list=25%, signal=66%
GO_POSITIVE_REGULATION_OF_LIPID_TRANSPORT	GO_POSITIVE_REGULATION_OF_LIPID_TRANSPORT		69	0.56312	1.9151	0	0.000890556	0.198	16758	tags=49%, list=29%, signal=69%
GO_NEGATIVE_REGULATION_OF_SYNAPTIC_TRANSMISSION	GO_NEGATIVE_REGULATION_OF_SYNAPTIC_TRANSMISSION		73	0.575112	1.91487	0	0.000892575	0.198	16559	tags=51%, list=28%, signal=71%
GO_REGULATION_OF_PEPTIDASE_ACTIVITY	GO_REGULATION_OF_PEPTIDASE_ACTIVITY		450	0.532862	1.91464	0	0.000895802	0.198	14680	tags=39%, list=25%, signal=51%
GO_CELLULAR_RESPONSE_TO_IONIZING_RADIATION	GO_CELLULAR_RESPONSE_TO_IONIZING_RADIATION		66	0.68549	1.9145	0.00196078	0.000896521	0.199	13005	tags=73%, list=22%, signal=93%
GO_NEGATIVE_REGULATION_OF_CELL_ADHESION	GO_NEGATIVE_REGULATION_OF_CELL_ADHESION		292	0.559976	1.91431	0	0.000899283	0.199	14840	tags=46%, list=25%, signal=61%
GO_STEROID_HORMONE_BIOSYNTHETIC_PROCESS	GO_STEROID_HORMONE_BIOSYNTHETIC_PROCESS		47	0.58847	1.91419	0	0.000900023	0.2	14935	tags=51%, list=26%, signal=69%
GO_POSITIVE_REGULATION_OF_REGULATED_SECRETORY_PATHWAY	GO_POSITIVE_REGULATION_OF_REGULATED_SECRETORY_PATHWAY		55	0.594031	1.91393	0	0.000903252	0.2	14536	tags=51%, list=25%, signal=68%
GO_MICROTUBULE_BUNDLE_FORMATION	GO_MICROTUBULE_BUNDLE_FORMATION		92	0.640308	1.91366	0	0.000907249	0.2	12329	tags=58%, list=21%, signal=73%
GO_PRIMARY_ALCOHOL_METABOLIC_PROCESS	GO_PRIMARY_ALCOHOL_METABOLIC_PROCESS		94	0.549484	1.91366	0.00197239	0.000906701	0.2	14135	tags=44%, list=24%, signal=57%
GO_PROTEIN_K63_LINKED_DEUBIQUITINATION	GO_PROTEIN_K63_LINKED_DEUBIQUITINATION		31	0.781176	1.91361	0	0.000907379	0.2	9912	tags=84%, list=17%, signal=101%
GO_NUCLEOSIDE_PHOSPHATE_CATABOLIC_PROCESS	GO_NUCLEOSIDE_PHOSPHATE_CATABOLIC_PROCESS		71	0.629905	1.91347	0	0.000910501	0.202	12748	tags=56%, list=22%, signal=72%
GO_POSITIVE_REGULATION_OF_SUBSTRATE_ADHESION_DEPENDENT_CELL_SPREADING	GO_POSITIVE_REGULATION_OF_SUBSTRATE_ADHESION_DEPENDENT_CELL_SPREADING		37	0.692368	1.91325	0	0.000911202	0.202	9801	tags=54%, list=17%, signal=65%
GO_POSITIVE_REGULATION_OF_PEPTIDYL_THREONINE_PHOSPHORYLATION	GO_POSITIVE_REGULATION_OF_PEPTIDYL_THREONINE_PHOSPHORYLATION		30	0.697141	1.91296	0	0.000914628	0.202	10621	tags=60%, list=18%, signal=73%
GO_HEMATOPOIETIC_STEM_CELL_DIFFERENTIATION	GO_HEMATOPOIETIC_STEM_CELL_DIFFERENTIATION		87	0.692075	1.91256	0	0.000917603	0.202	11446	tags=61%, list=20%, signal=76%
GO_TYPE_I_INTERFERON_PRODUCTION	GO_TYPE_I_INTERFERON_PRODUCTION		121	0.69949	1.9122	0	0.000921428	0.202	10621	tags=58%, list=18%, signal=71%
GO_PROTEIN_K11_LINKED_UBIQUITINATION	GO_PROTEIN_K11_LINKED_UBIQUITINATION		27	0.81659	1.91215	0.00196464	0.000920874	0.202	9008	tags=81%, list=15%, signal=96%
GO_POSITIVE_REGULATION_OF_PROTEIN_DEPHOSPHORYLATION	GO_POSITIVE_REGULATION_OF_PROTEIN_DEPHOSPHORYLATION		43	0.694349	1.91155	0	0.000928704	0.202	10167	tags=60%, list=17%, signal=73%
GO_EMBRYONIC_HEMOPOIESIS	GO_EMBRYONIC_HEMOPOIESIS		23	0.709461	1.9112	0	0.000932702	0.203	13005	tags=78%, list=22%, signal=101%
GO_ARTERY_DEVELOPMENT	GO_ARTERY_DEVELOPMENT		101	0.589528	1.91101	0	0.000935839	0.203	13355	tags=41%, list=23%, signal=53%
GO_OUTFLOW_TRACT_MORPHOGENESIS	GO_OUTFLOW_TRACT_MORPHOGENESIS		80	0.61458	1.91056	0	0.000941911	0.204	13108	tags=44%, list=22%, signal=56%
GO_AMINO_ACID_BETAINE_METABOLIC_PROCESS	GO_AMINO_ACID_BETAINE_METABOLIC_PROCESS		17	0.781031	1.91051	0	0.000942087	0.204	8322	tags=71%, list=14%, signal=82%
GO_VENTRICULAR_SYSTEM_DEVELOPMENT	GO_VENTRICULAR_SYSTEM_DEVELOPMENT		32	0.720252	1.91034	0	0.000943613	0.204	12450	tags=72%, list=21%, signal=91%
GO_REGULATION_OF_PROTEIN_EXIT_FROM_ENDOPLASMIC_RETICULUM	GO_REGULATION_OF_PROTEIN_EXIT_FROM_ENDOPLASMIC_RETICULUM		27	0.752428	1.91029	0	0.000943771	0.205	7345	tags=67%, list=13%, signal=76%
GO_POSITIVE_REGULATION_OF_STEROL_TRANSPORT	GO_POSITIVE_REGULATION_OF_STEROL_TRANSPORT		29	0.644987	1.91026	0	0.000943205	0.205	16758	tags=62%, list=29%, signal=87%
GO_NUCLEOTIDE_SUGAR_METABOLIC_PROCESS	GO_NUCLEOTIDE_SUGAR_METABOLIC_PROCESS		37	0.759158	1.91013	0	0.000945066	0.205	12279	tags=84%, list=21%, signal=106%
GO_NEGATIVE_REGULATION_OF_OXIDATIVE_STRESS_INDUCED_NEURON_DEATH	GO_NEGATIVE_REGULATION_OF_OXIDATIVE_STRESS_INDUCED_NEURON_DEATH		18	0.745789	1.90997	0.00201207	0.000945707	0.205	10410	tags=72%, list=18%, signal=88%
GO_SYNAPSE_ASSEMBLY	GO_SYNAPSE_ASSEMBLY		176	0.545162	1.90977	0	0.000949475	0.206	11912	tags=39%, list=20%, signal=48%
GO_RNA_PHOSPHODIESTER_BOND_HYDROLYSIS_ENDONUCLEOLYTIC	GO_RNA_PHOSPHODIESTER_BOND_HYDROLYSIS_ENDONUCLEOLYTIC		80	0.697232	1.90969	0	0.000949508	0.206	10545	tags=61%, list=18%, signal=75%
GO_PROTEIN_LOCALIZATION_TO_CHROMOSOME	GO_PROTEIN_LOCALIZATION_TO_CHROMOSOME		74	0.753295	1.90932	0	0.000953995	0.207	7732	tags=65%, list=13%, signal=75%
GO_FOREBRAIN_GENERATION_OF_NEURONS	GO_FOREBRAIN_GENERATION_OF_NEURONS		61	0.57193	1.90929	0	0.000954624	0.207	14730	tags=44%, list=25%, signal=59%
GO_POSITIVE_REGULATION_OF_MITOTIC_NUCLEAR_DIVISION	GO_POSITIVE_REGULATION_OF_MITOTIC_NUCLEAR_DIVISION		54	0.628962	1.90915	0	0.000955587	0.208	9346	tags=43%, list=16%, signal=51%
GO_ANTEROGRADE_AXONAL_TRANSPORT	GO_ANTEROGRADE_AXONAL_TRANSPORT		47	0.669519	1.90912	0	0.000955017	0.208	11338	tags=62%, list=19%, signal=77%
GO_NEGATIVE_REGULATION_OF_FATTY_ACID_BIOSYNTHETIC_PROCESS	GO_NEGATIVE_REGULATION_OF_FATTY_ACID_BIOSYNTHETIC_PROCESS		21	0.669526	1.90912	0	0.000954448	0.208	10936	tags=52%, list=19%, signal=64%
GO_POSITIVE_REGULATION_OF_UBIQUITIN_PROTEIN_TRANSFERASE_ACTIVITY	GO_POSITIVE_REGULATION_OF_UBIQUITIN_PROTEIN_TRANSFERASE_ACTIVITY		35	0.723277	1.90881	0	0.000958959	0.209	12878	tags=71%, list=22%, signal=92%
GO_PROTEOGLYCAN_METABOLIC_PROCESS	GO_PROTEOGLYCAN_METABOLIC_PROCESS		88	0.622025	1.90876	0.00197239	0.000958987	0.209	12539	tags=51%, list=21%, signal=65%
GO_CHLORIDE_TRANSPORT	GO_CHLORIDE_TRANSPORT		110	0.518026	1.90876	0	0.000958417	0.209	14302	tags=41%, list=24%, signal=54%
GO_NEGATIVE_REGULATION_OF_MYELOID_LEUKOCYTE_DIFFERENTIATION	GO_NEGATIVE_REGULATION_OF_MYELOID_LEUKOCYTE_DIFFERENTIATION		51	0.592513	1.9087	0	0.000957847	0.209	14971	tags=49%, list=26%, signal=66%
GO_HETEROCHROMATIN_ORGANIZATION	GO_HETEROCHROMATIN_ORGANIZATION		49	0.735063	1.90866	0	0.000957278	0.209	7866	tags=65%, list=13%, signal=75%
GO_SPERMATID_NUCLEUS_DIFFERENTIATION	GO_SPERMATID_NUCLEUS_DIFFERENTIATION		19	0.739654	1.90856	0	0.000958043	0.209	6309	tags=47%, list=11%, signal=53%
GO_MITOTIC_SPINDLE_ASSEMBLY	GO_MITOTIC_SPINDLE_ASSEMBLY		61	0.706134	1.90831	0	0.000962095	0.21	11898	tags=66%, list=20%, signal=82%
GO_REGULATION_OF_VIRAL_INDUCED_CYTOPLASMIC_PATTERN_RECOGNITION_RECEPTOR_SIGNALING_PATHWAY	GO_REGULATION_OF_VIRAL_INDUCED_CYTOPLASMIC_PATTERN_RECOGNITION_RECEPTOR_SIGNALING_PATHWAY		19	0.785953	1.90821	0.00193424	0.000964041	0.21	10279	tags=84%, list=18%, signal=102%
GO_POSITIVE_REGULATION_OF_STEM_CELL_PROLIFERATION	GO_POSITIVE_REGULATION_OF_STEM_CELL_PROLIFERATION		43	0.629297	1.90783	0	0.000970131	0.21	12377	tags=56%, list=21%, signal=71%
GO_REGULATION_OF_RECEPTOR_RECYCLING	GO_REGULATION_OF_RECEPTOR_RECYCLING		22	0.724924	1.90767	0	0.000971579	0.21	10556	tags=64%, list=18%, signal=78%
GO_POSITIVE_REGULATION_OF_ACTIN_NUCLEATION	GO_POSITIVE_REGULATION_OF_ACTIN_NUCLEATION		16	0.793532	1.90738	0	0.000975603	0.211	7311	tags=69%, list=13%, signal=79%
GO_POSITIVE_REGULATION_OF_OXIDOREDUCTASE_ACTIVITY	GO_POSITIVE_REGULATION_OF_OXIDOREDUCTASE_ACTIVITY		54	0.599699	1.90734	0	0.000975637	0.211	9859	tags=41%, list=17%, signal=49%
GO_MYELOID_LEUKOCYTE_DIFFERENTIATION	GO_MYELOID_LEUKOCYTE_DIFFERENTIATION		208	0.570909	1.90723	0	0.000975061	0.211	14728	tags=46%, list=25%, signal=62%
GO_NON_RECOMBINATIONAL_REPAIR	GO_NON_RECOMBINATIONAL_REPAIR		75	0.756049	1.90723	0	0.000974485	0.211	10765	tags=77%, list=18%, signal=95%
GO_RETROGRADE_TRANSPORT_ENDOSOME_TO_PLASMA_MEMBRANE	GO_RETROGRADE_TRANSPORT_ENDOSOME_TO_PLASMA_MEMBRANE		22	0.801416	1.9071	0	0.000975729	0.211	10556	tags=91%, list=18%, signal=111%
GO_NEURON_PROJECTION_ARBORIZATION	GO_NEURON_PROJECTION_ARBORIZATION		26	0.688362	1.90705	0	0.000975154	0.211	11331	tags=54%, list=19%, signal=67%
GO_POSITIVE_REGULATION_OF_PHOSPHATIDYLINOSITOL_3_KINASE_SIGNALING	GO_POSITIVE_REGULATION_OF_PHOSPHATIDYLINOSITOL_3_KINASE_SIGNALING		88	0.584268	1.90704	0	0.000974579	0.211	15131	tags=51%, list=26%, signal=69%
GO_DETECTION_OF_ABIOTIC_STIMULUS	GO_DETECTION_OF_ABIOTIC_STIMULUS		139	0.524751	1.90677	0	0.000978817	0.211	14084	tags=40%, list=24%, signal=52%
GO_POSITIVE_REGULATION_OF_CYCLIN_DEPENDENT_PROTEIN_KINASE_ACTIVITY	GO_POSITIVE_REGULATION_OF_CYCLIN_DEPENDENT_PROTEIN_KINASE_ACTIVITY		35	0.692554	1.90663	0	0.000981372	0.212	13018	tags=69%, list=22%, signal=88%
GO_NEGATIVE_REGULATION_OF_SMOOTH_MUSCLE_CELL_MIGRATION	GO_NEGATIVE_REGULATION_OF_SMOOTH_MUSCLE_CELL_MIGRATION		37	0.586909	1.90639	0.00200401	0.000982011	0.212	14840	tags=41%, list=25%, signal=54%
GO_PYRIMIDINE_CONTAINING_COMPOUND_METABOLIC_PROCESS	GO_PYRIMIDINE_CONTAINING_COMPOUND_METABOLIC_PROCESS		81	0.625722	1.90611	0	0.000985496	0.212	11114	tags=49%, list=19%, signal=61%
GO_PTERIDINE_CONTAINING_COMPOUND_METABOLIC_PROCESS	GO_PTERIDINE_CONTAINING_COMPOUND_METABOLIC_PROCESS		33	0.714753	1.90608	0	0.000985506	0.212	12389	tags=70%, list=21%, signal=88%
GO_RESPONSE_TO_ARSENIC_CONTAINING_SUBSTANCE	GO_RESPONSE_TO_ARSENIC_CONTAINING_SUBSTANCE		34	0.714775	1.90608	0	0.000984927	0.212	9629	tags=68%, list=16%, signal=81%
GO_REGULATION_OF_DEFENSE_RESPONSE_TO_VIRUS	GO_REGULATION_OF_DEFENSE_RESPONSE_TO_VIRUS		71	0.677324	1.90592	0.0019305	0.000988089	0.213	10372	tags=52%, list=18%, signal=63%
GO_POSITIVE_REGULATION_OF_NF_KAPPAB_TRANSCRIPTION_FACTOR_ACTIVITY	GO_POSITIVE_REGULATION_OF_NF_KAPPAB_TRANSCRIPTION_FACTOR_ACTIVITY		159	0.63389	1.90559	0	0.000994006	0.213	13555	tags=53%, list=23%, signal=69%
GO_REGULATION_OF_SYNAPTIC_VESICLE_ENDOCYTOSIS	GO_REGULATION_OF_SYNAPTIC_VESICLE_ENDOCYTOSIS		17	0.742235	1.90553	0	0.000993423	0.213	8475	tags=59%, list=15%, signal=69%
GO_CARDIAC_MUSCLE_CELL_ACTION_POTENTIAL_INVOLVED_IN_CONTRACTION	GO_CARDIAC_MUSCLE_CELL_ACTION_POTENTIAL_INVOLVED_IN_CONTRACTION		54	0.59223	1.90535	0.00203666	0.000995282	0.214	18493	tags=67%, list=32%, signal=97%
GO_INNER_EAR_AUDITORY_RECEPTOR_CELL_DIFFERENTIATION	GO_INNER_EAR_AUDITORY_RECEPTOR_CELL_DIFFERENTIATION		34	0.62391	1.90517	0	0.000999661	0.214	14677	tags=56%, list=25%, signal=75%
GO_NEGATIVE_REGULATION_OF_EPITHELIAL_CELL_APOPTOTIC_PROCESS	GO_NEGATIVE_REGULATION_OF_EPITHELIAL_CELL_APOPTOTIC_PROCESS		48	0.589847	1.90516	0	0.000999076	0.214	15240	tags=52%, list=26%, signal=70%
GO_REGULATION_OF_OXIDATIVE_PHOSPHORYLATION	GO_REGULATION_OF_OXIDATIVE_PHOSPHORYLATION		30	0.71471	1.90467	0	0.0010028	0.214	13252	tags=70%, list=23%, signal=91%
GO_VESICLE_DOCKING_INVOLVED_IN_EXOCYTOSIS	GO_VESICLE_DOCKING_INVOLVED_IN_EXOCYTOSIS		44	0.693635	1.90465	0.0019802	0.00100222	0.214	14418	tags=77%, list=25%, signal=103%
GO_MUSCLE_SYSTEM_PROCESS	GO_MUSCLE_SYSTEM_PROCESS		456	0.537402	1.90439	0	0.00101222	0.214	12387	tags=36%, list=21%, signal=45%
GO_APOPTOTIC_DNA_FRAGMENTATION	GO_APOPTOTIC_DNA_FRAGMENTATION		25	0.717271	1.90431	0	0.00101321	0.214	12041	tags=60%, list=21%, signal=76%
GO_RELEASE_OF_SEQUESTERED_CALCIUM_ION_INTO_CYTOSOL_BY_ENDOPLASMIC_RETICULUM	GO_RELEASE_OF_SEQUESTERED_CALCIUM_ION_INTO_CYTOSOL_BY_ENDOPLASMIC_RETICULUM		36	0.655758	1.9043	0.00392157	0.00101262	0.214	9195	tags=36%, list=16%, signal=43%
GO_EAR_MORPHOGENESIS	GO_EAR_MORPHOGENESIS		121	0.546175	1.90404	0	0.00101511	0.215	14677	tags=40%, list=25%, signal=54%
GO_PURINE_NUCLEOTIDE_TRANSPORT	GO_PURINE_NUCLEOTIDE_TRANSPORT		34	0.684969	1.90382	0	0.00101629	0.215	8979	tags=56%, list=15%, signal=66%
GO_REGULATION_OF_EPIDERMAL_GROWTH_FACTOR_ACTIVATED_RECEPTOR_ACTIVITY	GO_REGULATION_OF_EPIDERMAL_GROWTH_FACTOR_ACTIVATED_RECEPTOR_ACTIVITY		30	0.68775	1.90364	0	0.0010163	0.215	12392	tags=63%, list=21%, signal=80%
GO_FOREBRAIN_CELL_MIGRATION	GO_FOREBRAIN_CELL_MIGRATION		56	0.613971	1.90355	0	0.00101763	0.216	14462	tags=54%, list=25%, signal=71%
GO_POSITIVE_REGULATION_OF_PROTEIN_ACETYLATION	GO_POSITIVE_REGULATION_OF_PROTEIN_ACETYLATION		44	0.675685	1.90345	0	0.0010188	0.216	13629	tags=64%, list=23%, signal=83%
GO_STEROL_HOMEOSTASIS	GO_STEROL_HOMEOSTASIS		99	0.536883	1.90305	0	0.00102514	0.217	13347	tags=39%, list=23%, signal=51%
GO_POSITIVE_REGULATION_OF_VIRAL_PROCESS	GO_POSITIVE_REGULATION_OF_VIRAL_PROCESS		105	0.701006	1.90297	0	0.00102513	0.217	10523	tags=64%, list=18%, signal=78%
GO_ENDOCRINE_PANCREAS_DEVELOPMENT	GO_ENDOCRINE_PANCREAS_DEVELOPMENT		45	0.611312	1.90285	0	0.0010259	0.217	13629	tags=51%, list=23%, signal=67%
GO_INTERSTRAND_CROSS_LINK_REPAIR	GO_INTERSTRAND_CROSS_LINK_REPAIR		49	0.755455	1.90266	0	0.00102669	0.218	10288	tags=73%, list=18%, signal=89%
GO_RETINOIC_ACID_RECEPTOR_SIGNALING_PATHWAY	GO_RETINOIC_ACID_RECEPTOR_SIGNALING_PATHWAY		33	0.639445	1.90247	0	0.00103464	0.218	7571	tags=42%, list=13%, signal=49%
GO_REGULATION_OF_DNA_DEPENDENT_DNA_REPLICATION	GO_REGULATION_OF_DNA_DEPENDENT_DNA_REPLICATION		51	0.737919	1.90193	0	0.00104477	0.222	11331	tags=76%, list=19%, signal=95%
GO_REGULATION_OF_HIPPO_SIGNALING	GO_REGULATION_OF_HIPPO_SIGNALING		18	0.77212	1.90187	0	0.00104417	0.222	11536	tags=78%, list=20%, signal=97%
GO_RESPONSE_TO_DEXAMETHASONE	GO_RESPONSE_TO_DEXAMETHASONE		41	0.624774	1.90183	0	0.00104417	0.222	13019	tags=51%, list=22%, signal=66%
GO_TELOMERE_CAPPING	GO_TELOMERE_CAPPING		38	0.783168	1.90182	0	0.00104357	0.222	5900	tags=66%, list=10%, signal=73%
GO_NUCLEAR_BODY_ORGANIZATION	GO_NUCLEAR_BODY_ORGANIZATION		17	0.782521	1.90142	0	0.0010513	0.224	7880	tags=65%, list=13%, signal=75%
GO_NEGATIVE_REGULATION_OF_OSTEOCLAST_DIFFERENTIATION	GO_NEGATIVE_REGULATION_OF_OSTEOCLAST_DIFFERENTIATION		29	0.656241	1.90115	0	0.00105326	0.225	9538	tags=48%, list=16%, signal=58%
GO_LUNG_CELL_DIFFERENTIATION	GO_LUNG_CELL_DIFFERENTIATION		23	0.687854	1.90108	0	0.00105265	0.225	10656	tags=52%, list=18%, signal=64%
GO_ENERGY_DERIVATION_BY_OXIDATION_OF_ORGANIC_COMPOUNDS	GO_ENERGY_DERIVATION_BY_OXIDATION_OF_ORGANIC_COMPOUNDS		265	0.645552	1.901	0.003861	0.00105366	0.225	12548	tags=56%, list=21%, signal=71%
GO_POSITIVE_REGULATION_OF_ACTIN_FILAMENT_BUNDLE_ASSEMBLY	GO_POSITIVE_REGULATION_OF_ACTIN_FILAMENT_BUNDLE_ASSEMBLY		60	0.649006	1.90088	0	0.00105422	0.225	15715	tags=67%, list=27%, signal=91%
GO_MODULATION_BY_VIRUS_OF_HOST_CELLULAR_PROCESS	GO_MODULATION_BY_VIRUS_OF_HOST_CELLULAR_PROCESS		19	0.778005	1.9006	0	0.00105784	0.225	10556	tags=68%, list=18%, signal=83%
GO_EPITHELIAL_CELL_MORPHOGENESIS	GO_EPITHELIAL_CELL_MORPHOGENESIS		35	0.65483	1.9005	0	0.00105958	0.225	13419	tags=63%, list=23%, signal=82%
GO_CELL_PROLIFERATION_IN_FOREBRAIN	GO_CELL_PROLIFERATION_IN_FOREBRAIN		28	0.656355	1.90035	0	0.00106016	0.225	11528	tags=50%, list=20%, signal=62%
GO_CHROMATIN_DISASSEMBLY	GO_CHROMATIN_DISASSEMBLY		18	0.805044	1.90019	0	0.00106733	0.225	8657	tags=67%, list=15%, signal=78%
GO_REGULATION_OF_MEIOTIC_CELL_CYCLE	GO_REGULATION_OF_MEIOTIC_CELL_CYCLE		50	0.590439	1.90012	0	0.00106729	0.225	13108	tags=50%, list=22%, signal=64%
GO_NEGATIVE_REGULATION_OF_PEPTIDYL_THREONINE_PHOSPHORYLATION	GO_NEGATIVE_REGULATION_OF_PEPTIDYL_THREONINE_PHOSPHORYLATION		21	0.741613	1.89975	0	0.00107393	0.225	12088	tags=71%, list=21%, signal=90%
GO_RESPONSE_TO_GAMMA_RADIATION	GO_RESPONSE_TO_GAMMA_RADIATION		53	0.688959	1.89967	0.00194932	0.00107331	0.225	9555	tags=60%, list=16%, signal=72%
GO_PROTEIN_PEPTIDYL_PROLYL_ISOMERIZATION	GO_PROTEIN_PEPTIDYL_PROLYL_ISOMERIZATION		40	0.683153	1.89948	0	0.00107478	0.227	12878	tags=58%, list=22%, signal=74%
GO_NEGATIVE_REGULATION_OF_CELLULAR_SENESCENCE	GO_NEGATIVE_REGULATION_OF_CELLULAR_SENESCENCE		23	0.72232	1.89943	0	0.00107416	0.227	10169	tags=61%, list=17%, signal=74%
GO_NEGATIVE_REGULATION_OF_TELOMERE_MAINTENANCE	GO_NEGATIVE_REGULATION_OF_TELOMERE_MAINTENANCE		34	0.789895	1.89917	0	0.00107799	0.227	6640	tags=71%, list=11%, signal=80%
GO_MICROVILLUS_ORGANIZATION	GO_MICROVILLUS_ORGANIZATION		25	0.673476	1.89916	0	0.00107737	0.227	9437	tags=56%, list=16%, signal=67%
GO_BONE_MINERALIZATION	GO_BONE_MINERALIZATION		112	0.563669	1.89915	0	0.00107675	0.227	14461	tags=44%, list=25%, signal=58%
GO_CALCIUM_MEDIATED_SIGNALING	GO_CALCIUM_MEDIATED_SIGNALING		216	0.544166	1.89895	0.00200401	0.00107958	0.227	14054	tags=40%, list=24%, signal=53%
GO_POSITIVE_REGULATION_OF_MONOOXYGENASE_ACTIVITY	GO_POSITIVE_REGULATION_OF_MONOOXYGENASE_ACTIVITY		31	0.640346	1.89894	0	0.00107896	0.227	9249	tags=42%, list=16%, signal=50%
GO_POSITIVE_REGULATION_OF_MICROTUBULE_POLYMERIZATION_OR_DEPOLYMERIZATION	GO_POSITIVE_REGULATION_OF_MICROTUBULE_POLYMERIZATION_OR_DEPOLYMERIZATION		33	0.709562	1.89867	0	0.00108369	0.228	9835	tags=58%, list=17%, signal=69%
GO_RAC_PROTEIN_SIGNAL_TRANSDUCTION	GO_RAC_PROTEIN_SIGNAL_TRANSDUCTION		37	0.715083	1.89861	0	0.00108499	0.228	12615	tags=73%, list=22%, signal=93%
GO_EMBRYONIC_CRANIAL_SKELETON_MORPHOGENESIS	GO_EMBRYONIC_CRANIAL_SKELETON_MORPHOGENESIS		48	0.642562	1.89841	0.0020202	0.00108885	0.23	12004	tags=44%, list=21%, signal=55%
GO_RNA_PHOSPHODIESTER_BOND_HYDROLYSIS_EXONUCLEOLYTIC	GO_RNA_PHOSPHODIESTER_BOND_HYDROLYSIS_EXONUCLEOLYTIC		42	0.775869	1.89822	0	0.00109149	0.232	9631	tags=79%, list=16%, signal=94%
GO_SNRNA_METABOLIC_PROCESS	GO_SNRNA_METABOLIC_PROCESS		43	0.737091	1.89821	0	0.00109144	0.232	9323	tags=56%, list=16%, signal=66%
GO_ESTABLISHMENT_OF_PROTEIN_LOCALIZATION_TO_MEMBRANE	GO_ESTABLISHMENT_OF_PROTEIN_LOCALIZATION_TO_MEMBRANE		324	0.647288	1.89805	0.00570342	0.00109232	0.232	12762	tags=53%, list=22%, signal=68%
GO_POSITIVE_REGULATION_OF_PROTEIN_TARGETING_TO_MITOCHONDRION	GO_POSITIVE_REGULATION_OF_PROTEIN_TARGETING_TO_MITOCHONDRION		32	0.76515	1.89804	0.00197628	0.00109234	0.233	9008	tags=72%, list=15%, signal=85%
GO_POSITIVE_REGULATION_OF_HISTONE_METHYLATION	GO_POSITIVE_REGULATION_OF_HISTONE_METHYLATION		39	0.72467	1.89794	0	0.00109607	0.233	9337	tags=62%, list=16%, signal=73%
GO_REGULATION_OF_CHROMATIN_ASSEMBLY	GO_REGULATION_OF_CHROMATIN_ASSEMBLY		19	0.802521	1.89778	0	0.00109865	0.234	8950	tags=79%, list=15%, signal=93%
GO_PEPTIDYL_GLUTAMIC_ACID_MODIFICATION	GO_PEPTIDYL_GLUTAMIC_ACID_MODIFICATION		30	0.684592	1.89745	0	0.00110432	0.234	8157	tags=47%, list=14%, signal=54%
GO_REGULATION_OF_HISTONE_DEACETYLATION	GO_REGULATION_OF_HISTONE_DEACETYLATION		29	0.71965	1.89723	0	0.00110672	0.234	10169	tags=62%, list=17%, signal=75%
GO_HISTONE_H3_K4_METHYLATION	GO_HISTONE_H3_K4_METHYLATION		53	0.726182	1.89694	0	0.00111275	0.234	8662	tags=64%, list=15%, signal=75%
GO_PIGMENT_GRANULE_LOCALIZATION	GO_PIGMENT_GRANULE_LOCALIZATION		26	0.757014	1.89682	0	0.00111545	0.234	9967	tags=73%, list=17%, signal=88%
GO_INOSITOL_PHOSPHATE_CATABOLIC_PROCESS	GO_INOSITOL_PHOSPHATE_CATABOLIC_PROCESS		17	0.807697	1.89639	0	0.00112512	0.236	11179	tags=94%, list=19%, signal=116%
GO_POSITIVE_REGULATION_OF_GLYCOPROTEIN_BIOSYNTHETIC_PROCESS	GO_POSITIVE_REGULATION_OF_GLYCOPROTEIN_BIOSYNTHETIC_PROCESS		22	0.70734	1.89634	0	0.00112566	0.236	6437	tags=50%, list=11%, signal=56%
GO_REGULATION_OF_KETONE_BIOSYNTHETIC_PROCESS	GO_REGULATION_OF_KETONE_BIOSYNTHETIC_PROCESS		17	0.723448	1.89615	0	0.00112746	0.236	10686	tags=65%, list=18%, signal=79%
GO_RESPONSE_TO_ETHANOL	GO_RESPONSE_TO_ETHANOL		122	0.526002	1.8961	0	0.00112741	0.236	13774	tags=36%, list=24%, signal=47%
GO_FATTY_ACID_DERIVATIVE_BIOSYNTHETIC_PROCESS	GO_FATTY_ACID_DERIVATIVE_BIOSYNTHETIC_PROCESS		99	0.551576	1.89593	0	0.00112911	0.237	11494	tags=34%, list=20%, signal=43%
GO_VASCULAR_ASSOCIATED_SMOOTH_MUSCLE_CELL_DIFFERENTIATION	GO_VASCULAR_ASSOCIATED_SMOOTH_MUSCLE_CELL_DIFFERENTIATION		37	0.609109	1.89571	0.00185874	0.00113224	0.238	14971	tags=51%, list=26%, signal=69%
GO_REGULATION_OF_HEMATOPOIETIC_PROGENITOR_CELL_DIFFERENTIATION	GO_REGULATION_OF_HEMATOPOIETIC_PROGENITOR_CELL_DIFFERENTIATION		86	0.702713	1.89559	0	0.0011335	0.239	13005	tags=69%, list=22%, signal=88%
GO_EPIBOLY	GO_EPIBOLY		31	0.689004	1.89549	0	0.00113516	0.24	13355	tags=65%, list=23%, signal=84%
GO_ESTABLISHMENT_OF_PIGMENT_GRANULE_LOCALIZATION	GO_ESTABLISHMENT_OF_PIGMENT_GRANULE_LOCALIZATION		24	0.750808	1.89533	0	0.00113537	0.241	9967	tags=71%, list=17%, signal=85%
GO_SNRNA_PROCESSING	GO_SNRNA_PROCESSING		33	0.725582	1.89531	0	0.00113472	0.241	9323	tags=48%, list=16%, signal=58%
GO_CERAMIDE_BIOSYNTHETIC_PROCESS	GO_CERAMIDE_BIOSYNTHETIC_PROCESS		64	0.620951	1.89527	0	0.00113408	0.241	14934	tags=55%, list=26%, signal=73%
GO_REGULATION_OF_ERAD_PATHWAY	GO_REGULATION_OF_ERAD_PATHWAY		30	0.774127	1.8948	0	0.00114235	0.241	11149	tags=87%, list=19%, signal=107%
GO_VIRAL_RNA_GENOME_REPLICATION	GO_VIRAL_RNA_GENOME_REPLICATION		33	0.714908	1.89475	0	0.00114228	0.241	5912	tags=52%, list=10%, signal=57%
GO_HEPARAN_SULFATE_PROTEOGLYCAN_METABOLIC_PROCESS	GO_HEPARAN_SULFATE_PROTEOGLYCAN_METABOLIC_PROCESS		32	0.701526	1.89443	0	0.00114435	0.242	12268	tags=66%, list=21%, signal=83%
GO_RESPONSE_TO_FIBROBLAST_GROWTH_FACTOR	GO_RESPONSE_TO_FIBROBLAST_GROWTH_FACTOR		150	0.561567	1.89403	0	0.00115348	0.242	10974	tags=36%, list=19%, signal=44%
GO_REGULATION_OF_FIBROBLAST_MIGRATION	GO_REGULATION_OF_FIBROBLAST_MIGRATION		33	0.689584	1.894	0	0.00115283	0.242	8770	tags=48%, list=15%, signal=57%
GO_TETRAPYRROLE_METABOLIC_PROCESS	GO_TETRAPYRROLE_METABOLIC_PROCESS		58	0.666416	1.89388	0	0.00115624	0.243	10132	tags=50%, list=17%, signal=60%
GO_ALANINE_TRANSPORT	GO_ALANINE_TRANSPORT		15	0.731556	1.89383	0.00208333	0.00115617	0.243	9768	tags=60%, list=17%, signal=72%
GO_REGULATION_OF_ARP2_3_COMPLEX_MEDIATED_ACTIN_NUCLEATION	GO_REGULATION_OF_ARP2_3_COMPLEX_MEDIATED_ACTIN_NUCLEATION		20	0.786064	1.89344	0	0.00116243	0.243	7507	tags=70%, list=13%, signal=80%
GO_REGULATION_OF_CYTOPLASMIC_TRANSLATION	GO_REGULATION_OF_CYTOPLASMIC_TRANSLATION		29	0.781874	1.89334	0	0.00116352	0.243	7304	tags=66%, list=13%, signal=75%
GO_NUCLEOTIDE_EXCISION_REPAIR	GO_NUCLEOTIDE_EXCISION_REPAIR		109	0.739385	1.89307	0	0.00116705	0.243	10969	tags=71%, list=19%, signal=87%
GO_PHAGOSOME_MATURATION	GO_PHAGOSOME_MATURATION		48	0.661396	1.893	0	0.00116956	0.244	15420	tags=67%, list=26%, signal=91%
GO_COCHLEA_DEVELOPMENT	GO_COCHLEA_DEVELOPMENT		51	0.570316	1.893	0	0.00117021	0.245	14536	tags=43%, list=25%, signal=57%
GO_POSITIVE_REGULATION_OF_DNA_REPLICATION	GO_POSITIVE_REGULATION_OF_DNA_REPLICATION		39	0.710247	1.89294	0	0.00117075	0.246	12468	tags=72%, list=21%, signal=91%
GO_HOMOLOGOUS_RECOMBINATION	GO_HOMOLOGOUS_RECOMBINATION		52	0.655268	1.89263	0	0.00117831	0.247	15247	tags=60%, list=26%, signal=81%
GO_NEGATIVE_REGULATION_OF_MUSCLE_HYPERTROPHY	GO_NEGATIVE_REGULATION_OF_MUSCLE_HYPERTROPHY		38	0.630436	1.89248	0.00190476	0.00118076	0.247	13505	tags=45%, list=23%, signal=58%
GO_SKIN_DEVELOPMENT	GO_SKIN_DEVELOPMENT		420	0.488182	1.89235	0	0.00118138	0.247	14971	tags=31%, list=26%, signal=42%
GO_NCRNA_PROCESSING	GO_NCRNA_PROCESSING		372	0.731599	1.89234	0.00195695	0.00118072	0.247	10143	tags=65%, list=17%, signal=78%
GO_NUCLEOSIDE_TRIPHOSPHATE_METABOLIC_PROCESS	GO_NUCLEOSIDE_TRIPHOSPHATE_METABOLIC_PROCESS		87	0.643166	1.89234	0	0.00118006	0.247	12758	tags=57%, list=22%, signal=73%
GO_POSITIVE_REGULATION_OF_RESPONSE_TO_BIOTIC_STIMULUS	GO_POSITIVE_REGULATION_OF_RESPONSE_TO_BIOTIC_STIMULUS		245	0.620434	1.89224	0	0.0011794	0.247	10812	tags=42%, list=19%, signal=51%
GO_NEGATIVE_REGULATION_OF_NF_KAPPAB_TRANSCRIPTION_FACTOR_ACTIVITY	GO_NEGATIVE_REGULATION_OF_NF_KAPPAB_TRANSCRIPTION_FACTOR_ACTIVITY		89	0.59968	1.89206	0.00191571	0.00118121	0.249	12778	tags=48%, list=22%, signal=62%
GO_POSITIVE_REGULATION_OF_SPROUTING_ANGIOGENESIS	GO_POSITIVE_REGULATION_OF_SPROUTING_ANGIOGENESIS		65	0.574275	1.89195	0.00390625	0.00118055	0.249	14850	tags=40%, list=25%, signal=54%
GO_TRANSFERRIN_TRANSPORT	GO_TRANSFERRIN_TRANSPORT		36	0.70771	1.89167	0	0.00118762	0.252	9139	tags=58%, list=16%, signal=69%
GO_TOLL_LIKE_RECEPTOR_SIGNALING_PATHWAY	GO_TOLL_LIKE_RECEPTOR_SIGNALING_PATHWAY		150	0.631645	1.89153	0	0.00119165	0.253	14745	tags=54%, list=25%, signal=72%
GO_ACTIVATION_OF_JUN_KINASE_ACTIVITY	GO_ACTIVATION_OF_JUN_KINASE_ACTIVITY		37	0.69009	1.89139	0	0.00119393	0.253	12343	tags=59%, list=21%, signal=75%
GO_METAPHASE_PLATE_CONGRESSION	GO_METAPHASE_PLATE_CONGRESSION		60	0.709405	1.89132	0	0.00119502	0.253	11381	tags=63%, list=19%, signal=79%
GO_REGULATION_OF_CELL_CYCLE_CHECKPOINT	GO_REGULATION_OF_CELL_CYCLE_CHECKPOINT		32	0.752808	1.89104	0	0.00120089	0.253	10708	tags=72%, list=18%, signal=88%
GO_POSITIVE_REGULATION_OF_PROTEIN_AUTOPHOSPHORYLATION	GO_POSITIVE_REGULATION_OF_PROTEIN_AUTOPHOSPHORYLATION		26	0.725571	1.89077	0	0.00120916	0.253	9195	tags=65%, list=16%, signal=78%
GO_MYELIN_ASSEMBLY	GO_MYELIN_ASSEMBLY		21	0.735694	1.8907	0	0.00120963	0.253	9432	tags=67%, list=16%, signal=79%
GO_ERK1_AND_ERK2_CASCADE	GO_ERK1_AND_ERK2_CASCADE		313	0.522712	1.89063	0	0.00121089	0.254	14770	tags=41%, list=25%, signal=54%
GO_WNT_SIGNALING_PATHWAY_CALCIUM_MODULATING_PATHWAY	GO_WNT_SIGNALING_PATHWAY_CALCIUM_MODULATING_PATHWAY		38	0.697683	1.8906	0	0.00121022	0.254	12698	tags=68%, list=22%, signal=87%
GO_DNA_DEPENDENT_DNA_REPLICATION	GO_DNA_DEPENDENT_DNA_REPLICATION		145	0.716312	1.89044	0	0.00121248	0.254	12593	tags=75%, list=22%, signal=96%
GO_INTERFERON_BETA_PRODUCTION	GO_INTERFERON_BETA_PRODUCTION		49	0.7121	1.89035	0	0.001213	0.254	11041	tags=61%, list=19%, signal=75%
GO_POSITIVE_REGULATION_OF_ENDOTHELIAL_CELL_PROLIFERATION	GO_POSITIVE_REGULATION_OF_ENDOTHELIAL_CELL_PROLIFERATION		111	0.555731	1.89032	0	0.00121232	0.254	16396	tags=52%, list=28%, signal=73%
GO_COENZYME_A_METABOLIC_PROCESS	GO_COENZYME_A_METABOLIC_PROCESS		15	0.867982	1.89002	0	0.00121735	0.254	7550	tags=87%, list=13%, signal=100%
GO_REGULATION_OF_EXTRINSIC_APOPTOTIC_SIGNALING_PATHWAY	GO_REGULATION_OF_EXTRINSIC_APOPTOTIC_SIGNALING_PATHWAY		160	0.584807	1.89001	0	0.00121668	0.254	12268	tags=44%, list=21%, signal=55%
GO_MAINTENANCE_OF_BLOOD_BRAIN_BARRIER	GO_MAINTENANCE_OF_BLOOD_BRAIN_BARRIER		34	0.671642	1.88994	0	0.00121918	0.254	13799	tags=68%, list=24%, signal=89%
GO_ONE_CARBON_METABOLIC_PROCESS	GO_ONE_CARBON_METABOLIC_PROCESS		39	0.653849	1.88986	0	0.0012208	0.254	14035	tags=62%, list=24%, signal=81%
GO_DNA_TEMPLATED_TRANSCRIPTION_ELONGATION	GO_DNA_TEMPLATED_TRANSCRIPTION_ELONGATION		108	0.739383	1.88984	0	0.00122013	0.254	10286	tags=71%, list=18%, signal=86%
GO_POSITIVE_REGULATION_OF_PHOSPHATASE_ACTIVITY	GO_POSITIVE_REGULATION_OF_PHOSPHATASE_ACTIVITY		33	0.681406	1.8898	0	0.00121945	0.254	9195	tags=55%, list=16%, signal=65%
GO_FATTY_ACYL_COA_BIOSYNTHETIC_PROCESS	GO_FATTY_ACYL_COA_BIOSYNTHETIC_PROCESS		29	0.689077	1.88959	0	0.00122219	0.254	11197	tags=62%, list=19%, signal=77%
GO_PHOSPHATIDIC_ACID_METABOLIC_PROCESS	GO_PHOSPHATIDIC_ACID_METABOLIC_PROCESS		49	0.595649	1.88948	0	0.00122238	0.254	10779	tags=39%, list=18%, signal=48%
GO_RNA_METHYLATION	GO_RNA_METHYLATION		75	0.764391	1.88948	0	0.00122171	0.254	8932	tags=73%, list=15%, signal=86%
GO_NUCLEAR_TRANSCRIBED_MRNA_POLY_A_TAIL_SHORTENING	GO_NUCLEAR_TRANSCRIBED_MRNA_POLY_A_TAIL_SHORTENING		31	0.773759	1.88909	0	0.00122862	0.254	9809	tags=77%, list=17%, signal=93%
GO_ALTERNATIVE_MRNA_SPLICING_VIA_SPLICEOSOME	GO_ALTERNATIVE_MRNA_SPLICING_VIA_SPLICEOSOME		87	0.749114	1.88897	0	0.00123111	0.255	11788	tags=77%, list=20%, signal=96%
GO_RESPONSE_TO_MANGANESE_ION	GO_RESPONSE_TO_MANGANESE_ION		19	0.685323	1.8889	0	0.00123155	0.255	13019	tags=63%, list=22%, signal=81%
GO_SKELETAL_MUSCLE_ORGAN_DEVELOPMENT	GO_SKELETAL_MUSCLE_ORGAN_DEVELOPMENT		161	0.567291	1.88858	0	0.00124222	0.256	12166	tags=40%, list=21%, signal=50%
GO_REGULATION_OF_MYELOID_LEUKOCYTE_DIFFERENTIATION	GO_REGULATION_OF_MYELOID_LEUKOCYTE_DIFFERENTIATION		122	0.564309	1.88846	0	0.00124392	0.256	14971	tags=46%, list=26%, signal=62%
GO_BILE_ACID_METABOLIC_PROCESS	GO_BILE_ACID_METABOLIC_PROCESS		48	0.605013	1.88813	0.00187617	0.00124762	0.257	13298	tags=50%, list=23%, signal=65%
GO_POSITIVE_REGULATION_OF_RECEPTOR_INTERNALIZATION	GO_POSITIVE_REGULATION_OF_RECEPTOR_INTERNALIZATION		25	0.652764	1.88805	0	0.00124973	0.257	14273	tags=60%, list=24%, signal=79%
GO_REGULATION_OF_GASTRULATION	GO_REGULATION_OF_GASTRULATION		40	0.620836	1.88803	0	0.00124905	0.257	12992	tags=48%, list=22%, signal=61%
GO_REGULATION_OF_ANDROGEN_RECEPTOR_SIGNALING_PATHWAY	GO_REGULATION_OF_ANDROGEN_RECEPTOR_SIGNALING_PATHWAY		26	0.716881	1.88801	0	0.00124891	0.257	11825	tags=65%, list=20%, signal=82%
GO_RESPIRATORY_SYSTEM_PROCESS	GO_RESPIRATORY_SYSTEM_PROCESS		32	0.645502	1.88789	0	0.00125108	0.257	11681	tags=44%, list=20%, signal=55%
GO_REGULATION_OF_NEURAL_PRECURSOR_CELL_PROLIFERATION	GO_REGULATION_OF_NEURAL_PRECURSOR_CELL_PROLIFERATION		86	0.583391	1.88763	0	0.00125582	0.258	17121	tags=58%, list=29%, signal=82%
GO_MODULATION_BY_SYMBIONT_OF_HOST_CELLULAR_PROCESS	GO_MODULATION_BY_SYMBIONT_OF_HOST_CELLULAR_PROCESS		26	0.748746	1.88746	0	0.0012593	0.259	11813	tags=69%, list=20%, signal=87%
GO_NEURAL_TUBE_PATTERNING	GO_NEURAL_TUBE_PATTERNING		41	0.648561	1.88744	0	0.00125861	0.259	12876	tags=56%, list=22%, signal=72%
GO_ENDOPLASMIC_RETICULUM_TUBULAR_NETWORK_ORGANIZATION	GO_ENDOPLASMIC_RETICULUM_TUBULAR_NETWORK_ORGANIZATION		17	0.841282	1.88722	0	0.0012648	0.259	7209	tags=82%, list=12%, signal=94%
GO_REGULATION_OF_BICELLULAR_TIGHT_JUNCTION_ASSEMBLY	GO_REGULATION_OF_BICELLULAR_TIGHT_JUNCTION_ASSEMBLY		23	0.725715	1.88714	0	0.0012667	0.259	10968	tags=65%, list=19%, signal=80%
GO_GOLGI_TO_ENDOSOME_TRANSPORT	GO_GOLGI_TO_ENDOSOME_TRANSPORT		15	0.856001	1.88665	0	0.00127851	0.26	3726	tags=80%, list=6%, signal=85%
GO_POSITIVE_REGULATION_OF_BMP_SIGNALING_PATHWAY	GO_POSITIVE_REGULATION_OF_BMP_SIGNALING_PATHWAY		33	0.649994	1.88634	0	0.00128824	0.26	13355	tags=52%, list=23%, signal=67%
GO_NEGATIVE_REGULATION_OF_TELOMERE_MAINTENANCE_VIA_TELOMERE_LENGTHENING	GO_NEGATIVE_REGULATION_OF_TELOMERE_MAINTENANCE_VIA_TELOMERE_LENGTHENING		25	0.784543	1.8863	0	0.00128809	0.26	6640	tags=68%, list=11%, signal=77%
GO_PROTEIN_TRANSMEMBRANE_TRANSPORT	GO_PROTEIN_TRANSMEMBRANE_TRANSPORT		59	0.729777	1.88629	0	0.00128739	0.26	9309	tags=69%, list=16%, signal=83%
GO_POSITIVE_REGULATION_OF_MRNA_PROCESSING	GO_POSITIVE_REGULATION_OF_MRNA_PROCESSING		33	0.74872	1.88612	0	0.00128834	0.26	8611	tags=61%, list=15%, signal=71%
GO_REGULATION_OF_DENDRITIC_SPINE_MORPHOGENESIS	GO_REGULATION_OF_DENDRITIC_SPINE_MORPHOGENESIS		47	0.67208	1.88611	0	0.00128822	0.26	12387	tags=64%, list=21%, signal=81%
GO_REGULATION_OF_ANOIKIS	GO_REGULATION_OF_ANOIKIS		23	0.703842	1.88605	0	0.00128865	0.261	10777	tags=61%, list=18%, signal=75%
GO_POSITIVE_REGULATION_OF_GLYCOLYTIC_PROCESS	GO_POSITIVE_REGULATION_OF_GLYCOLYTIC_PROCESS		23	0.679399	1.88604	0	0.0012885	0.261	9480	tags=48%, list=16%, signal=57%
GO_REGULATION_OF_CELL_MATURATION	GO_REGULATION_OF_CELL_MATURATION		23	0.652315	1.88596	0	0.00129066	0.261	11765	tags=48%, list=20%, signal=60%
GO_REGULATION_OF_RESPONSE_TO_EXTRACELLULAR_STIMULUS	GO_REGULATION_OF_RESPONSE_TO_EXTRACELLULAR_STIMULUS		25	0.668637	1.88573	0.002	0.00129526	0.261	11842	tags=48%, list=20%, signal=60%
GO_FATTY_ACYL_COA_METABOLIC_PROCESS	GO_FATTY_ACYL_COA_METABOLIC_PROCESS		38	0.65989	1.88566	0	0.00129568	0.261	14125	tags=63%, list=24%, signal=83%
GO_REGULATION_OF_DOUBLE_STRAND_BREAK_REPAIR	GO_REGULATION_OF_DOUBLE_STRAND_BREAK_REPAIR		72	0.678762	1.88541	0	0.00129868	0.262	12605	tags=65%, list=22%, signal=83%
GO_REGULATION_OF_PEPTIDYL_LYSINE_ACETYLATION	GO_REGULATION_OF_PEPTIDYL_LYSINE_ACETYLATION		61	0.67253	1.88529	0	0.00130203	0.262	13252	tags=64%, list=23%, signal=83%
GO_PLATELET_MORPHOGENESIS	GO_PLATELET_MORPHOGENESIS		21	0.737182	1.88524	0	0.00130188	0.262	13328	tags=76%, list=23%, signal=99%
GO_NUCLEAR_ENVELOPE_ORGANIZATION	GO_NUCLEAR_ENVELOPE_ORGANIZATION		52	0.723595	1.88505	0	0.0013063	0.262	10523	tags=69%, list=18%, signal=84%
GO_SELECTIVE_AUTOPHAGY	GO_SELECTIVE_AUTOPHAGY		55	0.757029	1.88476	0	0.00131023	0.262	12762	tags=89%, list=22%, signal=114%
GO_PROTEIN_K48_LINKED_DEUBIQUITINATION	GO_PROTEIN_K48_LINKED_DEUBIQUITINATION		31	0.784547	1.88475	0	0.00131007	0.262	7281	tags=77%, list=12%, signal=88%
GO_SCF_DEPENDENT_PROTEASOMAL_UBIQUITIN_DEPENDENT_PROTEIN_CATABOLIC_PROCESS	GO_SCF_DEPENDENT_PROTEASOMAL_UBIQUITIN_DEPENDENT_PROTEIN_CATABOLIC_PROCESS		91	0.719572	1.88473	0	0.00130936	0.262	11446	tags=65%, list=20%, signal=81%
GO_RIBONUCLEOPROTEIN_COMPLEX_BIOGENESIS	GO_RIBONUCLEOPROTEIN_COMPLEX_BIOGENESIS		455	0.700143	1.8846	0.00191939	0.00131137	0.264	10209	tags=58%, list=17%, signal=70%
GO_NCRNA_3_END_PROCESSING	GO_NCRNA_3_END_PROCESSING		47	0.721579	1.88442	0	0.00131513	0.264	9323	tags=53%, list=16%, signal=63%
GO_SMOOTH_MUSCLE_TISSUE_DEVELOPMENT	GO_SMOOTH_MUSCLE_TISSUE_DEVELOPMENT		24	0.705052	1.88434	0	0.00131639	0.265	11256	tags=54%, list=19%, signal=67%
GO_MEMORY	GO_MEMORY		118	0.557931	1.88429	0	0.00131567	0.265	14273	tags=46%, list=24%, signal=60%
GO_NEGATIVE_REGULATION_OF_CENTROSOME_CYCLE	GO_NEGATIVE_REGULATION_OF_CENTROSOME_CYCLE		15	0.778805	1.88428	0	0.00131496	0.265	8745	tags=67%, list=15%, signal=78%
GO_VESICLE_MEDIATED_TRANSPORT_BETWEEN_ENDOSOMAL_COMPARTMENTS	GO_VESICLE_MEDIATED_TRANSPORT_BETWEEN_ENDOSOMAL_COMPARTMENTS		41	0.753757	1.88427	0	0.0013148	0.265	12005	tags=80%, list=21%, signal=101%
GO_RNA_CATABOLIC_PROCESS	GO_RNA_CATABOLIC_PROCESS		398	0.679232	1.88412	0.00380228	0.00131856	0.266	10222	tags=54%, list=18%, signal=64%
GO_MAMMARY_GLAND_MORPHOGENESIS	GO_MAMMARY_GLAND_MORPHOGENESIS		45	0.623365	1.88396	0	0.00132258	0.266	14019	tags=51%, list=24%, signal=67%
GO_CARDIAC_CELL_DEVELOPMENT	GO_CARDIAC_CELL_DEVELOPMENT		88	0.621031	1.88322	0	0.00133665	0.268	9218	tags=36%, list=16%, signal=43%
GO_INACTIVATION_OF_MAPK_ACTIVITY	GO_INACTIVATION_OF_MAPK_ACTIVITY		26	0.686201	1.88321	0	0.00133593	0.268	13675	tags=69%, list=23%, signal=90%
GO_MATING	GO_MATING		41	0.590147	1.88314	0	0.00133739	0.268	11742	tags=44%, list=20%, signal=55%
GO_TRANSCRIPTION_BY_RNA_POLYMERASE_III	GO_TRANSCRIPTION_BY_RNA_POLYMERASE_III		46	0.757425	1.88252	0	0.00135408	0.269	7700	tags=67%, list=13%, signal=78%
GO_ENDOTHELIAL_CELL_APOPTOTIC_PROCESS	GO_ENDOTHELIAL_CELL_APOPTOTIC_PROCESS		67	0.562371	1.88231	0.00193424	0.00135916	0.269	15585	tags=48%, list=27%, signal=65%
GO_PROGRAMMED_NECROTIC_CELL_DEATH	GO_PROGRAMMED_NECROTIC_CELL_DEATH		49	0.630198	1.88229	0	0.00135897	0.269	15570	tags=57%, list=27%, signal=78%
GO_POSITIVE_REGULATION_OF_GLIOGENESIS	GO_POSITIVE_REGULATION_OF_GLIOGENESIS		76	0.57835	1.88229	0	0.00135823	0.269	14971	tags=46%, list=26%, signal=62%
GO_POSITIVE_REGULATION_OF_DENDRITE_MORPHOGENESIS	GO_POSITIVE_REGULATION_OF_DENDRITE_MORPHOGENESIS		38	0.727818	1.88225	0	0.00135918	0.269	9916	tags=68%, list=17%, signal=82%
GO_NEGATIVE_REGULATION_OF_CELL_SUBSTRATE_ADHESION	GO_NEGATIVE_REGULATION_OF_CELL_SUBSTRATE_ADHESION		65	0.614125	1.88186	0	0.00136556	0.271	16022	tags=60%, list=27%, signal=83%
GO_CEREBELLAR_PURKINJE_CELL_LAYER_MORPHOGENESIS	GO_CEREBELLAR_PURKINJE_CELL_LAYER_MORPHOGENESIS		15	0.758363	1.88183	0	0.00136537	0.271	9906	tags=60%, list=17%, signal=72%
GO_SPERM_MOTILITY	GO_SPERM_MOTILITY		89	0.56185	1.88167	0	0.00136852	0.271	14050	tags=42%, list=24%, signal=55%
GO_LOCOMOTOR_RHYTHM	GO_LOCOMOTOR_RHYTHM		15	0.726513	1.8816	0	0.00137073	0.271	10897	tags=60%, list=19%, signal=74%
GO_AUTOPHAGOSOME_MATURATION	GO_AUTOPHAGOSOME_MATURATION		38	0.763249	1.88153	0	0.00137164	0.271	9291	tags=76%, list=16%, signal=91%
GO_GLOMERULUS_DEVELOPMENT	GO_GLOMERULUS_DEVELOPMENT		64	0.611203	1.88105	0.00590551	0.00138717	0.274	15895	tags=56%, list=27%, signal=77%
GO_PYRIMIDINE_NUCLEOBASE_METABOLIC_PROCESS	GO_PYRIMIDINE_NUCLEOBASE_METABOLIC_PROCESS		16	0.758415	1.88094	0	0.00138995	0.274	7385	tags=63%, list=13%, signal=72%
GO_L_GLUTAMATE_TRANSMEMBRANE_TRANSPORT	GO_L_GLUTAMATE_TRANSMEMBRANE_TRANSPORT		23	0.653987	1.88094	0	0.00138921	0.274	6923	tags=39%, list=12%, signal=44%
GO_NEGATIVE_REGULATION_OF_ATPASE_ACTIVITY	GO_NEGATIVE_REGULATION_OF_ATPASE_ACTIVITY		17	0.725872	1.88092	0	0.00138901	0.274	8860	tags=59%, list=15%, signal=69%
GO_REGULATION_OF_ENDOPLASMIC_RETICULUM_UNFOLDED_PROTEIN_RESPONSE	GO_REGULATION_OF_ENDOPLASMIC_RETICULUM_UNFOLDED_PROTEIN_RESPONSE		27	0.766765	1.88087	0	0.00138935	0.274	7787	tags=70%, list=13%, signal=81%
GO_PROTEIN_LOCALIZATION_TO_CELL_SURFACE	GO_PROTEIN_LOCALIZATION_TO_CELL_SURFACE		65	0.619328	1.88077	0	0.00139022	0.274	15354	tags=63%, list=26%, signal=85%
GO_MAINTENANCE_OF_PROTEIN_LOCALIZATION_IN_ORGANELLE	GO_MAINTENANCE_OF_PROTEIN_LOCALIZATION_IN_ORGANELLE		42	0.719494	1.88072	0	0.00139173	0.275	10765	tags=69%, list=18%, signal=85%
GO_PROSTATE_GLAND_MORPHOGENESIS	GO_PROSTATE_GLAND_MORPHOGENESIS		28	0.66157	1.88043	0.00207469	0.0013944	0.275	5061	tags=29%, list=9%, signal=31%
GO_POSITIVE_REGULATION_OF_LIPID_STORAGE	GO_POSITIVE_REGULATION_OF_LIPID_STORAGE		25	0.629554	1.88041	0.00391389	0.00139365	0.275	10227	tags=40%, list=18%, signal=48%
GO_INNATE_IMMUNE_RESPONSE_ACTIVATING_SIGNAL_TRANSDUCTION	GO_INNATE_IMMUNE_RESPONSE_ACTIVATING_SIGNAL_TRANSDUCTION		116	0.655397	1.88016	0	0.00140439	0.276	8883	tags=43%, list=15%, signal=51%
GO_G0_TO_G1_TRANSITION	GO_G0_TO_G1_TRANSITION		45	0.716334	1.87997	0	0.00141002	0.277	12564	tags=71%, list=22%, signal=91%
GO_RAB_PROTEIN_SIGNAL_TRANSDUCTION	GO_RAB_PROTEIN_SIGNAL_TRANSDUCTION		21	0.762859	1.87989	0	0.00141105	0.277	9984	tags=81%, list=17%, signal=98%
GO_METAPHASE_ANAPHASE_TRANSITION_OF_CELL_CYCLE	GO_METAPHASE_ANAPHASE_TRANSITION_OF_CELL_CYCLE		60	0.700221	1.87986	0	0.00141083	0.277	9885	tags=55%, list=17%, signal=66%
GO_ENDOCARDIAL_CUSHION_DEVELOPMENT	GO_ENDOCARDIAL_CUSHION_DEVELOPMENT		45	0.622385	1.87979	0.00203252	0.00141168	0.277	16127	tags=62%, list=28%, signal=86%
GO_METANEPHRIC_EPITHELIUM_DEVELOPMENT	GO_METANEPHRIC_EPITHELIUM_DEVELOPMENT		27	0.630522	1.87956	0.00408998	0.00141632	0.278	12959	tags=48%, list=22%, signal=62%
GO_REGULATION_OF_EXECUTION_PHASE_OF_APOPTOSIS	GO_REGULATION_OF_EXECUTION_PHASE_OF_APOPTOSIS		41	0.608816	1.87955	0.00197239	0.00141613	0.278	12041	tags=34%, list=21%, signal=43%
GO_CELLULAR_RESPONSE_TO_PROSTAGLANDIN_STIMULUS	GO_CELLULAR_RESPONSE_TO_PROSTAGLANDIN_STIMULUS		22	0.688243	1.87952	0	0.00141591	0.278	3130	tags=32%, list=5%, signal=34%
GO_METANEPHRIC_NEPHRON_EPITHELIUM_DEVELOPMENT	GO_METANEPHRIC_NEPHRON_EPITHELIUM_DEVELOPMENT		23	0.654699	1.87939	0.00198807	0.00141644	0.278	12959	tags=52%, list=22%, signal=67%
GO_POSITIVE_REGULATION_OF_PROTEIN_CONTAINING_COMPLEX_DISASSEMBLY	GO_POSITIVE_REGULATION_OF_PROTEIN_CONTAINING_COMPLEX_DISASSEMBLY		33	0.689956	1.8793	0	0.00141794	0.278	9341	tags=55%, list=16%, signal=65%
GO_TRABECULA_MORPHOGENESIS	GO_TRABECULA_MORPHOGENESIS		48	0.635728	1.87903	0.00201613	0.00142461	0.279	16077	tags=63%, list=28%, signal=86%
GO_FATTY_ACID_TRANSMEMBRANE_TRANSPORT	GO_FATTY_ACID_TRANSMEMBRANE_TRANSPORT		23	0.701841	1.87867	0	0.00143337	0.281	12748	tags=70%, list=22%, signal=89%
GO_NEGATIVE_REGULATION_OF_GLIOGENESIS	GO_NEGATIVE_REGULATION_OF_GLIOGENESIS		45	0.570159	1.87856	0	0.0014342	0.281	13778	tags=36%, list=24%, signal=47%
GO_C4_DICARBOXYLATE_TRANSPORT	GO_C4_DICARBOXYLATE_TRANSPORT		25	0.665087	1.87816	0	0.00144191	0.282	13188	tags=64%, list=23%, signal=83%
GO_REGULATION_OF_STRIATED_MUSCLE_CONTRACTION	GO_REGULATION_OF_STRIATED_MUSCLE_CONTRACTION		93	0.566188	1.87816	0	0.00144115	0.282	10182	tags=37%, list=17%, signal=44%
GO_POSITIVE_REGULATION_OF_INNATE_IMMUNE_RESPONSE	GO_POSITIVE_REGULATION_OF_INNATE_IMMUNE_RESPONSE		208	0.634155	1.87773	0	0.0014492	0.282	10372	tags=42%, list=18%, signal=51%
GO_NEGATIVE_REGULATION_OF_CATION_CHANNEL_ACTIVITY	GO_NEGATIVE_REGULATION_OF_CATION_CHANNEL_ACTIVITY		49	0.568724	1.87688	0	0.00146988	0.285	17821	tags=49%, list=31%, signal=70%
GO_CELLULAR_RESPONSE_TO_GROWTH_HORMONE_STIMULUS	GO_CELLULAR_RESPONSE_TO_GROWTH_HORMONE_STIMULUS		25	0.713461	1.87672	0	0.00147185	0.285	8371	tags=48%, list=14%, signal=56%
GO_MICROTUBULE_NUCLEATION	GO_MICROTUBULE_NUCLEATION		29	0.763953	1.87642	0.0019305	0.00147544	0.285	6509	tags=69%, list=11%, signal=78%
GO_SYNAPTIC_TRANSMISSION_GLUTAMATERGIC	GO_SYNAPTIC_TRANSMISSION_GLUTAMATERGIC		94	0.533214	1.87625	0	0.00148037	0.285	18559	tags=49%, list=32%, signal=72%
GO_VENTRICULAR_CARDIAC_MUSCLE_CELL_ACTION_POTENTIAL	GO_VENTRICULAR_CARDIAC_MUSCLE_CELL_ACTION_POTENTIAL		36	0.624119	1.87605	0	0.00148142	0.285	18493	tags=69%, list=32%, signal=102%
GO_DNA_SYNTHESIS_INVOLVED_IN_DNA_REPAIR	GO_DNA_SYNTHESIS_INVOLVED_IN_DNA_REPAIR		49	0.722949	1.87601	0	0.00148181	0.286	11766	tags=69%, list=20%, signal=87%
GO_GLIAL_CELL_PROLIFERATION	GO_GLIAL_CELL_PROLIFERATION		50	0.596461	1.8759	0	0.00148376	0.286	14971	tags=46%, list=26%, signal=62%
GO_BINDING_OF_SPERM_TO_ZONA_PELLUCIDA	GO_BINDING_OF_SPERM_TO_ZONA_PELLUCIDA		43	0.589298	1.87584	0	0.00148404	0.286	10589	tags=35%, list=18%, signal=43%
GO_POSITIVE_REGULATION_OF_INSULIN_SECRETION_INVOLVED_IN_CELLULAR_RESPONSE_TO_GLUCOSE_STIMULUS	GO_POSITIVE_REGULATION_OF_INSULIN_SECRETION_INVOLVED_IN_CELLULAR_RESPONSE_TO_GLUCOSE_STIMULUS		32	0.640148	1.87572	0	0.00148653	0.286	13041	tags=50%, list=22%, signal=64%
GO_NEGATIVE_REGULATION_OF_RESPONSE_TO_DNA_DAMAGE_STIMULUS	GO_NEGATIVE_REGULATION_OF_RESPONSE_TO_DNA_DAMAGE_STIMULUS		74	0.666566	1.87567	0	0.00148574	0.286	12930	tags=62%, list=22%, signal=80%
GO_REGULATION_OF_NEURON_PROJECTION_REGENERATION	GO_REGULATION_OF_NEURON_PROJECTION_REGENERATION		32	0.660375	1.87565	0	0.00148603	0.287	13203	tags=50%, list=23%, signal=65%
GO_RESPONSE_TO_INTERLEUKIN_6	GO_RESPONSE_TO_INTERLEUKIN_6		55	0.599801	1.8753	0.0020202	0.00149775	0.289	9710	tags=36%, list=17%, signal=44%
GO_ISOPRENOID_METABOLIC_PROCESS	GO_ISOPRENOID_METABOLIC_PROCESS		143	0.516352	1.87527	0	0.00149886	0.29	16420	tags=42%, list=28%, signal=58%
GO_POSITIVE_REGULATION_OF_NUCLEOTIDE_METABOLIC_PROCESS	GO_POSITIVE_REGULATION_OF_NUCLEOTIDE_METABOLIC_PROCESS		45	0.59697	1.87498	0	0.00150628	0.29	11873	tags=42%, list=20%, signal=53%
GO_PROTEIN_TARGETING_TO_VACUOLE	GO_PROTEIN_TARGETING_TO_VACUOLE		40	0.794166	1.87481	0	0.00151083	0.29	7970	tags=78%, list=14%, signal=90%
GO_KERATAN_SULFATE_BIOSYNTHETIC_PROCESS	GO_KERATAN_SULFATE_BIOSYNTHETIC_PROCESS		28	0.644637	1.87474	0.00194175	0.00151298	0.29	12068	tags=43%, list=21%, signal=54%
GO_ACTIN_FILAMENT_DEPOLYMERIZATION	GO_ACTIN_FILAMENT_DEPOLYMERIZATION		53	0.645584	1.87454	0	0.00151752	0.29	7973	tags=43%, list=14%, signal=50%
GO_CILIUM_OR_FLAGELLUM_DEPENDENT_CELL_MOTILITY	GO_CILIUM_OR_FLAGELLUM_DEPENDENT_CELL_MOTILITY		115	0.569223	1.87435	0	0.00152407	0.29	14050	tags=44%, list=24%, signal=58%
GO_REGULATION_OF_MACROPHAGE_DIFFERENTIATION	GO_REGULATION_OF_MACROPHAGE_DIFFERENTIATION		23	0.67317	1.87425	0.00396825	0.00152878	0.29	14536	tags=52%, list=25%, signal=69%
GO_REGULATION_OF_RESPONSE_TO_BIOTIC_STIMULUS	GO_REGULATION_OF_RESPONSE_TO_BIOTIC_STIMULUS		397	0.608948	1.87405	0	0.00153283	0.29	11098	tags=42%, list=19%, signal=51%
GO_REGULATION_OF_REPRODUCTIVE_PROCESS	GO_REGULATION_OF_REPRODUCTIVE_PROCESS		165	0.499232	1.87396	0	0.00153388	0.29	14135	tags=39%, list=24%, signal=51%
GO_MODULATION_BY_HOST_OF_VIRAL_GENOME_REPLICATION	GO_MODULATION_BY_HOST_OF_VIRAL_GENOME_REPLICATION		17	0.752466	1.87396	0	0.00153308	0.29	5661	tags=59%, list=10%, signal=65%
GO_AMINO_ACID_ACTIVATION	GO_AMINO_ACID_ACTIVATION		30	0.823085	1.87351	0	0.00154399	0.292	10007	tags=93%, list=17%, signal=113%
GO_POSITIVE_REGULATION_OF_SIGNALING_RECEPTOR_ACTIVITY	GO_POSITIVE_REGULATION_OF_SIGNALING_RECEPTOR_ACTIVITY		37	0.617653	1.87296	0.00201207	0.00155402	0.292	14244	tags=46%, list=24%, signal=61%
GO_POSITIVE_REGULATION_OF_RESPONSE_TO_ENDOPLASMIC_RETICULUM_STRESS	GO_POSITIVE_REGULATION_OF_RESPONSE_TO_ENDOPLASMIC_RETICULUM_STRESS		37	0.723369	1.87295	0	0.00155321	0.292	15118	tags=84%, list=26%, signal=113%
GO_REPRODUCTIVE_BEHAVIOR	GO_REPRODUCTIVE_BEHAVIOR		30	0.642083	1.87281	0.0020202	0.00156185	0.293	11073	tags=50%, list=19%, signal=62%
GO_CELLULAR_RESPONSE_TO_THYROID_HORMONE_STIMULUS	GO_CELLULAR_RESPONSE_TO_THYROID_HORMONE_STIMULUS		17	0.720279	1.87245	0.00389105	0.00157027	0.293	8806	tags=59%, list=15%, signal=69%
GO_INTRACILIARY_TRANSPORT_INVOLVED_IN_CILIUM_ASSEMBLY	GO_INTRACILIARY_TRANSPORT_INVOLVED_IN_CILIUM_ASSEMBLY		40	0.787059	1.87232	0	0.00157052	0.293	8396	tags=78%, list=14%, signal=90%
GO_ACTIN_FILAMENT_BASED_TRANSPORT	GO_ACTIN_FILAMENT_BASED_TRANSPORT		21	0.74922	1.87186	0	0.00157609	0.294	9602	tags=67%, list=16%, signal=80%
GO_CELLULAR_OXIDANT_DETOXIFICATION	GO_CELLULAR_OXIDANT_DETOXIFICATION		96	0.571339	1.87168	0	0.00157945	0.296	14924	tags=49%, list=26%, signal=66%
GO_NEGATIVE_REGULATION_OF_ANOIKIS	GO_NEGATIVE_REGULATION_OF_ANOIKIS		17	0.746748	1.8712	0	0.00159274	0.296	10777	tags=71%, list=18%, signal=87%
GO_POSITIVE_REGULATION_OF_ANION_TRANSPORT	GO_POSITIVE_REGULATION_OF_ANION_TRANSPORT		56	0.551766	1.87082	0	0.00159955	0.296	13562	tags=43%, list=23%, signal=56%
GO_PANCREAS_DEVELOPMENT	GO_PANCREAS_DEVELOPMENT		78	0.57243	1.87043	0	0.00160583	0.297	13629	tags=46%, list=23%, signal=60%
GO_CILIUM_MOVEMENT	GO_CILIUM_MOVEMENT		143	0.580654	1.87037	0	0.00160656	0.297	14375	tags=49%, list=25%, signal=65%
GO_NEUROTROPHIN_TRK_RECEPTOR_SIGNALING_PATHWAY	GO_NEUROTROPHIN_TRK_RECEPTOR_SIGNALING_PATHWAY		33	0.65618	1.87011	0.004	0.00161693	0.297	8164	tags=42%, list=14%, signal=49%
GO_TRNA_METABOLIC_PROCESS	GO_TRNA_METABOLIC_PROCESS		161	0.740166	1.87003	0	0.00161798	0.297	11198	tags=75%, list=19%, signal=93%
GO_COPII_COATED_VESICLE_CARGO_LOADING	GO_COPII_COATED_VESICLE_CARGO_LOADING		15	0.877398	1.86979	0	0.0016212	0.297	7078	tags=93%, list=12%, signal=106%
GO_CALCIUM_ION_IMPORT	GO_CALCIUM_ION_IMPORT		80	0.565834	1.86961	0.002	0.00162511	0.298	17672	tags=55%, list=30%, signal=79%
GO_INTRA_GOLGI_VESICLE_MEDIATED_TRANSPORT	GO_INTRA_GOLGI_VESICLE_MEDIATED_TRANSPORT		33	0.831565	1.86953	0	0.00162552	0.298	6441	tags=82%, list=11%, signal=92%
GO_POSITIVE_REGULATION_OF_CALCIUM_ION_TRANSMEMBRANE_TRANSPORT	GO_POSITIVE_REGULATION_OF_CALCIUM_ION_TRANSMEMBRANE_TRANSPORT		69	0.567543	1.86909	0	0.00163678	0.3	15960	tags=49%, list=27%, signal=68%
GO_VASCULAR_ASSOCIATED_SMOOTH_MUSCLE_CONTRACTION	GO_VASCULAR_ASSOCIATED_SMOOTH_MUSCLE_CONTRACTION		25	0.655685	1.86839	0.00203666	0.00165756	0.301	6866	tags=36%, list=12%, signal=41%
GO_PEPTIDYL_LYSINE_TRIMETHYLATION	GO_PEPTIDYL_LYSINE_TRIMETHYLATION		43	0.7706	1.86836	0	0.00165723	0.301	8860	tags=74%, list=15%, signal=88%
GO_CELL_CELL_ADHESION_MEDIATED_BY_CADHERIN	GO_CELL_CELL_ADHESION_MEDIATED_BY_CADHERIN		26	0.669491	1.86827	0.00201207	0.00165899	0.301	13023	tags=62%, list=22%, signal=79%
GO_POSITIVE_REGULATION_OF_CARDIOCYTE_DIFFERENTIATION	GO_POSITIVE_REGULATION_OF_CARDIOCYTE_DIFFERENTIATION		40	0.597778	1.86809	0	0.00166235	0.301	16200	tags=40%, list=28%, signal=55%
GO_INTESTINAL_ABSORPTION	GO_INTESTINAL_ABSORPTION		40	0.594674	1.86792	0	0.00166684	0.302	10755	tags=38%, list=18%, signal=46%
GO_LYMPHOID_PROGENITOR_CELL_DIFFERENTIATION	GO_LYMPHOID_PROGENITOR_CELL_DIFFERENTIATION		20	0.686807	1.8677	0.00203666	0.00167067	0.302	13005	tags=65%, list=22%, signal=84%
GO_NUCLEOBASE_BIOSYNTHETIC_PROCESS	GO_NUCLEOBASE_BIOSYNTHETIC_PROCESS		18	0.811003	1.86751	0	0.00167471	0.303	9227	tags=83%, list=16%, signal=99%
GO_HISTONE_DEACETYLATION	GO_HISTONE_DEACETYLATION		78	0.698868	1.86742	0	0.0016779	0.303	10388	tags=64%, list=18%, signal=78%
GO_COPPER_ION_HOMEOSTASIS	GO_COPPER_ION_HOMEOSTASIS		17	0.767116	1.86714	0.00195312	0.00167967	0.303	10796	tags=71%, list=18%, signal=87%
GO_SULFUR_COMPOUND_CATABOLIC_PROCESS	GO_SULFUR_COMPOUND_CATABOLIC_PROCESS		56	0.602783	1.86696	0	0.00168533	0.303	9011	tags=36%, list=15%, signal=42%
GO_BASEMENT_MEMBRANE_ORGANIZATION	GO_BASEMENT_MEMBRANE_ORGANIZATION		30	0.678915	1.86686	0.00402414	0.0016888	0.303	12351	tags=63%, list=21%, signal=80%
GO_PROTEIN_LOCALIZATION_TO_MICROTUBULE	GO_PROTEIN_LOCALIZATION_TO_MICROTUBULE		18	0.765797	1.86678	0.00191571	0.00169021	0.304	6600	tags=61%, list=11%, signal=69%
GO_BLASTOCYST_GROWTH	GO_BLASTOCYST_GROWTH		20	0.784793	1.86678	0	0.00169007	0.304	10194	tags=80%, list=17%, signal=97%
GO_SENSORY_PERCEPTION_OF_MECHANICAL_STIMULUS	GO_SENSORY_PERCEPTION_OF_MECHANICAL_STIMULUS		166	0.505798	1.86674	0	0.00169082	0.304	16848	tags=43%, list=29%, signal=61%
GO_REGULATION_OF_TELOMERE_CAPPING	GO_REGULATION_OF_TELOMERE_CAPPING		26	0.759976	1.86633	0	0.00170064	0.304	12005	tags=77%, list=21%, signal=97%
GO_SUBPALLIUM_DEVELOPMENT	GO_SUBPALLIUM_DEVELOPMENT		24	0.66551	1.86619	0	0.00170609	0.306	11073	tags=54%, list=19%, signal=67%
GO_RNA_POLYMERASE_II_PREINITIATION_COMPLEX_ASSEMBLY	GO_RNA_POLYMERASE_II_PREINITIATION_COMPLEX_ASSEMBLY		25	0.754319	1.86614	0.00189036	0.00170626	0.306	8274	tags=68%, list=14%, signal=79%
GO_OOGENESIS	GO_OOGENESIS		82	0.549081	1.86608	0	0.00170641	0.306	12116	tags=39%, list=21%, signal=49%
GO_ENDODERM_DEVELOPMENT	GO_ENDODERM_DEVELOPMENT		78	0.591209	1.86594	0	0.00171021	0.307	13058	tags=41%, list=22%, signal=53%
GO_PROTEIN_DNA_COMPLEX_DISASSEMBLY	GO_PROTEIN_DNA_COMPLEX_DISASSEMBLY		18	0.786824	1.86584	0	0.00171215	0.309	8657	tags=67%, list=15%, signal=78%
GO_ATP_TRANSPORT	GO_ATP_TRANSPORT		28	0.685361	1.86584	0	0.00171127	0.309	8979	tags=57%, list=15%, signal=67%
GO_REGULATION_OF_CALCIUM_ION_TRANSPORT	GO_REGULATION_OF_CALCIUM_ION_TRANSPORT		244	0.520709	1.86572	0	0.00171402	0.309	14211	tags=39%, list=24%, signal=51%
GO_CELLULAR_RESPONSE_TO_FATTY_ACID	GO_CELLULAR_RESPONSE_TO_FATTY_ACID		57	0.569379	1.86566	0.00193424	0.00171522	0.309	10642	tags=35%, list=18%, signal=43%
GO_REGULATION_OF_BONE_MINERALIZATION	GO_REGULATION_OF_BONE_MINERALIZATION		72	0.577781	1.8656	0	0.00171547	0.309	15368	tags=49%, list=26%, signal=66%
GO_REGULATION_OF_OSTEOCLAST_DIFFERENTIATION	GO_REGULATION_OF_OSTEOCLAST_DIFFERENTIATION		66	0.589952	1.86544	0.00198413	0.00172006	0.31	12394	tags=42%, list=21%, signal=54%
GO_REGULATION_OF_HISTONE_H3_K4_METHYLATION	GO_REGULATION_OF_HISTONE_H3_K4_METHYLATION		28	0.729677	1.86517	0	0.00172388	0.31	7214	tags=57%, list=12%, signal=65%
GO_CELL_ADHESION_MOLECULE_PRODUCTION	GO_CELL_ADHESION_MOLECULE_PRODUCTION		21	0.589911	1.86506	0	0.00172546	0.31	10600	tags=24%, list=18%, signal=29%
GO_POSITIVE_REGULATION_OF_AMYLOID_BETA_FORMATION	GO_POSITIVE_REGULATION_OF_AMYLOID_BETA_FORMATION		20	0.724945	1.86493	0	0.00172976	0.31	12110	tags=70%, list=21%, signal=88%
GO_BODY_MORPHOGENESIS	GO_BODY_MORPHOGENESIS		49	0.642974	1.86447	0	0.00174392	0.31	7765	tags=39%, list=13%, signal=45%
GO_OUTFLOW_TRACT_SEPTUM_MORPHOGENESIS	GO_OUTFLOW_TRACT_SEPTUM_MORPHOGENESIS		27	0.663512	1.86428	0.00200401	0.00175101	0.311	15101	tags=59%, list=26%, signal=80%
GO_POSITIVE_REGULATION_OF_INTERFERON_BETA_PRODUCTION	GO_POSITIVE_REGULATION_OF_INTERFERON_BETA_PRODUCTION		30	0.738508	1.86422	0	0.00175062	0.311	10621	tags=60%, list=18%, signal=73%
GO_CELL_DIFFERENTIATION_INVOLVED_IN_EMBRYONIC_PLACENTA_DEVELOPMENT	GO_CELL_DIFFERENTIATION_INVOLVED_IN_EMBRYONIC_PLACENTA_DEVELOPMENT		26	0.654065	1.86417	0	0.00175333	0.311	16754	tags=69%, list=29%, signal=97%
GO_VASCULAR_ASSOCIATED_SMOOTH_MUSCLE_CELL_MIGRATION	GO_VASCULAR_ASSOCIATED_SMOOTH_MUSCLE_CELL_MIGRATION		46	0.577909	1.86412	0.00614754	0.00175244	0.311	15386	tags=41%, list=26%, signal=56%
GO_CARTILAGE_DEVELOPMENT	GO_CARTILAGE_DEVELOPMENT		186	0.552786	1.86383	0.00201207	0.00176403	0.312	11081	tags=34%, list=19%, signal=42%
GO_RESPONSE_TO_VITAMIN	GO_RESPONSE_TO_VITAMIN		91	0.538105	1.8637	0	0.00176481	0.313	12428	tags=36%, list=21%, signal=46%
GO_REGULATION_OF_TRANSCRIPTION_INVOLVED_IN_G1_S_TRANSITION_OF_MITOTIC_CELL_CYCLE	GO_REGULATION_OF_TRANSCRIPTION_INVOLVED_IN_G1_S_TRANSITION_OF_MITOTIC_CELL_CYCLE		35	0.722866	1.86367	0.00387597	0.00176458	0.314	12529	tags=71%, list=21%, signal=91%
GO_PEPTIDYL_SERINE_DEPHOSPHORYLATION	GO_PEPTIDYL_SERINE_DEPHOSPHORYLATION		20	0.760615	1.8635	0	0.00176976	0.315	13865	tags=90%, list=24%, signal=118%
GO_RESPONSE_TO_X_RAY	GO_RESPONSE_TO_X_RAY		31	0.712884	1.86335	0.00194175	0.00177166	0.317	10658	tags=71%, list=18%, signal=87%
GO_INNER_EAR_RECEPTOR_CELL_DEVELOPMENT	GO_INNER_EAR_RECEPTOR_CELL_DEVELOPMENT		40	0.609331	1.86327	0	0.00177182	0.317	14677	tags=52%, list=25%, signal=70%
GO_NEGATIVE_REGULATION_OF_BLOOD_CIRCULATION	GO_NEGATIVE_REGULATION_OF_BLOOD_CIRCULATION		37	0.606832	1.86324	0.00201613	0.00177246	0.317	11742	tags=46%, list=20%, signal=57%
GO_REGULATION_OF_HORMONE_BIOSYNTHETIC_PROCESS	GO_REGULATION_OF_HORMONE_BIOSYNTHETIC_PROCESS		18	0.734857	1.86282	0.00201613	0.0017821	0.321	8151	tags=67%, list=14%, signal=77%
GO_PROTEIN_PALMITOYLATION	GO_PROTEIN_PALMITOYLATION		35	0.691846	1.8627	0.00190476	0.00178487	0.321	14501	tags=71%, list=25%, signal=95%
GO_REGULATION_OF_HEART_MORPHOGENESIS	GO_REGULATION_OF_HEART_MORPHOGENESIS		41	0.617915	1.86268	0.00411523	0.00178517	0.321	15715	tags=56%, list=27%, signal=77%
GO_POSITIVE_REGULATION_OF_VIRAL_GENOME_REPLICATION	GO_POSITIVE_REGULATION_OF_VIRAL_GENOME_REPLICATION		36	0.73341	1.86265	0.00198807	0.00178537	0.321	10302	tags=69%, list=18%, signal=84%
GO_LYSOSOME_LOCALIZATION	GO_LYSOSOME_LOCALIZATION		71	0.621743	1.8626	0	0.00178718	0.322	13057	tags=54%, list=22%, signal=69%
GO_POSITIVE_REGULATION_OF_VIRAL_LIFE_CYCLE	GO_POSITIVE_REGULATION_OF_VIRAL_LIFE_CYCLE		60	0.700053	1.86241	0	0.00179358	0.322	10523	tags=65%, list=18%, signal=79%
GO_PURINE_NUCLEOSIDE_TRIPHOSPHATE_METABOLIC_PROCESS	GO_PURINE_NUCLEOSIDE_TRIPHOSPHATE_METABOLIC_PROCESS		65	0.648549	1.86231	0	0.00180114	0.323	11437	tags=51%, list=20%, signal=63%
GO_HEART_TRABECULA_MORPHOGENESIS	GO_HEART_TRABECULA_MORPHOGENESIS		33	0.667263	1.8623	0.004	0.00180126	0.323	13727	tags=61%, list=24%, signal=79%
GO_PROTEIN_TARGETING_TO_MITOCHONDRION	GO_PROTEIN_TARGETING_TO_MITOCHONDRION		95	0.713443	1.86214	0.00198413	0.00180302	0.323	10053	tags=66%, list=17%, signal=80%
GO_RIBONUCLEOPROTEIN_COMPLEX_SUBUNIT_ORGANIZATION	GO_RIBONUCLEOPROTEIN_COMPLEX_SUBUNIT_ORGANIZATION		226	0.660556	1.86209	0.00192678	0.00180307	0.323	7843	tags=45%, list=13%, signal=51%
GO_REGULATION_OF_SYNAPTIC_TRANSMISSION_GABAERGIC	GO_REGULATION_OF_SYNAPTIC_TRANSMISSION_GABAERGIC		34	0.611054	1.8617	0	0.0018113	0.323	14172	tags=53%, list=24%, signal=70%
GO_INSULIN_LIKE_GROWTH_FACTOR_RECEPTOR_SIGNALING_PATHWAY	GO_INSULIN_LIKE_GROWTH_FACTOR_RECEPTOR_SIGNALING_PATHWAY		35	0.599635	1.86156	0	0.00181399	0.325	8770	tags=34%, list=15%, signal=40%
GO_ACTIVIN_RECEPTOR_SIGNALING_PATHWAY	GO_ACTIVIN_RECEPTOR_SIGNALING_PATHWAY		44	0.603351	1.86145	0	0.00181839	0.325	10138	tags=41%, list=17%, signal=49%
GO_NEGATIVE_REGULATION_OF_RECEPTOR_SIGNALING_PATHWAY_VIA_STAT	GO_NEGATIVE_REGULATION_OF_RECEPTOR_SIGNALING_PATHWAY_VIA_STAT		33	0.654682	1.86114	0	0.00182714	0.326	15054	tags=52%, list=26%, signal=69%
GO_REGULATION_OF_CYTOSOLIC_CALCIUM_ION_CONCENTRATION	GO_REGULATION_OF_CYTOSOLIC_CALCIUM_ION_CONCENTRATION		351	0.495658	1.86066	0.00192678	0.00183809	0.326	17821	tags=43%, list=31%, signal=61%
GO_ENDOCRINE_HORMONE_SECRETION	GO_ENDOCRINE_HORMONE_SECRETION		45	0.561568	1.86052	0	0.00184156	0.326	13023	tags=42%, list=22%, signal=54%
GO_HISTONE_MONOUBIQUITINATION	GO_HISTONE_MONOUBIQUITINATION		29	0.801272	1.86026	0	0.00184793	0.326	8751	tags=79%, list=15%, signal=93%
GO_POSITIVE_REGULATION_OF_CELL_CYCLE_G2_M_PHASE_TRANSITION	GO_POSITIVE_REGULATION_OF_CELL_CYCLE_G2_M_PHASE_TRANSITION		30	0.710056	1.86007	0	0.00185166	0.327	8895	tags=63%, list=15%, signal=75%
GO_BETA_CATENIN_TCF_COMPLEX_ASSEMBLY	GO_BETA_CATENIN_TCF_COMPLEX_ASSEMBLY		30	0.734652	1.86007	0	0.00185073	0.327	12370	tags=80%, list=21%, signal=101%
GO_CERAMIDE_CATABOLIC_PROCESS	GO_CERAMIDE_CATABOLIC_PROCESS		21	0.723215	1.86	0	0.00185066	0.327	14320	tags=81%, list=25%, signal=107%
GO_REGULATION_OF_HISTONE_H3_K9_METHYLATION	GO_REGULATION_OF_HISTONE_H3_K9_METHYLATION		22	0.740657	1.85984	0	0.00185283	0.327	8657	tags=68%, list=15%, signal=80%
GO_GLUCOSAMINE_CONTAINING_COMPOUND_METABOLIC_PROCESS	GO_GLUCOSAMINE_CONTAINING_COMPOUND_METABOLIC_PROCESS		24	0.661763	1.85979	0.0019305	0.00185451	0.327	4914	tags=33%, list=8%, signal=36%
GO_MRNA_EXPORT_FROM_NUCLEUS	GO_MRNA_EXPORT_FROM_NUCLEUS		111	0.758246	1.85968	0	0.0018583	0.327	10708	tags=79%, list=18%, signal=97%
GO_ANION_HOMEOSTASIS	GO_ANION_HOMEOSTASIS		61	0.542077	1.85951	0	0.00186217	0.328	12985	tags=39%, list=22%, signal=51%
GO_REGULATION_OF_PROTEIN_LOCALIZATION_TO_CELL_SURFACE	GO_REGULATION_OF_PROTEIN_LOCALIZATION_TO_CELL_SURFACE		41	0.652243	1.85931	0.00394477	0.00186793	0.329	9022	tags=49%, list=15%, signal=58%
GO_REGULATION_OF_SPINDLE_ASSEMBLY	GO_REGULATION_OF_SPINDLE_ASSEMBLY		24	0.748924	1.85926	0	0.00186955	0.329	10911	tags=75%, list=19%, signal=92%
GO_REGULATION_OF_PATTERN_RECOGNITION_RECEPTOR_SIGNALING_PATHWAY	GO_REGULATION_OF_PATTERN_RECOGNITION_RECEPTOR_SIGNALING_PATHWAY		93	0.623455	1.85921	0.002	0.00186964	0.329	14745	tags=54%, list=25%, signal=72%
GO_POSITIVE_REGULATION_OF_PHOSPHOPROTEIN_PHOSPHATASE_ACTIVITY	GO_POSITIVE_REGULATION_OF_PHOSPHOPROTEIN_PHOSPHATASE_ACTIVITY		20	0.735434	1.859	0	0.00187902	0.33	9195	tags=60%, list=16%, signal=71%
[truncated: 2,152 more rows]
