# Supplementary material for: The Prognostic Value of PERK in Cancer and Its Relationship With Immune Cell Infiltration
Source: Front Mol Biosci. 2021 Apr 16;8:648752. doi: 10.3389/fmolb.2021.648752 (PMC8085429; doi:10.3389/fmolb.2021.648752)
Supplement: Supplementary file 10 [file Table_10.XLSX]

## Sheet: Low
NAME	GS<br> follow link to MSigDB	GS DETAILS	SIZE	ES	NES	NOM p-val	FDR q-val	FWER p-val	RANK AT MAX	LEADING EDGE
GO_ANTIBACTERIAL_HUMORAL_RESPONSE	GO_ANTIBACTERIAL_HUMORAL_RESPONSE	Details ...	49	-0.350074	-1.05472	0.34749	1	0.999	9100	tags=43%, list=16%, signal=51%
GO_ANTIMICROBIAL_HUMORAL_RESPONSE	GO_ANTIMICROBIAL_HUMORAL_RESPONSE	Details ...	125	-0.277966	-0.921326	0.565476	1	1	6680	tags=31%, list=11%, signal=35%
GO_ANTIMICROBIAL_HUMORAL_IMMUNE_RESPONSE_MEDIATED_BY_ANTIMICROBIAL_PEPTIDE	GO_ANTIMICROBIAL_HUMORAL_IMMUNE_RESPONSE_MEDIATED_BY_ANTIMICROBIAL_PEPTIDE	Details ...	66	-0.298581	-0.903147	0.590457	1	1	6490	tags=30%, list=11%, signal=34%
GO_LOW_DENSITY_LIPOPROTEIN_PARTICLE_REMODELING	GO_LOW_DENSITY_LIPOPROTEIN_PARTICLE_REMODELING	Details ...	16	-0.340397	-0.897911	0.582524	1	1	1864	tags=38%, list=3%, signal=39%
GO_INNATE_IMMUNE_RESPONSE_IN_MUCOSA	GO_INNATE_IMMUNE_RESPONSE_IN_MUCOSA	Details ...	17	-0.313336	-0.840247	0.672381	1	1	4684	tags=24%, list=8%, signal=26%
GO_NEGATIVE_REGULATION_OF_DIGESTIVE_SYSTEM_PROCESS	GO_NEGATIVE_REGULATION_OF_DIGESTIVE_SYSTEM_PROCESS	Details ...	18	-0.292592	-0.826996	0.708678	1	1	5188	tags=33%, list=9%, signal=37%
GO_MUSCLE_FILAMENT_SLIDING	GO_MUSCLE_FILAMENT_SLIDING	Details ...	39	-0.367778	-0.811008	0.562762	1	1	8238	tags=56%, list=14%, signal=66%
GO_FIBRINOLYSIS	GO_FIBRINOLYSIS	Details ...	26	-0.330784	-0.81085	0.673114	1	1	3674	tags=35%, list=6%, signal=37%
GO_EOSINOPHIL_CHEMOTAXIS	GO_EOSINOPHIL_CHEMOTAXIS	Details ...	18	-0.330055	-0.784729	0.700803	1	1	2586	tags=28%, list=4%, signal=29%
GO_NEGATIVE_REGULATION_OF_VASCULAR_ENDOTHELIAL_GROWTH_FACTOR_PRODUCTION	GO_NEGATIVE_REGULATION_OF_VASCULAR_ENDOTHELIAL_GROWTH_FACTOR_PRODUCTION	Details ...	30	-0.220804	-0.776883	0.747475	1	1	45501	tags=100%, list=78%, signal=453%
GO_SENSORY_PERCEPTION_OF_SMELL	GO_SENSORY_PERCEPTION_OF_SMELL	Details ...	446	-0.181282	-0.767516	0.863179	1	1	9400	tags=31%, list=16%, signal=36%
GO_CYTOLYSIS	GO_CYTOLYSIS	Details ...	29	-0.268605	-0.742619	0.772	1	1	6076	tags=31%, list=10%, signal=35%
GO_KERATINIZATION	GO_KERATINIZATION	Details ...	223	-0.186022	-0.666069	0.928717	1	1	9826	tags=35%, list=17%, signal=42%
GO_LEUKOCYTE_MIGRATION_INVOLVED_IN_INFLAMMATORY_RESPONSE	GO_LEUKOCYTE_MIGRATION_INVOLVED_IN_INFLAMMATORY_RESPONSE	Details ...	16	-0.286987	-0.657165	0.810547	1	1	5925	tags=38%, list=10%, signal=42%
GO_ACUTE_INFLAMMATORY_RESPONSE_TO_ANTIGENIC_STIMULUS	GO_ACUTE_INFLAMMATORY_RESPONSE_TO_ANTIGENIC_STIMULUS	Details ...	23	-0.24305	-0.650421	0.851703	0.964055	1	3749	tags=22%, list=6%, signal=23%
GO_REGULATION_OF_CIRCADIAN_SLEEP_WAKE_CYCLE	GO_REGULATION_OF_CIRCADIAN_SLEEP_WAKE_CYCLE	Details ...	22	-0.226424	-0.642871	0.93499	0.915052	1	1780	tags=18%, list=3%, signal=19%
GO_EOSINOPHIL_MIGRATION	GO_EOSINOPHIL_MIGRATION	Details ...	22	-0.259475	-0.642377	0.846918	0.861918	1	2586	tags=23%, list=4%, signal=24%
GO_HUMORAL_IMMUNE_RESPONSE_MEDIATED_BY_CIRCULATING_IMMUNOGLOBULIN	GO_HUMORAL_IMMUNE_RESPONSE_MEDIATED_BY_CIRCULATING_IMMUNOGLOBULIN	Details ...	142	-0.171688	-0.420996	0.943548	0.984757	1	10863	tags=33%, list=19%, signal=41%
