# Supplementary material for: The Prognostic Value of PERK in Cancer and Its Relationship With Immune Cell Infiltration
Source: Front Mol Biosci. 2021 Apr 16;8:648752. doi: 10.3389/fmolb.2021.648752 (PMC8085429; doi:10.3389/fmolb.2021.648752)
Supplement: Supplementary file 11 [file Table_11.XLSX]

## Sheet: High
NAME	GS<br> follow link to MSigDB	GS DETAILS	SIZE	ES	NES	NOM p-val	FDR q-val	FWER p-val	RANK AT MAX	LEADING EDGE
KEGG_REGULATION_OF_AUTOPHAGY	KEGG_REGULATION_OF_AUTOPHAGY	Details ...	34	0.759357	2.26784	0	0	0	7428	tags=47%, list=13%, signal=54%
KEGG_INSULIN_SIGNALING_PATHWAY	KEGG_INSULIN_SIGNALING_PATHWAY	Details ...	137	0.710176	2.1479	0	0	0	10441	tags=62%, list=18%, signal=75%
KEGG_TGF_BETA_SIGNALING_PATHWAY	KEGG_TGF_BETA_SIGNALING_PATHWAY	Details ...	85	0.69684	2.14391	0	0	0	8983	tags=52%, list=15%, signal=61%
KEGG_ENDOCYTOSIS	KEGG_ENDOCYTOSIS	Details ...	179	0.718493	2.11826	0	0	0	11912	tags=67%, list=20%, signal=84%
KEGG_ADIPOCYTOKINE_SIGNALING_PATHWAY	KEGG_ADIPOCYTOKINE_SIGNALING_PATHWAY	Details ...	67	0.71647	2.11031	0	0	0	8770	tags=57%, list=15%, signal=67%
KEGG_PATHWAYS_IN_CANCER	KEGG_PATHWAYS_IN_CANCER	Details ...	322	0.653706	2.09446	0	0	0	12424	tags=56%, list=21%, signal=70%
KEGG_MAPK_SIGNALING_PATHWAY	KEGG_MAPK_SIGNALING_PATHWAY	Details ...	266	0.62894	2.0882	0	0.000294331	0.002	13675	tags=53%, list=23%, signal=69%
KEGG_PROGESTERONE_MEDIATED_OOCYTE_MATURATION	KEGG_PROGESTERONE_MEDIATED_OOCYTE_MATURATION	Details ...	85	0.704542	2.07675	0	0.000507574	0.004	9002	tags=56%, list=15%, signal=67%
KEGG_TYPE_II_DIABETES_MELLITUS	KEGG_TYPE_II_DIABETES_MELLITUS	Details ...	47	0.668408	2.0734	0	0.000451177	0.004	12624	tags=60%, list=22%, signal=76%
KEGG_PHOSPHATIDYLINOSITOL_SIGNALING_SYSTEM	KEGG_PHOSPHATIDYLINOSITOL_SIGNALING_SYSTEM	Details ...	76	0.718266	2.0696	0	0.000406059	0.004	12234	tags=74%, list=21%, signal=93%
KEGG_OOCYTE_MEIOSIS	KEGG_OOCYTE_MEIOSIS	Details ...	111	0.714504	2.06846	0	0.000369145	0.004	9637	tags=59%, list=17%, signal=70%
KEGG_WNT_SIGNALING_PATHWAY	KEGG_WNT_SIGNALING_PATHWAY	Details ...	150	0.668329	2.06519	0	0.000338382	0.004	12370	tags=59%, list=21%, signal=74%
KEGG_PROSTATE_CANCER	KEGG_PROSTATE_CANCER	Details ...	89	0.725901	2.06165	0	0.000312353	0.004	12268	tags=72%, list=21%, signal=91%
KEGG_PURINE_METABOLISM	KEGG_PURINE_METABOLISM	Details ...	154	0.659731	2.05924	0	0.000290042	0.004	11456	tags=55%, list=20%, signal=68%
KEGG_GAP_JUNCTION	KEGG_GAP_JUNCTION	Details ...	88	0.652547	2.0583	0	0.000270706	0.004	12234	tags=53%, list=21%, signal=67%
KEGG_VASOPRESSIN_REGULATED_WATER_REABSORPTION	KEGG_VASOPRESSIN_REGULATED_WATER_REABSORPTION	Details ...	44	0.768323	2.05233	0	0.000438644	0.005	9022	tags=66%, list=15%, signal=78%
KEGG_RIG_I_LIKE_RECEPTOR_SIGNALING_PATHWAY	KEGG_RIG_I_LIKE_RECEPTOR_SIGNALING_PATHWAY	Details ...	69	0.672671	2.04733	0	0.000473074	0.005	10618	tags=46%, list=18%, signal=57%
KEGG_GNRH_SIGNALING_PATHWAY	KEGG_GNRH_SIGNALING_PATHWAY	Details ...	101	0.64435	2.04316	0	0.000501705	0.005	12234	tags=54%, list=21%, signal=69%
KEGG_MELANOGENESIS	KEGG_MELANOGENESIS	Details ...	101	0.620595	2.03427	0	0.0004753	0.005	12377	tags=50%, list=21%, signal=63%
KEGG_ALANINE_ASPARTATE_AND_GLUTAMATE_METABOLISM	KEGG_ALANINE_ASPARTATE_AND_GLUTAMATE_METABOLISM	Details ...	30	0.694238	2.03014	0.00207039	0.000451535	0.005	9764	tags=57%, list=17%, signal=68%
KEGG_INOSITOL_PHOSPHATE_METABOLISM	KEGG_INOSITOL_PHOSPHATE_METABOLISM		54	0.74669	2.02809	0	0.000430033	0.005	12234	tags=81%, list=21%, signal=103%
KEGG_PENTOSE_PHOSPHATE_PATHWAY	KEGG_PENTOSE_PHOSPHATE_PATHWAY		27	0.745322	2.02744	0	0.000410486	0.005	10579	tags=67%, list=18%, signal=81%
KEGG_COLORECTAL_CANCER	KEGG_COLORECTAL_CANCER		62	0.72562	2.0178	0	0.000435614	0.005	12370	tags=76%, list=21%, signal=96%
KEGG_ERBB_SIGNALING_PATHWAY	KEGG_ERBB_SIGNALING_PATHWAY		86	0.703676	2.01543	0	0.000417464	0.005	12370	tags=71%, list=21%, signal=90%
KEGG_FRUCTOSE_AND_MANNOSE_METABOLISM	KEGG_FRUCTOSE_AND_MANNOSE_METABOLISM		33	0.721462	2.01389	0	0.0004803	0.006	9530	tags=58%, list=16%, signal=69%
KEGG_CYSTEINE_AND_METHIONINE_METABOLISM	KEGG_CYSTEINE_AND_METHIONINE_METABOLISM		34	0.710914	2.00622	0	0.000538082	0.006	11920	tags=65%, list=20%, signal=81%
KEGG_FATTY_ACID_METABOLISM	KEGG_FATTY_ACID_METABOLISM		42	0.721721	2.00015	0	0.000570066	0.007	10059	tags=62%, list=17%, signal=75%
KEGG_EPITHELIAL_CELL_SIGNALING_IN_HELICOBACTER_PYLORI_INFECTION	KEGG_EPITHELIAL_CELL_SIGNALING_IN_HELICOBACTER_PYLORI_INFECTION		68	0.691512	1.99517	0	0.000589885	0.008	14216	tags=69%, list=24%, signal=91%
KEGG_NEUROTROPHIN_SIGNALING_PATHWAY	KEGG_NEUROTROPHIN_SIGNALING_PATHWAY		125	0.706229	1.99512	0	0.000603826	0.008	12005	tags=70%, list=21%, signal=88%
KEGG_LONG_TERM_POTENTIATION	KEGG_LONG_TERM_POTENTIATION		70	0.670137	1.99136	0	0.000651384	0.008	10935	tags=57%, list=19%, signal=70%
KEGG_SPHINGOLIPID_METABOLISM	KEGG_SPHINGOLIPID_METABOLISM		36	0.725115	1.9888	0	0.000761006	0.01	13283	tags=69%, list=23%, signal=90%
KEGG_TIGHT_JUNCTION	KEGG_TIGHT_JUNCTION		129	0.639794	1.98279	0	0.000986171	0.011	13700	tags=59%, list=23%, signal=77%
KEGG_MELANOMA	KEGG_MELANOMA		71	0.635898	1.98252	0	0.000956287	0.011	12005	tags=52%, list=21%, signal=66%
KEGG_APOPTOSIS	KEGG_APOPTOSIS		87	0.697366	1.98138	0.00193798	0.000984671	0.011	13555	tags=71%, list=23%, signal=93%
KEGG_MTOR_SIGNALING_PATHWAY	KEGG_MTOR_SIGNALING_PATHWAY		51	0.731771	1.98092	0	0.000984943	0.011	8813	tags=69%, list=15%, signal=81%
KEGG_FOCAL_ADHESION	KEGG_FOCAL_ADHESION		197	0.639491	1.97277	0	0.00113427	0.012	15077	tags=61%, list=26%, signal=83%
KEGG_NON_SMALL_CELL_LUNG_CANCER	KEGG_NON_SMALL_CELL_LUNG_CANCER		54	0.719998	1.9715	0	0.00113049	0.012	12005	tags=76%, list=21%, signal=95%
KEGG_GLIOMA	KEGG_GLIOMA		65	0.691578	1.97053	0	0.00110074	0.012	12005	tags=66%, list=21%, signal=83%
KEGG_UBIQUITIN_MEDIATED_PROTEOLYSIS	KEGG_UBIQUITIN_MEDIATED_PROTEOLYSIS		130	0.772941	1.96887	0	0.00112599	0.012	9071	tags=75%, list=16%, signal=88%
KEGG_GALACTOSE_METABOLISM	KEGG_GALACTOSE_METABOLISM		26	0.711443	1.96839	0	0.00109784	0.012	11961	tags=62%, list=20%, signal=77%
KEGG_SNARE_INTERACTIONS_IN_VESICULAR_TRANSPORT	KEGG_SNARE_INTERACTIONS_IN_VESICULAR_TRANSPORT		38	0.788255	1.95993	0	0.00119567	0.013	9237	tags=68%, list=16%, signal=81%
KEGG_REGULATION_OF_ACTIN_CYTOSKELETON	KEGG_REGULATION_OF_ACTIN_CYTOSKELETON		212	0.62816	1.9593	0	0.00119158	0.013	13624	tags=54%, list=23%, signal=70%
KEGG_SMALL_CELL_LUNG_CANCER	KEGG_SMALL_CELL_LUNG_CANCER		84	0.688808	1.95901	0.00383142	0.00116387	0.013	12370	tags=69%, list=21%, signal=87%
KEGG_VIBRIO_CHOLERAE_INFECTION	KEGG_VIBRIO_CHOLERAE_INFECTION		53	0.691237	1.95437	0	0.00128597	0.016	11800	tags=66%, list=20%, signal=83%
KEGG_FC_GAMMA_R_MEDIATED_PHAGOCYTOSIS	KEGG_FC_GAMMA_R_MEDIATED_PHAGOCYTOSIS		93	0.674802	1.95089	0	0.00127924	0.017	10363	tags=52%, list=18%, signal=63%
KEGG_GLYCEROPHOSPHOLIPID_METABOLISM	KEGG_GLYCEROPHOSPHOLIPID_METABOLISM		72	0.616468	1.94932	0	0.00129504	0.018	11213	tags=46%, list=19%, signal=57%
KEGG_GLYCOLYSIS_GLUCONEOGENESIS	KEGG_GLYCOLYSIS_GLUCONEOGENESIS		62	0.643003	1.94692	0.0040568	0.00136547	0.019	14048	tags=55%, list=24%, signal=72%
KEGG_GLYCOSAMINOGLYCAN_BIOSYNTHESIS_HEPARAN_SULFATE	KEGG_GLYCOSAMINOGLYCAN_BIOSYNTHESIS_HEPARAN_SULFATE		26	0.720036	1.94516	0	0.00136422	0.02	10614	tags=58%, list=18%, signal=70%
KEGG_CALCIUM_SIGNALING_PATHWAY	KEGG_CALCIUM_SIGNALING_PATHWAY		177	0.544024	1.94338	0	0.00133638	0.02	17118	tags=49%, list=29%, signal=69%
KEGG_BLADDER_CANCER	KEGG_BLADDER_CANCER		41	0.683428	1.94134	0	0.00140104	0.02	13190	tags=66%, list=23%, signal=85%
KEGG_PEROXISOME	KEGG_PEROXISOME		78	0.702284	1.94035	0	0.00137357	0.02	9004	tags=58%, list=15%, signal=68%
KEGG_VEGF_SIGNALING_PATHWAY	KEGG_VEGF_SIGNALING_PATHWAY		76	0.624849	1.93828	0	0.00141545	0.02	12005	tags=51%, list=21%, signal=65%
KEGG_ENDOMETRIAL_CANCER	KEGG_ENDOMETRIAL_CANCER		52	0.73421	1.93497	0.00197628	0.00146435	0.022	12370	tags=81%, list=21%, signal=102%
KEGG_LONG_TERM_DEPRESSION	KEGG_LONG_TERM_DEPRESSION		68	0.60148	1.93204	0	0.00155124	0.022	12234	tags=44%, list=21%, signal=56%
KEGG_AMINO_SUGAR_AND_NUCLEOTIDE_SUGAR_METABOLISM	KEGG_AMINO_SUGAR_AND_NUCLEOTIDE_SUGAR_METABOLISM		43	0.72341	1.93108	0	0.00155962	0.023	12279	tags=72%, list=21%, signal=91%
KEGG_CELL_CYCLE	KEGG_CELL_CYCLE		124	0.712557	1.92153	0.0019802	0.00205843	0.03	9131	tags=60%, list=16%, signal=72%
KEGG_PANCREATIC_CANCER	KEGG_PANCREATIC_CANCER		69	0.708192	1.91986	0.00392157	0.00202232	0.03	12299	tags=75%, list=21%, signal=95%
KEGG_PPAR_SIGNALING_PATHWAY	KEGG_PPAR_SIGNALING_PATHWAY		69	0.587965	1.91959	0	0.0020046	0.03	8586	tags=32%, list=15%, signal=37%
KEGG_PYRIMIDINE_METABOLISM	KEGG_PYRIMIDINE_METABOLISM		98	0.685954	1.91834	0.00196078	0.00197062	0.03	10360	tags=58%, list=18%, signal=71%
KEGG_BASAL_TRANSCRIPTION_FACTORS	KEGG_BASAL_TRANSCRIPTION_FACTORS		35	0.773624	1.90763	0	0.00217542	0.032	10761	tags=80%, list=18%, signal=98%
KEGG_VASCULAR_SMOOTH_MUSCLE_CONTRACTION	KEGG_VASCULAR_SMOOTH_MUSCLE_CONTRACTION		112	0.588409	1.90759	0	0.00215675	0.032	12265	tags=46%, list=21%, signal=58%
KEGG_HEDGEHOG_SIGNALING_PATHWAY	KEGG_HEDGEHOG_SIGNALING_PATHWAY		56	0.602589	1.90717	0	0.00216136	0.032	13023	tags=45%, list=22%, signal=57%
KEGG_ARGININE_AND_PROLINE_METABOLISM	KEGG_ARGININE_AND_PROLINE_METABOLISM		53	0.624077	1.90298	0.00203666	0.00230466	0.034	15910	tags=64%, list=27%, signal=88%
KEGG_RENAL_CELL_CARCINOMA	KEGG_RENAL_CELL_CARCINOMA		66	0.717109	1.90183	0	0.00234726	0.034	12299	tags=77%, list=21%, signal=98%
KEGG_BUTANOATE_METABOLISM	KEGG_BUTANOATE_METABOLISM		34	0.729536	1.89835	0.0020284	0.00242937	0.039	9622	tags=62%, list=16%, signal=74%
KEGG_ADHERENS_JUNCTION	KEGG_ADHERENS_JUNCTION		68	0.713583	1.88868	0.00584795	0.00285125	0.044	10974	tags=68%, list=19%, signal=83%
KEGG_ALDOSTERONE_REGULATED_SODIUM_REABSORPTION	KEGG_ALDOSTERONE_REGULATED_SODIUM_REABSORPTION		42	0.608885	1.88773	0	0.00284717	0.046	12338	tags=50%, list=21%, signal=63%
KEGG_ONE_CARBON_POOL_BY_FOLATE	KEGG_ONE_CARBON_POOL_BY_FOLATE		17	0.764013	1.88699	0	0.00282494	0.047	12389	tags=82%, list=21%, signal=105%
KEGG_ACUTE_MYELOID_LEUKEMIA	KEGG_ACUTE_MYELOID_LEUKEMIA		57	0.687537	1.8868	0.003861	0.00279949	0.047	12370	tags=67%, list=21%, signal=85%
KEGG_TOLL_LIKE_RECEPTOR_SIGNALING_PATHWAY	KEGG_TOLL_LIKE_RECEPTOR_SIGNALING_PATHWAY		102	0.636792	1.8861	0.00206186	0.00279718	0.047	12166	tags=47%, list=21%, signal=59%
KEGG_HISTIDINE_METABOLISM	KEGG_HISTIDINE_METABOLISM		28	0.63146	1.88514	0	0.00278484	0.048	9262	tags=39%, list=16%, signal=47%
KEGG_CHRONIC_MYELOID_LEUKEMIA	KEGG_CHRONIC_MYELOID_LEUKEMIA		73	0.696643	1.88012	0.00193798	0.0029852	0.051	12370	tags=70%, list=21%, signal=89%
KEGG_N_GLYCAN_BIOSYNTHESIS	KEGG_N_GLYCAN_BIOSYNTHESIS		46	0.768923	1.87928	0	0.00297204	0.051	11046	tags=85%, list=19%, signal=104%
KEGG_LYSOSOME	KEGG_LYSOSOME		121	0.687097	1.87885	0.0020202	0.00298115	0.051	11257	tags=63%, list=19%, signal=78%
KEGG_STARCH_AND_SUCROSE_METABOLISM	KEGG_STARCH_AND_SUCROSE_METABOLISM		52	0.569293	1.87874	0.00210526	0.0029414	0.051	12438	tags=38%, list=21%, signal=49%
KEGG_CYTOSOLIC_DNA_SENSING_PATHWAY	KEGG_CYTOSOLIC_DNA_SENSING_PATHWAY		53	0.620448	1.87743	0	0.00292948	0.053	15570	tags=51%, list=27%, signal=69%
KEGG_PRION_DISEASES	KEGG_PRION_DISEASES		35	0.62144	1.87649	0	0.00289144	0.053	9002	tags=37%, list=15%, signal=44%
KEGG_AXON_GUIDANCE	KEGG_AXON_GUIDANCE		128	0.616998	1.87421	0	0.00288031	0.053	15077	tags=59%, list=26%, signal=80%
KEGG_RNA_DEGRADATION	KEGG_RNA_DEGRADATION		56	0.75202	1.87314	0.00196464	0.00288653	0.054	10096	tags=73%, list=17%, signal=88%
KEGG_AMINOACYL_TRNA_BIOSYNTHESIS	KEGG_AMINOACYL_TRNA_BIOSYNTHESIS		22	0.853301	1.87286	0	0.00285045	0.054	8113	tags=91%, list=14%, signal=106%
KEGG_SELENOAMINO_ACID_METABOLISM	KEGG_SELENOAMINO_ACID_METABOLISM		24	0.758196	1.87205	0	0.00285833	0.056	11378	tags=79%, list=19%, signal=98%
KEGG_HUNTINGTONS_DISEASE	KEGG_HUNTINGTONS_DISEASE		167	0.65712	1.87057	0.00581395	0.00293348	0.059	12421	tags=55%, list=21%, signal=70%
KEGG_THYROID_CANCER	KEGG_THYROID_CANCER		29	0.71442	1.86797	0.0019685	0.00302241	0.06	12370	tags=72%, list=21%, signal=92%
KEGG_DORSO_VENTRAL_AXIS_FORMATION	KEGG_DORSO_VENTRAL_AXIS_FORMATION		24	0.710842	1.86589	0	0.0030707	0.061	12005	tags=67%, list=21%, signal=84%
KEGG_NICOTINATE_AND_NICOTINAMIDE_METABOLISM	KEGG_NICOTINATE_AND_NICOTINAMIDE_METABOLISM		24	0.645302	1.86385	0.00198807	0.00311023	0.064	12438	tags=54%, list=21%, signal=69%
KEGG_AMYOTROPHIC_LATERAL_SCLEROSIS_ALS	KEGG_AMYOTROPHIC_LATERAL_SCLEROSIS_ALS		53	0.616565	1.85867	0.00198807	0.00325883	0.067	13299	tags=47%, list=23%, signal=61%
KEGG_LYSINE_DEGRADATION	KEGG_LYSINE_DEGRADATION		39	0.765022	1.85642	0	0.003309	0.067	7408	tags=74%, list=13%, signal=85%
KEGG_T_CELL_RECEPTOR_SIGNALING_PATHWAY	KEGG_T_CELL_RECEPTOR_SIGNALING_PATHWAY		107	0.664536	1.85312	0.0040404	0.00335621	0.069	10109	tags=50%, list=17%, signal=61%
KEGG_FC_EPSILON_RI_SIGNALING_PATHWAY	KEGG_FC_EPSILON_RI_SIGNALING_PATHWAY		79	0.596135	1.85145	0.00199203	0.00338395	0.071	13955	tags=51%, list=24%, signal=66%
KEGG_ABC_TRANSPORTERS	KEGG_ABC_TRANSPORTERS		44	0.607343	1.84664	0	0.0035301	0.074	16538	tags=64%, list=28%, signal=89%
KEGG_JAK_STAT_SIGNALING_PATHWAY	KEGG_JAK_STAT_SIGNALING_PATHWAY		155	0.56198	1.84291	0.00596422	0.00361996	0.077	14014	tags=41%, list=24%, signal=53%
KEGG_VALINE_LEUCINE_AND_ISOLEUCINE_DEGRADATION	KEGG_VALINE_LEUCINE_AND_ISOLEUCINE_DEGRADATION		43	0.773687	1.84134	0.00607287	0.0037284	0.081	9622	tags=79%, list=16%, signal=95%
KEGG_ALZHEIMERS_DISEASE	KEGG_ALZHEIMERS_DISEASE		152	0.630653	1.84083	0.00787402	0.00368831	0.081	12421	tags=51%, list=21%, signal=65%
KEGG_PYRUVATE_METABOLISM	KEGG_PYRUVATE_METABOLISM		40	0.688471	1.83914	0.004158	0.00370888	0.081	11505	tags=65%, list=20%, signal=81%
KEGG_GLYCINE_SERINE_AND_THREONINE_METABOLISM	KEGG_GLYCINE_SERINE_AND_THREONINE_METABOLISM		31	0.626249	1.82905	0.00610998	0.00416862	0.089	16801	tags=68%, list=29%, signal=95%
KEGG_P53_SIGNALING_PATHWAY	KEGG_P53_SIGNALING_PATHWAY		66	0.65104	1.82788	0.0039604	0.00413544	0.089	12381	tags=56%, list=21%, signal=71%
KEGG_PATHOGENIC_ESCHERICHIA_COLI_INFECTION	KEGG_PATHOGENIC_ESCHERICHIA_COLI_INFECTION		56	0.65773	1.82119	0.00390625	0.00441334	0.097	14481	tags=59%, list=25%, signal=78%
KEGG_GLYCEROLIPID_METABOLISM	KEGG_GLYCEROLIPID_METABOLISM		43	0.607419	1.8202	0	0.00437942	0.097	14531	tags=53%, list=25%, signal=71%
KEGG_PROPANOATE_METABOLISM	KEGG_PROPANOATE_METABOLISM		32	0.77225	1.81655	0.00803213	0.00444411	0.099	9622	tags=81%, list=16%, signal=97%
KEGG_GLYCOSPHINGOLIPID_BIOSYNTHESIS_LACTO_AND_NEOLACTO_SERIES	KEGG_GLYCOSPHINGOLIPID_BIOSYNTHESIS_LACTO_AND_NEOLACTO_SERIES		26	0.62294	1.8144	0.00948767	0.00454286	0.102	12068	tags=50%, list=21%, signal=63%
KEGG_GLYCOSAMINOGLYCAN_DEGRADATION	KEGG_GLYCOSAMINOGLYCAN_DEGRADATION		21	0.710171	1.80948	0.0019305	0.00479465	0.107	12590	tags=67%, list=22%, signal=85%
KEGG_CHEMOKINE_SIGNALING_PATHWAY	KEGG_CHEMOKINE_SIGNALING_PATHWAY		185	0.591042	1.79996	0.00398406	0.00517697	0.113	15014	tags=49%, list=26%, signal=65%
KEGG_TRYPTOPHAN_METABOLISM	KEGG_TRYPTOPHAN_METABOLISM		39	0.610015	1.79695	0	0.00533634	0.115	17955	tags=69%, list=31%, signal=100%
KEGG_B_CELL_RECEPTOR_SIGNALING_PATHWAY	KEGG_B_CELL_RECEPTOR_SIGNALING_PATHWAY		75	0.658887	1.79057	0.00596422	0.00582083	0.129	14216	tags=64%, list=24%, signal=84%
KEGG_BETA_ALANINE_METABOLISM	KEGG_BETA_ALANINE_METABOLISM		22	0.679715	1.78852	0.00994036	0.00585456	0.13	13906	tags=68%, list=24%, signal=89%
KEGG_NOTCH_SIGNALING_PATHWAY	KEGG_NOTCH_SIGNALING_PATHWAY		47	0.665164	1.78287	0	0.00619025	0.141	12681	tags=57%, list=22%, signal=73%
KEGG_ETHER_LIPID_METABOLISM	KEGG_ETHER_LIPID_METABOLISM		30	0.583866	1.77964	0.00392157	0.00632343	0.144	8613	tags=30%, list=15%, signal=35%
KEGG_CITRATE_CYCLE_TCA_CYCLE	KEGG_CITRATE_CYCLE_TCA_CYCLE		31	0.813389	1.7793	0.0040404	0.00632644	0.147	8252	tags=84%, list=14%, signal=98%
KEGG_NUCLEOTIDE_EXCISION_REPAIR	KEGG_NUCLEOTIDE_EXCISION_REPAIR		44	0.736018	1.77849	0.0019802	0.0063263	0.147	11766	tags=75%, list=20%, signal=94%
KEGG_TASTE_TRANSDUCTION	KEGG_TASTE_TRANSDUCTION		51	0.510164	1.77099	0.00195695	0.00683568	0.152	22461	tags=59%, list=38%, signal=96%
KEGG_TYROSINE_METABOLISM	KEGG_TYROSINE_METABOLISM		40	0.562044	1.75774	0.00383142	0.00818354	0.174	16420	tags=52%, list=28%, signal=73%
KEGG_PORPHYRIN_AND_CHLOROPHYLL_METABOLISM	KEGG_PORPHYRIN_AND_CHLOROPHYLL_METABOLISM		40	0.561805	1.75313	0.0117188	0.0087891	0.185	13965	tags=40%, list=24%, signal=53%
KEGG_GLYCOSAMINOGLYCAN_BIOSYNTHESIS_CHONDROITIN_SULFATE	KEGG_GLYCOSAMINOGLYCAN_BIOSYNTHESIS_CHONDROITIN_SULFATE		22	0.695799	1.74921	0.00195695	0.009284	0.193	14367	tags=73%, list=25%, signal=96%
KEGG_GLYCOSYLPHOSPHATIDYLINOSITOL_GPI_ANCHOR_BIOSYNTHESIS	KEGG_GLYCOSYLPHOSPHATIDYLINOSITOL_GPI_ANCHOR_BIOSYNTHESIS		25	0.754226	1.74405	0.0077821	0.00977233	0.2	7706	tags=68%, list=13%, signal=78%
KEGG_BASAL_CELL_CARCINOMA	KEGG_BASAL_CELL_CARCINOMA		55	0.556414	1.73147	0.00585938	0.0111493	0.22	12876	tags=44%, list=22%, signal=56%
KEGG_LEUKOCYTE_TRANSENDOTHELIAL_MIGRATION	KEGG_LEUKOCYTE_TRANSENDOTHELIAL_MIGRATION		115	0.563609	1.71718	0.00808081	0.0126857	0.24	14823	tags=46%, list=25%, signal=62%
KEGG_TERPENOID_BACKBONE_BIOSYNTHESIS	KEGG_TERPENOID_BACKBONE_BIOSYNTHESIS		15	0.761904	1.71049	0.00207469	0.013479	0.25	9506	tags=67%, list=16%, signal=80%
KEGG_HOMOLOGOUS_RECOMBINATION	KEGG_HOMOLOGOUS_RECOMBINATION		26	0.703643	1.69725	0.00767754	0.0155881	0.271	15380	tags=85%, list=26%, signal=115%
KEGG_NOD_LIKE_RECEPTOR_SIGNALING_PATHWAY	KEGG_NOD_LIKE_RECEPTOR_SIGNALING_PATHWAY		61	0.609068	1.69569	0.0161616	0.0155927	0.273	13500	tags=49%, list=23%, signal=64%
KEGG_SPLICEOSOME	KEGG_SPLICEOSOME		126	0.699471	1.6931	0.0137255	0.0157375	0.274	12549	tags=71%, list=21%, signal=91%
KEGG_DRUG_METABOLISM_OTHER_ENZYMES	KEGG_DRUG_METABOLISM_OTHER_ENZYMES		51	0.505415	1.69246	0.012	0.015797	0.275	18725	tags=47%, list=32%, signal=69%
KEGG_PROTEIN_EXPORT	KEGG_PROTEIN_EXPORT		23	0.785332	1.68689	0.0164948	0.0164598	0.283	8175	tags=83%, list=14%, signal=96%
KEGG_GLYCOSAMINOGLYCAN_BIOSYNTHESIS_KERATAN_SULFATE	KEGG_GLYCOSAMINOGLYCAN_BIOSYNTHESIS_KERATAN_SULFATE		15	0.689503	1.6807	0.0134615	0.0172549	0.289	12068	tags=60%, list=21%, signal=76%
KEGG_ARRHYTHMOGENIC_RIGHT_VENTRICULAR_CARDIOMYOPATHY_ARVC	KEGG_ARRHYTHMOGENIC_RIGHT_VENTRICULAR_CARDIOMYOPATHY_ARVC		74	0.549483	1.6802	0.013834	0.0171682	0.289	18944	tags=59%, list=32%, signal=88%
KEGG_GLYOXYLATE_AND_DICARBOXYLATE_METABOLISM	KEGG_GLYOXYLATE_AND_DICARBOXYLATE_METABOLISM		16	0.706235	1.67913	0.0143443	0.0172182	0.291	15528	tags=81%, list=27%, signal=111%
KEGG_O_GLYCAN_BIOSYNTHESIS	KEGG_O_GLYCAN_BIOSYNTHESIS		29	0.600494	1.67869	0.008	0.017147	0.292	16578	tags=62%, list=28%, signal=87%
KEGG_NITROGEN_METABOLISM	KEGG_NITROGEN_METABOLISM		23	0.584601	1.67459	0.00619835	0.017683	0.297	13919	tags=52%, list=24%, signal=68%
KEGG_MISMATCH_REPAIR	KEGG_MISMATCH_REPAIR		23	0.725564	1.66806	0.0216963	0.0188554	0.316	11766	tags=78%, list=20%, signal=98%
KEGG_RNA_POLYMERASE	KEGG_RNA_POLYMERASE		29	0.707943	1.66003	0.00594059	0.020213	0.326	10286	tags=62%, list=18%, signal=75%
KEGG_STEROID_BIOSYNTHESIS	KEGG_STEROID_BIOSYNTHESIS		17	0.660505	1.6584	0.0157791	0.020608	0.328	14615	tags=71%, list=25%, signal=94%
KEGG_PROXIMAL_TUBULE_BICARBONATE_RECLAMATION	KEGG_PROXIMAL_TUBULE_BICARBONATE_RECLAMATION		23	0.587848	1.65773	0.0101833	0.0205604	0.33	13919	tags=48%, list=24%, signal=63%
KEGG_NATURAL_KILLER_CELL_MEDIATED_CYTOTOXICITY	KEGG_NATURAL_KILLER_CELL_MEDIATED_CYTOTOXICITY		132	0.554527	1.65253	0.0264766	0.0213934	0.342	14014	tags=39%, list=24%, signal=51%
KEGG_GLUTATHIONE_METABOLISM	KEGG_GLUTATHIONE_METABOLISM		49	0.559747	1.64976	0.028169	0.0218315	0.349	16602	tags=53%, list=28%, signal=74%
KEGG_OTHER_GLYCAN_DEGRADATION	KEGG_OTHER_GLYCAN_DEGRADATION		16	0.698069	1.64959	0.0198807	0.0217217	0.349	15955	tags=88%, list=27%, signal=120%
KEGG_BASE_EXCISION_REPAIR	KEGG_BASE_EXCISION_REPAIR		34	0.671325	1.64012	0.0139165	0.0232389	0.363	12523	tags=68%, list=21%, signal=86%
KEGG_PANTOTHENATE_AND_COA_BIOSYNTHESIS	KEGG_PANTOTHENATE_AND_COA_BIOSYNTHESIS		16	0.644231	1.63876	0.0226337	0.0232954	0.364	8578	tags=44%, list=15%, signal=51%
KEGG_DNA_REPLICATION	KEGG_DNA_REPLICATION		36	0.707115	1.63087	0.0429688	0.0247454	0.38	11766	tags=75%, list=20%, signal=94%
KEGG_ANTIGEN_PROCESSING_AND_PRESENTATION	KEGG_ANTIGEN_PROCESSING_AND_PRESENTATION		81	0.567673	1.62575	0.0631365	0.0258093	0.391	7571	tags=22%, list=13%, signal=25%
KEGG_BIOSYNTHESIS_OF_UNSATURATED_FATTY_ACIDS	KEGG_BIOSYNTHESIS_OF_UNSATURATED_FATTY_ACIDS		20	0.637382	1.60981	0.0290135	0.0289202	0.416	15625	tags=65%, list=27%, signal=89%
KEGG_GLYCOSPHINGOLIPID_BIOSYNTHESIS_GANGLIO_SERIES	KEGG_GLYCOSPHINGOLIPID_BIOSYNTHESIS_GANGLIO_SERIES		15	0.626895	1.60166	0.0299065	0.0308266	0.425	11257	tags=47%, list=19%, signal=58%
KEGG_PARKINSONS_DISEASE	KEGG_PARKINSONS_DISEASE		113	0.612441	1.57408	0.0854871	0.0381071	0.491	12421	tags=45%, list=21%, signal=57%
KEGG_HYPERTROPHIC_CARDIOMYOPATHY_HCM	KEGG_HYPERTROPHIC_CARDIOMYOPATHY_HCM		83	0.529698	1.55995	0.0271399	0.0417396	0.507	15368	tags=43%, list=26%, signal=59%
KEGG_PHENYLALANINE_METABOLISM	KEGG_PHENYLALANINE_METABOLISM		17	0.571531	1.55488	0.036961	0.0428845	0.511	14628	tags=53%, list=25%, signal=71%
KEGG_ECM_RECEPTOR_INTERACTION	KEGG_ECM_RECEPTOR_INTERACTION		84	0.540276	1.55215	0.0564202	0.043371	0.514	15183	tags=48%, list=26%, signal=64%
KEGG_PROTEASOME	KEGG_PROTEASOME		45	0.670651	1.5433	0.06917	0.0460828	0.526	11446	tags=53%, list=20%, signal=66%
KEGG_PRIMARY_BILE_ACID_BIOSYNTHESIS	KEGG_PRIMARY_BILE_ACID_BIOSYNTHESIS		16	0.576063	1.53474	0.0338645	0.0484457	0.539	13298	tags=44%, list=23%, signal=57%
KEGG_DILATED_CARDIOMYOPATHY	KEGG_DILATED_CARDIOMYOPATHY		90	0.500851	1.53411	0.0392562	0.048253	0.539	16161	tags=42%, list=28%, signal=58%
KEGG_STEROID_HORMONE_BIOSYNTHESIS	KEGG_STEROID_HORMONE_BIOSYNTHESIS		55	0.43371	1.48814	0.0572597	0.0645687	0.616	22535	tags=51%, list=39%, signal=83%
KEGG_PENTOSE_AND_GLUCURONATE_INTERCONVERSIONS	KEGG_PENTOSE_AND_GLUCURONATE_INTERCONVERSIONS		28	0.489463	1.47906	0.0764463	0.0673522	0.626	12148	tags=29%, list=21%, signal=36%
KEGG_OXIDATIVE_PHOSPHORYLATION	KEGG_OXIDATIVE_PHOSPHORYLATION		115	0.591364	1.4778	0.153082	0.0673404	0.627	12421	tags=44%, list=21%, signal=56%
KEGG_NEUROACTIVE_LIGAND_RECEPTOR_INTERACTION	KEGG_NEUROACTIVE_LIGAND_RECEPTOR_INTERACTION		271	0.368068	1.39504	0.055666	0.104571	0.736	23334	tags=46%, list=40%, signal=77%
KEGG_ASCORBATE_AND_ALDARATE_METABOLISM	KEGG_ASCORBATE_AND_ALDARATE_METABOLISM		25	0.491502	1.38861	0.122951	0.107523	0.745	18718	tags=44%, list=32%, signal=65%
KEGG_RENIN_ANGIOTENSIN_SYSTEM	KEGG_RENIN_ANGIOTENSIN_SYSTEM		17	0.527233	1.38111	0.100971	0.110766	0.751	14842	tags=41%, list=25%, signal=55%
KEGG_CARDIAC_MUSCLE_CONTRACTION	KEGG_CARDIAC_MUSCLE_CONTRACTION		78	0.460407	1.36168	0.139535	0.120647	0.767	20577	tags=49%, list=35%, signal=75%
KEGG_VIRAL_MYOCARDITIS	KEGG_VIRAL_MYOCARDITIS		68	0.486272	1.34558	0.166667	0.129653	0.794	11952	tags=28%, list=20%, signal=35%
KEGG_ALPHA_LINOLENIC_ACID_METABOLISM	KEGG_ALPHA_LINOLENIC_ACID_METABOLISM		19	0.477002	1.34203	0.112	0.130681	0.797	4217	tags=16%, list=7%, signal=17%
KEGG_CELL_ADHESION_MOLECULES_CAMS	KEGG_CELL_ADHESION_MOLECULES_CAMS		128	0.443015	1.33025	0.19246	0.13715	0.819	18391	tags=38%, list=31%, signal=56%
KEGG_RETINOL_METABOLISM	KEGG_RETINOL_METABOLISM		64	0.385803	1.31226	0.13834	0.146845	0.83	22057	tags=44%, list=38%, signal=70%
KEGG_LEISHMANIA_INFECTION	KEGG_LEISHMANIA_INFECTION		70	0.502483	1.30659	0.214876	0.149561	0.835	14792	tags=37%, list=25%, signal=50%
KEGG_CYTOKINE_CYTOKINE_RECEPTOR_INTERACTION	KEGG_CYTOKINE_CYTOKINE_RECEPTOR_INTERACTION		262	0.400551	1.29148	0.202041	0.158176	0.848	16707	tags=31%, list=29%, signal=43%
KEGG_DRUG_METABOLISM_CYTOCHROME_P450	KEGG_DRUG_METABOLISM_CYTOCHROME_P450		71	0.369163	1.26848	0.158763	0.172066	0.87	22725	tags=45%, list=39%, signal=74%
KEGG_METABOLISM_OF_XENOBIOTICS_BY_CYTOCHROME_P450	KEGG_METABOLISM_OF_XENOBIOTICS_BY_CYTOCHROME_P450		69	0.351142	1.17759	0.242485	0.23722	0.924	22725	tags=45%, list=39%, signal=73%
KEGG_COMPLEMENT_AND_COAGULATION_CASCADES	KEGG_COMPLEMENT_AND_COAGULATION_CASCADES		69	0.346142	1.04289	0.42	0.350132	0.96	20909	tags=39%, list=36%, signal=61%
KEGG_PRIMARY_IMMUNODEFICIENCY	KEGG_PRIMARY_IMMUNODEFICIENCY		35	0.436718	1.01949	0.460784	0.370526	0.965	5224	tags=14%, list=9%, signal=16%
KEGG_HEMATOPOIETIC_CELL_LINEAGE	KEGG_HEMATOPOIETIC_CELL_LINEAGE		85	0.365588	1.01145	0.47412	0.37653	0.967	23043	tags=46%, list=39%, signal=76%
KEGG_MATURITY_ONSET_DIABETES_OF_THE_YOUNG	KEGG_MATURITY_ONSET_DIABETES_OF_THE_YOUNG		25	0.314183	0.878814	0.634387	0.515415	0.987	26992	tags=52%, list=46%, signal=97%
KEGG_ARACHIDONIC_ACID_METABOLISM	KEGG_ARACHIDONIC_ACID_METABOLISM		58	0.254438	0.847799	0.672098	0.549085	0.99	6829	tags=10%, list=12%, signal=12%
KEGG_LINOLEIC_ACID_METABOLISM	KEGG_LINOLEIC_ACID_METABOLISM		29	0.218098	0.653211	0.949698	0.79832	1	263	tags=3%, list=0%, signal=3%
KEGG_SYSTEMIC_LUPUS_ERYTHEMATOSUS	KEGG_SYSTEMIC_LUPUS_ERYTHEMATOSUS		55	0.232234	0.576957	0.831643	0.878996	1	20909	tags=29%, list=36%, signal=45%
KEGG_INTESTINAL_IMMUNE_NETWORK_FOR_IGA_PRODUCTION	KEGG_INTESTINAL_IMMUNE_NETWORK_FOR_IGA_PRODUCTION		46	0.209853	0.516985	0.870518	0.927365	1	25800	tags=46%, list=44%, signal=82%
KEGG_RIBOSOME	KEGG_RIBOSOME		88	0.222533	0.456657	0.874763	0.960179	1	18618	tags=30%, list=32%, signal=43%
