# Supplementary material for: The Prognostic Value of PERK in Cancer and Its Relationship With Immune Cell Infiltration
Source: Front Mol Biosci. 2021 Apr 16;8:648752. doi: 10.3389/fmolb.2021.648752 (PMC8085429; doi:10.3389/fmolb.2021.648752)
Supplement: Supplementary file 12 [file Table_12.XLSX]

## Sheet: Low
NAME	GS<br> follow link to MSigDB	GS DETAILS	SIZE	ES	NES	NOM p-val	FDR q-val	FWER p-val	RANK AT MAX	LEADING EDGE
KEGG_ASTHMA	KEGG_ASTHMA	Details ...	28	-0.459214	-1.08672	0.398058	1	0.95	7865	tags=61%, list=13%, signal=70%
KEGG_GRAFT_VERSUS_HOST_DISEASE	KEGG_GRAFT_VERSUS_HOST_DISEASE	Details ...	37	-0.366973	-0.783049	0.667327	1	0.994	7865	tags=46%, list=13%, signal=53%
KEGG_ALLOGRAFT_REJECTION	KEGG_ALLOGRAFT_REJECTION	Details ...	35	-0.36045	-0.765999	0.677355	1	0.995	7865	tags=49%, list=13%, signal=56%
KEGG_OLFACTORY_TRANSDUCTION	KEGG_OLFACTORY_TRANSDUCTION	Details ...	387	-0.172411	-0.717886	0.923679	1	0.997	9400	tags=32%, list=16%, signal=37%
KEGG_AUTOIMMUNE_THYROID_DISEASE	KEGG_AUTOIMMUNE_THYROID_DISEASE	Details ...	50	-0.205749	-0.555685	0.867446	1	0.998	7865	tags=38%, list=13%, signal=44%
KEGG_TYPE_I_DIABETES_MELLITUS	KEGG_TYPE_I_DIABETES_MELLITUS	Details ...	41	-0.197409	-0.465982	0.913215	0.956192	0.998	7865	tags=41%, list=13%, signal=48%
